# Supplementary material for: Deciphering the Clinical Significance and Kinase Functions of GSK3α in Colon Cancer by Proteomics and Phosphoproteomics
Source: Mol Cell Proteomics. 2023 Apr 8;22(5):100545. doi: 10.1016/j.mcpro.2023.100545 (PMC10196724; doi:10.1016/j.mcpro.2023.100545)
Supplement: Supplemental Table S1 [file mmc1.xlsx]

## Sheet: Description
Supplemental Table S1.Clinical information of 78 colon cancer patients and the results for the screen of clinically associated kinases.
Description
1. Clinical imformation of 78 colon cancer patients.
2. Unique search keys of annotated spectra deposited to the MS-Viewer.
3. The Identified proteins in colon cancer proteome.
4. The results for the screen of clinically associated kinases in all tumors and in tumors of different TNM stages.
5. Correlation between the clinical information and expression of GSK3α, GSK3β and MAP2K1.

## Sheet: 1. Clinical imformation 
Proteome ID	Phosphoproteome ID	Accesion number	Acquisition time	Age	Sex	Site	TNM	VitalStatus (0 for alive, 1 for death)	OS(months)
T1	T1	W0001747C02	2010-02-22	44	Female	Colon	IV	1	5.26667
N1	N1	W0001747F02	2010-02-22	44	Female	Colon	IV	1	5.26667
T2	T2	W0000085C03	2009-06-15	53	Female	Colon	II	1	35
N2	N2	W0000085F03	2009-06-15	53	Female	Colon	II	1	35
T4	T4	W0000214C03	2009-07-03	42	Male	Colon	III	1	23
N4	N4	W0000214F03	2009-07-03	42	Male	Colon	III	1	23
T5	T5	W0000273C03	2009-07-14	69	Female	Colon	III	0	107.567
N5	N5	W0000273F03	2009-07-14	69	Female	Colon	III	0	107.567
T6	T6	W0000377C03	2009-08-03	52	Female	Colon	II	0	106.9
N6	N6	W0000377F03	2009-08-03	52	Female	Colon	II	0	106.9
T7	T7	W0000412C03	2009-08-06	76	Male	Colon	III	0	106.8
N7	N7	W0000412F03	2009-08-06	76	Male	Colon	III	0	106.8
T8	T8	W0000504C02	2009-08-13	63	Male	Colon	III	1	16.6
N8	N8	W0000504F02	2009-08-13	63	Male	Colon	III	1	16.6
T9	T9	W0000519C03	2009-08-14	42	Male	Colon	II	1	15
N9	N9	W0000519F03	2009-08-14	42	Male	Colon	II	1	15
T10	T10	W0000563C02	2009-08-21	82	Male	Colon	I	1	5.56667
N10	N10	W0000563F02	2009-08-21	82	Male	Colon	I	1	5.56667
T11	T11	W0000607C03	2009-08-28	82	Female	Colon	II	1	15.4333
N11	N11	W0000607F03	2009-08-28	82	Female	Colon	II	1	15.4333
T12	T12	W0000739C04	2009-09-22	62	Female	Colon	III	0	105.233
N12	N12	W0000739F04	2009-09-22	62	Female	Colon	III	0	105.233
T13	T13	W0001052C04	2009-11-13	65	Male	Colon	IV	1	13
N13	N13	W0001052F04	2009-11-13	65	Male	Colon	IV	1	13
T14	T14	W0001094C02	2009-11-19	71	Male	Colon	III	0	103.3
N14	N14	W0001094F02	2009-11-19	71	Male	Colon	III	0	103.3
T15	T15	W0001310C03	2009-12-18	91	Female	Colon	III	0	102.333
N15	N15	W0001310F03	2009-12-18	91	Female	Colon	III	0	102.333
T16	T16	W0001409C03	2009-12-29	40	Female	Colon	I	0	101.967
N16	N16	W0001409F03	2009-12-29	40	Female	Colon	I	0	101.967
T21	T21	W0001923C02	2010-03-12	60	Female	Colon	III	1	7
N21	N21	W0001923F02	2010-03-12	60	Female	Colon	III	1	7
T22	T22	W0001927C02	2010-03-12	33	Male	Colon	III	1	6.1
N22	N22	W0001927F02	2010-03-12	33	Male	Colon	III	1	6.1
T23	T23	W0001934C03	2010-03-15	46	Male	Colon	II	1	32
N23	N23	W0001934F03	2010-03-15	46	Male	Colon	II	1	32
T24	T24	W0002014C02	2010-03-23	43	Male	Colon	IV	1	11.8
N24	N24	W0002014F02	2010-03-23	43	Male	Colon	IV	1	11.8
T25	T25	W0002017C02	2010-03-24	62	Male	Colon	I	0	99.1333
N25	N25	W0002017F02	2010-03-24	62	Male	Colon	I	0	99.1333
T26	T26	W0002036C02	2010-03-26	53	Male	Colon	II	0	99.0667
N26	N26	W0002036F02	2010-03-26	53	Male	Colon	II	0	99.0667
T27	T27	W0002059C02	2010-03-29	67	Male	Colon	III	1	23
N27	N27	W0002059F02	2010-03-29	67	Male	Colon	III	1	23
T28	T28	W0002086C02	2010-03-31	39	Male	Colon	III	1	37
N28	N28	W0002086F02	2010-03-31	39	Male	Colon	III	1	37
T29	T29	W0002096C02	2010-04-01	51	Male	Colon	III	0	98.8667
N29	N29	W0002096F02	2010-04-01	51	Male	Colon	III	0	98.8667
T30	T30	W0002102C02	2010-04-02	56	Female	Colon	IV	1	1.5
N30	N30	W0002102F02	2010-04-02	56	Female	Colon	IV	1	1.5
T31	T31	W0002115C02	2010-04-06	45	Male	Colon	II	0	98.7
N31	N31	W0002115F02	2010-04-06	45	Male	Colon	II	0	98.7
T32	T32	W0002170C02	2010-04-12	78	Female	Colon	III	1	27
N32	N32	W0002170F02	2010-04-12	78	Female	Colon	III	1	27
T33	T33	W0002187C02	2010-04-13	68	Male	Colon	I	0	98.4667
N33	N33	W0002187F02	2010-04-13	68	Male	Colon	I	0	98.4667
T34	T34	W0002224C02	2010-04-16	50	Male	Colon	II	1	72.7
N34	N34	W0002224F02	2010-04-16	50	Male	Colon	II	1	72.7
T35	T35	W0002243C02	2010-04-20	60	Male	Colon	III	1	61.2333
N35	N35	W0002243F02	2010-04-20	60	Male	Colon	III	1	61.2333
T36	T36	W0002263C02	2010-04-22	64	Male	Colon	II	1	62
N36	N36	W0002263F02	2010-04-22	64	Male	Colon	II	1	62
T37	T37	W0002273C02	2010-04-22	54	Female	Colon	II	0	98.1667
N37	N37	W0002273F02	2010-04-22	54	Female	Colon	II	0	98.1667
T38	T38	W0002279C02	2010-04-23	76	Female	Colon	II	0	98.1333
N38	N38	W0002279F02	2010-04-23	76	Female	Colon	II	0	98.1333
T39	T39	W0002280C02	2010-04-23	38	Male	Colon	II	1	37
N39	N39	W0002280F02	2010-04-23	38	Male	Colon	II	1	37
T40	T40	W0002284C02	2010-04-26	55	Male	Colon	III	0	98.0333
N40	N40	W0002284F02	2010-04-26	55	Male	Colon	III	0	98.0333
T41	T41	W0002330C02	2010-04-29	60	Male	Colon	III	1	4
N41	N41	W0002330F02	2010-04-29	60	Male	Colon	III	1	4
T42	T42	W0002360C02	2010-05-04	55	Male	Colon	II	1	44
N42	N42	W0002360F02	2010-05-04	55	Male	Colon	II	1	44
T43	T43	W0002363C02	2010-05-04	76	Male	Colon	II	0	97.7667
N43	N43	W0002363F02	2010-05-04	76	Male	Colon	II	0	97.7667
T44	T44	W0002379C02	2010-05-05	57	Male	Colon	II	0	97.7333
N44	N44	W0002379F02	2010-05-05	57	Male	Colon	II	0	97.7333
T45	T45	W0002397C02	2010-05-06	34	Male	Colon	II	1	96.0667
N45	N45	W0002397F02	2010-05-06	34	Male	Colon	II	1	96.0667
T46	T46	W0002501C02	2010-05-19	85	Female	Colon	IV	0	97.2667
N46	N46	W0002501F02	2010-05-19	85	Female	Colon	IV	0	97.2667
T47	T47	W0002505C02	2010-05-20	73	Male	Colon	III	1	28
N47	N47	W0002505F02	2010-05-20	73	Male	Colon	III	1	28
T48	T48	W0002513C02	2010-05-21	60	Female	Colon	III	0	97.2
N48	N48	W0002513F02	2010-05-21	60	Female	Colon	III	0	97.2
T49	T49	W0002588C02	2010-06-01	66	Male	Colon	II	0	96.8333
N49	N49	W0002588F02	2010-06-01	66	Male	Colon	II	0	96.8333
T50	T50	W0002627C02	2010-06-04	56	Female	Colon	III	1	33
N50	N50	W0002627F02	2010-06-04	56	Female	Colon	III	1	33
T51	T51	W0002649C02	2010-06-08	41	Female	Colon	III	0	96.6
N51	N51	W0002649F02	2010-06-08	41	Female	Colon	III	0	96.6
T52	T52	W0002727C02	2010-06-17	48	Female	Colon	II	0	96.3
N52	N52	W0002727F02	2010-06-17	48	Female	Colon	II	0	96.3
T53	T53	W0002781C02	2010-06-23	65	Male	Colon	I	0	96.1
N53	N53	W0002781F02	2010-06-23	65	Male	Colon	I	0	96.1
T54	T54	W0002854C02	2010-07-02	71	Female	Colon	I	0	95.8
N54	N54	W0002854F02	2010-07-02	71	Female	Colon	I	0	95.8
T55	T55	W0002862C02	2010-07-05	77	Male	Colon	III	1	53
N55	N55	W0002862F02	2010-07-05	77	Male	Colon	III	1	53
T56	T56	W0002890C02	2010-07-08	51	Male	Colon	II	0	95.6
N56	N56	W0002890F02	2010-07-08	51	Male	Colon	II	0	95.6
T57	T57	W0002913C02	2010-07-12	39	Female	Colon	II	0	95.4667
N57	N57	W0002913F02	2010-07-12	39	Female	Colon	II	0	95.4667
T58	T58	W0002918C02	2010-07-13	74	Male	Colon	IV	1	14
N58	N58	W0002918F02	2010-07-13	74	Male	Colon	IV	1	14
T59	T59	W0002919C02	2010-07-13	78	Female	Colon	III	1	11
N59	N59	W0002919F02	2010-07-13	78	Female	Colon	III	1	11
T60	T60	W0002933C02	2010-07-14	54	Female	Colon	II	1	62
N60	N60	W0002933F02	2010-07-14	54	Female	Colon	II	1	62
T61	T61	W0002941C02	2010-07-15	77	Female	Colon	III	1	51.3
N61	N61	W0002941F02	2010-07-15	77	Female	Colon	III	1	51.3
T62	T62	W0003018C02	2010-07-23	56	Female	Colon	III	1	61
N62	N62	W0003018F02	2010-07-23	56	Female	Colon	III	1	61
T63	T63	W00004269C02	2010-12-28	71	Male	Colon	II	0	89.8333
N63	N63	W00004269F02	2010-12-28	71	Male	Colon	II	0	89.8333
T64	T64	W00004366C02	2011-01-11	76	Female	Colon	III	0	89.3667
N64	N64	W00004366F02	2011-01-11	76	Female	Colon	III	0	89.3667
T65	T65	W00004368C02	2011-01-11	68	Female	Colon	IV	0	89.3667
N65	N65	W00004368F02	2011-01-11	68	Female	Colon	IV	0	89.3667
T66	T66	W00004428C02	2011-01-18	56	Female	Colon	III	0	89.1333
N66	N66	W00004428F02	2011-01-18	56	Female	Colon	III	0	89.1333
T67	T67	W00005224C02	2011-05-11	74	Female	Colon	III	1	1.93333
N67	N67	W00005224F02	2011-05-11	74	Female	Colon	III	1	1.93333
T68	T68	W00005227C03	2011-05-11	45	Female	Colon	II	1	25
N68	N68	W00005227F03	2011-05-11	45	Female	Colon	II	1	25
T69	T69	W00005347C02	2011-05-26	60	Female	Colon	III	1	32.3667
N69	N69	W00005347F02	2011-05-26	60	Female	Colon	III	1	32.3667
T70	T70	W00005352C02	2011-05-26	56	Male	Colon	III	1	24
N70	N70	W00005352F02	2011-05-26	56	Male	Colon	III	1	24
T71	T71	W00005384C02	2011-05-31	54	Male	Colon	III	0	84.7
N71	N71	W00005384F02	2011-05-31	54	Male	Colon	III	0	84.7
T72	T72	W00005572C02	2011-06-22	66	Female	Colon	IV	1	11.4667
N72	N72	W00005572F02	2011-06-22	66	Female	Colon	IV	1	11.4667
T73	T73	W00005851C02	2011-07-28	74	Male	Colon	III	1	13
N73	N73	W00005851F02	2011-07-28	74	Male	Colon	III	1	13
T74	T74	W00005924C02	2011-08-10	66	Female	Colon	III	1	12
N74	N74	W00005924F02	2011-08-10	66	Female	Colon	III	1	12
T75	T75	W00005940C02	2011-08-12	54	Male	Colon	III	1	26
N75	N75	W00005940F02	2011-08-12	54	Male	Colon	III	1	26
T99	NA	TJ2234	2012-08-27	36	Male	Colon	III	1	36.7333
N99	NA	NJ2234	2012-08-27	36	Male	Colon	III	1	36.7333
T105	NA	TJ2379	2013-02-01	39	Male	Colon	NA	0	64.3
N105	NA	NJ2379	2013-02-01	39	Male	Colon	NA	0	64.3
T106	NA	TJ2010	2012-01-06	33	Female	Colon	II	1	31
N106	NA	NJ2010	2012-01-06	33	Female	Colon	II	1	31
T107	NA	TJ2220	2012-08-16	30	Female	Colon	III	0	69.9333
N107	NA	NJ2220	2012-08-16	30	Female	Colon	III	0	69.9333
T108	NA	TJ2114	2012-05-10	35	Male	Colon	II	0	73.2
N108	NA	NJ2114	2012-05-10	35	Male	Colon	II	0	73.2
T109	NA	TJ2095	2012-04-12	39	Female	Colon	I	1	21
N109	NA	NJ2095	2012-04-12	39	Female	Colon	I	1	21
T110	NA	TJ2071	2012-03-16	25	Male	Colon	II	0	75.0333
N110	NA	NJ2071	2012-03-16	25	Male	Colon	II	0	75.0333
T111	NA	TJ2052	2012-03-02	33	Male	Colon	I	0	75.5
N111	NA	NJ2052	2012-03-02	33	Male	Colon	I	0	75.5
						Colon
						Colon
						Colon
						Colon
						Colon
						Colon
						Colon
						Colon
						Colon
						Colon
						Colon
						Colon
						Colon
						Colon
						Colon
						Colon
						Colon
						Colon
						Colon
						Colon
						Colon
						Rectum
						Rectum
						Rectum
						Rectum
						Rectum
						Rectum
						Rectum
						Rectum
						Rectum
						Rectum
						Rectum
						Rectum
						Rectum
						Rectum
						Rectum
						Rectum
						Rectum
						Rectum
						Rectum
						Rectum
						Rectum
						Rectum
						Rectum
						Rectum
						Rectum
						Rectum
						Rectum
						Rectum
						Rectum

## Sheet: 2. Unique key of MS-viewer
Batch ID	Key	TMT label imformation for CRC proteome
		126	127N	127C	128N	128C	129N	129C	130N	130C	131
CRC-PRO-1	c1cb3uam0p	T1	N1	T2	N2	IS	NA	NA	NA	T4	N4
CRC-PRO-2	hcpagj1dpa	T5	N5	T6	N6	IS	NA	T7	N7	T8	N8
CRC-PRO-3	4cazm7znme	T9	N9	T10	N10	IS	NA	T11	N11	T12	N12
CRC-PRO-4	nlsn21ivzu	T13	N13	T14	N14	IS	NA	T15	N15	T16	N16
CRC-PRO-6	hmruvruucu	T21	N21	T22	N22	IS	NA	T23	N23	T24	N24
CRC-PRO-7	kpvlvdb4fa	T25	N25	T26	N26	IS	NA	T27	N27	T28	N28
CRC-PRO-8	uzjqpyfj5b	T29	N29	T30	N30	IS	NA	T31	N31	T32	N32
CRC-PRO-9	ggokg0dca1	T33	N33	T34	N34	IS	NA	T35	N35	T36	N36
CRC-PRO-10	q7j4i3vsrp	T37	N37	T38	N38	IS	NA	T39	N39	T40	N40
CRC-PRO-11	b9hhu3dc2o	T41	N41	T42	N42	IS	NA	T43	N43	T44	N44
CRC-PRO-12	hdq6clwb8m	T45	N45	T46	N46	IS	NA	T47	N47	T48	N48
CRC-PRO-13	3jtyhjyifr	T49	N49	T50	N50	IS	NA	T51	N51	T52	N52
CRC-PRO-14	0cjmrjk7y4	T53	N53	T54	N54	IS	NA	T55	N55	T56	N56
CRC-PRO-15	jbogcckw8w	T57	N57	T58	N58	IS	NA	T59	N59	T60	N60
CRC-PRO-16	rrfq2pbxlm	T61	N61	T62	N62	IS	NA	T63	N63	T64	N64
CRC-PRO-17	ptriz2yljh	T65	N65	T66	N66	IS	NA	T67	N67	T68	N68
CRC-PRO-18	l2bfyp90ou	T69	N69	T70	N70	IS	NA	T71	N71	T72	N72
CRC-PRO-19	ychncnltbk	T73	N73	T74	N74	IS	NA	T75	N75	NA	NA
CRC-PRO-25	akno7g9xah	NA	NA	NA	NA	IS	NA	T99	N99	NA	NA
CRC-PRO-27	qjlvakxlnu	T105	N105	T106	N106	IS	NA	T107	N107	T108	N108
CRC-PRO-28	lgsomroqmn	T109	N109	T110	N110	IS	NA	T111	N111	NA	NA

## Sheet: 3. Proteomic data
Majority protein IDs	Gene names	Unique peptides	Sequence coverage [%]	Batch	IS	N1	N10	N105	N106	N107	N108	N109	N11	N110	N111	N12	N13	N14	N15	N16	N2	N21	N22	N23	N24	N25	N26	N27	N28	N29	N30	N31	N32	N33	N34	N35	N36	N37	N38	N39	N4	N40	N41	N42	N43	N44	N45	N46	N47
Q9NZJ9;A0A024RBG1;Q96G61;Q8NFP7	NUDT4;NUDT11;NUDT10	2	12.8	1	23719	22325	NA	NA	NA	NA	NA	NA	NA	NA	NA	NA	NA	NA	NA	NA	21881	NA	NA	NA	NA	NA	NA	NA	NA	NA	NA	NA	NA	NA	NA	NA	NA	NA	NA	NA	45159	NA	NA	NA	NA	NA	NA	NA	NA
A0A075B6H7	IGKV3-7	1	12.9	1	10972	13097	NA	NA	NA	NA	NA	NA	NA	NA	NA	NA	NA	NA	NA	NA	9584.9	NA	NA	NA	NA	NA	NA	NA	NA	NA	NA	NA	NA	NA	NA	NA	NA	NA	NA	NA	13417	NA	NA	NA	NA	NA	NA	NA	NA
A0A075B6H9	IGLV4-69	1	8.4	1	16399	37012	NA	NA	NA	NA	NA	NA	NA	NA	NA	NA	NA	NA	NA	NA	17142	NA	NA	NA	NA	NA	NA	NA	NA	NA	NA	NA	NA	NA	NA	NA	NA	NA	NA	NA	21825	NA	NA	NA	NA	NA	NA	NA	NA
A0A075B6I0	IGLV8-61	2	14.8	1	11355	10972	NA	NA	NA	NA	NA	NA	NA	NA	NA	NA	NA	NA	NA	NA	12187	NA	NA	NA	NA	NA	NA	NA	NA	NA	NA	NA	NA	NA	NA	NA	NA	NA	NA	NA	10154	NA	NA	NA	NA	NA	NA	NA	NA
A0A075B6I9;P04211	IGLV7-46	3	21.4	1	44324	47733	NA	NA	NA	NA	NA	NA	NA	NA	NA	NA	NA	NA	NA	NA	32045	NA	NA	NA	NA	NA	NA	NA	NA	NA	NA	NA	NA	NA	NA	NA	NA	NA	NA	NA	51559	NA	NA	NA	NA	NA	NA	NA	NA
A0A075B6K5;P80748	IGLV3-9	2	23.5	1	44795	40076	NA	NA	NA	NA	NA	NA	NA	NA	NA	NA	NA	NA	NA	NA	50539	NA	NA	NA	NA	NA	NA	NA	NA	NA	NA	NA	NA	NA	NA	NA	NA	NA	NA	NA	45927	NA	NA	NA	NA	NA	NA	NA	NA
A0A0C4DH68;A0A075B6R9	IGKV2-24;IGKV2D-24	1	10.8	1	9649.7	12681	NA	NA	NA	NA	NA	NA	NA	NA	NA	NA	NA	NA	NA	NA	20314	NA	NA	NA	NA	NA	NA	NA	NA	NA	NA	NA	NA	NA	NA	NA	NA	NA	NA	NA	13389	NA	NA	NA	NA	NA	NA	NA	NA
A2NJV5;A0A075B6S2;P01614;A0A0A0MRZ7;A0A075B6S6;A0A075B6P5;A0A087WW87;P06310;P01615	IGKV A18;IGKV2D-29;IGKV2D-26;IGKV2D-30;IGKV2D-28;IGKV2-40	2	20	1	807230	1598100	NA	NA	NA	NA	NA	NA	NA	NA	NA	NA	NA	NA	NA	NA	1120100	NA	NA	NA	NA	NA	NA	NA	NA	NA	NA	NA	NA	NA	NA	NA	NA	NA	NA	NA	885110	NA	NA	NA	NA	NA	NA	NA	NA
A0A087WSY6	IGKV3D-15	1	20.9	1	3498.8	3364.7	NA	NA	NA	NA	NA	NA	NA	NA	NA	NA	NA	NA	NA	NA	2913.8	NA	NA	NA	NA	NA	NA	NA	NA	NA	NA	NA	NA	NA	NA	NA	NA	NA	NA	NA	5251.1	NA	NA	NA	NA	NA	NA	NA	NA
P07919;A0A096LP55	UQCRH;UQCRHL	1	8.8	1	13170	15876	NA	NA	NA	NA	NA	NA	NA	NA	NA	NA	NA	NA	NA	NA	19725	NA	NA	NA	NA	NA	NA	NA	NA	NA	NA	NA	NA	NA	NA	NA	NA	NA	NA	NA	52381	NA	NA	NA	NA	NA	NA	NA	NA
A0A0A0MRZ8;P04433	IGKV3D-11	1	7.8	1	10767	13174	NA	NA	NA	NA	NA	NA	NA	NA	NA	NA	NA	NA	NA	NA	12524	NA	NA	NA	NA	NA	NA	NA	NA	NA	NA	NA	NA	NA	NA	NA	NA	NA	NA	NA	11800	NA	NA	NA	NA	NA	NA	NA	NA
A0A0A0MS15	IGHV3-49	2	27.7	1	67206	62540	NA	NA	NA	NA	NA	NA	NA	NA	NA	NA	NA	NA	NA	NA	45048	NA	NA	NA	NA	NA	NA	NA	NA	NA	NA	NA	NA	NA	NA	NA	NA	NA	NA	NA	99829	NA	NA	NA	NA	NA	NA	NA	NA
A0A0A0MT36;A0A0C4DH26	IGKV6D-21;IGKV6D-41	1	10.5	1	1739.5	3673.8	NA	NA	NA	NA	NA	NA	NA	NA	NA	NA	NA	NA	NA	NA	2720.2	NA	NA	NA	NA	NA	NA	NA	NA	NA	NA	NA	NA	NA	NA	NA	NA	NA	NA	NA	3705.2	NA	NA	NA	NA	NA	NA	NA	NA
A0A0B4J1U7	IGHV6-1	1	7.4	1	59039	61717	NA	NA	NA	NA	NA	NA	NA	NA	NA	NA	NA	NA	NA	NA	109920	NA	NA	NA	NA	NA	NA	NA	NA	NA	NA	NA	NA	NA	NA	NA	NA	NA	NA	NA	100600	NA	NA	NA	NA	NA	NA	NA	NA
A0A0B4J1V0;A0A0B4J1Y9	IGHV3-15;IGHV3-72	1	16.8	1	6623.9	8001.8	NA	NA	NA	NA	NA	NA	NA	NA	NA	NA	NA	NA	NA	NA	9275.9	NA	NA	NA	NA	NA	NA	NA	NA	NA	NA	NA	NA	NA	NA	NA	NA	NA	NA	NA	9814.9	NA	NA	NA	NA	NA	NA	NA	NA
P0DPI2;A0A0B4J2D5		8	34.7	1	87281	127170	NA	NA	NA	NA	NA	NA	NA	NA	NA	NA	NA	NA	NA	NA	153230	NA	NA	NA	NA	NA	NA	NA	NA	NA	NA	NA	NA	NA	NA	NA	NA	NA	NA	NA	223680	NA	NA	NA	NA	NA	NA	NA	NA
A0A0B4J2F0	PIGBOS1	1	18.5	1	7348.5	10403	NA	NA	NA	NA	NA	NA	NA	NA	NA	NA	NA	NA	NA	NA	11990	NA	NA	NA	NA	NA	NA	NA	NA	NA	NA	NA	NA	NA	NA	NA	NA	NA	NA	NA	15102	NA	NA	NA	NA	NA	NA	NA	NA
A0A0C4DH24	IGKV6-21	1	10.5	1	8789.7	3972.1	NA	NA	NA	NA	NA	NA	NA	NA	NA	NA	NA	NA	NA	NA	5061.3	NA	NA	NA	NA	NA	NA	NA	NA	NA	NA	NA	NA	NA	NA	NA	NA	NA	NA	NA	7948	NA	NA	NA	NA	NA	NA	NA	NA
A0A0C4DH25	IGKV3D-20	1	21.6	1	9969.3	12274	NA	NA	NA	NA	NA	NA	NA	NA	NA	NA	NA	NA	NA	NA	11348	NA	NA	NA	NA	NA	NA	NA	NA	NA	NA	NA	NA	NA	NA	NA	NA	NA	NA	NA	13634	NA	NA	NA	NA	NA	NA	NA	NA
A0A0C4DH31;P23083	IGHV1-18	2	23.9	1	74211	25674	NA	NA	NA	NA	NA	NA	NA	NA	NA	NA	NA	NA	NA	NA	23283	NA	NA	NA	NA	NA	NA	NA	NA	NA	NA	NA	NA	NA	NA	NA	NA	NA	NA	NA	60187	NA	NA	NA	NA	NA	NA	NA	NA
A0A0C4DH34	IGHV4-28	1	7.7	1	41697	43611	NA	NA	NA	NA	NA	NA	NA	NA	NA	NA	NA	NA	NA	NA	79328	NA	NA	NA	NA	NA	NA	NA	NA	NA	NA	NA	NA	NA	NA	NA	NA	NA	NA	NA	59341	NA	NA	NA	NA	NA	NA	NA	NA
A0A0C4DH72;A0A0C4DH73;P01599;P04432;P01611;P01597	IGKV1-6;IGKV1-12	2	23.9	1	13888	12309	NA	NA	NA	NA	NA	NA	NA	NA	NA	NA	NA	NA	NA	NA	12569	NA	NA	NA	NA	NA	NA	NA	NA	NA	NA	NA	NA	NA	NA	NA	NA	NA	NA	NA	24355	NA	NA	NA	NA	NA	NA	NA	NA
A0A0J9YX35		1	9.4	1	38430	24662	NA	NA	NA	NA	NA	NA	NA	NA	NA	NA	NA	NA	NA	NA	28898	NA	NA	NA	NA	NA	NA	NA	NA	NA	NA	NA	NA	NA	NA	NA	NA	NA	NA	NA	42301	NA	NA	NA	NA	NA	NA	NA	NA
A0AV96	RBM47	8	14.5	1	80890	115190	NA	NA	NA	NA	NA	NA	NA	NA	NA	NA	NA	NA	NA	NA	112740	NA	NA	NA	NA	NA	NA	NA	NA	NA	NA	NA	NA	NA	NA	NA	NA	NA	NA	NA	218460	NA	NA	NA	NA	NA	NA	NA	NA
A0AVT1	UBA6	20	18.7	1	183800	233030	NA	NA	NA	NA	NA	NA	NA	NA	NA	NA	NA	NA	NA	NA	280290	NA	NA	NA	NA	NA	NA	NA	NA	NA	NA	NA	NA	NA	NA	NA	NA	NA	NA	NA	363710	NA	NA	NA	NA	NA	NA	NA	NA
A0FGR8	ESYT2	10	9.9	1	103630	93256	NA	NA	NA	NA	NA	NA	NA	NA	NA	NA	NA	NA	NA	NA	100820	NA	NA	NA	NA	NA	NA	NA	NA	NA	NA	NA	NA	NA	NA	NA	NA	NA	NA	NA	138880	NA	NA	NA	NA	NA	NA	NA	NA
A0M8Q6	IGLC7	2	57.5	1	36783	40966	NA	NA	NA	NA	NA	NA	NA	NA	NA	NA	NA	NA	NA	NA	66194	NA	NA	NA	NA	NA	NA	NA	NA	NA	NA	NA	NA	NA	NA	NA	NA	NA	NA	NA	30780	NA	NA	NA	NA	NA	NA	NA	NA
A0MZ66	KIAA1598	10	13.9	1	99459	123510	NA	NA	NA	NA	NA	NA	NA	NA	NA	NA	NA	NA	NA	NA	120030	NA	NA	NA	NA	NA	NA	NA	NA	NA	NA	NA	NA	NA	NA	NA	NA	NA	NA	NA	293660	NA	NA	NA	NA	NA	NA	NA	NA
A1A4S6	ARHGAP10	3	3.8	1	18981	23539	NA	NA	NA	NA	NA	NA	NA	NA	NA	NA	NA	NA	NA	NA	35415	NA	NA	NA	NA	NA	NA	NA	NA	NA	NA	NA	NA	NA	NA	NA	NA	NA	NA	NA	32673	NA	NA	NA	NA	NA	NA	NA	NA
A1A5B4	ANO9	1	1	1	3633.7	5339.5	NA	NA	NA	NA	NA	NA	NA	NA	NA	NA	NA	NA	NA	NA	7184.6	NA	NA	NA	NA	NA	NA	NA	NA	NA	NA	NA	NA	NA	NA	NA	NA	NA	NA	NA	9193.3	NA	NA	NA	NA	NA	NA	NA	NA
A1L0T0	ILVBL	7	13.3	1	51464	77289	NA	NA	NA	NA	NA	NA	NA	NA	NA	NA	NA	NA	NA	NA	91767	NA	NA	NA	NA	NA	NA	NA	NA	NA	NA	NA	NA	NA	NA	NA	NA	NA	NA	NA	125210	NA	NA	NA	NA	NA	NA	NA	NA
A1L188	C17orf89	1	14.9	1	1146.8	588.36	NA	NA	NA	NA	NA	NA	NA	NA	NA	NA	NA	NA	NA	NA	728.39	NA	NA	NA	NA	NA	NA	NA	NA	NA	NA	NA	NA	NA	NA	NA	NA	NA	NA	NA	2096.6	NA	NA	NA	NA	NA	NA	NA	NA
A1X283	SH3PXD2B	7	8.1	1	56650	51638	NA	NA	NA	NA	NA	NA	NA	NA	NA	NA	NA	NA	NA	NA	58342	NA	NA	NA	NA	NA	NA	NA	NA	NA	NA	NA	NA	NA	NA	NA	NA	NA	NA	NA	85535	NA	NA	NA	NA	NA	NA	NA	NA
A1Z1Q3	MACROD2	2	6.1	1	5615.5	9605	NA	NA	NA	NA	NA	NA	NA	NA	NA	NA	NA	NA	NA	NA	11596	NA	NA	NA	NA	NA	NA	NA	NA	NA	NA	NA	NA	NA	NA	NA	NA	NA	NA	NA	12603	NA	NA	NA	NA	NA	NA	NA	NA
A2RRP1	NBAS	14	5.8	1	86571	93101	NA	NA	NA	NA	NA	NA	NA	NA	NA	NA	NA	NA	NA	NA	117120	NA	NA	NA	NA	NA	NA	NA	NA	NA	NA	NA	NA	NA	NA	NA	NA	NA	NA	NA	148700	NA	NA	NA	NA	NA	NA	NA	NA
A2RTX5	TARSL2	2	3.4	1	5810.1	8445.6	NA	NA	NA	NA	NA	NA	NA	NA	NA	NA	NA	NA	NA	NA	8360.2	NA	NA	NA	NA	NA	NA	NA	NA	NA	NA	NA	NA	NA	NA	NA	NA	NA	NA	NA	10632	NA	NA	NA	NA	NA	NA	NA	NA
A3KMH1	VWA8	13	6.8	1	109030	124490	NA	NA	NA	NA	NA	NA	NA	NA	NA	NA	NA	NA	NA	NA	133200	NA	NA	NA	NA	NA	NA	NA	NA	NA	NA	NA	NA	NA	NA	NA	NA	NA	NA	NA	241110	NA	NA	NA	NA	NA	NA	NA	NA
A4D1E9	GTPBP10	1	3.9	1	3989.3	4959.8	NA	NA	NA	NA	NA	NA	NA	NA	NA	NA	NA	NA	NA	NA	5815	NA	NA	NA	NA	NA	NA	NA	NA	NA	NA	NA	NA	NA	NA	NA	NA	NA	NA	NA	12237	NA	NA	NA	NA	NA	NA	NA	NA
A4D1P6	WDR91	4	6.3	1	58252	85232	NA	NA	NA	NA	NA	NA	NA	NA	NA	NA	NA	NA	NA	NA	113780	NA	NA	NA	NA	NA	NA	NA	NA	NA	NA	NA	NA	NA	NA	NA	NA	NA	NA	NA	108120	NA	NA	NA	NA	NA	NA	NA	NA
A5PLN9	TRAPPC13	2	3.8	1	0	0	NA	NA	NA	NA	NA	NA	NA	NA	NA	NA	NA	NA	NA	NA	0	NA	NA	NA	NA	NA	NA	NA	NA	NA	NA	NA	NA	NA	NA	NA	NA	NA	NA	NA	0	NA	NA	NA	NA	NA	NA	NA	NA
A5YKK6	CNOT1	20	8.6	1	92351	125510	NA	NA	NA	NA	NA	NA	NA	NA	NA	NA	NA	NA	NA	NA	159630	NA	NA	NA	NA	NA	NA	NA	NA	NA	NA	NA	NA	NA	NA	NA	NA	NA	NA	NA	197670	NA	NA	NA	NA	NA	NA	NA	NA
A6NDG6	PGP	3	9.7	1	31846	42828	NA	NA	NA	NA	NA	NA	NA	NA	NA	NA	NA	NA	NA	NA	43241	NA	NA	NA	NA	NA	NA	NA	NA	NA	NA	NA	NA	NA	NA	NA	NA	NA	NA	NA	67841	NA	NA	NA	NA	NA	NA	NA	NA
A6NED2	RCCD1	1	2.9	1	1967.2	3022.6	NA	NA	NA	NA	NA	NA	NA	NA	NA	NA	NA	NA	NA	NA	3653.9	NA	NA	NA	NA	NA	NA	NA	NA	NA	NA	NA	NA	NA	NA	NA	NA	NA	NA	NA	4544.9	NA	NA	NA	NA	NA	NA	NA	NA
A6NHL2	TUBAL3	1	9.4	1	18168	19027	NA	NA	NA	NA	NA	NA	NA	NA	NA	NA	NA	NA	NA	NA	13311	NA	NA	NA	NA	NA	NA	NA	NA	NA	NA	NA	NA	NA	NA	NA	NA	NA	NA	NA	30557	NA	NA	NA	NA	NA	NA	NA	NA
A6NHQ2	FBLL1	1	7.8	1	18785	26060	NA	NA	NA	NA	NA	NA	NA	NA	NA	NA	NA	NA	NA	NA	26014	NA	NA	NA	NA	NA	NA	NA	NA	NA	NA	NA	NA	NA	NA	NA	NA	NA	NA	NA	33862	NA	NA	NA	NA	NA	NA	NA	NA
A6NHR9	SMCHD1	12	6.8	1	102100	153910	NA	NA	NA	NA	NA	NA	NA	NA	NA	NA	NA	NA	NA	NA	209340	NA	NA	NA	NA	NA	NA	NA	NA	NA	NA	NA	NA	NA	NA	NA	NA	NA	NA	NA	219900	NA	NA	NA	NA	NA	NA	NA	NA
P14598;A6NI72;A8MVU1	NCF1;NCF1B;NCF1C	5	12.1	1	87654	67793	NA	NA	NA	NA	NA	NA	NA	NA	NA	NA	NA	NA	NA	NA	57717	NA	NA	NA	NA	NA	NA	NA	NA	NA	NA	NA	NA	NA	NA	NA	NA	NA	NA	NA	79713	NA	NA	NA	NA	NA	NA	NA	NA
A6NI79	CCDC69	3	11.1	1	22716	23914	NA	NA	NA	NA	NA	NA	NA	NA	NA	NA	NA	NA	NA	NA	26536	NA	NA	NA	NA	NA	NA	NA	NA	NA	NA	NA	NA	NA	NA	NA	NA	NA	NA	NA	41047	NA	NA	NA	NA	NA	NA	NA	NA
A6NJ78	METTL15	1	3.2	1	504.21	439.65	NA	NA	NA	NA	NA	NA	NA	NA	NA	NA	NA	NA	NA	NA	592.4	NA	NA	NA	NA	NA	NA	NA	NA	NA	NA	NA	NA	NA	NA	NA	NA	NA	NA	NA	1465.2	NA	NA	NA	NA	NA	NA	NA	NA
A6NK44	GLOD5	2	13.1	1	6082.8	7427.5	NA	NA	NA	NA	NA	NA	NA	NA	NA	NA	NA	NA	NA	NA	10447	NA	NA	NA	NA	NA	NA	NA	NA	NA	NA	NA	NA	NA	NA	NA	NA	NA	NA	NA	14933	NA	NA	NA	NA	NA	NA	NA	NA
A8K0Z3;Q9NQA3;C4AMC7;Q6VEQ5;A8MWX3	WASH1;WASH6P;WASH3P;WASH2P;WASH4P	2	4.7	1	5958.5	6685.8	NA	NA	NA	NA	NA	NA	NA	NA	NA	NA	NA	NA	NA	NA	6712	NA	NA	NA	NA	NA	NA	NA	NA	NA	NA	NA	NA	NA	NA	NA	NA	NA	NA	NA	16398	NA	NA	NA	NA	NA	NA	NA	NA
A8K7I4	CLCA1	29	32.1	1	1396900	2740900	NA	NA	NA	NA	NA	NA	NA	NA	NA	NA	NA	NA	NA	NA	2189500	NA	NA	NA	NA	NA	NA	NA	NA	NA	NA	NA	NA	NA	NA	NA	NA	NA	NA	NA	3067300	NA	NA	NA	NA	NA	NA	NA	NA
P62308;A8MWD9	SNRPG;SNRPGP15	3	34.2	1	20218	26158	NA	NA	NA	NA	NA	NA	NA	NA	NA	NA	NA	NA	NA	NA	23898	NA	NA	NA	NA	NA	NA	NA	NA	NA	NA	NA	NA	NA	NA	NA	NA	NA	NA	NA	35564	NA	NA	NA	NA	NA	NA	NA	NA
A8MXV4	NUDT19	3	9.1	1	4753.3	9135.5	NA	NA	NA	NA	NA	NA	NA	NA	NA	NA	NA	NA	NA	NA	11139	NA	NA	NA	NA	NA	NA	NA	NA	NA	NA	NA	NA	NA	NA	NA	NA	NA	NA	NA	15883	NA	NA	NA	NA	NA	NA	NA	NA
B0I1T2	MYO1G	6	7.1	1	52232	65672	NA	NA	NA	NA	NA	NA	NA	NA	NA	NA	NA	NA	NA	NA	72747	NA	NA	NA	NA	NA	NA	NA	NA	NA	NA	NA	NA	NA	NA	NA	NA	NA	NA	NA	98054	NA	NA	NA	NA	NA	NA	NA	NA
B1AJZ9	FHAD1	1	0.9	1	24553	23183	NA	NA	NA	NA	NA	NA	NA	NA	NA	NA	NA	NA	NA	NA	17564	NA	NA	NA	NA	NA	NA	NA	NA	NA	NA	NA	NA	NA	NA	NA	NA	NA	NA	NA	90703	NA	NA	NA	NA	NA	NA	NA	NA
P0C862;B2RNN3	C1QTNF9;C1QTNF9B	1	2.7	1	1393.6	6738.9	NA	NA	NA	NA	NA	NA	NA	NA	NA	NA	NA	NA	NA	NA	6027.2	NA	NA	NA	NA	NA	NA	NA	NA	NA	NA	NA	NA	NA	NA	NA	NA	NA	NA	NA	5536.8	NA	NA	NA	NA	NA	NA	NA	NA
Q99613;B5ME19	EIF3C;EIF3CL	21	21.6	1	288130	394990	NA	NA	NA	NA	NA	NA	NA	NA	NA	NA	NA	NA	NA	NA	420050	NA	NA	NA	NA	NA	NA	NA	NA	NA	NA	NA	NA	NA	NA	NA	NA	NA	NA	NA	581350	NA	NA	NA	NA	NA	NA	NA	NA
B7ZAP0	RABGAP1L	5	20.6	1	98542	131880	NA	NA	NA	NA	NA	NA	NA	NA	NA	NA	NA	NA	NA	NA	125570	NA	NA	NA	NA	NA	NA	NA	NA	NA	NA	NA	NA	NA	NA	NA	NA	NA	NA	NA	302960	NA	NA	NA	NA	NA	NA	NA	NA
P0CG08;B7ZAQ6	GPR89B;GPR89A	2	5.1	1	19323	34471	NA	NA	NA	NA	NA	NA	NA	NA	NA	NA	NA	NA	NA	NA	39590	NA	NA	NA	NA	NA	NA	NA	NA	NA	NA	NA	NA	NA	NA	NA	NA	NA	NA	NA	38420	NA	NA	NA	NA	NA	NA	NA	NA
O43374;C9J798	RASA4;RASA4B	2	3.1	1	11463	15560	NA	NA	NA	NA	NA	NA	NA	NA	NA	NA	NA	NA	NA	NA	19756	NA	NA	NA	NA	NA	NA	NA	NA	NA	NA	NA	NA	NA	NA	NA	NA	NA	NA	NA	20749	NA	NA	NA	NA	NA	NA	NA	NA
C9JI98	TMEM238	1	5.7	1	6451.8	9128.6	NA	NA	NA	NA	NA	NA	NA	NA	NA	NA	NA	NA	NA	NA	10078	NA	NA	NA	NA	NA	NA	NA	NA	NA	NA	NA	NA	NA	NA	NA	NA	NA	NA	NA	17638	NA	NA	NA	NA	NA	NA	NA	NA
E9PAV3;Q13765	NACA	4	2.6	1	154120	115870	NA	NA	NA	NA	NA	NA	NA	NA	NA	NA	NA	NA	NA	NA	80509	NA	NA	NA	NA	NA	NA	NA	NA	NA	NA	NA	NA	NA	NA	NA	NA	NA	NA	NA	368060	NA	NA	NA	NA	NA	NA	NA	NA
I6L899	GOLGA8R	1	2.4	1	4291.5	3286.8	NA	NA	NA	NA	NA	NA	NA	NA	NA	NA	NA	NA	NA	NA	3271	NA	NA	NA	NA	NA	NA	NA	NA	NA	NA	NA	NA	NA	NA	NA	NA	NA	NA	NA	6213.6	NA	NA	NA	NA	NA	NA	NA	NA
L0R6Q1	SLC35A4	2	17.5	1	40198	50681	NA	NA	NA	NA	NA	NA	NA	NA	NA	NA	NA	NA	NA	NA	51049	NA	NA	NA	NA	NA	NA	NA	NA	NA	NA	NA	NA	NA	NA	NA	NA	NA	NA	NA	68447	NA	NA	NA	NA	NA	NA	NA	NA
O00115	DNASE2	1	3.3	1	9558.5	12954	NA	NA	NA	NA	NA	NA	NA	NA	NA	NA	NA	NA	NA	NA	16178	NA	NA	NA	NA	NA	NA	NA	NA	NA	NA	NA	NA	NA	NA	NA	NA	NA	NA	NA	20811	NA	NA	NA	NA	NA	NA	NA	NA
O00116	AGPS	8	12.3	1	96894	112010	NA	NA	NA	NA	NA	NA	NA	NA	NA	NA	NA	NA	NA	NA	137600	NA	NA	NA	NA	NA	NA	NA	NA	NA	NA	NA	NA	NA	NA	NA	NA	NA	NA	NA	217450	NA	NA	NA	NA	NA	NA	NA	NA
O00139	KIF2A	4	5.1	1	12140	14473	NA	NA	NA	NA	NA	NA	NA	NA	NA	NA	NA	NA	NA	NA	14731	NA	NA	NA	NA	NA	NA	NA	NA	NA	NA	NA	NA	NA	NA	NA	NA	NA	NA	NA	26775	NA	NA	NA	NA	NA	NA	NA	NA
O00148	DDX39A	3	21.8	1	19767	23686	NA	NA	NA	NA	NA	NA	NA	NA	NA	NA	NA	NA	NA	NA	24886	NA	NA	NA	NA	NA	NA	NA	NA	NA	NA	NA	NA	NA	NA	NA	NA	NA	NA	NA	37169	NA	NA	NA	NA	NA	NA	NA	NA
O00151	PDLIM1	9	30.7	1	112780	139700	NA	NA	NA	NA	NA	NA	NA	NA	NA	NA	NA	NA	NA	NA	171850	NA	NA	NA	NA	NA	NA	NA	NA	NA	NA	NA	NA	NA	NA	NA	NA	NA	NA	NA	344250	NA	NA	NA	NA	NA	NA	NA	NA
O00154	ACOT7	8	21.8	1	80126	92987	NA	NA	NA	NA	NA	NA	NA	NA	NA	NA	NA	NA	NA	NA	91153	NA	NA	NA	NA	NA	NA	NA	NA	NA	NA	NA	NA	NA	NA	NA	NA	NA	NA	NA	144420	NA	NA	NA	NA	NA	NA	NA	NA
O00159	MYO1C	32	29.4	1	567860	762640	NA	NA	NA	NA	NA	NA	NA	NA	NA	NA	NA	NA	NA	NA	784480	NA	NA	NA	NA	NA	NA	NA	NA	NA	NA	NA	NA	NA	NA	NA	NA	NA	NA	NA	979660	NA	NA	NA	NA	NA	NA	NA	NA
O00160	MYO1F	4	5.1	1	72297	83761	NA	NA	NA	NA	NA	NA	NA	NA	NA	NA	NA	NA	NA	NA	82341	NA	NA	NA	NA	NA	NA	NA	NA	NA	NA	NA	NA	NA	NA	NA	NA	NA	NA	NA	118330	NA	NA	NA	NA	NA	NA	NA	NA
O00161	SNAP23	9	50.7	1	165830	169780	NA	NA	NA	NA	NA	NA	NA	NA	NA	NA	NA	NA	NA	NA	218300	NA	NA	NA	NA	NA	NA	NA	NA	NA	NA	NA	NA	NA	NA	NA	NA	NA	NA	NA	321670	NA	NA	NA	NA	NA	NA	NA	NA
O00168	FXYD1	1	13	1	10870	8073.6	NA	NA	NA	NA	NA	NA	NA	NA	NA	NA	NA	NA	NA	NA	6739.2	NA	NA	NA	NA	NA	NA	NA	NA	NA	NA	NA	NA	NA	NA	NA	NA	NA	NA	NA	10974	NA	NA	NA	NA	NA	NA	NA	NA
O00170	AIP	6	22.7	1	47033	52748	NA	NA	NA	NA	NA	NA	NA	NA	NA	NA	NA	NA	NA	NA	51531	NA	NA	NA	NA	NA	NA	NA	NA	NA	NA	NA	NA	NA	NA	NA	NA	NA	NA	NA	96754	NA	NA	NA	NA	NA	NA	NA	NA
O00178	GTPBP1	4	6.6	1	24132	28898	NA	NA	NA	NA	NA	NA	NA	NA	NA	NA	NA	NA	NA	NA	36979	NA	NA	NA	NA	NA	NA	NA	NA	NA	NA	NA	NA	NA	NA	NA	NA	NA	NA	NA	42342	NA	NA	NA	NA	NA	NA	NA	NA
O00182	LGALS9	6	21.4	1	143230	212480	NA	NA	NA	NA	NA	NA	NA	NA	NA	NA	NA	NA	NA	NA	243890	NA	NA	NA	NA	NA	NA	NA	NA	NA	NA	NA	NA	NA	NA	NA	NA	NA	NA	NA	282060	NA	NA	NA	NA	NA	NA	NA	NA
O00186	STXBP3	9	15.7	1	140360	155370	NA	NA	NA	NA	NA	NA	NA	NA	NA	NA	NA	NA	NA	NA	142710	NA	NA	NA	NA	NA	NA	NA	NA	NA	NA	NA	NA	NA	NA	NA	NA	NA	NA	NA	303080	NA	NA	NA	NA	NA	NA	NA	NA
O00193	SMAP	1	3.8	1	8099.6	6355.9	NA	NA	NA	NA	NA	NA	NA	NA	NA	NA	NA	NA	NA	NA	9176	NA	NA	NA	NA	NA	NA	NA	NA	NA	NA	NA	NA	NA	NA	NA	NA	NA	NA	NA	18732	NA	NA	NA	NA	NA	NA	NA	NA
O00203	AP3B1	14	13.3	1	184400	228750	NA	NA	NA	NA	NA	NA	NA	NA	NA	NA	NA	NA	NA	NA	248710	NA	NA	NA	NA	NA	NA	NA	NA	NA	NA	NA	NA	NA	NA	NA	NA	NA	NA	NA	384650	NA	NA	NA	NA	NA	NA	NA	NA
O00214	LGALS8	2	6	1	1801.7	2558.2	NA	NA	NA	NA	NA	NA	NA	NA	NA	NA	NA	NA	NA	NA	3409.3	NA	NA	NA	NA	NA	NA	NA	NA	NA	NA	NA	NA	NA	NA	NA	NA	NA	NA	NA	3100	NA	NA	NA	NA	NA	NA	NA	NA
O00217	NDUFS8	4	23.3	1	60310	98182	NA	NA	NA	NA	NA	NA	NA	NA	NA	NA	NA	NA	NA	NA	102780	NA	NA	NA	NA	NA	NA	NA	NA	NA	NA	NA	NA	NA	NA	NA	NA	NA	NA	NA	175670	NA	NA	NA	NA	NA	NA	NA	NA
O00231	PSMD11	8	16.4	1	97070	134860	NA	NA	NA	NA	NA	NA	NA	NA	NA	NA	NA	NA	NA	NA	157600	NA	NA	NA	NA	NA	NA	NA	NA	NA	NA	NA	NA	NA	NA	NA	NA	NA	NA	NA	214080	NA	NA	NA	NA	NA	NA	NA	NA
O00232	PSMD12	10	22.6	1	116590	180730	NA	NA	NA	NA	NA	NA	NA	NA	NA	NA	NA	NA	NA	NA	195980	NA	NA	NA	NA	NA	NA	NA	NA	NA	NA	NA	NA	NA	NA	NA	NA	NA	NA	NA	261440	NA	NA	NA	NA	NA	NA	NA	NA
O00233	PSMD9	9	34.5	1	106550	115750	NA	NA	NA	NA	NA	NA	NA	NA	NA	NA	NA	NA	NA	NA	105330	NA	NA	NA	NA	NA	NA	NA	NA	NA	NA	NA	NA	NA	NA	NA	NA	NA	NA	NA	214200	NA	NA	NA	NA	NA	NA	NA	NA
O00244	ATOX1	3	39.7	1	10079	14024	NA	NA	NA	NA	NA	NA	NA	NA	NA	NA	NA	NA	NA	NA	14935	NA	NA	NA	NA	NA	NA	NA	NA	NA	NA	NA	NA	NA	NA	NA	NA	NA	NA	NA	19136	NA	NA	NA	NA	NA	NA	NA	NA
O00264	PGRMC1	7	41.5	1	52736	54376	NA	NA	NA	NA	NA	NA	NA	NA	NA	NA	NA	NA	NA	NA	62127	NA	NA	NA	NA	NA	NA	NA	NA	NA	NA	NA	NA	NA	NA	NA	NA	NA	NA	NA	105700	NA	NA	NA	NA	NA	NA	NA	NA
O00267	SUPT5H	4	3	1	32443	48591	NA	NA	NA	NA	NA	NA	NA	NA	NA	NA	NA	NA	NA	NA	51226	NA	NA	NA	NA	NA	NA	NA	NA	NA	NA	NA	NA	NA	NA	NA	NA	NA	NA	NA	68364	NA	NA	NA	NA	NA	NA	NA	NA
O00273	DFFA	2	8.2	1	6362	8719	NA	NA	NA	NA	NA	NA	NA	NA	NA	NA	NA	NA	NA	NA	9212	NA	NA	NA	NA	NA	NA	NA	NA	NA	NA	NA	NA	NA	NA	NA	NA	NA	NA	NA	21898	NA	NA	NA	NA	NA	NA	NA	NA
O00291	HIP1	6	8.9	1	47417	58178	NA	NA	NA	NA	NA	NA	NA	NA	NA	NA	NA	NA	NA	NA	51460	NA	NA	NA	NA	NA	NA	NA	NA	NA	NA	NA	NA	NA	NA	NA	NA	NA	NA	NA	77582	NA	NA	NA	NA	NA	NA	NA	NA
O00299	CLIC1	10	51	1	475460	510020	NA	NA	NA	NA	NA	NA	NA	NA	NA	NA	NA	NA	NA	NA	479960	NA	NA	NA	NA	NA	NA	NA	NA	NA	NA	NA	NA	NA	NA	NA	NA	NA	NA	NA	995420	NA	NA	NA	NA	NA	NA	NA	NA
O00303	EIF3F	8	23.2	1	52571	57207	NA	NA	NA	NA	NA	NA	NA	NA	NA	NA	NA	NA	NA	NA	56333	NA	NA	NA	NA	NA	NA	NA	NA	NA	NA	NA	NA	NA	NA	NA	NA	NA	NA	NA	107470	NA	NA	NA	NA	NA	NA	NA	NA
O00329	PIK3CD	1	2.1	1	5532.9	7173.4	NA	NA	NA	NA	NA	NA	NA	NA	NA	NA	NA	NA	NA	NA	7987.4	NA	NA	NA	NA	NA	NA	NA	NA	NA	NA	NA	NA	NA	NA	NA	NA	NA	NA	NA	9746.1	NA	NA	NA	NA	NA	NA	NA	NA
O00330	PDHX	7	16.8	1	36636	44952	NA	NA	NA	NA	NA	NA	NA	NA	NA	NA	NA	NA	NA	NA	54162	NA	NA	NA	NA	NA	NA	NA	NA	NA	NA	NA	NA	NA	NA	NA	NA	NA	NA	NA	85001	NA	NA	NA	NA	NA	NA	NA	NA
O00339	MATN2	6	7.8	1	18576	28732	NA	NA	NA	NA	NA	NA	NA	NA	NA	NA	NA	NA	NA	NA	30100	NA	NA	NA	NA	NA	NA	NA	NA	NA	NA	NA	NA	NA	NA	NA	NA	NA	NA	NA	52353	NA	NA	NA	NA	NA	NA	NA	NA
O00391	QSOX1	8	11.4	1	45012	71845	NA	NA	NA	NA	NA	NA	NA	NA	NA	NA	NA	NA	NA	NA	70521	NA	NA	NA	NA	NA	NA	NA	NA	NA	NA	NA	NA	NA	NA	NA	NA	NA	NA	NA	132770	NA	NA	NA	NA	NA	NA	NA	NA
O00399	DCTN6	3	17.4	1	3869	4658.6	NA	NA	NA	NA	NA	NA	NA	NA	NA	NA	NA	NA	NA	NA	5029.7	NA	NA	NA	NA	NA	NA	NA	NA	NA	NA	NA	NA	NA	NA	NA	NA	NA	NA	NA	7845.9	NA	NA	NA	NA	NA	NA	NA	NA
O00400	SLC33A1	3	5.3	1	39124	51094	NA	NA	NA	NA	NA	NA	NA	NA	NA	NA	NA	NA	NA	NA	59428	NA	NA	NA	NA	NA	NA	NA	NA	NA	NA	NA	NA	NA	NA	NA	NA	NA	NA	NA	75732	NA	NA	NA	NA	NA	NA	NA	NA
O00401	WASL	2	4.2	1	771.39	1133.3	NA	NA	NA	NA	NA	NA	NA	NA	NA	NA	NA	NA	NA	NA	1467.6	NA	NA	NA	NA	NA	NA	NA	NA	NA	NA	NA	NA	NA	NA	NA	NA	NA	NA	NA	1360.7	NA	NA	NA	NA	NA	NA	NA	NA
O00408	PDE2A	1	2.2	1	0	0	NA	NA	NA	NA	NA	NA	NA	NA	NA	NA	NA	NA	NA	NA	0	NA	NA	NA	NA	NA	NA	NA	NA	NA	NA	NA	NA	NA	NA	NA	NA	NA	NA	NA	0	NA	NA	NA	NA	NA	NA	NA	NA
O00410	IPO5	16	14.6	1	197440	237030	NA	NA	NA	NA	NA	NA	NA	NA	NA	NA	NA	NA	NA	NA	278430	NA	NA	NA	NA	NA	NA	NA	NA	NA	NA	NA	NA	NA	NA	NA	NA	NA	NA	NA	387350	NA	NA	NA	NA	NA	NA	NA	NA
O00418	EEF2K	2	2.8	1	8551.8	12845	NA	NA	NA	NA	NA	NA	NA	NA	NA	NA	NA	NA	NA	NA	11370	NA	NA	NA	NA	NA	NA	NA	NA	NA	NA	NA	NA	NA	NA	NA	NA	NA	NA	NA	24372	NA	NA	NA	NA	NA	NA	NA	NA
O00422	SAP18	6	28.8	1	90959	103820	NA	NA	NA	NA	NA	NA	NA	NA	NA	NA	NA	NA	NA	NA	117970	NA	NA	NA	NA	NA	NA	NA	NA	NA	NA	NA	NA	NA	NA	NA	NA	NA	NA	NA	192760	NA	NA	NA	NA	NA	NA	NA	NA
O00423	EML1	7	8.3	1	78553	75188	NA	NA	NA	NA	NA	NA	NA	NA	NA	NA	NA	NA	NA	NA	76273	NA	NA	NA	NA	NA	NA	NA	NA	NA	NA	NA	NA	NA	NA	NA	NA	NA	NA	NA	144640	NA	NA	NA	NA	NA	NA	NA	NA
O00429	DNM1L	15	19.3	1	174330	243620	NA	NA	NA	NA	NA	NA	NA	NA	NA	NA	NA	NA	NA	NA	268620	NA	NA	NA	NA	NA	NA	NA	NA	NA	NA	NA	NA	NA	NA	NA	NA	NA	NA	NA	344440	NA	NA	NA	NA	NA	NA	NA	NA
O00442	RTCA	6	12.6	1	84647	108800	NA	NA	NA	NA	NA	NA	NA	NA	NA	NA	NA	NA	NA	NA	135260	NA	NA	NA	NA	NA	NA	NA	NA	NA	NA	NA	NA	NA	NA	NA	NA	NA	NA	NA	169660	NA	NA	NA	NA	NA	NA	NA	NA
O00443	PIK3C2A	3	1.6	1	11676	11851	NA	NA	NA	NA	NA	NA	NA	NA	NA	NA	NA	NA	NA	NA	14469	NA	NA	NA	NA	NA	NA	NA	NA	NA	NA	NA	NA	NA	NA	NA	NA	NA	NA	NA	16756	NA	NA	NA	NA	NA	NA	NA	NA
O00461	GOLIM4	11	15.1	1	48224	49021	NA	NA	NA	NA	NA	NA	NA	NA	NA	NA	NA	NA	NA	NA	54980	NA	NA	NA	NA	NA	NA	NA	NA	NA	NA	NA	NA	NA	NA	NA	NA	NA	NA	NA	104160	NA	NA	NA	NA	NA	NA	NA	NA
O00462	MANBA	4	4.4	1	55556	72021	NA	NA	NA	NA	NA	NA	NA	NA	NA	NA	NA	NA	NA	NA	97617	NA	NA	NA	NA	NA	NA	NA	NA	NA	NA	NA	NA	NA	NA	NA	NA	NA	NA	NA	129880	NA	NA	NA	NA	NA	NA	NA	NA
O00468	AGRN	12	7.4	1	69233	91567	NA	NA	NA	NA	NA	NA	NA	NA	NA	NA	NA	NA	NA	NA	96932	NA	NA	NA	NA	NA	NA	NA	NA	NA	NA	NA	NA	NA	NA	NA	NA	NA	NA	NA	136220	NA	NA	NA	NA	NA	NA	NA	NA
O00469	PLOD2	5	9	1	32947	37486	NA	NA	NA	NA	NA	NA	NA	NA	NA	NA	NA	NA	NA	NA	70472	NA	NA	NA	NA	NA	NA	NA	NA	NA	NA	NA	NA	NA	NA	NA	NA	NA	NA	NA	60872	NA	NA	NA	NA	NA	NA	NA	NA
O00471	EXOC5	9	13.6	1	102780	123930	NA	NA	NA	NA	NA	NA	NA	NA	NA	NA	NA	NA	NA	NA	144270	NA	NA	NA	NA	NA	NA	NA	NA	NA	NA	NA	NA	NA	NA	NA	NA	NA	NA	NA	192620	NA	NA	NA	NA	NA	NA	NA	NA
O00478;P78410	BTN3A3;BTN3A2	2	3.4	1	24234	25599	NA	NA	NA	NA	NA	NA	NA	NA	NA	NA	NA	NA	NA	NA	34067	NA	NA	NA	NA	NA	NA	NA	NA	NA	NA	NA	NA	NA	NA	NA	NA	NA	NA	NA	31324	NA	NA	NA	NA	NA	NA	NA	NA
O00479	HMGN4	2	26.7	1	12925	7677.1	NA	NA	NA	NA	NA	NA	NA	NA	NA	NA	NA	NA	NA	NA	12508	NA	NA	NA	NA	NA	NA	NA	NA	NA	NA	NA	NA	NA	NA	NA	NA	NA	NA	NA	22078	NA	NA	NA	NA	NA	NA	NA	NA
O00483	NDUFA4	4	43.2	1	57118	72102	NA	NA	NA	NA	NA	NA	NA	NA	NA	NA	NA	NA	NA	NA	70800	NA	NA	NA	NA	NA	NA	NA	NA	NA	NA	NA	NA	NA	NA	NA	NA	NA	NA	NA	93910	NA	NA	NA	NA	NA	NA	NA	NA
O00487	PSMD14	7	18.4	1	35374	53337	NA	NA	NA	NA	NA	NA	NA	NA	NA	NA	NA	NA	NA	NA	59212	NA	NA	NA	NA	NA	NA	NA	NA	NA	NA	NA	NA	NA	NA	NA	NA	NA	NA	NA	83572	NA	NA	NA	NA	NA	NA	NA	NA
O00499	BIN1	5	9.6	1	62298	73988	NA	NA	NA	NA	NA	NA	NA	NA	NA	NA	NA	NA	NA	NA	61588	NA	NA	NA	NA	NA	NA	NA	NA	NA	NA	NA	NA	NA	NA	NA	NA	NA	NA	NA	120910	NA	NA	NA	NA	NA	NA	NA	NA
O00505	KPNA3	3	12.3	1	83506	107440	NA	NA	NA	NA	NA	NA	NA	NA	NA	NA	NA	NA	NA	NA	122720	NA	NA	NA	NA	NA	NA	NA	NA	NA	NA	NA	NA	NA	NA	NA	NA	NA	NA	NA	163890	NA	NA	NA	NA	NA	NA	NA	NA
O00515	LAD1	4	8.9	1	11820	11872	NA	NA	NA	NA	NA	NA	NA	NA	NA	NA	NA	NA	NA	NA	18787	NA	NA	NA	NA	NA	NA	NA	NA	NA	NA	NA	NA	NA	NA	NA	NA	NA	NA	NA	35165	NA	NA	NA	NA	NA	NA	NA	NA
O00522	KRIT1	1	1.4	1	4363.4	6477.5	NA	NA	NA	NA	NA	NA	NA	NA	NA	NA	NA	NA	NA	NA	6565.1	NA	NA	NA	NA	NA	NA	NA	NA	NA	NA	NA	NA	NA	NA	NA	NA	NA	NA	NA	11118	NA	NA	NA	NA	NA	NA	NA	NA
O00533	CHL1	3	2.6	1	51251	86460	NA	NA	NA	NA	NA	NA	NA	NA	NA	NA	NA	NA	NA	NA	120430	NA	NA	NA	NA	NA	NA	NA	NA	NA	NA	NA	NA	NA	NA	NA	NA	NA	NA	NA	103800	NA	NA	NA	NA	NA	NA	NA	NA
O00534	VWA5A	13	17.7	1	121750	180390	NA	NA	NA	NA	NA	NA	NA	NA	NA	NA	NA	NA	NA	NA	240500	NA	NA	NA	NA	NA	NA	NA	NA	NA	NA	NA	NA	NA	NA	NA	NA	NA	NA	NA	291810	NA	NA	NA	NA	NA	NA	NA	NA
O00541	PES1	6	12.4	1	18031	27418	NA	NA	NA	NA	NA	NA	NA	NA	NA	NA	NA	NA	NA	NA	35327	NA	NA	NA	NA	NA	NA	NA	NA	NA	NA	NA	NA	NA	NA	NA	NA	NA	NA	NA	48128	NA	NA	NA	NA	NA	NA	NA	NA
O00560	SDCBP	2	4	1	9851.1	5736.2	NA	NA	NA	NA	NA	NA	NA	NA	NA	NA	NA	NA	NA	NA	6050.1	NA	NA	NA	NA	NA	NA	NA	NA	NA	NA	NA	NA	NA	NA	NA	NA	NA	NA	NA	14609	NA	NA	NA	NA	NA	NA	NA	NA
O00562	PITPNM1	2	1.4	1	2583.9	3065.2	NA	NA	NA	NA	NA	NA	NA	NA	NA	NA	NA	NA	NA	NA	4947.6	NA	NA	NA	NA	NA	NA	NA	NA	NA	NA	NA	NA	NA	NA	NA	NA	NA	NA	NA	5145.3	NA	NA	NA	NA	NA	NA	NA	NA
O00567	NOP56	10	18	1	87659	102270	NA	NA	NA	NA	NA	NA	NA	NA	NA	NA	NA	NA	NA	NA	85757	NA	NA	NA	NA	NA	NA	NA	NA	NA	NA	NA	NA	NA	NA	NA	NA	NA	NA	NA	204260	NA	NA	NA	NA	NA	NA	NA	NA
O00571;O15523	DDX3X;DDX3Y	14	23.1	1	198320	251710	NA	NA	NA	NA	NA	NA	NA	NA	NA	NA	NA	NA	NA	NA	265950	NA	NA	NA	NA	NA	NA	NA	NA	NA	NA	NA	NA	NA	NA	NA	NA	NA	NA	NA	411280	NA	NA	NA	NA	NA	NA	NA	NA
O00584	RNASET2	5	22.3	1	43830	72915	NA	NA	NA	NA	NA	NA	NA	NA	NA	NA	NA	NA	NA	NA	70229	NA	NA	NA	NA	NA	NA	NA	NA	NA	NA	NA	NA	NA	NA	NA	NA	NA	NA	NA	79463	NA	NA	NA	NA	NA	NA	NA	NA
O00592	PODXL	3	5.9	1	11108	15080	NA	NA	NA	NA	NA	NA	NA	NA	NA	NA	NA	NA	NA	NA	17781	NA	NA	NA	NA	NA	NA	NA	NA	NA	NA	NA	NA	NA	NA	NA	NA	NA	NA	NA	24906	NA	NA	NA	NA	NA	NA	NA	NA
O00602	FCN1	5	17.8	1	51548	44282	NA	NA	NA	NA	NA	NA	NA	NA	NA	NA	NA	NA	NA	NA	56849	NA	NA	NA	NA	NA	NA	NA	NA	NA	NA	NA	NA	NA	NA	NA	NA	NA	NA	NA	56591	NA	NA	NA	NA	NA	NA	NA	NA
O00625	PIR	2	5.5	1	3858.9	5144.3	NA	NA	NA	NA	NA	NA	NA	NA	NA	NA	NA	NA	NA	NA	4789.6	NA	NA	NA	NA	NA	NA	NA	NA	NA	NA	NA	NA	NA	NA	NA	NA	NA	NA	NA	7074.5	NA	NA	NA	NA	NA	NA	NA	NA
O00629	KPNA4	3	12.1	1	21698	29574	NA	NA	NA	NA	NA	NA	NA	NA	NA	NA	NA	NA	NA	NA	33184	NA	NA	NA	NA	NA	NA	NA	NA	NA	NA	NA	NA	NA	NA	NA	NA	NA	NA	NA	55981	NA	NA	NA	NA	NA	NA	NA	NA
O00635	TRIM38	3	6.2	1	839.77	1042	NA	NA	NA	NA	NA	NA	NA	NA	NA	NA	NA	NA	NA	NA	1533.3	NA	NA	NA	NA	NA	NA	NA	NA	NA	NA	NA	NA	NA	NA	NA	NA	NA	NA	NA	1153.2	NA	NA	NA	NA	NA	NA	NA	NA
O00743	PPP6C	5	13.1	1	32283	74533	NA	NA	NA	NA	NA	NA	NA	NA	NA	NA	NA	NA	NA	NA	98721	NA	NA	NA	NA	NA	NA	NA	NA	NA	NA	NA	NA	NA	NA	NA	NA	NA	NA	NA	108470	NA	NA	NA	NA	NA	NA	NA	NA
O00748	CES2	7	14.7	1	129420	248570	NA	NA	NA	NA	NA	NA	NA	NA	NA	NA	NA	NA	NA	NA	328890	NA	NA	NA	NA	NA	NA	NA	NA	NA	NA	NA	NA	NA	NA	NA	NA	NA	NA	NA	593100	NA	NA	NA	NA	NA	NA	NA	NA
O00754	MAN2B1	7	6.4	1	64448	96206	NA	NA	NA	NA	NA	NA	NA	NA	NA	NA	NA	NA	NA	NA	92888	NA	NA	NA	NA	NA	NA	NA	NA	NA	NA	NA	NA	NA	NA	NA	NA	NA	NA	NA	129080	NA	NA	NA	NA	NA	NA	NA	NA
O00764	PDXK	10	23.4	1	187880	233010	NA	NA	NA	NA	NA	NA	NA	NA	NA	NA	NA	NA	NA	NA	188920	NA	NA	NA	NA	NA	NA	NA	NA	NA	NA	NA	NA	NA	NA	NA	NA	NA	NA	NA	283330	NA	NA	NA	NA	NA	NA	NA	NA
O14493	CLDN4	2	9.1	1	53713	40810	NA	NA	NA	NA	NA	NA	NA	NA	NA	NA	NA	NA	NA	NA	71538	NA	NA	NA	NA	NA	NA	NA	NA	NA	NA	NA	NA	NA	NA	NA	NA	NA	NA	NA	112760	NA	NA	NA	NA	NA	NA	NA	NA
O14494	PPAP2A	2	6.7	1	51248	63539	NA	NA	NA	NA	NA	NA	NA	NA	NA	NA	NA	NA	NA	NA	69946	NA	NA	NA	NA	NA	NA	NA	NA	NA	NA	NA	NA	NA	NA	NA	NA	NA	NA	NA	76849	NA	NA	NA	NA	NA	NA	NA	NA
O14495	PPAP2B	3	10.3	1	34976	64593	NA	NA	NA	NA	NA	NA	NA	NA	NA	NA	NA	NA	NA	NA	63438	NA	NA	NA	NA	NA	NA	NA	NA	NA	NA	NA	NA	NA	NA	NA	NA	NA	NA	NA	65174	NA	NA	NA	NA	NA	NA	NA	NA
O14497	ARID1A	3	1.4	1	9795.2	11360	NA	NA	NA	NA	NA	NA	NA	NA	NA	NA	NA	NA	NA	NA	12877	NA	NA	NA	NA	NA	NA	NA	NA	NA	NA	NA	NA	NA	NA	NA	NA	NA	NA	NA	21792	NA	NA	NA	NA	NA	NA	NA	NA
O14498	ISLR	1	3	1	10933	10303	NA	NA	NA	NA	NA	NA	NA	NA	NA	NA	NA	NA	NA	NA	12754	NA	NA	NA	NA	NA	NA	NA	NA	NA	NA	NA	NA	NA	NA	NA	NA	NA	NA	NA	15499	NA	NA	NA	NA	NA	NA	NA	NA
O14519;O75956	CDK2AP1;CDK2AP2	2	15.7	1	16350	17799	NA	NA	NA	NA	NA	NA	NA	NA	NA	NA	NA	NA	NA	NA	9601.1	NA	NA	NA	NA	NA	NA	NA	NA	NA	NA	NA	NA	NA	NA	NA	NA	NA	NA	NA	31371	NA	NA	NA	NA	NA	NA	NA	NA
O14523	C2CD2L	1	2.1	1	2975	4218.8	NA	NA	NA	NA	NA	NA	NA	NA	NA	NA	NA	NA	NA	NA	4705.3	NA	NA	NA	NA	NA	NA	NA	NA	NA	NA	NA	NA	NA	NA	NA	NA	NA	NA	NA	5391.4	NA	NA	NA	NA	NA	NA	NA	NA
O14524	TMEM194A	2	3.8	1	30278	37404	NA	NA	NA	NA	NA	NA	NA	NA	NA	NA	NA	NA	NA	NA	39841	NA	NA	NA	NA	NA	NA	NA	NA	NA	NA	NA	NA	NA	NA	NA	NA	NA	NA	NA	51979	NA	NA	NA	NA	NA	NA	NA	NA
O14531	DPYSL4	1	2.8	1	0	0	NA	NA	NA	NA	NA	NA	NA	NA	NA	NA	NA	NA	NA	NA	0	NA	NA	NA	NA	NA	NA	NA	NA	NA	NA	NA	NA	NA	NA	NA	NA	NA	NA	NA	0	NA	NA	NA	NA	NA	NA	NA	NA
O14545	TRAFD1	1	2.2	1	1073.6	1102.4	NA	NA	NA	NA	NA	NA	NA	NA	NA	NA	NA	NA	NA	NA	1322.8	NA	NA	NA	NA	NA	NA	NA	NA	NA	NA	NA	NA	NA	NA	NA	NA	NA	NA	NA	2739.1	NA	NA	NA	NA	NA	NA	NA	NA
O14548	COX7A2L	4	34.2	1	55865	54953	NA	NA	NA	NA	NA	NA	NA	NA	NA	NA	NA	NA	NA	NA	48239	NA	NA	NA	NA	NA	NA	NA	NA	NA	NA	NA	NA	NA	NA	NA	NA	NA	NA	NA	161950	NA	NA	NA	NA	NA	NA	NA	NA
O14558	HSPB6	4	29.4	1	29808	29067	NA	NA	NA	NA	NA	NA	NA	NA	NA	NA	NA	NA	NA	NA	29549	NA	NA	NA	NA	NA	NA	NA	NA	NA	NA	NA	NA	NA	NA	NA	NA	NA	NA	NA	53204	NA	NA	NA	NA	NA	NA	NA	NA
O14562	UBFD1	2	6.1	1	6863.4	7272	NA	NA	NA	NA	NA	NA	NA	NA	NA	NA	NA	NA	NA	NA	4613	NA	NA	NA	NA	NA	NA	NA	NA	NA	NA	NA	NA	NA	NA	NA	NA	NA	NA	NA	15041	NA	NA	NA	NA	NA	NA	NA	NA
O14579	COPE	6	20.1	1	44900	53482	NA	NA	NA	NA	NA	NA	NA	NA	NA	NA	NA	NA	NA	NA	57417	NA	NA	NA	NA	NA	NA	NA	NA	NA	NA	NA	NA	NA	NA	NA	NA	NA	NA	NA	91117	NA	NA	NA	NA	NA	NA	NA	NA
O14602	EIF1AY	1	31.2	1	78089	70905	NA	NA	NA	NA	NA	NA	NA	NA	NA	NA	NA	NA	NA	NA	57045	NA	NA	NA	NA	NA	NA	NA	NA	NA	NA	NA	NA	NA	NA	NA	NA	NA	NA	NA	232720	NA	NA	NA	NA	NA	NA	NA	NA
O14617	AP3D1	9	7.5	1	38395	49798	NA	NA	NA	NA	NA	NA	NA	NA	NA	NA	NA	NA	NA	NA	53938	NA	NA	NA	NA	NA	NA	NA	NA	NA	NA	NA	NA	NA	NA	NA	NA	NA	NA	NA	83710	NA	NA	NA	NA	NA	NA	NA	NA
O14618	CCS	1	3.3	1	13154	16590	NA	NA	NA	NA	NA	NA	NA	NA	NA	NA	NA	NA	NA	NA	25203	NA	NA	NA	NA	NA	NA	NA	NA	NA	NA	NA	NA	NA	NA	NA	NA	NA	NA	NA	26737	NA	NA	NA	NA	NA	NA	NA	NA
O14639	ABLIM1	3	3.7	1	18319	17890	NA	NA	NA	NA	NA	NA	NA	NA	NA	NA	NA	NA	NA	NA	20266	NA	NA	NA	NA	NA	NA	NA	NA	NA	NA	NA	NA	NA	NA	NA	NA	NA	NA	NA	28354	NA	NA	NA	NA	NA	NA	NA	NA
O14647	CHD2	2	1.1	1	26303	48391	NA	NA	NA	NA	NA	NA	NA	NA	NA	NA	NA	NA	NA	NA	59964	NA	NA	NA	NA	NA	NA	NA	NA	NA	NA	NA	NA	NA	NA	NA	NA	NA	NA	NA	33657	NA	NA	NA	NA	NA	NA	NA	NA
O14653	GOSR2	3	15.1	1	23595	24358	NA	NA	NA	NA	NA	NA	NA	NA	NA	NA	NA	NA	NA	NA	22995	NA	NA	NA	NA	NA	NA	NA	NA	NA	NA	NA	NA	NA	NA	NA	NA	NA	NA	NA	46287	NA	NA	NA	NA	NA	NA	NA	NA
O14656	TOR1A	1	3.3	1	5401.7	6768.4	NA	NA	NA	NA	NA	NA	NA	NA	NA	NA	NA	NA	NA	NA	11183	NA	NA	NA	NA	NA	NA	NA	NA	NA	NA	NA	NA	NA	NA	NA	NA	NA	NA	NA	11582	NA	NA	NA	NA	NA	NA	NA	NA
O14657	TOR1B	3	11.3	1	30196	37410	NA	NA	NA	NA	NA	NA	NA	NA	NA	NA	NA	NA	NA	NA	45619	NA	NA	NA	NA	NA	NA	NA	NA	NA	NA	NA	NA	NA	NA	NA	NA	NA	NA	NA	67924	NA	NA	NA	NA	NA	NA	NA	NA
O14672	ADAM10	4	6.7	1	38041	45735	NA	NA	NA	NA	NA	NA	NA	NA	NA	NA	NA	NA	NA	NA	53905	NA	NA	NA	NA	NA	NA	NA	NA	NA	NA	NA	NA	NA	NA	NA	NA	NA	NA	NA	69643	NA	NA	NA	NA	NA	NA	NA	NA
O14678	ABCD4	1	1.5	1	3278.2	4050.3	NA	NA	NA	NA	NA	NA	NA	NA	NA	NA	NA	NA	NA	NA	9441.3	NA	NA	NA	NA	NA	NA	NA	NA	NA	NA	NA	NA	NA	NA	NA	NA	NA	NA	NA	8228.6	NA	NA	NA	NA	NA	NA	NA	NA
O14681	EI24	4	10	1	29518	28917	NA	NA	NA	NA	NA	NA	NA	NA	NA	NA	NA	NA	NA	NA	29175	NA	NA	NA	NA	NA	NA	NA	NA	NA	NA	NA	NA	NA	NA	NA	NA	NA	NA	NA	58286	NA	NA	NA	NA	NA	NA	NA	NA
O14683	TP53I11	2	13.2	1	39821	37629	NA	NA	NA	NA	NA	NA	NA	NA	NA	NA	NA	NA	NA	NA	45159	NA	NA	NA	NA	NA	NA	NA	NA	NA	NA	NA	NA	NA	NA	NA	NA	NA	NA	NA	62244	NA	NA	NA	NA	NA	NA	NA	NA
O14684	PTGES	3	16.4	1	12666	19637	NA	NA	NA	NA	NA	NA	NA	NA	NA	NA	NA	NA	NA	NA	22328	NA	NA	NA	NA	NA	NA	NA	NA	NA	NA	NA	NA	NA	NA	NA	NA	NA	NA	NA	26379	NA	NA	NA	NA	NA	NA	NA	NA
O14727	APAF1	5	3.7	1	33773	53179	NA	NA	NA	NA	NA	NA	NA	NA	NA	NA	NA	NA	NA	NA	63828	NA	NA	NA	NA	NA	NA	NA	NA	NA	NA	NA	NA	NA	NA	NA	NA	NA	NA	NA	92313	NA	NA	NA	NA	NA	NA	NA	NA
O14732	IMPA2	3	9	1	8459.2	17032	NA	NA	NA	NA	NA	NA	NA	NA	NA	NA	NA	NA	NA	NA	14780	NA	NA	NA	NA	NA	NA	NA	NA	NA	NA	NA	NA	NA	NA	NA	NA	NA	NA	NA	22058	NA	NA	NA	NA	NA	NA	NA	NA
O14734	ACOT8	3	10.3	1	8992.1	11541	NA	NA	NA	NA	NA	NA	NA	NA	NA	NA	NA	NA	NA	NA	15923	NA	NA	NA	NA	NA	NA	NA	NA	NA	NA	NA	NA	NA	NA	NA	NA	NA	NA	NA	25077	NA	NA	NA	NA	NA	NA	NA	NA
O14735	CDIPT	2	9.9	1	54226	64767	NA	NA	NA	NA	NA	NA	NA	NA	NA	NA	NA	NA	NA	NA	81568	NA	NA	NA	NA	NA	NA	NA	NA	NA	NA	NA	NA	NA	NA	NA	NA	NA	NA	NA	99606	NA	NA	NA	NA	NA	NA	NA	NA
O14737	PDCD5	7	47.2	1	83734	90824	NA	NA	NA	NA	NA	NA	NA	NA	NA	NA	NA	NA	NA	NA	97889	NA	NA	NA	NA	NA	NA	NA	NA	NA	NA	NA	NA	NA	NA	NA	NA	NA	NA	NA	175760	NA	NA	NA	NA	NA	NA	NA	NA
O14744	PRMT5	9	14.9	1	88115	106260	NA	NA	NA	NA	NA	NA	NA	NA	NA	NA	NA	NA	NA	NA	99594	NA	NA	NA	NA	NA	NA	NA	NA	NA	NA	NA	NA	NA	NA	NA	NA	NA	NA	NA	187480	NA	NA	NA	NA	NA	NA	NA	NA
O14745	SLC9A3R1	11	35.2	1	131500	247800	NA	NA	NA	NA	NA	NA	NA	NA	NA	NA	NA	NA	NA	NA	248920	NA	NA	NA	NA	NA	NA	NA	NA	NA	NA	NA	NA	NA	NA	NA	NA	NA	NA	NA	401130	NA	NA	NA	NA	NA	NA	NA	NA
O14773	TPP1	5	10.5	1	58199	102740	NA	NA	NA	NA	NA	NA	NA	NA	NA	NA	NA	NA	NA	NA	86589	NA	NA	NA	NA	NA	NA	NA	NA	NA	NA	NA	NA	NA	NA	NA	NA	NA	NA	NA	149560	NA	NA	NA	NA	NA	NA	NA	NA
O14776	TCERG1	9	7.3	1	53313	55757	NA	NA	NA	NA	NA	NA	NA	NA	NA	NA	NA	NA	NA	NA	49932	NA	NA	NA	NA	NA	NA	NA	NA	NA	NA	NA	NA	NA	NA	NA	NA	NA	NA	NA	117230	NA	NA	NA	NA	NA	NA	NA	NA
O14786	NRP1	2	2.4	1	10029	13204	NA	NA	NA	NA	NA	NA	NA	NA	NA	NA	NA	NA	NA	NA	16736	NA	NA	NA	NA	NA	NA	NA	NA	NA	NA	NA	NA	NA	NA	NA	NA	NA	NA	NA	16057	NA	NA	NA	NA	NA	NA	NA	NA
O14787	TNPO2	2	6.1	1	3842.3	4941.3	NA	NA	NA	NA	NA	NA	NA	NA	NA	NA	NA	NA	NA	NA	5426.9	NA	NA	NA	NA	NA	NA	NA	NA	NA	NA	NA	NA	NA	NA	NA	NA	NA	NA	NA	9661.4	NA	NA	NA	NA	NA	NA	NA	NA
O14791	APOL1	6	16.1	1	74136	103240	NA	NA	NA	NA	NA	NA	NA	NA	NA	NA	NA	NA	NA	NA	100160	NA	NA	NA	NA	NA	NA	NA	NA	NA	NA	NA	NA	NA	NA	NA	NA	NA	NA	NA	102370	NA	NA	NA	NA	NA	NA	NA	NA
O14807	MRAS	2	6.7	1	3115.8	4212.6	NA	NA	NA	NA	NA	NA	NA	NA	NA	NA	NA	NA	NA	NA	4571.6	NA	NA	NA	NA	NA	NA	NA	NA	NA	NA	NA	NA	NA	NA	NA	NA	NA	NA	NA	5319.9	NA	NA	NA	NA	NA	NA	NA	NA
O14815	CAPN9	3	3.3	1	19648	26812	NA	NA	NA	NA	NA	NA	NA	NA	NA	NA	NA	NA	NA	NA	22101	NA	NA	NA	NA	NA	NA	NA	NA	NA	NA	NA	NA	NA	NA	NA	NA	NA	NA	NA	51918	NA	NA	NA	NA	NA	NA	NA	NA
O14817	TSPAN4	1	2.9	1	9914.3	13122	NA	NA	NA	NA	NA	NA	NA	NA	NA	NA	NA	NA	NA	NA	12810	NA	NA	NA	NA	NA	NA	NA	NA	NA	NA	NA	NA	NA	NA	NA	NA	NA	NA	NA	19919	NA	NA	NA	NA	NA	NA	NA	NA
O14818	PSMA7	9	32.3	1	165760	227010	NA	NA	NA	NA	NA	NA	NA	NA	NA	NA	NA	NA	NA	NA	262040	NA	NA	NA	NA	NA	NA	NA	NA	NA	NA	NA	NA	NA	NA	NA	NA	NA	NA	NA	327650	NA	NA	NA	NA	NA	NA	NA	NA
O14828	SCAMP3	2	6.6	1	23358	21950	NA	NA	NA	NA	NA	NA	NA	NA	NA	NA	NA	NA	NA	NA	27265	NA	NA	NA	NA	NA	NA	NA	NA	NA	NA	NA	NA	NA	NA	NA	NA	NA	NA	NA	39334	NA	NA	NA	NA	NA	NA	NA	NA
O14841	OPLAH	8	7.3	1	89076	113460	NA	NA	NA	NA	NA	NA	NA	NA	NA	NA	NA	NA	NA	NA	138190	NA	NA	NA	NA	NA	NA	NA	NA	NA	NA	NA	NA	NA	NA	NA	NA	NA	NA	NA	191440	NA	NA	NA	NA	NA	NA	NA	NA
O14874	BCKDK	3	6.6	1	14143	15428	NA	NA	NA	NA	NA	NA	NA	NA	NA	NA	NA	NA	NA	NA	16478	NA	NA	NA	NA	NA	NA	NA	NA	NA	NA	NA	NA	NA	NA	NA	NA	NA	NA	NA	27003	NA	NA	NA	NA	NA	NA	NA	NA
O14879	IFIT3	4	11	1	13508	14642	NA	NA	NA	NA	NA	NA	NA	NA	NA	NA	NA	NA	NA	NA	18011	NA	NA	NA	NA	NA	NA	NA	NA	NA	NA	NA	NA	NA	NA	NA	NA	NA	NA	NA	17756	NA	NA	NA	NA	NA	NA	NA	NA
O14880	MGST3	3	23	1	58247	49727	NA	NA	NA	NA	NA	NA	NA	NA	NA	NA	NA	NA	NA	NA	65975	NA	NA	NA	NA	NA	NA	NA	NA	NA	NA	NA	NA	NA	NA	NA	NA	NA	NA	NA	114400	NA	NA	NA	NA	NA	NA	NA	NA
O14907	TAX1BP3	2	16.9	1	18903	14817	NA	NA	NA	NA	NA	NA	NA	NA	NA	NA	NA	NA	NA	NA	13763	NA	NA	NA	NA	NA	NA	NA	NA	NA	NA	NA	NA	NA	NA	NA	NA	NA	NA	NA	32140	NA	NA	NA	NA	NA	NA	NA	NA
O14908	GIPC1	2	6.6	1	99582	118340	NA	NA	NA	NA	NA	NA	NA	NA	NA	NA	NA	NA	NA	NA	99438	NA	NA	NA	NA	NA	NA	NA	NA	NA	NA	NA	NA	NA	NA	NA	NA	NA	NA	NA	302300	NA	NA	NA	NA	NA	NA	NA	NA
O14920	IKBKB	1	1.3	1	6376.9	8275	NA	NA	NA	NA	NA	NA	NA	NA	NA	NA	NA	NA	NA	NA	10372	NA	NA	NA	NA	NA	NA	NA	NA	NA	NA	NA	NA	NA	NA	NA	NA	NA	NA	NA	15468	NA	NA	NA	NA	NA	NA	NA	NA
O14933	UBE2L6	2	9.8	1	16609	17995	NA	NA	NA	NA	NA	NA	NA	NA	NA	NA	NA	NA	NA	NA	16694	NA	NA	NA	NA	NA	NA	NA	NA	NA	NA	NA	NA	NA	NA	NA	NA	NA	NA	NA	24826	NA	NA	NA	NA	NA	NA	NA	NA
O14936	CASK	6	6.6	1	74345	108470	NA	NA	NA	NA	NA	NA	NA	NA	NA	NA	NA	NA	NA	NA	139500	NA	NA	NA	NA	NA	NA	NA	NA	NA	NA	NA	NA	NA	NA	NA	NA	NA	NA	NA	182960	NA	NA	NA	NA	NA	NA	NA	NA
O14949	UQCRQ	3	22	1	33753	37568	NA	NA	NA	NA	NA	NA	NA	NA	NA	NA	NA	NA	NA	NA	36735	NA	NA	NA	NA	NA	NA	NA	NA	NA	NA	NA	NA	NA	NA	NA	NA	NA	NA	NA	89334	NA	NA	NA	NA	NA	NA	NA	NA
O14958	CASQ2	2	4.8	1	17478	26120	NA	NA	NA	NA	NA	NA	NA	NA	NA	NA	NA	NA	NA	NA	24716	NA	NA	NA	NA	NA	NA	NA	NA	NA	NA	NA	NA	NA	NA	NA	NA	NA	NA	NA	53907	NA	NA	NA	NA	NA	NA	NA	NA
O14964	HGS	8	7.9	1	57415	47578	NA	NA	NA	NA	NA	NA	NA	NA	NA	NA	NA	NA	NA	NA	47711	NA	NA	NA	NA	NA	NA	NA	NA	NA	NA	NA	NA	NA	NA	NA	NA	NA	NA	NA	106630	NA	NA	NA	NA	NA	NA	NA	NA
O14972	DSCR3	4	17.8	1	49505	66622	NA	NA	NA	NA	NA	NA	NA	NA	NA	NA	NA	NA	NA	NA	68986	NA	NA	NA	NA	NA	NA	NA	NA	NA	NA	NA	NA	NA	NA	NA	NA	NA	NA	NA	93181	NA	NA	NA	NA	NA	NA	NA	NA
O14974	PPP1R12A	16	16.2	1	303850	252320	NA	NA	NA	NA	NA	NA	NA	NA	NA	NA	NA	NA	NA	NA	267990	NA	NA	NA	NA	NA	NA	NA	NA	NA	NA	NA	NA	NA	NA	NA	NA	NA	NA	NA	535360	NA	NA	NA	NA	NA	NA	NA	NA
O14975	SLC27A2	5	7.6	1	49460	49140	NA	NA	NA	NA	NA	NA	NA	NA	NA	NA	NA	NA	NA	NA	62437	NA	NA	NA	NA	NA	NA	NA	NA	NA	NA	NA	NA	NA	NA	NA	NA	NA	NA	NA	120170	NA	NA	NA	NA	NA	NA	NA	NA
O14976	GAK	10	7.5	1	60706	79067	NA	NA	NA	NA	NA	NA	NA	NA	NA	NA	NA	NA	NA	NA	81994	NA	NA	NA	NA	NA	NA	NA	NA	NA	NA	NA	NA	NA	NA	NA	NA	NA	NA	NA	145590	NA	NA	NA	NA	NA	NA	NA	NA
O14979	HNRNPDL	6	11	1	57935	43988	NA	NA	NA	NA	NA	NA	NA	NA	NA	NA	NA	NA	NA	NA	40683	NA	NA	NA	NA	NA	NA	NA	NA	NA	NA	NA	NA	NA	NA	NA	NA	NA	NA	NA	118710	NA	NA	NA	NA	NA	NA	NA	NA
O14980	XPO1	16	14.7	1	256210	311960	NA	NA	NA	NA	NA	NA	NA	NA	NA	NA	NA	NA	NA	NA	353810	NA	NA	NA	NA	NA	NA	NA	NA	NA	NA	NA	NA	NA	NA	NA	NA	NA	NA	NA	489160	NA	NA	NA	NA	NA	NA	NA	NA
O14981	BTAF1	2	1.1	1	3006.2	3101.7	NA	NA	NA	NA	NA	NA	NA	NA	NA	NA	NA	NA	NA	NA	3012.7	NA	NA	NA	NA	NA	NA	NA	NA	NA	NA	NA	NA	NA	NA	NA	NA	NA	NA	NA	5559.4	NA	NA	NA	NA	NA	NA	NA	NA
O15020	SPTBN2	2	3.8	1	1609.7	1805.7	NA	NA	NA	NA	NA	NA	NA	NA	NA	NA	NA	NA	NA	NA	2216	NA	NA	NA	NA	NA	NA	NA	NA	NA	NA	NA	NA	NA	NA	NA	NA	NA	NA	NA	3051.9	NA	NA	NA	NA	NA	NA	NA	NA
O15027	SEC16A	2	0.8	1	12961	15384	NA	NA	NA	NA	NA	NA	NA	NA	NA	NA	NA	NA	NA	NA	20367	NA	NA	NA	NA	NA	NA	NA	NA	NA	NA	NA	NA	NA	NA	NA	NA	NA	NA	NA	30830	NA	NA	NA	NA	NA	NA	NA	NA
O15031	PLXNB2	9	5.8	1	91048	117180	NA	NA	NA	NA	NA	NA	NA	NA	NA	NA	NA	NA	NA	NA	139030	NA	NA	NA	NA	NA	NA	NA	NA	NA	NA	NA	NA	NA	NA	NA	NA	NA	NA	NA	208810	NA	NA	NA	NA	NA	NA	NA	NA
O15037	KHNYN	3	3.4	1	4921.3	6236.3	NA	NA	NA	NA	NA	NA	NA	NA	NA	NA	NA	NA	NA	NA	9229.3	NA	NA	NA	NA	NA	NA	NA	NA	NA	NA	NA	NA	NA	NA	NA	NA	NA	NA	NA	10254	NA	NA	NA	NA	NA	NA	NA	NA
O15040	TECPR2	1	0.9	1	9342.5	13616	NA	NA	NA	NA	NA	NA	NA	NA	NA	NA	NA	NA	NA	NA	12536	NA	NA	NA	NA	NA	NA	NA	NA	NA	NA	NA	NA	NA	NA	NA	NA	NA	NA	NA	16745	NA	NA	NA	NA	NA	NA	NA	NA
O15042	U2SURP	3	2.6	1	3688.3	5209.5	NA	NA	NA	NA	NA	NA	NA	NA	NA	NA	NA	NA	NA	NA	4719	NA	NA	NA	NA	NA	NA	NA	NA	NA	NA	NA	NA	NA	NA	NA	NA	NA	NA	NA	8357.5	NA	NA	NA	NA	NA	NA	NA	NA
O15054	KDM6B	2	0.9	1	13959	48669	NA	NA	NA	NA	NA	NA	NA	NA	NA	NA	NA	NA	NA	NA	101380	NA	NA	NA	NA	NA	NA	NA	NA	NA	NA	NA	NA	NA	NA	NA	NA	NA	NA	NA	25540	NA	NA	NA	NA	NA	NA	NA	NA
O15061	SYNM	50	32.1	1	997220	673820	NA	NA	NA	NA	NA	NA	NA	NA	NA	NA	NA	NA	NA	NA	599050	NA	NA	NA	NA	NA	NA	NA	NA	NA	NA	NA	NA	NA	NA	NA	NA	NA	NA	NA	1080500	NA	NA	NA	NA	NA	NA	NA	NA
O15066;O14782	KIF3B;KIF3C	2	2.5	1	8126.8	7831	NA	NA	NA	NA	NA	NA	NA	NA	NA	NA	NA	NA	NA	NA	8296.2	NA	NA	NA	NA	NA	NA	NA	NA	NA	NA	NA	NA	NA	NA	NA	NA	NA	NA	NA	12368	NA	NA	NA	NA	NA	NA	NA	NA
O15067	PFAS	11	7.1	1	92382	142380	NA	NA	NA	NA	NA	NA	NA	NA	NA	NA	NA	NA	NA	NA	166080	NA	NA	NA	NA	NA	NA	NA	NA	NA	NA	NA	NA	NA	NA	NA	NA	NA	NA	NA	234420	NA	NA	NA	NA	NA	NA	NA	NA
O15068	MCF2L	1	2.1	1	956.47	1103.2	NA	NA	NA	NA	NA	NA	NA	NA	NA	NA	NA	NA	NA	NA	1279.2	NA	NA	NA	NA	NA	NA	NA	NA	NA	NA	NA	NA	NA	NA	NA	NA	NA	NA	NA	2280.1	NA	NA	NA	NA	NA	NA	NA	NA
O15078	CEP290	4	1.3	1	35010	45438	NA	NA	NA	NA	NA	NA	NA	NA	NA	NA	NA	NA	NA	NA	35593	NA	NA	NA	NA	NA	NA	NA	NA	NA	NA	NA	NA	NA	NA	NA	NA	NA	NA	NA	84762	NA	NA	NA	NA	NA	NA	NA	NA
O15083	ERC2	2	2.3	1	48272	68365	NA	NA	NA	NA	NA	NA	NA	NA	NA	NA	NA	NA	NA	NA	67352	NA	NA	NA	NA	NA	NA	NA	NA	NA	NA	NA	NA	NA	NA	NA	NA	NA	NA	NA	88464	NA	NA	NA	NA	NA	NA	NA	NA
O15084	ANKRD28	1	1.1	1	25958	27260	NA	NA	NA	NA	NA	NA	NA	NA	NA	NA	NA	NA	NA	NA	33463	NA	NA	NA	NA	NA	NA	NA	NA	NA	NA	NA	NA	NA	NA	NA	NA	NA	NA	NA	51698	NA	NA	NA	NA	NA	NA	NA	NA
O15085	ARHGEF11	3	1.9	1	16170	17457	NA	NA	NA	NA	NA	NA	NA	NA	NA	NA	NA	NA	NA	NA	20365	NA	NA	NA	NA	NA	NA	NA	NA	NA	NA	NA	NA	NA	NA	NA	NA	NA	NA	NA	30858	NA	NA	NA	NA	NA	NA	NA	NA
O15111;Q9UPZ9	CHUK;ICK	2	2.7	1	14611	22392	NA	NA	NA	NA	NA	NA	NA	NA	NA	NA	NA	NA	NA	NA	23953	NA	NA	NA	NA	NA	NA	NA	NA	NA	NA	NA	NA	NA	NA	NA	NA	NA	NA	NA	34076	NA	NA	NA	NA	NA	NA	NA	NA
O15117;REV__Q9Y2K3;REV__Q8N960	FYB	2	1.8	1	21464	31165	NA	NA	NA	NA	NA	NA	NA	NA	NA	NA	NA	NA	NA	NA	45107	NA	NA	NA	NA	NA	NA	NA	NA	NA	NA	NA	NA	NA	NA	NA	NA	NA	NA	NA	49550	NA	NA	NA	NA	NA	NA	NA	NA
O15118	NPC1	2	1.7	1	26535	26112	NA	NA	NA	NA	NA	NA	NA	NA	NA	NA	NA	NA	NA	NA	28021	NA	NA	NA	NA	NA	NA	NA	NA	NA	NA	NA	NA	NA	NA	NA	NA	NA	NA	NA	37772	NA	NA	NA	NA	NA	NA	NA	NA
O15126	SCAMP1	4	15.1	1	28573	28210	NA	NA	NA	NA	NA	NA	NA	NA	NA	NA	NA	NA	NA	NA	34592	NA	NA	NA	NA	NA	NA	NA	NA	NA	NA	NA	NA	NA	NA	NA	NA	NA	NA	NA	53166	NA	NA	NA	NA	NA	NA	NA	NA
O15127	SCAMP2	3	10	1	39955	26369	NA	NA	NA	NA	NA	NA	NA	NA	NA	NA	NA	NA	NA	NA	38461	NA	NA	NA	NA	NA	NA	NA	NA	NA	NA	NA	NA	NA	NA	NA	NA	NA	NA	NA	59473	NA	NA	NA	NA	NA	NA	NA	NA
O15143	ARPC1B	9	25.5	1	278930	350970	NA	NA	NA	NA	NA	NA	NA	NA	NA	NA	NA	NA	NA	NA	374520	NA	NA	NA	NA	NA	NA	NA	NA	NA	NA	NA	NA	NA	NA	NA	NA	NA	NA	NA	545470	NA	NA	NA	NA	NA	NA	NA	NA
O15144	ARPC2	13	40.7	1	278520	335960	NA	NA	NA	NA	NA	NA	NA	NA	NA	NA	NA	NA	NA	NA	351490	NA	NA	NA	NA	NA	NA	NA	NA	NA	NA	NA	NA	NA	NA	NA	NA	NA	NA	NA	546200	NA	NA	NA	NA	NA	NA	NA	NA
O15145	ARPC3	7	30.3	1	109230	100950	NA	NA	NA	NA	NA	NA	NA	NA	NA	NA	NA	NA	NA	NA	136870	NA	NA	NA	NA	NA	NA	NA	NA	NA	NA	NA	NA	NA	NA	NA	NA	NA	NA	NA	192740	NA	NA	NA	NA	NA	NA	NA	NA
O15160	POLR1C	2	6.1	1	9886.9	12294	NA	NA	NA	NA	NA	NA	NA	NA	NA	NA	NA	NA	NA	NA	11442	NA	NA	NA	NA	NA	NA	NA	NA	NA	NA	NA	NA	NA	NA	NA	NA	NA	NA	NA	19085	NA	NA	NA	NA	NA	NA	NA	NA
O15162	PLSCR1	1	3.1	1	23351	23873	NA	NA	NA	NA	NA	NA	NA	NA	NA	NA	NA	NA	NA	NA	27106	NA	NA	NA	NA	NA	NA	NA	NA	NA	NA	NA	NA	NA	NA	NA	NA	NA	NA	NA	36392	NA	NA	NA	NA	NA	NA	NA	NA
O15173	PGRMC2	3	20.2	1	43351	59535	NA	NA	NA	NA	NA	NA	NA	NA	NA	NA	NA	NA	NA	NA	61863	NA	NA	NA	NA	NA	NA	NA	NA	NA	NA	NA	NA	NA	NA	NA	NA	NA	NA	NA	94673	NA	NA	NA	NA	NA	NA	NA	NA
O15178	T	1	2.3	1	6811.8	6814.5	NA	NA	NA	NA	NA	NA	NA	NA	NA	NA	NA	NA	NA	NA	5983.8	NA	NA	NA	NA	NA	NA	NA	NA	NA	NA	NA	NA	NA	NA	NA	NA	NA	NA	NA	8247.7	NA	NA	NA	NA	NA	NA	NA	NA
O15195	VILL	7	8.5	1	68251	115210	NA	NA	NA	NA	NA	NA	NA	NA	NA	NA	NA	NA	NA	NA	124080	NA	NA	NA	NA	NA	NA	NA	NA	NA	NA	NA	NA	NA	NA	NA	NA	NA	NA	NA	185810	NA	NA	NA	NA	NA	NA	NA	NA
O15204	ADAMDEC1	2	3.4	1	18772	48471	NA	NA	NA	NA	NA	NA	NA	NA	NA	NA	NA	NA	NA	NA	42845	NA	NA	NA	NA	NA	NA	NA	NA	NA	NA	NA	NA	NA	NA	NA	NA	NA	NA	NA	69479	NA	NA	NA	NA	NA	NA	NA	NA
O15212	PFDN6	4	27.1	1	19178	17940	NA	NA	NA	NA	NA	NA	NA	NA	NA	NA	NA	NA	NA	NA	17127	NA	NA	NA	NA	NA	NA	NA	NA	NA	NA	NA	NA	NA	NA	NA	NA	NA	NA	NA	31692	NA	NA	NA	NA	NA	NA	NA	NA
O15228	GNPAT	4	5.1	1	43932	54349	NA	NA	NA	NA	NA	NA	NA	NA	NA	NA	NA	NA	NA	NA	63868	NA	NA	NA	NA	NA	NA	NA	NA	NA	NA	NA	NA	NA	NA	NA	NA	NA	NA	NA	98415	NA	NA	NA	NA	NA	NA	NA	NA
O15230	LAMA5	33	10.9	1	264850	316630	NA	NA	NA	NA	NA	NA	NA	NA	NA	NA	NA	NA	NA	NA	326000	NA	NA	NA	NA	NA	NA	NA	NA	NA	NA	NA	NA	NA	NA	NA	NA	NA	NA	NA	415250	NA	NA	NA	NA	NA	NA	NA	NA
O15235	MRPS12	2	11.6	1	3091.5	4740.7	NA	NA	NA	NA	NA	NA	NA	NA	NA	NA	NA	NA	NA	NA	5153.9	NA	NA	NA	NA	NA	NA	NA	NA	NA	NA	NA	NA	NA	NA	NA	NA	NA	NA	NA	9272.5	NA	NA	NA	NA	NA	NA	NA	NA
O15243	LEPROT	1	9.9	1	8375.6	8634.5	NA	NA	NA	NA	NA	NA	NA	NA	NA	NA	NA	NA	NA	NA	10333	NA	NA	NA	NA	NA	NA	NA	NA	NA	NA	NA	NA	NA	NA	NA	NA	NA	NA	NA	23493	NA	NA	NA	NA	NA	NA	NA	NA
O15247	CLIC2	4	18.6	1	50869	72472	NA	NA	NA	NA	NA	NA	NA	NA	NA	NA	NA	NA	NA	NA	75834	NA	NA	NA	NA	NA	NA	NA	NA	NA	NA	NA	NA	NA	NA	NA	NA	NA	NA	NA	107320	NA	NA	NA	NA	NA	NA	NA	NA
O15254	ACOX3	2	3.7	1	16959	22855	NA	NA	NA	NA	NA	NA	NA	NA	NA	NA	NA	NA	NA	NA	28030	NA	NA	NA	NA	NA	NA	NA	NA	NA	NA	NA	NA	NA	NA	NA	NA	NA	NA	NA	37454	NA	NA	NA	NA	NA	NA	NA	NA
O15258	RER1	4	25.5	1	26327	25808	NA	NA	NA	NA	NA	NA	NA	NA	NA	NA	NA	NA	NA	NA	21455	NA	NA	NA	NA	NA	NA	NA	NA	NA	NA	NA	NA	NA	NA	NA	NA	NA	NA	NA	45758	NA	NA	NA	NA	NA	NA	NA	NA
O15260	SURF4	4	13	1	23967	28272	NA	NA	NA	NA	NA	NA	NA	NA	NA	NA	NA	NA	NA	NA	33448	NA	NA	NA	NA	NA	NA	NA	NA	NA	NA	NA	NA	NA	NA	NA	NA	NA	NA	NA	43197	NA	NA	NA	NA	NA	NA	NA	NA
O15264	MAPK13	1	3.6	1	8462.8	8766.8	NA	NA	NA	NA	NA	NA	NA	NA	NA	NA	NA	NA	NA	NA	9480.1	NA	NA	NA	NA	NA	NA	NA	NA	NA	NA	NA	NA	NA	NA	NA	NA	NA	NA	NA	14486	NA	NA	NA	NA	NA	NA	NA	NA
O15269	SPTLC1	6	10.8	1	26339	34797	NA	NA	NA	NA	NA	NA	NA	NA	NA	NA	NA	NA	NA	NA	44506	NA	NA	NA	NA	NA	NA	NA	NA	NA	NA	NA	NA	NA	NA	NA	NA	NA	NA	NA	59404	NA	NA	NA	NA	NA	NA	NA	NA
O15270	SPTLC2	2	3.6	1	5005.6	7216.1	NA	NA	NA	NA	NA	NA	NA	NA	NA	NA	NA	NA	NA	NA	7533.9	NA	NA	NA	NA	NA	NA	NA	NA	NA	NA	NA	NA	NA	NA	NA	NA	NA	NA	NA	13492	NA	NA	NA	NA	NA	NA	NA	NA
O15294	OGT	5	6.4	1	36826	53352	NA	NA	NA	NA	NA	NA	NA	NA	NA	NA	NA	NA	NA	NA	52633	NA	NA	NA	NA	NA	NA	NA	NA	NA	NA	NA	NA	NA	NA	NA	NA	NA	NA	NA	81553	NA	NA	NA	NA	NA	NA	NA	NA
O15305	PMM2	5	22.8	1	41188	26251	NA	NA	NA	NA	NA	NA	NA	NA	NA	NA	NA	NA	NA	NA	27832	NA	NA	NA	NA	NA	NA	NA	NA	NA	NA	NA	NA	NA	NA	NA	NA	NA	NA	NA	86510	NA	NA	NA	NA	NA	NA	NA	NA
O15321	TM9SF1	2	3.1	1	9136.9	9046.3	NA	NA	NA	NA	NA	NA	NA	NA	NA	NA	NA	NA	NA	NA	9092	NA	NA	NA	NA	NA	NA	NA	NA	NA	NA	NA	NA	NA	NA	NA	NA	NA	NA	NA	21175	NA	NA	NA	NA	NA	NA	NA	NA
O15327	INPP4B	1	1.7	1	828.09	1406.1	NA	NA	NA	NA	NA	NA	NA	NA	NA	NA	NA	NA	NA	NA	1149.3	NA	NA	NA	NA	NA	NA	NA	NA	NA	NA	NA	NA	NA	NA	NA	NA	NA	NA	NA	1400.8	NA	NA	NA	NA	NA	NA	NA	NA
O15344	MID1	4	6.6	1	9946.7	11068	NA	NA	NA	NA	NA	NA	NA	NA	NA	NA	NA	NA	NA	NA	12418	NA	NA	NA	NA	NA	NA	NA	NA	NA	NA	NA	NA	NA	NA	NA	NA	NA	NA	NA	19092	NA	NA	NA	NA	NA	NA	NA	NA
O15347	HMGB3	1	10	1	41280	46575	NA	NA	NA	NA	NA	NA	NA	NA	NA	NA	NA	NA	NA	NA	45597	NA	NA	NA	NA	NA	NA	NA	NA	NA	NA	NA	NA	NA	NA	NA	NA	NA	NA	NA	95768	NA	NA	NA	NA	NA	NA	NA	NA
O15355	PPM1G	6	9.7	1	96333	87240	NA	NA	NA	NA	NA	NA	NA	NA	NA	NA	NA	NA	NA	NA	105130	NA	NA	NA	NA	NA	NA	NA	NA	NA	NA	NA	NA	NA	NA	NA	NA	NA	NA	NA	211060	NA	NA	NA	NA	NA	NA	NA	NA
O15357	INPPL1	1	2.2	1	1807.1	1672.5	NA	NA	NA	NA	NA	NA	NA	NA	NA	NA	NA	NA	NA	NA	2657.6	NA	NA	NA	NA	NA	NA	NA	NA	NA	NA	NA	NA	NA	NA	NA	NA	NA	NA	NA	3273.9	NA	NA	NA	NA	NA	NA	NA	NA
O15371	EIF3D	3	5.3	1	9692.5	9621.3	NA	NA	NA	NA	NA	NA	NA	NA	NA	NA	NA	NA	NA	NA	10891	NA	NA	NA	NA	NA	NA	NA	NA	NA	NA	NA	NA	NA	NA	NA	NA	NA	NA	NA	17925	NA	NA	NA	NA	NA	NA	NA	NA
O15372	EIF3H	8	22.4	1	110290	134400	NA	NA	NA	NA	NA	NA	NA	NA	NA	NA	NA	NA	NA	NA	135770	NA	NA	NA	NA	NA	NA	NA	NA	NA	NA	NA	NA	NA	NA	NA	NA	NA	NA	NA	219770	NA	NA	NA	NA	NA	NA	NA	NA
O15382	BCAT2	5	17.1	1	34776	47355	NA	NA	NA	NA	NA	NA	NA	NA	NA	NA	NA	NA	NA	NA	62761	NA	NA	NA	NA	NA	NA	NA	NA	NA	NA	NA	NA	NA	NA	NA	NA	NA	NA	NA	82794	NA	NA	NA	NA	NA	NA	NA	NA
O15389	SIGLEC5	1	1.8	1	2749.2	3243.1	NA	NA	NA	NA	NA	NA	NA	NA	NA	NA	NA	NA	NA	NA	4135.4	NA	NA	NA	NA	NA	NA	NA	NA	NA	NA	NA	NA	NA	NA	NA	NA	NA	NA	NA	4360	NA	NA	NA	NA	NA	NA	NA	NA
O15394	NCAM2	2	1.9	1	9717.3	11714	NA	NA	NA	NA	NA	NA	NA	NA	NA	NA	NA	NA	NA	NA	17216	NA	NA	NA	NA	NA	NA	NA	NA	NA	NA	NA	NA	NA	NA	NA	NA	NA	NA	NA	11563	NA	NA	NA	NA	NA	NA	NA	NA
O15397	IPO8	4	5.2	1	25946	30328	NA	NA	NA	NA	NA	NA	NA	NA	NA	NA	NA	NA	NA	NA	40556	NA	NA	NA	NA	NA	NA	NA	NA	NA	NA	NA	NA	NA	NA	NA	NA	NA	NA	NA	52594	NA	NA	NA	NA	NA	NA	NA	NA
O15400	STX7	6	28.4	1	75969	70123	NA	NA	NA	NA	NA	NA	NA	NA	NA	NA	NA	NA	NA	NA	56516	NA	NA	NA	NA	NA	NA	NA	NA	NA	NA	NA	NA	NA	NA	NA	NA	NA	NA	NA	122160	NA	NA	NA	NA	NA	NA	NA	NA
O94842;O94900;O15405;Q96NM4	TOX4;TOX;TOX3;TOX2	2	3.2	1	12425	18707	NA	NA	NA	NA	NA	NA	NA	NA	NA	NA	NA	NA	NA	NA	19280	NA	NA	NA	NA	NA	NA	NA	NA	NA	NA	NA	NA	NA	NA	NA	NA	NA	NA	NA	39303	NA	NA	NA	NA	NA	NA	NA	NA
O15427	SLC16A3	4	9	1	43171	43436	NA	NA	NA	NA	NA	NA	NA	NA	NA	NA	NA	NA	NA	NA	56632	NA	NA	NA	NA	NA	NA	NA	NA	NA	NA	NA	NA	NA	NA	NA	NA	NA	NA	NA	75460	NA	NA	NA	NA	NA	NA	NA	NA
O15438	ABCC3	7	4.8	1	47306	53098	NA	NA	NA	NA	NA	NA	NA	NA	NA	NA	NA	NA	NA	NA	73661	NA	NA	NA	NA	NA	NA	NA	NA	NA	NA	NA	NA	NA	NA	NA	NA	NA	NA	NA	107430	NA	NA	NA	NA	NA	NA	NA	NA
O15439	ABCC4	2	1.6	1	19900	32493	NA	NA	NA	NA	NA	NA	NA	NA	NA	NA	NA	NA	NA	NA	34619	NA	NA	NA	NA	NA	NA	NA	NA	NA	NA	NA	NA	NA	NA	NA	NA	NA	NA	NA	33775	NA	NA	NA	NA	NA	NA	NA	NA
O15460	P4HA2	4	8.4	1	34777	38030	NA	NA	NA	NA	NA	NA	NA	NA	NA	NA	NA	NA	NA	NA	43531	NA	NA	NA	NA	NA	NA	NA	NA	NA	NA	NA	NA	NA	NA	NA	NA	NA	NA	NA	58468	NA	NA	NA	NA	NA	NA	NA	NA
O15484	CAPN5	11	18.1	1	103640	151620	NA	NA	NA	NA	NA	NA	NA	NA	NA	NA	NA	NA	NA	NA	180170	NA	NA	NA	NA	NA	NA	NA	NA	NA	NA	NA	NA	NA	NA	NA	NA	NA	NA	NA	300670	NA	NA	NA	NA	NA	NA	NA	NA
O15498	YKT6	5	27.3	1	96126	121300	NA	NA	NA	NA	NA	NA	NA	NA	NA	NA	NA	NA	NA	NA	139010	NA	NA	NA	NA	NA	NA	NA	NA	NA	NA	NA	NA	NA	NA	NA	NA	NA	NA	NA	238740	NA	NA	NA	NA	NA	NA	NA	NA
O15511	ARPC5	10	70.2	1	245120	309330	NA	NA	NA	NA	NA	NA	NA	NA	NA	NA	NA	NA	NA	NA	357500	NA	NA	NA	NA	NA	NA	NA	NA	NA	NA	NA	NA	NA	NA	NA	NA	NA	NA	NA	487690	NA	NA	NA	NA	NA	NA	NA	NA
O15530;Q6A1A2	PDPK1;PDPK2P	1	1.8	1	6485.5	7036.5	NA	NA	NA	NA	NA	NA	NA	NA	NA	NA	NA	NA	NA	NA	5306.3	NA	NA	NA	NA	NA	NA	NA	NA	NA	NA	NA	NA	NA	NA	NA	NA	NA	NA	NA	8927.1	NA	NA	NA	NA	NA	NA	NA	NA
O15533	TAPBP	6	13.8	1	80208	122820	NA	NA	NA	NA	NA	NA	NA	NA	NA	NA	NA	NA	NA	NA	130420	NA	NA	NA	NA	NA	NA	NA	NA	NA	NA	NA	NA	NA	NA	NA	NA	NA	NA	NA	162100	NA	NA	NA	NA	NA	NA	NA	NA
O15551	CLDN3	3	15	1	35962	48372	NA	NA	NA	NA	NA	NA	NA	NA	NA	NA	NA	NA	NA	NA	44698	NA	NA	NA	NA	NA	NA	NA	NA	NA	NA	NA	NA	NA	NA	NA	NA	NA	NA	NA	86298	NA	NA	NA	NA	NA	NA	NA	NA
O43143	DHX15	17	23.1	1	223420	278620	NA	NA	NA	NA	NA	NA	NA	NA	NA	NA	NA	NA	NA	NA	326730	NA	NA	NA	NA	NA	NA	NA	NA	NA	NA	NA	NA	NA	NA	NA	NA	NA	NA	NA	454180	NA	NA	NA	NA	NA	NA	NA	NA
O43148	RNMT	5	10.7	1	35887	50459	NA	NA	NA	NA	NA	NA	NA	NA	NA	NA	NA	NA	NA	NA	61953	NA	NA	NA	NA	NA	NA	NA	NA	NA	NA	NA	NA	NA	NA	NA	NA	NA	NA	NA	79177	NA	NA	NA	NA	NA	NA	NA	NA
O43149	ZZEF1	17	5.4	1	107060	159660	NA	NA	NA	NA	NA	NA	NA	NA	NA	NA	NA	NA	NA	NA	183560	NA	NA	NA	NA	NA	NA	NA	NA	NA	NA	NA	NA	NA	NA	NA	NA	NA	NA	NA	288430	NA	NA	NA	NA	NA	NA	NA	NA
O43159	RRP8	3	5.3	1	31338	45839	NA	NA	NA	NA	NA	NA	NA	NA	NA	NA	NA	NA	NA	NA	44637	NA	NA	NA	NA	NA	NA	NA	NA	NA	NA	NA	NA	NA	NA	NA	NA	NA	NA	NA	64287	NA	NA	NA	NA	NA	NA	NA	NA
O43166;Q9P2F8	SIPA1L1;SIPA1L2	1	1.1	1	4884.8	7407.4	NA	NA	NA	NA	NA	NA	NA	NA	NA	NA	NA	NA	NA	NA	8214.3	NA	NA	NA	NA	NA	NA	NA	NA	NA	NA	NA	NA	NA	NA	NA	NA	NA	NA	NA	10181	NA	NA	NA	NA	NA	NA	NA	NA
O43169	CYB5B	4	28.7	1	65673	45823	NA	NA	NA	NA	NA	NA	NA	NA	NA	NA	NA	NA	NA	NA	45313	NA	NA	NA	NA	NA	NA	NA	NA	NA	NA	NA	NA	NA	NA	NA	NA	NA	NA	NA	83815	NA	NA	NA	NA	NA	NA	NA	NA
O43172	PRPF4	6	12.6	1	26277	38540	NA	NA	NA	NA	NA	NA	NA	NA	NA	NA	NA	NA	NA	NA	42117	NA	NA	NA	NA	NA	NA	NA	NA	NA	NA	NA	NA	NA	NA	NA	NA	NA	NA	NA	61104	NA	NA	NA	NA	NA	NA	NA	NA
O43175	PHGDH	7	16.1	1	61410	61173	NA	NA	NA	NA	NA	NA	NA	NA	NA	NA	NA	NA	NA	NA	86377	NA	NA	NA	NA	NA	NA	NA	NA	NA	NA	NA	NA	NA	NA	NA	NA	NA	NA	NA	96456	NA	NA	NA	NA	NA	NA	NA	NA
O43181	NDUFS4	2	11.4	1	10649	7806	NA	NA	NA	NA	NA	NA	NA	NA	NA	NA	NA	NA	NA	NA	7252	NA	NA	NA	NA	NA	NA	NA	NA	NA	NA	NA	NA	NA	NA	NA	NA	NA	NA	NA	29262	NA	NA	NA	NA	NA	NA	NA	NA
O43194	GPR39	1	2.9	1	13724	15283	NA	NA	NA	NA	NA	NA	NA	NA	NA	NA	NA	NA	NA	NA	20300	NA	NA	NA	NA	NA	NA	NA	NA	NA	NA	NA	NA	NA	NA	NA	NA	NA	NA	NA	25358	NA	NA	NA	NA	NA	NA	NA	NA
O43236	2023-09-04	1	5.4	1	7201.3	14916	NA	NA	NA	NA	NA	NA	NA	NA	NA	NA	NA	NA	NA	NA	13119	NA	NA	NA	NA	NA	NA	NA	NA	NA	NA	NA	NA	NA	NA	NA	NA	NA	NA	NA	17508	NA	NA	NA	NA	NA	NA	NA	NA
O43237	DYNC1LI2	8	18.1	1	72770	90204	NA	NA	NA	NA	NA	NA	NA	NA	NA	NA	NA	NA	NA	NA	93044	NA	NA	NA	NA	NA	NA	NA	NA	NA	NA	NA	NA	NA	NA	NA	NA	NA	NA	NA	162320	NA	NA	NA	NA	NA	NA	NA	NA
O43242	PSMD3	16	29.8	1	256670	330220	NA	NA	NA	NA	NA	NA	NA	NA	NA	NA	NA	NA	NA	NA	367830	NA	NA	NA	NA	NA	NA	NA	NA	NA	NA	NA	NA	NA	NA	NA	NA	NA	NA	NA	542260	NA	NA	NA	NA	NA	NA	NA	NA
O43252	PAPSS1	3	5.8	1	49706	55683	NA	NA	NA	NA	NA	NA	NA	NA	NA	NA	NA	NA	NA	NA	66842	NA	NA	NA	NA	NA	NA	NA	NA	NA	NA	NA	NA	NA	NA	NA	NA	NA	NA	NA	75358	NA	NA	NA	NA	NA	NA	NA	NA
O43264	ZW10	3	4.2	1	26682	33424	NA	NA	NA	NA	NA	NA	NA	NA	NA	NA	NA	NA	NA	NA	31612	NA	NA	NA	NA	NA	NA	NA	NA	NA	NA	NA	NA	NA	NA	NA	NA	NA	NA	NA	55299	NA	NA	NA	NA	NA	NA	NA	NA
O43278	SPINT1	8	16.6	1	38315	46681	NA	NA	NA	NA	NA	NA	NA	NA	NA	NA	NA	NA	NA	NA	51644	NA	NA	NA	NA	NA	NA	NA	NA	NA	NA	NA	NA	NA	NA	NA	NA	NA	NA	NA	124350	NA	NA	NA	NA	NA	NA	NA	NA
O43290	SART1	4	6.6	1	506140	367050	NA	NA	NA	NA	NA	NA	NA	NA	NA	NA	NA	NA	NA	NA	110830	NA	NA	NA	NA	NA	NA	NA	NA	NA	NA	NA	NA	NA	NA	NA	NA	NA	NA	NA	400900	NA	NA	NA	NA	NA	NA	NA	NA
O43291	SPINT2	2	9.5	1	22771	23673	NA	NA	NA	NA	NA	NA	NA	NA	NA	NA	NA	NA	NA	NA	32457	NA	NA	NA	NA	NA	NA	NA	NA	NA	NA	NA	NA	NA	NA	NA	NA	NA	NA	NA	53490	NA	NA	NA	NA	NA	NA	NA	NA
O43292	GPAA1	3	3.9	1	43136	49854	NA	NA	NA	NA	NA	NA	NA	NA	NA	NA	NA	NA	NA	NA	57510	NA	NA	NA	NA	NA	NA	NA	NA	NA	NA	NA	NA	NA	NA	NA	NA	NA	NA	NA	87538	NA	NA	NA	NA	NA	NA	NA	NA
O43293	DAPK3	2	3.7	1	20044	21411	NA	NA	NA	NA	NA	NA	NA	NA	NA	NA	NA	NA	NA	NA	25457	NA	NA	NA	NA	NA	NA	NA	NA	NA	NA	NA	NA	NA	NA	NA	NA	NA	NA	NA	38449	NA	NA	NA	NA	NA	NA	NA	NA
O43294	TGFB1I1	6	12.4	1	72965	65046	NA	NA	NA	NA	NA	NA	NA	NA	NA	NA	NA	NA	NA	NA	56826	NA	NA	NA	NA	NA	NA	NA	NA	NA	NA	NA	NA	NA	NA	NA	NA	NA	NA	NA	112520	NA	NA	NA	NA	NA	NA	NA	NA
O43299	AP5Z1	1	1	1	5490.1	6597.1	NA	NA	NA	NA	NA	NA	NA	NA	NA	NA	NA	NA	NA	NA	5938.7	NA	NA	NA	NA	NA	NA	NA	NA	NA	NA	NA	NA	NA	NA	NA	NA	NA	NA	NA	9639.5	NA	NA	NA	NA	NA	NA	NA	NA
O43301	HSPA12A	6	11.1	1	58927	65905	NA	NA	NA	NA	NA	NA	NA	NA	NA	NA	NA	NA	NA	NA	69211	NA	NA	NA	NA	NA	NA	NA	NA	NA	NA	NA	NA	NA	NA	NA	NA	NA	NA	NA	103950	NA	NA	NA	NA	NA	NA	NA	NA
O43310	CTIF	1	1.7	1	2571.5	3458.5	NA	NA	NA	NA	NA	NA	NA	NA	NA	NA	NA	NA	NA	NA	3475.2	NA	NA	NA	NA	NA	NA	NA	NA	NA	NA	NA	NA	NA	NA	NA	NA	NA	NA	NA	4017	NA	NA	NA	NA	NA	NA	NA	NA
O43314	PPIP5K2	3	2.3	1	5421	4775.8	NA	NA	NA	NA	NA	NA	NA	NA	NA	NA	NA	NA	NA	NA	5882.6	NA	NA	NA	NA	NA	NA	NA	NA	NA	NA	NA	NA	NA	NA	NA	NA	NA	NA	NA	8340.7	NA	NA	NA	NA	NA	NA	NA	NA
O43324	EEF1E1	3	16.1	1	72494	86963	NA	NA	NA	NA	NA	NA	NA	NA	NA	NA	NA	NA	NA	NA	84525	NA	NA	NA	NA	NA	NA	NA	NA	NA	NA	NA	NA	NA	NA	NA	NA	NA	NA	NA	140220	NA	NA	NA	NA	NA	NA	NA	NA
O43390	HNRNPR	11	23.9	1	336350	383510	NA	NA	NA	NA	NA	NA	NA	NA	NA	NA	NA	NA	NA	NA	342310	NA	NA	NA	NA	NA	NA	NA	NA	NA	NA	NA	NA	NA	NA	NA	NA	NA	NA	NA	714010	NA	NA	NA	NA	NA	NA	NA	NA
O43395	PRPF3	4	5.7	1	19953	23380	NA	NA	NA	NA	NA	NA	NA	NA	NA	NA	NA	NA	NA	NA	25661	NA	NA	NA	NA	NA	NA	NA	NA	NA	NA	NA	NA	NA	NA	NA	NA	NA	NA	NA	43560	NA	NA	NA	NA	NA	NA	NA	NA
O43396	TXNL1	8	38.4	1	131540	185970	NA	NA	NA	NA	NA	NA	NA	NA	NA	NA	NA	NA	NA	NA	208410	NA	NA	NA	NA	NA	NA	NA	NA	NA	NA	NA	NA	NA	NA	NA	NA	NA	NA	NA	279500	NA	NA	NA	NA	NA	NA	NA	NA
O43399	TPD52L2	10	51.9	1	170860	148040	NA	NA	NA	NA	NA	NA	NA	NA	NA	NA	NA	NA	NA	NA	208500	NA	NA	NA	NA	NA	NA	NA	NA	NA	NA	NA	NA	NA	NA	NA	NA	NA	NA	NA	315700	NA	NA	NA	NA	NA	NA	NA	NA
O43402	EMC8	1	4.8	1	6474.3	7917.7	NA	NA	NA	NA	NA	NA	NA	NA	NA	NA	NA	NA	NA	NA	11179	NA	NA	NA	NA	NA	NA	NA	NA	NA	NA	NA	NA	NA	NA	NA	NA	NA	NA	NA	17904	NA	NA	NA	NA	NA	NA	NA	NA
O43414	ERI3	3	8	1	20414	22880	NA	NA	NA	NA	NA	NA	NA	NA	NA	NA	NA	NA	NA	NA	28793	NA	NA	NA	NA	NA	NA	NA	NA	NA	NA	NA	NA	NA	NA	NA	NA	NA	NA	NA	37390	NA	NA	NA	NA	NA	NA	NA	NA
O43427	FIBP	3	6.3	1	23838	36984	NA	NA	NA	NA	NA	NA	NA	NA	NA	NA	NA	NA	NA	NA	39922	NA	NA	NA	NA	NA	NA	NA	NA	NA	NA	NA	NA	NA	NA	NA	NA	NA	NA	NA	52029	NA	NA	NA	NA	NA	NA	NA	NA
O43432	EIF4G3	6	6.1	1	7358.3	10018	NA	NA	NA	NA	NA	NA	NA	NA	NA	NA	NA	NA	NA	NA	10405	NA	NA	NA	NA	NA	NA	NA	NA	NA	NA	NA	NA	NA	NA	NA	NA	NA	NA	NA	13888	NA	NA	NA	NA	NA	NA	NA	NA
O43447	PPIH	5	28.2	1	52348	57727	NA	NA	NA	NA	NA	NA	NA	NA	NA	NA	NA	NA	NA	NA	60491	NA	NA	NA	NA	NA	NA	NA	NA	NA	NA	NA	NA	NA	NA	NA	NA	NA	NA	NA	128720	NA	NA	NA	NA	NA	NA	NA	NA
O43464	HTRA2	1	3.3	1	1721.8	2008.7	NA	NA	NA	NA	NA	NA	NA	NA	NA	NA	NA	NA	NA	NA	2074.9	NA	NA	NA	NA	NA	NA	NA	NA	NA	NA	NA	NA	NA	NA	NA	NA	NA	NA	NA	3293	NA	NA	NA	NA	NA	NA	NA	NA
O43488	AKR7A2	6	27.9	1	117540	191700	NA	NA	NA	NA	NA	NA	NA	NA	NA	NA	NA	NA	NA	NA	191030	NA	NA	NA	NA	NA	NA	NA	NA	NA	NA	NA	NA	NA	NA	NA	NA	NA	NA	NA	286560	NA	NA	NA	NA	NA	NA	NA	NA
O43490	PROM1	2	2.2	1	3619.7	4318.5	NA	NA	NA	NA	NA	NA	NA	NA	NA	NA	NA	NA	NA	NA	4855.5	NA	NA	NA	NA	NA	NA	NA	NA	NA	NA	NA	NA	NA	NA	NA	NA	NA	NA	NA	6307.6	NA	NA	NA	NA	NA	NA	NA	NA
O43491	EPB41L2	22	28	1	278070	339400	NA	NA	NA	NA	NA	NA	NA	NA	NA	NA	NA	NA	NA	NA	393300	NA	NA	NA	NA	NA	NA	NA	NA	NA	NA	NA	NA	NA	NA	NA	NA	NA	NA	NA	666450	NA	NA	NA	NA	NA	NA	NA	NA
O43493	TGOLN2	15	38.9	1	153670	132130	NA	NA	NA	NA	NA	NA	NA	NA	NA	NA	NA	NA	NA	NA	190210	NA	NA	NA	NA	NA	NA	NA	NA	NA	NA	NA	NA	NA	NA	NA	NA	NA	NA	NA	283770	NA	NA	NA	NA	NA	NA	NA	NA
O43520	ATP8B1	11	9	1	140690	219110	NA	NA	NA	NA	NA	NA	NA	NA	NA	NA	NA	NA	NA	NA	316650	NA	NA	NA	NA	NA	NA	NA	NA	NA	NA	NA	NA	NA	NA	NA	NA	NA	NA	NA	528220	NA	NA	NA	NA	NA	NA	NA	NA
O43524	FOXO3	1	2.5	1	4116.7	4325.1	NA	NA	NA	NA	NA	NA	NA	NA	NA	NA	NA	NA	NA	NA	5203.1	NA	NA	NA	NA	NA	NA	NA	NA	NA	NA	NA	NA	NA	NA	NA	NA	NA	NA	NA	7944	NA	NA	NA	NA	NA	NA	NA	NA
O43556	SGCE	3	5.9	1	44843	56086	NA	NA	NA	NA	NA	NA	NA	NA	NA	NA	NA	NA	NA	NA	58421	NA	NA	NA	NA	NA	NA	NA	NA	NA	NA	NA	NA	NA	NA	NA	NA	NA	NA	NA	64282	NA	NA	NA	NA	NA	NA	NA	NA
O43570	CA12	1	2.5	1	4463	5678.3	NA	NA	NA	NA	NA	NA	NA	NA	NA	NA	NA	NA	NA	NA	7269.8	NA	NA	NA	NA	NA	NA	NA	NA	NA	NA	NA	NA	NA	NA	NA	NA	NA	NA	NA	10203	NA	NA	NA	NA	NA	NA	NA	NA
O43583	DENR	3	17.2	1	46465	41145	NA	NA	NA	NA	NA	NA	NA	NA	NA	NA	NA	NA	NA	NA	42734	NA	NA	NA	NA	NA	NA	NA	NA	NA	NA	NA	NA	NA	NA	NA	NA	NA	NA	NA	99506	NA	NA	NA	NA	NA	NA	NA	NA
O43586	PSTPIP1	2	4.6	1	3198.2	4111.2	NA	NA	NA	NA	NA	NA	NA	NA	NA	NA	NA	NA	NA	NA	4484.4	NA	NA	NA	NA	NA	NA	NA	NA	NA	NA	NA	NA	NA	NA	NA	NA	NA	NA	NA	5718.2	NA	NA	NA	NA	NA	NA	NA	NA
O43592	XPOT	3	3.4	1	27076	33052	NA	NA	NA	NA	NA	NA	NA	NA	NA	NA	NA	NA	NA	NA	43990	NA	NA	NA	NA	NA	NA	NA	NA	NA	NA	NA	NA	NA	NA	NA	NA	NA	NA	NA	48011	NA	NA	NA	NA	NA	NA	NA	NA
O43598	DNPH1	2	9.8	1	2270.6	2198.9	NA	NA	NA	NA	NA	NA	NA	NA	NA	NA	NA	NA	NA	NA	3734.6	NA	NA	NA	NA	NA	NA	NA	NA	NA	NA	NA	NA	NA	NA	NA	NA	NA	NA	NA	4516.2	NA	NA	NA	NA	NA	NA	NA	NA
O43615	TIMM44	18	38.9	1	201000	227700	NA	NA	NA	NA	NA	NA	NA	NA	NA	NA	NA	NA	NA	NA	233370	NA	NA	NA	NA	NA	NA	NA	NA	NA	NA	NA	NA	NA	NA	NA	NA	NA	NA	NA	472960	NA	NA	NA	NA	NA	NA	NA	NA
O43617	TRAPPC3	7	33.3	1	53122	72402	NA	NA	NA	NA	NA	NA	NA	NA	NA	NA	NA	NA	NA	NA	82987	NA	NA	NA	NA	NA	NA	NA	NA	NA	NA	NA	NA	NA	NA	NA	NA	NA	NA	NA	113880	NA	NA	NA	NA	NA	NA	NA	NA
O43633	CHMP2A	2	7.7	1	28632	13808	NA	NA	NA	NA	NA	NA	NA	NA	NA	NA	NA	NA	NA	NA	15013	NA	NA	NA	NA	NA	NA	NA	NA	NA	NA	NA	NA	NA	NA	NA	NA	NA	NA	NA	29458	NA	NA	NA	NA	NA	NA	NA	NA
O43639	NCK2	1	5	1	9340.2	9730.8	NA	NA	NA	NA	NA	NA	NA	NA	NA	NA	NA	NA	NA	NA	10373	NA	NA	NA	NA	NA	NA	NA	NA	NA	NA	NA	NA	NA	NA	NA	NA	NA	NA	NA	19564	NA	NA	NA	NA	NA	NA	NA	NA
O43657	TSPAN6	6	22.9	1	50528	70272	NA	NA	NA	NA	NA	NA	NA	NA	NA	NA	NA	NA	NA	NA	61304	NA	NA	NA	NA	NA	NA	NA	NA	NA	NA	NA	NA	NA	NA	NA	NA	NA	NA	NA	106440	NA	NA	NA	NA	NA	NA	NA	NA
O43660	PLRG1	4	6.2	1	58850	95080	NA	NA	NA	NA	NA	NA	NA	NA	NA	NA	NA	NA	NA	NA	107290	NA	NA	NA	NA	NA	NA	NA	NA	NA	NA	NA	NA	NA	NA	NA	NA	NA	NA	NA	125650	NA	NA	NA	NA	NA	NA	NA	NA
O43665	RGS10	1	6.6	1	1994.9	2849.2	NA	NA	NA	NA	NA	NA	NA	NA	NA	NA	NA	NA	NA	NA	3139.6	NA	NA	NA	NA	NA	NA	NA	NA	NA	NA	NA	NA	NA	NA	NA	NA	NA	NA	NA	3353.5	NA	NA	NA	NA	NA	NA	NA	NA
O43670	ZNF207	3	6.9	1	50081	48316	NA	NA	NA	NA	NA	NA	NA	NA	NA	NA	NA	NA	NA	NA	59739	NA	NA	NA	NA	NA	NA	NA	NA	NA	NA	NA	NA	NA	NA	NA	NA	NA	NA	NA	92678	NA	NA	NA	NA	NA	NA	NA	NA
O43674	NDUFB5	2	10.1	1	12677	16180	NA	NA	NA	NA	NA	NA	NA	NA	NA	NA	NA	NA	NA	NA	21812	NA	NA	NA	NA	NA	NA	NA	NA	NA	NA	NA	NA	NA	NA	NA	NA	NA	NA	NA	29016	NA	NA	NA	NA	NA	NA	NA	NA
O43676	NDUFB3	2	21.4	1	65885	52036	NA	NA	NA	NA	NA	NA	NA	NA	NA	NA	NA	NA	NA	NA	66639	NA	NA	NA	NA	NA	NA	NA	NA	NA	NA	NA	NA	NA	NA	NA	NA	NA	NA	NA	192290	NA	NA	NA	NA	NA	NA	NA	NA
O43678	NDUFA2	5	41.4	1	78296	96657	NA	NA	NA	NA	NA	NA	NA	NA	NA	NA	NA	NA	NA	NA	82896	NA	NA	NA	NA	NA	NA	NA	NA	NA	NA	NA	NA	NA	NA	NA	NA	NA	NA	NA	260240	NA	NA	NA	NA	NA	NA	NA	NA
O43681	ASNA1	4	11.2	1	7364.7	9865.6	NA	NA	NA	NA	NA	NA	NA	NA	NA	NA	NA	NA	NA	NA	10185	NA	NA	NA	NA	NA	NA	NA	NA	NA	NA	NA	NA	NA	NA	NA	NA	NA	NA	NA	16035	NA	NA	NA	NA	NA	NA	NA	NA
O43684	BUB3	10	32.3	1	145570	228170	NA	NA	NA	NA	NA	NA	NA	NA	NA	NA	NA	NA	NA	NA	270720	NA	NA	NA	NA	NA	NA	NA	NA	NA	NA	NA	NA	NA	NA	NA	NA	NA	NA	NA	377040	NA	NA	NA	NA	NA	NA	NA	NA
O43688	PPAP2C	1	3.5	1	2279.2	2876.7	NA	NA	NA	NA	NA	NA	NA	NA	NA	NA	NA	NA	NA	NA	4644.2	NA	NA	NA	NA	NA	NA	NA	NA	NA	NA	NA	NA	NA	NA	NA	NA	NA	NA	NA	6362.6	NA	NA	NA	NA	NA	NA	NA	NA
O43704	SULT1B1	7	21.6	1	135570	229070	NA	NA	NA	NA	NA	NA	NA	NA	NA	NA	NA	NA	NA	NA	302190	NA	NA	NA	NA	NA	NA	NA	NA	NA	NA	NA	NA	NA	NA	NA	NA	NA	NA	NA	491760	NA	NA	NA	NA	NA	NA	NA	NA
O43707	ACTN4	32	54.7	1	1923100	2146000	NA	NA	NA	NA	NA	NA	NA	NA	NA	NA	NA	NA	NA	NA	2287200	NA	NA	NA	NA	NA	NA	NA	NA	NA	NA	NA	NA	NA	NA	NA	NA	NA	NA	NA	3183500	NA	NA	NA	NA	NA	NA	NA	NA
O43708	GSTZ1	2	10.6	1	18563	18499	NA	NA	NA	NA	NA	NA	NA	NA	NA	NA	NA	NA	NA	NA	20838	NA	NA	NA	NA	NA	NA	NA	NA	NA	NA	NA	NA	NA	NA	NA	NA	NA	NA	NA	42770	NA	NA	NA	NA	NA	NA	NA	NA
O43719	HTATSF1	7	8.6	1	39711	47598	NA	NA	NA	NA	NA	NA	NA	NA	NA	NA	NA	NA	NA	NA	52026	NA	NA	NA	NA	NA	NA	NA	NA	NA	NA	NA	NA	NA	NA	NA	NA	NA	NA	NA	102250	NA	NA	NA	NA	NA	NA	NA	NA
O43731	KDELR3	1	4.7	1	8570.8	13205	NA	NA	NA	NA	NA	NA	NA	NA	NA	NA	NA	NA	NA	NA	16915	NA	NA	NA	NA	NA	NA	NA	NA	NA	NA	NA	NA	NA	NA	NA	NA	NA	NA	NA	14597	NA	NA	NA	NA	NA	NA	NA	NA
O43741;Q9Y478	PRKAB2;PRKAB1	2	8.1	1	4938.5	5423.7	NA	NA	NA	NA	NA	NA	NA	NA	NA	NA	NA	NA	NA	NA	6284.2	NA	NA	NA	NA	NA	NA	NA	NA	NA	NA	NA	NA	NA	NA	NA	NA	NA	NA	NA	9621.6	NA	NA	NA	NA	NA	NA	NA	NA
O43747	AP1G1	11	11.8	1	130670	154700	NA	NA	NA	NA	NA	NA	NA	NA	NA	NA	NA	NA	NA	NA	162210	NA	NA	NA	NA	NA	NA	NA	NA	NA	NA	NA	NA	NA	NA	NA	NA	NA	NA	NA	282150	NA	NA	NA	NA	NA	NA	NA	NA
O43759	SYNGR1	3	12.4	1	13767	14652	NA	NA	NA	NA	NA	NA	NA	NA	NA	NA	NA	NA	NA	NA	18386	NA	NA	NA	NA	NA	NA	NA	NA	NA	NA	NA	NA	NA	NA	NA	NA	NA	NA	NA	17986	NA	NA	NA	NA	NA	NA	NA	NA
O43760	SYNGR2	4	17	1	70499	79308	NA	NA	NA	NA	NA	NA	NA	NA	NA	NA	NA	NA	NA	NA	82718	NA	NA	NA	NA	NA	NA	NA	NA	NA	NA	NA	NA	NA	NA	NA	NA	NA	NA	NA	144180	NA	NA	NA	NA	NA	NA	NA	NA
O43761	SYNGR3	2	9.6	1	15071	22187	NA	NA	NA	NA	NA	NA	NA	NA	NA	NA	NA	NA	NA	NA	22704	NA	NA	NA	NA	NA	NA	NA	NA	NA	NA	NA	NA	NA	NA	NA	NA	NA	NA	NA	23004	NA	NA	NA	NA	NA	NA	NA	NA
O43765	SGTA	5	17.6	1	43372	51225	NA	NA	NA	NA	NA	NA	NA	NA	NA	NA	NA	NA	NA	NA	52044	NA	NA	NA	NA	NA	NA	NA	NA	NA	NA	NA	NA	NA	NA	NA	NA	NA	NA	NA	88971	NA	NA	NA	NA	NA	NA	NA	NA
O43772	SLC25A20	8	22.3	1	112030	150440	NA	NA	NA	NA	NA	NA	NA	NA	NA	NA	NA	NA	NA	NA	180890	NA	NA	NA	NA	NA	NA	NA	NA	NA	NA	NA	NA	NA	NA	NA	NA	NA	NA	NA	230830	NA	NA	NA	NA	NA	NA	NA	NA
O43776	NARS	10	19.3	1	127540	176130	NA	NA	NA	NA	NA	NA	NA	NA	NA	NA	NA	NA	NA	NA	165400	NA	NA	NA	NA	NA	NA	NA	NA	NA	NA	NA	NA	NA	NA	NA	NA	NA	NA	NA	373680	NA	NA	NA	NA	NA	NA	NA	NA
O43795	MYO1B	19	15.4	1	158080	208340	NA	NA	NA	NA	NA	NA	NA	NA	NA	NA	NA	NA	NA	NA	243670	NA	NA	NA	NA	NA	NA	NA	NA	NA	NA	NA	NA	NA	NA	NA	NA	NA	NA	NA	369700	NA	NA	NA	NA	NA	NA	NA	NA
O43809	NUDT21	7	29.5	1	76731	115970	NA	NA	NA	NA	NA	NA	NA	NA	NA	NA	NA	NA	NA	NA	118890	NA	NA	NA	NA	NA	NA	NA	NA	NA	NA	NA	NA	NA	NA	NA	NA	NA	NA	NA	196650	NA	NA	NA	NA	NA	NA	NA	NA
O43813	LANCL1	7	16.8	1	85310	88729	NA	NA	NA	NA	NA	NA	NA	NA	NA	NA	NA	NA	NA	NA	84166	NA	NA	NA	NA	NA	NA	NA	NA	NA	NA	NA	NA	NA	NA	NA	NA	NA	NA	NA	134660	NA	NA	NA	NA	NA	NA	NA	NA
O43815	STRN	3	3.6	1	18499	24123	NA	NA	NA	NA	NA	NA	NA	NA	NA	NA	NA	NA	NA	NA	30910	NA	NA	NA	NA	NA	NA	NA	NA	NA	NA	NA	NA	NA	NA	NA	NA	NA	NA	NA	40437	NA	NA	NA	NA	NA	NA	NA	NA
O43818	RRP9	4	9.3	1	17674	21635	NA	NA	NA	NA	NA	NA	NA	NA	NA	NA	NA	NA	NA	NA	23626	NA	NA	NA	NA	NA	NA	NA	NA	NA	NA	NA	NA	NA	NA	NA	NA	NA	NA	NA	44600	NA	NA	NA	NA	NA	NA	NA	NA
O43819	SCO2	3	14.3	1	18870	21854	NA	NA	NA	NA	NA	NA	NA	NA	NA	NA	NA	NA	NA	NA	36383	NA	NA	NA	NA	NA	NA	NA	NA	NA	NA	NA	NA	NA	NA	NA	NA	NA	NA	NA	39349	NA	NA	NA	NA	NA	NA	NA	NA
O43823	AKAP8	2	2.3	1	15022	16430	NA	NA	NA	NA	NA	NA	NA	NA	NA	NA	NA	NA	NA	NA	15389	NA	NA	NA	NA	NA	NA	NA	NA	NA	NA	NA	NA	NA	NA	NA	NA	NA	NA	NA	36331	NA	NA	NA	NA	NA	NA	NA	NA
O43824	GTPBP6	2	3.7	1	22464	28774	NA	NA	NA	NA	NA	NA	NA	NA	NA	NA	NA	NA	NA	NA	36777	NA	NA	NA	NA	NA	NA	NA	NA	NA	NA	NA	NA	NA	NA	NA	NA	NA	NA	NA	32819	NA	NA	NA	NA	NA	NA	NA	NA
O43826	SLC37A4	2	4.7	1	6206.6	5873.7	NA	NA	NA	NA	NA	NA	NA	NA	NA	NA	NA	NA	NA	NA	5293.8	NA	NA	NA	NA	NA	NA	NA	NA	NA	NA	NA	NA	NA	NA	NA	NA	NA	NA	NA	14187	NA	NA	NA	NA	NA	NA	NA	NA
O43837	IDH3B	8	20.5	1	88032	100760	NA	NA	NA	NA	NA	NA	NA	NA	NA	NA	NA	NA	NA	NA	111710	NA	NA	NA	NA	NA	NA	NA	NA	NA	NA	NA	NA	NA	NA	NA	NA	NA	NA	NA	198320	NA	NA	NA	NA	NA	NA	NA	NA
O43847	NRD1	9	6.7	1	53766	59101	NA	NA	NA	NA	NA	NA	NA	NA	NA	NA	NA	NA	NA	NA	75045	NA	NA	NA	NA	NA	NA	NA	NA	NA	NA	NA	NA	NA	NA	NA	NA	NA	NA	NA	121310	NA	NA	NA	NA	NA	NA	NA	NA
O43852	CALU	4	13.7	1	17487	16262	NA	NA	NA	NA	NA	NA	NA	NA	NA	NA	NA	NA	NA	NA	15887	NA	NA	NA	NA	NA	NA	NA	NA	NA	NA	NA	NA	NA	NA	NA	NA	NA	NA	NA	51992	NA	NA	NA	NA	NA	NA	NA	NA
O43865	AHCYL1	4	20.4	1	188550	297100	NA	NA	NA	NA	NA	NA	NA	NA	NA	NA	NA	NA	NA	NA	360170	NA	NA	NA	NA	NA	NA	NA	NA	NA	NA	NA	NA	NA	NA	NA	NA	NA	NA	NA	506030	NA	NA	NA	NA	NA	NA	NA	NA
O43866	CD5L	8	21.6	1	44232	72293	NA	NA	NA	NA	NA	NA	NA	NA	NA	NA	NA	NA	NA	NA	46476	NA	NA	NA	NA	NA	NA	NA	NA	NA	NA	NA	NA	NA	NA	NA	NA	NA	NA	NA	97000	NA	NA	NA	NA	NA	NA	NA	NA
O43913	ORC5	1	2.1	1	6250.8	10505	NA	NA	NA	NA	NA	NA	NA	NA	NA	NA	NA	NA	NA	NA	17682	NA	NA	NA	NA	NA	NA	NA	NA	NA	NA	NA	NA	NA	NA	NA	NA	NA	NA	NA	14380	NA	NA	NA	NA	NA	NA	NA	NA
O43920	NDUFS5	1	12.3	1	2629	2924.5	NA	NA	NA	NA	NA	NA	NA	NA	NA	NA	NA	NA	NA	NA	3297.5	NA	NA	NA	NA	NA	NA	NA	NA	NA	NA	NA	NA	NA	NA	NA	NA	NA	NA	NA	5904.4	NA	NA	NA	NA	NA	NA	NA	NA
O43933	PEX1	2	1.2	1	5946.7	8475.4	NA	NA	NA	NA	NA	NA	NA	NA	NA	NA	NA	NA	NA	NA	10298	NA	NA	NA	NA	NA	NA	NA	NA	NA	NA	NA	NA	NA	NA	NA	NA	NA	NA	NA	15565	NA	NA	NA	NA	NA	NA	NA	NA
O60216	RAD21	3	5.1	1	29670	31918	NA	NA	NA	NA	NA	NA	NA	NA	NA	NA	NA	NA	NA	NA	33252	NA	NA	NA	NA	NA	NA	NA	NA	NA	NA	NA	NA	NA	NA	NA	NA	NA	NA	NA	64784	NA	NA	NA	NA	NA	NA	NA	NA
O60218	AKR1B10	8	28.5	1	148090	357360	NA	NA	NA	NA	NA	NA	NA	NA	NA	NA	NA	NA	NA	NA	331140	NA	NA	NA	NA	NA	NA	NA	NA	NA	NA	NA	NA	NA	NA	NA	NA	NA	NA	NA	412310	NA	NA	NA	NA	NA	NA	NA	NA
O60220	TIMM8A	1	11.3	1	3170.2	2887.5	NA	NA	NA	NA	NA	NA	NA	NA	NA	NA	NA	NA	NA	NA	2787.9	NA	NA	NA	NA	NA	NA	NA	NA	NA	NA	NA	NA	NA	NA	NA	NA	NA	NA	NA	8310.1	NA	NA	NA	NA	NA	NA	NA	NA
O60231	DHX16	4	3.4	1	21502	28334	NA	NA	NA	NA	NA	NA	NA	NA	NA	NA	NA	NA	NA	NA	35581	NA	NA	NA	NA	NA	NA	NA	NA	NA	NA	NA	NA	NA	NA	NA	NA	NA	NA	NA	45824	NA	NA	NA	NA	NA	NA	NA	NA
O60234	GMFG	2	18.3	1	105840	113060	NA	NA	NA	NA	NA	NA	NA	NA	NA	NA	NA	NA	NA	NA	132670	NA	NA	NA	NA	NA	NA	NA	NA	NA	NA	NA	NA	NA	NA	NA	NA	NA	NA	NA	218990	NA	NA	NA	NA	NA	NA	NA	NA
O60237	PPP1R12B	5	5	1	92366	80928	NA	NA	NA	NA	NA	NA	NA	NA	NA	NA	NA	NA	NA	NA	78991	NA	NA	NA	NA	NA	NA	NA	NA	NA	NA	NA	NA	NA	NA	NA	NA	NA	NA	NA	129920	NA	NA	NA	NA	NA	NA	NA	NA
Q12983;O60238	BNIP3;BNIP3L	1	3.9	1	7635.4	10635	NA	NA	NA	NA	NA	NA	NA	NA	NA	NA	NA	NA	NA	NA	9664.4	NA	NA	NA	NA	NA	NA	NA	NA	NA	NA	NA	NA	NA	NA	NA	NA	NA	NA	NA	16984	NA	NA	NA	NA	NA	NA	NA	NA
O60240	PLIN1	1	1.9	1	0	0	NA	NA	NA	NA	NA	NA	NA	NA	NA	NA	NA	NA	NA	NA	0	NA	NA	NA	NA	NA	NA	NA	NA	NA	NA	NA	NA	NA	NA	NA	NA	NA	NA	NA	0	NA	NA	NA	NA	NA	NA	NA	NA
O60256	PRPSAP2	3	10.3	1	48934	69428	NA	NA	NA	NA	NA	NA	NA	NA	NA	NA	NA	NA	NA	NA	88414	NA	NA	NA	NA	NA	NA	NA	NA	NA	NA	NA	NA	NA	NA	NA	NA	NA	NA	NA	115580	NA	NA	NA	NA	NA	NA	NA	NA
O60264	SMARCA5	10	12.7	1	196840	246880	NA	NA	NA	NA	NA	NA	NA	NA	NA	NA	NA	NA	NA	NA	286110	NA	NA	NA	NA	NA	NA	NA	NA	NA	NA	NA	NA	NA	NA	NA	NA	NA	NA	NA	373410	NA	NA	NA	NA	NA	NA	NA	NA
O60271	SPAG9	12	9.8	1	52986	63039	NA	NA	NA	NA	NA	NA	NA	NA	NA	NA	NA	NA	NA	NA	67240	NA	NA	NA	NA	NA	NA	NA	NA	NA	NA	NA	NA	NA	NA	NA	NA	NA	NA	NA	113860	NA	NA	NA	NA	NA	NA	NA	NA
O60287	URB1	4	2.3	1	10586	14268	NA	NA	NA	NA	NA	NA	NA	NA	NA	NA	NA	NA	NA	NA	15944	NA	NA	NA	NA	NA	NA	NA	NA	NA	NA	NA	NA	NA	NA	NA	NA	NA	NA	NA	18884	NA	NA	NA	NA	NA	NA	NA	NA
O60306	AQR	5	3.5	1	51538	74782	NA	NA	NA	NA	NA	NA	NA	NA	NA	NA	NA	NA	NA	NA	99428	NA	NA	NA	NA	NA	NA	NA	NA	NA	NA	NA	NA	NA	NA	NA	NA	NA	NA	NA	114570	NA	NA	NA	NA	NA	NA	NA	NA
O60307	MAST3	1	1.2	1	9878.2	11150	NA	NA	NA	NA	NA	NA	NA	NA	NA	NA	NA	NA	NA	NA	13094	NA	NA	NA	NA	NA	NA	NA	NA	NA	NA	NA	NA	NA	NA	NA	NA	NA	NA	NA	20118	NA	NA	NA	NA	NA	NA	NA	NA
O60313	OPA1	16	17.2	1	209010	258230	NA	NA	NA	NA	NA	NA	NA	NA	NA	NA	NA	NA	NA	NA	308960	NA	NA	NA	NA	NA	NA	NA	NA	NA	NA	NA	NA	NA	NA	NA	NA	NA	NA	NA	429160	NA	NA	NA	NA	NA	NA	NA	NA
O60331	PIP5K1C	2	2.7	1	11131	14096	NA	NA	NA	NA	NA	NA	NA	NA	NA	NA	NA	NA	NA	NA	14764	NA	NA	NA	NA	NA	NA	NA	NA	NA	NA	NA	NA	NA	NA	NA	NA	NA	NA	NA	16929	NA	NA	NA	NA	NA	NA	NA	NA
O60341	KDM1A	5	6.6	1	38002	57856	NA	NA	NA	NA	NA	NA	NA	NA	NA	NA	NA	NA	NA	NA	50880	NA	NA	NA	NA	NA	NA	NA	NA	NA	NA	NA	NA	NA	NA	NA	NA	NA	NA	NA	70102	NA	NA	NA	NA	NA	NA	NA	NA
O60361	NME2P1	1	46	1	27361	31899	NA	NA	NA	NA	NA	NA	NA	NA	NA	NA	NA	NA	NA	NA	51902	NA	NA	NA	NA	NA	NA	NA	NA	NA	NA	NA	NA	NA	NA	NA	NA	NA	NA	NA	55959	NA	NA	NA	NA	NA	NA	NA	NA
O60437	PPL	18	9.7	1	79544	86932	NA	NA	NA	NA	NA	NA	NA	NA	NA	NA	NA	NA	NA	NA	86254	NA	NA	NA	NA	NA	NA	NA	NA	NA	NA	NA	NA	NA	NA	NA	NA	NA	NA	NA	182370	NA	NA	NA	NA	NA	NA	NA	NA
O60449	LY75	7	3.8	1	38100	60768	NA	NA	NA	NA	NA	NA	NA	NA	NA	NA	NA	NA	NA	NA	72700	NA	NA	NA	NA	NA	NA	NA	NA	NA	NA	NA	NA	NA	NA	NA	NA	NA	NA	NA	96657	NA	NA	NA	NA	NA	NA	NA	NA
O60476	MAN1A2	1	1.6	1	2002.6	3065.7	NA	NA	NA	NA	NA	NA	NA	NA	NA	NA	NA	NA	NA	NA	3796	NA	NA	NA	NA	NA	NA	NA	NA	NA	NA	NA	NA	NA	NA	NA	NA	NA	NA	NA	4252.9	NA	NA	NA	NA	NA	NA	NA	NA
O60488	ACSL4	3	4.8	1	8093.3	8489.6	NA	NA	NA	NA	NA	NA	NA	NA	NA	NA	NA	NA	NA	NA	6378.3	NA	NA	NA	NA	NA	NA	NA	NA	NA	NA	NA	NA	NA	NA	NA	NA	NA	NA	NA	12619	NA	NA	NA	NA	NA	NA	NA	NA
O60493	SNX3	3	26.5	1	31524	28713	NA	NA	NA	NA	NA	NA	NA	NA	NA	NA	NA	NA	NA	NA	31833	NA	NA	NA	NA	NA	NA	NA	NA	NA	NA	NA	NA	NA	NA	NA	NA	NA	NA	NA	57590	NA	NA	NA	NA	NA	NA	NA	NA
O60502	MGEA5	8	8	1	39538	59602	NA	NA	NA	NA	NA	NA	NA	NA	NA	NA	NA	NA	NA	NA	64344	NA	NA	NA	NA	NA	NA	NA	NA	NA	NA	NA	NA	NA	NA	NA	NA	NA	NA	NA	85813	NA	NA	NA	NA	NA	NA	NA	NA
O60504	SORBS3	7	8.8	1	66499	83594	NA	NA	NA	NA	NA	NA	NA	NA	NA	NA	NA	NA	NA	NA	84495	NA	NA	NA	NA	NA	NA	NA	NA	NA	NA	NA	NA	NA	NA	NA	NA	NA	NA	NA	112960	NA	NA	NA	NA	NA	NA	NA	NA
O60506	SYNCRIP	6	18.5	1	102280	140950	NA	NA	NA	NA	NA	NA	NA	NA	NA	NA	NA	NA	NA	NA	155460	NA	NA	NA	NA	NA	NA	NA	NA	NA	NA	NA	NA	NA	NA	NA	NA	NA	NA	NA	190820	NA	NA	NA	NA	NA	NA	NA	NA
O60513	B4GALT4	3	11	1	6245	7099	NA	NA	NA	NA	NA	NA	NA	NA	NA	NA	NA	NA	NA	NA	10840	NA	NA	NA	NA	NA	NA	NA	NA	NA	NA	NA	NA	NA	NA	NA	NA	NA	NA	NA	14431	NA	NA	NA	NA	NA	NA	NA	NA
O60524	NEMF	4	3.3	1	18424	24692	NA	NA	NA	NA	NA	NA	NA	NA	NA	NA	NA	NA	NA	NA	26222	NA	NA	NA	NA	NA	NA	NA	NA	NA	NA	NA	NA	NA	NA	NA	NA	NA	NA	NA	41837	NA	NA	NA	NA	NA	NA	NA	NA
O60547	GMDS	12	30.1	1	165360	228260	NA	NA	NA	NA	NA	NA	NA	NA	NA	NA	NA	NA	NA	NA	258320	NA	NA	NA	NA	NA	NA	NA	NA	NA	NA	NA	NA	NA	NA	NA	NA	NA	NA	NA	337230	NA	NA	NA	NA	NA	NA	NA	NA
O60568	PLOD3	7	9.3	1	73439	85544	NA	NA	NA	NA	NA	NA	NA	NA	NA	NA	NA	NA	NA	NA	86189	NA	NA	NA	NA	NA	NA	NA	NA	NA	NA	NA	NA	NA	NA	NA	NA	NA	NA	NA	122130	NA	NA	NA	NA	NA	NA	NA	NA
O60573	EIF4E2	2	10.6	1	3245.7	3964	NA	NA	NA	NA	NA	NA	NA	NA	NA	NA	NA	NA	NA	NA	4030.2	NA	NA	NA	NA	NA	NA	NA	NA	NA	NA	NA	NA	NA	NA	NA	NA	NA	NA	NA	5972.5	NA	NA	NA	NA	NA	NA	NA	NA
O60610	DIAPH1	16	12.4	1	219860	269670	NA	NA	NA	NA	NA	NA	NA	NA	NA	NA	NA	NA	NA	NA	297590	NA	NA	NA	NA	NA	NA	NA	NA	NA	NA	NA	NA	NA	NA	NA	NA	NA	NA	NA	449240	NA	NA	NA	NA	NA	NA	NA	NA
O60613	2023-09-15	1	7.3	1	18247	24188	NA	NA	NA	NA	NA	NA	NA	NA	NA	NA	NA	NA	NA	NA	27868	NA	NA	NA	NA	NA	NA	NA	NA	NA	NA	NA	NA	NA	NA	NA	NA	NA	NA	NA	41642	NA	NA	NA	NA	NA	NA	NA	NA
O60636	TSPAN2	2	8.1	1	10121	7971.2	NA	NA	NA	NA	NA	NA	NA	NA	NA	NA	NA	NA	NA	NA	8209.2	NA	NA	NA	NA	NA	NA	NA	NA	NA	NA	NA	NA	NA	NA	NA	NA	NA	NA	NA	10511	NA	NA	NA	NA	NA	NA	NA	NA
O60637	TSPAN3	3	9.1	1	33172	46856	NA	NA	NA	NA	NA	NA	NA	NA	NA	NA	NA	NA	NA	NA	65206	NA	NA	NA	NA	NA	NA	NA	NA	NA	NA	NA	NA	NA	NA	NA	NA	NA	NA	NA	93816	NA	NA	NA	NA	NA	NA	NA	NA
O60645	EXOC3	7	9.3	1	95865	130000	NA	NA	NA	NA	NA	NA	NA	NA	NA	NA	NA	NA	NA	NA	132340	NA	NA	NA	NA	NA	NA	NA	NA	NA	NA	NA	NA	NA	NA	NA	NA	NA	NA	NA	199390	NA	NA	NA	NA	NA	NA	NA	NA
O60664	PLIN3	11	24	1	143470	138730	NA	NA	NA	NA	NA	NA	NA	NA	NA	NA	NA	NA	NA	NA	156100	NA	NA	NA	NA	NA	NA	NA	NA	NA	NA	NA	NA	NA	NA	NA	NA	NA	NA	NA	232420	NA	NA	NA	NA	NA	NA	NA	NA
O60669	SLC16A7	2	3.3	1	12308	17727	NA	NA	NA	NA	NA	NA	NA	NA	NA	NA	NA	NA	NA	NA	21711	NA	NA	NA	NA	NA	NA	NA	NA	NA	NA	NA	NA	NA	NA	NA	NA	NA	NA	NA	20090	NA	NA	NA	NA	NA	NA	NA	NA
O60684	KPNA6	2	6	1	53697	79098	NA	NA	NA	NA	NA	NA	NA	NA	NA	NA	NA	NA	NA	NA	89314	NA	NA	NA	NA	NA	NA	NA	NA	NA	NA	NA	NA	NA	NA	NA	NA	NA	NA	NA	127260	NA	NA	NA	NA	NA	NA	NA	NA
O60701	UGDH	14	34.2	1	236330	435530	NA	NA	NA	NA	NA	NA	NA	NA	NA	NA	NA	NA	NA	NA	480670	NA	NA	NA	NA	NA	NA	NA	NA	NA	NA	NA	NA	NA	NA	NA	NA	NA	NA	NA	811440	NA	NA	NA	NA	NA	NA	NA	NA
O60716	CTNND1	18	20.2	1	211980	281310	NA	NA	NA	NA	NA	NA	NA	NA	NA	NA	NA	NA	NA	NA	328650	NA	NA	NA	NA	NA	NA	NA	NA	NA	NA	NA	NA	NA	NA	NA	NA	NA	NA	NA	551030	NA	NA	NA	NA	NA	NA	NA	NA
P41567;O60739	EIF1;EIF1B	1	12.4	1	45889	33223	NA	NA	NA	NA	NA	NA	NA	NA	NA	NA	NA	NA	NA	NA	24542	NA	NA	NA	NA	NA	NA	NA	NA	NA	NA	NA	NA	NA	NA	NA	NA	NA	NA	NA	51024	NA	NA	NA	NA	NA	NA	NA	NA
O60749	SNX2	5	13.9	1	128730	146460	NA	NA	NA	NA	NA	NA	NA	NA	NA	NA	NA	NA	NA	NA	128610	NA	NA	NA	NA	NA	NA	NA	NA	NA	NA	NA	NA	NA	NA	NA	NA	NA	NA	NA	293010	NA	NA	NA	NA	NA	NA	NA	NA
O60762	DPM1	6	22.3	1	57666	71165	NA	NA	NA	NA	NA	NA	NA	NA	NA	NA	NA	NA	NA	NA	76876	NA	NA	NA	NA	NA	NA	NA	NA	NA	NA	NA	NA	NA	NA	NA	NA	NA	NA	NA	118410	NA	NA	NA	NA	NA	NA	NA	NA
O60763	USO1	22	27	1	285810	363230	NA	NA	NA	NA	NA	NA	NA	NA	NA	NA	NA	NA	NA	NA	392360	NA	NA	NA	NA	NA	NA	NA	NA	NA	NA	NA	NA	NA	NA	NA	NA	NA	NA	NA	659400	NA	NA	NA	NA	NA	NA	NA	NA
O60784	TOM1	3	6.1	1	22333	22849	NA	NA	NA	NA	NA	NA	NA	NA	NA	NA	NA	NA	NA	NA	28441	NA	NA	NA	NA	NA	NA	NA	NA	NA	NA	NA	NA	NA	NA	NA	NA	NA	NA	NA	55694	NA	NA	NA	NA	NA	NA	NA	NA
Q93079;Q99877;P62807;P58876;O60814;Q5QNW6;Q99879;P57053	HIST1H2BH;HIST1H2BN;HIST1H2BC;HIST1H2BD;HIST1H2BK;HIST2H2BF;HIST1H2BM;H2BFS	0	57.9	1	1297800	1198400	NA	NA	NA	NA	NA	NA	NA	NA	NA	NA	NA	NA	NA	NA	930320	NA	NA	NA	NA	NA	NA	NA	NA	NA	NA	NA	NA	NA	NA	NA	NA	NA	NA	NA	1910500	NA	NA	NA	NA	NA	NA	NA	NA
O60825	PFKFB2	4	9.9	1	61343	96345	NA	NA	NA	NA	NA	NA	NA	NA	NA	NA	NA	NA	NA	NA	105790	NA	NA	NA	NA	NA	NA	NA	NA	NA	NA	NA	NA	NA	NA	NA	NA	NA	NA	NA	162860	NA	NA	NA	NA	NA	NA	NA	NA
O60826	CCDC22	7	8.9	1	59323	72874	NA	NA	NA	NA	NA	NA	NA	NA	NA	NA	NA	NA	NA	NA	89152	NA	NA	NA	NA	NA	NA	NA	NA	NA	NA	NA	NA	NA	NA	NA	NA	NA	NA	NA	128180	NA	NA	NA	NA	NA	NA	NA	NA
O60830	TIMM17B	1	8.7	1	9450.5	12735	NA	NA	NA	NA	NA	NA	NA	NA	NA	NA	NA	NA	NA	NA	16633	NA	NA	NA	NA	NA	NA	NA	NA	NA	NA	NA	NA	NA	NA	NA	NA	NA	NA	NA	19911	NA	NA	NA	NA	NA	NA	NA	NA
O60831	PRAF2	3	16.3	1	18914	19120	NA	NA	NA	NA	NA	NA	NA	NA	NA	NA	NA	NA	NA	NA	19540	NA	NA	NA	NA	NA	NA	NA	NA	NA	NA	NA	NA	NA	NA	NA	NA	NA	NA	NA	27861	NA	NA	NA	NA	NA	NA	NA	NA
O60832	DKC1	10	19.8	1	89512	124500	NA	NA	NA	NA	NA	NA	NA	NA	NA	NA	NA	NA	NA	NA	157640	NA	NA	NA	NA	NA	NA	NA	NA	NA	NA	NA	NA	NA	NA	NA	NA	NA	NA	NA	220530	NA	NA	NA	NA	NA	NA	NA	NA
O60841	EIF5B	14	11	1	152940	186510	NA	NA	NA	NA	NA	NA	NA	NA	NA	NA	NA	NA	NA	NA	206050	NA	NA	NA	NA	NA	NA	NA	NA	NA	NA	NA	NA	NA	NA	NA	NA	NA	NA	NA	297460	NA	NA	NA	NA	NA	NA	NA	NA
O60844	ZG16	4	34.1	1	44143	87457	NA	NA	NA	NA	NA	NA	NA	NA	NA	NA	NA	NA	NA	NA	66208	NA	NA	NA	NA	NA	NA	NA	NA	NA	NA	NA	NA	NA	NA	NA	NA	NA	NA	NA	259220	NA	NA	NA	NA	NA	NA	NA	NA
O60861	GAS7	1	3.2	1	1286.5	1253.6	NA	NA	NA	NA	NA	NA	NA	NA	NA	NA	NA	NA	NA	NA	2068.9	NA	NA	NA	NA	NA	NA	NA	NA	NA	NA	NA	NA	NA	NA	NA	NA	NA	NA	NA	2578.5	NA	NA	NA	NA	NA	NA	NA	NA
O60869	EDF1	4	28.4	1	51815	48022	NA	NA	NA	NA	NA	NA	NA	NA	NA	NA	NA	NA	NA	NA	38642	NA	NA	NA	NA	NA	NA	NA	NA	NA	NA	NA	NA	NA	NA	NA	NA	NA	NA	NA	95163	NA	NA	NA	NA	NA	NA	NA	NA
O60879	DIAPH2	9	6.5	1	87732	117170	NA	NA	NA	NA	NA	NA	NA	NA	NA	NA	NA	NA	NA	NA	131010	NA	NA	NA	NA	NA	NA	NA	NA	NA	NA	NA	NA	NA	NA	NA	NA	NA	NA	NA	215770	NA	NA	NA	NA	NA	NA	NA	NA
O60884	DNAJA2	8	19.9	1	72254	56436	NA	NA	NA	NA	NA	NA	NA	NA	NA	NA	NA	NA	NA	NA	58172	NA	NA	NA	NA	NA	NA	NA	NA	NA	NA	NA	NA	NA	NA	NA	NA	NA	NA	NA	152610	NA	NA	NA	NA	NA	NA	NA	NA
O60885	BRD4	2	2	1	6579.8	9142.1	NA	NA	NA	NA	NA	NA	NA	NA	NA	NA	NA	NA	NA	NA	9426	NA	NA	NA	NA	NA	NA	NA	NA	NA	NA	NA	NA	NA	NA	NA	NA	NA	NA	NA	17578	NA	NA	NA	NA	NA	NA	NA	NA
O60888	CUTA	1	7.8	1	2941.7	3510.8	NA	NA	NA	NA	NA	NA	NA	NA	NA	NA	NA	NA	NA	NA	3609.5	NA	NA	NA	NA	NA	NA	NA	NA	NA	NA	NA	NA	NA	NA	NA	NA	NA	NA	NA	9592	NA	NA	NA	NA	NA	NA	NA	NA
O60921	HUS1	2	6.1	1	3911.6	4675.2	NA	NA	NA	NA	NA	NA	NA	NA	NA	NA	NA	NA	NA	NA	5287.1	NA	NA	NA	NA	NA	NA	NA	NA	NA	NA	NA	NA	NA	NA	NA	NA	NA	NA	NA	9763.2	NA	NA	NA	NA	NA	NA	NA	NA
O60925	PFDN1	3	23	1	63200	59358	NA	NA	NA	NA	NA	NA	NA	NA	NA	NA	NA	NA	NA	NA	64478	NA	NA	NA	NA	NA	NA	NA	NA	NA	NA	NA	NA	NA	NA	NA	NA	NA	NA	NA	141610	NA	NA	NA	NA	NA	NA	NA	NA
O60942	RNGTT	1	1.7	1	0	0	NA	NA	NA	NA	NA	NA	NA	NA	NA	NA	NA	NA	NA	NA	0	NA	NA	NA	NA	NA	NA	NA	NA	NA	NA	NA	NA	NA	NA	NA	NA	NA	NA	NA	0	NA	NA	NA	NA	NA	NA	NA	NA
O75015;P08637	FCGR3B;FCGR3A	1	3.4	1	18410	15365	NA	NA	NA	NA	NA	NA	NA	NA	NA	NA	NA	NA	NA	NA	15103	NA	NA	NA	NA	NA	NA	NA	NA	NA	NA	NA	NA	NA	NA	NA	NA	NA	NA	NA	21076	NA	NA	NA	NA	NA	NA	NA	NA
O75023	LILRB5	2	3.1	1	18699	38302	NA	NA	NA	NA	NA	NA	NA	NA	NA	NA	NA	NA	NA	NA	36612	NA	NA	NA	NA	NA	NA	NA	NA	NA	NA	NA	NA	NA	NA	NA	NA	NA	NA	NA	55728	NA	NA	NA	NA	NA	NA	NA	NA
O75027	ABCB7	6	7.3	1	47946	47817	NA	NA	NA	NA	NA	NA	NA	NA	NA	NA	NA	NA	NA	NA	54273	NA	NA	NA	NA	NA	NA	NA	NA	NA	NA	NA	NA	NA	NA	NA	NA	NA	NA	NA	100050	NA	NA	NA	NA	NA	NA	NA	NA
O75044	SRGAP2	3	2.5	1	4351.8	6302.2	NA	NA	NA	NA	NA	NA	NA	NA	NA	NA	NA	NA	NA	NA	6391.7	NA	NA	NA	NA	NA	NA	NA	NA	NA	NA	NA	NA	NA	NA	NA	NA	NA	NA	NA	8247.3	NA	NA	NA	NA	NA	NA	NA	NA
O75051;Q9HCM2;P51805;Q9UIW2	PLXNA2;PLXNA4;PLXNA3;PLXNA1	2	1.3	1	13968	16361	NA	NA	NA	NA	NA	NA	NA	NA	NA	NA	NA	NA	NA	NA	20387	NA	NA	NA	NA	NA	NA	NA	NA	NA	NA	NA	NA	NA	NA	NA	NA	NA	NA	NA	23832	NA	NA	NA	NA	NA	NA	NA	NA
O75052	NOS1AP	1	1.8	1	13736	25677	NA	NA	NA	NA	NA	NA	NA	NA	NA	NA	NA	NA	NA	NA	24869	NA	NA	NA	NA	NA	NA	NA	NA	NA	NA	NA	NA	NA	NA	NA	NA	NA	NA	NA	34703	NA	NA	NA	NA	NA	NA	NA	NA
O75063	FAM20B	1	2.4	1	4027.7	4580.1	NA	NA	NA	NA	NA	NA	NA	NA	NA	NA	NA	NA	NA	NA	6848.8	NA	NA	NA	NA	NA	NA	NA	NA	NA	NA	NA	NA	NA	NA	NA	NA	NA	NA	NA	9129.5	NA	NA	NA	NA	NA	NA	NA	NA
O75083	WDR1	19	33.8	1	499950	572650	NA	NA	NA	NA	NA	NA	NA	NA	NA	NA	NA	NA	NA	NA	605680	NA	NA	NA	NA	NA	NA	NA	NA	NA	NA	NA	NA	NA	NA	NA	NA	NA	NA	NA	913970	NA	NA	NA	NA	NA	NA	NA	NA
O75084;Q14332	FZD7;FZD2	2	3.1	1	13679	17496	NA	NA	NA	NA	NA	NA	NA	NA	NA	NA	NA	NA	NA	NA	13878	NA	NA	NA	NA	NA	NA	NA	NA	NA	NA	NA	NA	NA	NA	NA	NA	NA	NA	NA	23273	NA	NA	NA	NA	NA	NA	NA	NA
O75110	ATP9A	5	3.8	1	21813	25527	NA	NA	NA	NA	NA	NA	NA	NA	NA	NA	NA	NA	NA	NA	37979	NA	NA	NA	NA	NA	NA	NA	NA	NA	NA	NA	NA	NA	NA	NA	NA	NA	NA	NA	47931	NA	NA	NA	NA	NA	NA	NA	NA
O75112	LDB3	6	10.2	1	48236	39228	NA	NA	NA	NA	NA	NA	NA	NA	NA	NA	NA	NA	NA	NA	44942	NA	NA	NA	NA	NA	NA	NA	NA	NA	NA	NA	NA	NA	NA	NA	NA	NA	NA	NA	81445	NA	NA	NA	NA	NA	NA	NA	NA
O75113	N4BP1	2	2	1	3570.1	5242	NA	NA	NA	NA	NA	NA	NA	NA	NA	NA	NA	NA	NA	NA	6733.6	NA	NA	NA	NA	NA	NA	NA	NA	NA	NA	NA	NA	NA	NA	NA	NA	NA	NA	NA	8327.2	NA	NA	NA	NA	NA	NA	NA	NA
O75116	ROCK2	36	24.5	1	399110	520870	NA	NA	NA	NA	NA	NA	NA	NA	NA	NA	NA	NA	NA	NA	483850	NA	NA	NA	NA	NA	NA	NA	NA	NA	NA	NA	NA	NA	NA	NA	NA	NA	NA	NA	834220	NA	NA	NA	NA	NA	NA	NA	NA
O75122	CLASP2	4	4.6	1	4618.8	6368.1	NA	NA	NA	NA	NA	NA	NA	NA	NA	NA	NA	NA	NA	NA	7569.5	NA	NA	NA	NA	NA	NA	NA	NA	NA	NA	NA	NA	NA	NA	NA	NA	NA	NA	NA	9127.3	NA	NA	NA	NA	NA	NA	NA	NA
O75127	PTCD1	3	4	1	21897	24525	NA	NA	NA	NA	NA	NA	NA	NA	NA	NA	NA	NA	NA	NA	28366	NA	NA	NA	NA	NA	NA	NA	NA	NA	NA	NA	NA	NA	NA	NA	NA	NA	NA	NA	42782	NA	NA	NA	NA	NA	NA	NA	NA
O75131	CPNE3	12	22.2	1	241230	320430	NA	NA	NA	NA	NA	NA	NA	NA	NA	NA	NA	NA	NA	NA	357140	NA	NA	NA	NA	NA	NA	NA	NA	NA	NA	NA	NA	NA	NA	NA	NA	NA	NA	NA	433440	NA	NA	NA	NA	NA	NA	NA	NA
Q13136;O75145;O75335	PPFIA1;PPFIA3;PPFIA4	1	0.7	1	11328	12613	NA	NA	NA	NA	NA	NA	NA	NA	NA	NA	NA	NA	NA	NA	14338	NA	NA	NA	NA	NA	NA	NA	NA	NA	NA	NA	NA	NA	NA	NA	NA	NA	NA	NA	19658	NA	NA	NA	NA	NA	NA	NA	NA
O75146	HIP1R	10	10.4	1	63721	82400	NA	NA	NA	NA	NA	NA	NA	NA	NA	NA	NA	NA	NA	NA	100050	NA	NA	NA	NA	NA	NA	NA	NA	NA	NA	NA	NA	NA	NA	NA	NA	NA	NA	NA	147900	NA	NA	NA	NA	NA	NA	NA	NA
O75150	RNF40	2	2.6	1	4721.7	6422.7	NA	NA	NA	NA	NA	NA	NA	NA	NA	NA	NA	NA	NA	NA	6784.7	NA	NA	NA	NA	NA	NA	NA	NA	NA	NA	NA	NA	NA	NA	NA	NA	NA	NA	NA	9400.6	NA	NA	NA	NA	NA	NA	NA	NA
O75152;A0A1B0GTU1	ZC3H11A	3	3.6	1	13427	20199	NA	NA	NA	NA	NA	NA	NA	NA	NA	NA	NA	NA	NA	NA	32475	NA	NA	NA	NA	NA	NA	NA	NA	NA	NA	NA	NA	NA	NA	NA	NA	NA	NA	NA	34682	NA	NA	NA	NA	NA	NA	NA	NA
O75153	CLUH	14	11.2	1	102510	154350	NA	NA	NA	NA	NA	NA	NA	NA	NA	NA	NA	NA	NA	NA	175310	NA	NA	NA	NA	NA	NA	NA	NA	NA	NA	NA	NA	NA	NA	NA	NA	NA	NA	NA	226490	NA	NA	NA	NA	NA	NA	NA	NA
O75155	CAND2	1	3.2	1	0	0	NA	NA	NA	NA	NA	NA	NA	NA	NA	NA	NA	NA	NA	NA	0	NA	NA	NA	NA	NA	NA	NA	NA	NA	NA	NA	NA	NA	NA	NA	NA	NA	NA	NA	0	NA	NA	NA	NA	NA	NA	NA	NA
O75165	DNAJC13	10	4.8	1	76268	100020	NA	NA	NA	NA	NA	NA	NA	NA	NA	NA	NA	NA	NA	NA	126650	NA	NA	NA	NA	NA	NA	NA	NA	NA	NA	NA	NA	NA	NA	NA	NA	NA	NA	NA	153080	NA	NA	NA	NA	NA	NA	NA	NA
O75167	PHACTR2	2	3.8	1	5716.7	4657.5	NA	NA	NA	NA	NA	NA	NA	NA	NA	NA	NA	NA	NA	NA	5514.2	NA	NA	NA	NA	NA	NA	NA	NA	NA	NA	NA	NA	NA	NA	NA	NA	NA	NA	NA	11795	NA	NA	NA	NA	NA	NA	NA	NA
O75170	PPP6R2	2	2.9	1	5882.8	6905.2	NA	NA	NA	NA	NA	NA	NA	NA	NA	NA	NA	NA	NA	NA	6148.7	NA	NA	NA	NA	NA	NA	NA	NA	NA	NA	NA	NA	NA	NA	NA	NA	NA	NA	NA	11023	NA	NA	NA	NA	NA	NA	NA	NA
O75179	ANKRD17	2	1.1	1	13322	16051	NA	NA	NA	NA	NA	NA	NA	NA	NA	NA	NA	NA	NA	NA	14310	NA	NA	NA	NA	NA	NA	NA	NA	NA	NA	NA	NA	NA	NA	NA	NA	NA	NA	NA	22686	NA	NA	NA	NA	NA	NA	NA	NA
O75208	COQ9	5	17.6	1	47126	57665	NA	NA	NA	NA	NA	NA	NA	NA	NA	NA	NA	NA	NA	NA	79977	NA	NA	NA	NA	NA	NA	NA	NA	NA	NA	NA	NA	NA	NA	NA	NA	NA	NA	NA	111620	NA	NA	NA	NA	NA	NA	NA	NA
O75223	GGCT	8	44.7	1	187270	258950	NA	NA	NA	NA	NA	NA	NA	NA	NA	NA	NA	NA	NA	NA	293110	NA	NA	NA	NA	NA	NA	NA	NA	NA	NA	NA	NA	NA	NA	NA	NA	NA	NA	NA	391090	NA	NA	NA	NA	NA	NA	NA	NA
O75251	NDUFS7	5	18.8	1	73208	97518	NA	NA	NA	NA	NA	NA	NA	NA	NA	NA	NA	NA	NA	NA	126750	NA	NA	NA	NA	NA	NA	NA	NA	NA	NA	NA	NA	NA	NA	NA	NA	NA	NA	NA	176570	NA	NA	NA	NA	NA	NA	NA	NA
O75306	NDUFS2	5	8.9	1	36739	48066	NA	NA	NA	NA	NA	NA	NA	NA	NA	NA	NA	NA	NA	NA	61366	NA	NA	NA	NA	NA	NA	NA	NA	NA	NA	NA	NA	NA	NA	NA	NA	NA	NA	NA	89906	NA	NA	NA	NA	NA	NA	NA	NA
O75323	GBAS	4	12.2	1	129410	193030	NA	NA	NA	NA	NA	NA	NA	NA	NA	NA	NA	NA	NA	NA	224520	NA	NA	NA	NA	NA	NA	NA	NA	NA	NA	NA	NA	NA	NA	NA	NA	NA	NA	NA	330710	NA	NA	NA	NA	NA	NA	NA	NA
O75340	PDCD6	2	12.6	1	6866	6869.1	NA	NA	NA	NA	NA	NA	NA	NA	NA	NA	NA	NA	NA	NA	8241.5	NA	NA	NA	NA	NA	NA	NA	NA	NA	NA	NA	NA	NA	NA	NA	NA	NA	NA	NA	15041	NA	NA	NA	NA	NA	NA	NA	NA
O75347	TBCA	6	44.4	1	72566	73974	NA	NA	NA	NA	NA	NA	NA	NA	NA	NA	NA	NA	NA	NA	59634	NA	NA	NA	NA	NA	NA	NA	NA	NA	NA	NA	NA	NA	NA	NA	NA	NA	NA	NA	135620	NA	NA	NA	NA	NA	NA	NA	NA
O75348	ATP6V1G1	3	29.7	1	10048	10532	NA	NA	NA	NA	NA	NA	NA	NA	NA	NA	NA	NA	NA	NA	10807	NA	NA	NA	NA	NA	NA	NA	NA	NA	NA	NA	NA	NA	NA	NA	NA	NA	NA	NA	51303	NA	NA	NA	NA	NA	NA	NA	NA
O75351	VPS4B	3	9.2	1	65574	90794	NA	NA	NA	NA	NA	NA	NA	NA	NA	NA	NA	NA	NA	NA	104540	NA	NA	NA	NA	NA	NA	NA	NA	NA	NA	NA	NA	NA	NA	NA	NA	NA	NA	NA	197720	NA	NA	NA	NA	NA	NA	NA	NA
O75352	MPDU1	2	9.7	1	8907.9	9277.9	NA	NA	NA	NA	NA	NA	NA	NA	NA	NA	NA	NA	NA	NA	9549.9	NA	NA	NA	NA	NA	NA	NA	NA	NA	NA	NA	NA	NA	NA	NA	NA	NA	NA	NA	12769	NA	NA	NA	NA	NA	NA	NA	NA
O75356	ENTPD5	5	11	1	51662	69438	NA	NA	NA	NA	NA	NA	NA	NA	NA	NA	NA	NA	NA	NA	107250	NA	NA	NA	NA	NA	NA	NA	NA	NA	NA	NA	NA	NA	NA	NA	NA	NA	NA	NA	161300	NA	NA	NA	NA	NA	NA	NA	NA
O75363	BCAS1	5	10.1	1	20236	26434	NA	NA	NA	NA	NA	NA	NA	NA	NA	NA	NA	NA	NA	NA	32640	NA	NA	NA	NA	NA	NA	NA	NA	NA	NA	NA	NA	NA	NA	NA	NA	NA	NA	NA	79213	NA	NA	NA	NA	NA	NA	NA	NA
O75367	H2AFY	9	31.7	1	127060	178580	NA	NA	NA	NA	NA	NA	NA	NA	NA	NA	NA	NA	NA	NA	224340	NA	NA	NA	NA	NA	NA	NA	NA	NA	NA	NA	NA	NA	NA	NA	NA	NA	NA	NA	280980	NA	NA	NA	NA	NA	NA	NA	NA
O75368	SH3BGRL	8	75.4	1	281120	152710	NA	NA	NA	NA	NA	NA	NA	NA	NA	NA	NA	NA	NA	NA	97304	NA	NA	NA	NA	NA	NA	NA	NA	NA	NA	NA	NA	NA	NA	NA	NA	NA	NA	NA	323420	NA	NA	NA	NA	NA	NA	NA	NA
O75369	FLNB	71	34.6	1	1153800	1680100	NA	NA	NA	NA	NA	NA	NA	NA	NA	NA	NA	NA	NA	NA	1910300	NA	NA	NA	NA	NA	NA	NA	NA	NA	NA	NA	NA	NA	NA	NA	NA	NA	NA	NA	3330200	NA	NA	NA	NA	NA	NA	NA	NA
O75380	NDUFS6	3	30.6	1	31892	25550	NA	NA	NA	NA	NA	NA	NA	NA	NA	NA	NA	NA	NA	NA	33518	NA	NA	NA	NA	NA	NA	NA	NA	NA	NA	NA	NA	NA	NA	NA	NA	NA	NA	NA	121700	NA	NA	NA	NA	NA	NA	NA	NA
O75381	PEX14	2	8.2	1	11862	14530	NA	NA	NA	NA	NA	NA	NA	NA	NA	NA	NA	NA	NA	NA	17970	NA	NA	NA	NA	NA	NA	NA	NA	NA	NA	NA	NA	NA	NA	NA	NA	NA	NA	NA	24871	NA	NA	NA	NA	NA	NA	NA	NA
O75382	TRIM3	3	5	1	35317	38501	NA	NA	NA	NA	NA	NA	NA	NA	NA	NA	NA	NA	NA	NA	44314	NA	NA	NA	NA	NA	NA	NA	NA	NA	NA	NA	NA	NA	NA	NA	NA	NA	NA	NA	62462	NA	NA	NA	NA	NA	NA	NA	NA
O75390	CS	13	24.9	1	167010	228450	NA	NA	NA	NA	NA	NA	NA	NA	NA	NA	NA	NA	NA	NA	306310	NA	NA	NA	NA	NA	NA	NA	NA	NA	NA	NA	NA	NA	NA	NA	NA	NA	NA	NA	384470	NA	NA	NA	NA	NA	NA	NA	NA
O75391	SPAG7	1	5.7	1	3967.9	4357.1	NA	NA	NA	NA	NA	NA	NA	NA	NA	NA	NA	NA	NA	NA	5570.2	NA	NA	NA	NA	NA	NA	NA	NA	NA	NA	NA	NA	NA	NA	NA	NA	NA	NA	NA	17344	NA	NA	NA	NA	NA	NA	NA	NA
O75396	SEC22B	9	45.1	1	195330	187540	NA	NA	NA	NA	NA	NA	NA	NA	NA	NA	NA	NA	NA	NA	198900	NA	NA	NA	NA	NA	NA	NA	NA	NA	NA	NA	NA	NA	NA	NA	NA	NA	NA	NA	387650	NA	NA	NA	NA	NA	NA	NA	NA
O75400	PRPF40A	7	7.1	1	86639	75860	NA	NA	NA	NA	NA	NA	NA	NA	NA	NA	NA	NA	NA	NA	63713	NA	NA	NA	NA	NA	NA	NA	NA	NA	NA	NA	NA	NA	NA	NA	NA	NA	NA	NA	243850	NA	NA	NA	NA	NA	NA	NA	NA
O75410	TACC1	5	6.2	1	41848	57487	NA	NA	NA	NA	NA	NA	NA	NA	NA	NA	NA	NA	NA	NA	60030	NA	NA	NA	NA	NA	NA	NA	NA	NA	NA	NA	NA	NA	NA	NA	NA	NA	NA	NA	89071	NA	NA	NA	NA	NA	NA	NA	NA
O75431	MTX2	4	12.9	1	19699	24495	NA	NA	NA	NA	NA	NA	NA	NA	NA	NA	NA	NA	NA	NA	28640	NA	NA	NA	NA	NA	NA	NA	NA	NA	NA	NA	NA	NA	NA	NA	NA	NA	NA	NA	40343	NA	NA	NA	NA	NA	NA	NA	NA
O75436	VPS26A	5	21.4	1	63490	99588	NA	NA	NA	NA	NA	NA	NA	NA	NA	NA	NA	NA	NA	NA	106380	NA	NA	NA	NA	NA	NA	NA	NA	NA	NA	NA	NA	NA	NA	NA	NA	NA	NA	NA	148360	NA	NA	NA	NA	NA	NA	NA	NA
O75438	NDUFB1	2	32.8	1	61415	94035	NA	NA	NA	NA	NA	NA	NA	NA	NA	NA	NA	NA	NA	NA	125640	NA	NA	NA	NA	NA	NA	NA	NA	NA	NA	NA	NA	NA	NA	NA	NA	NA	NA	NA	186940	NA	NA	NA	NA	NA	NA	NA	NA
O75439	PMPCB	9	19.4	1	151370	160760	NA	NA	NA	NA	NA	NA	NA	NA	NA	NA	NA	NA	NA	NA	193140	NA	NA	NA	NA	NA	NA	NA	NA	NA	NA	NA	NA	NA	NA	NA	NA	NA	NA	NA	274310	NA	NA	NA	NA	NA	NA	NA	NA
O75475	PSIP1	10	22.1	1	55539	57701	NA	NA	NA	NA	NA	NA	NA	NA	NA	NA	NA	NA	NA	NA	57352	NA	NA	NA	NA	NA	NA	NA	NA	NA	NA	NA	NA	NA	NA	NA	NA	NA	NA	NA	176640	NA	NA	NA	NA	NA	NA	NA	NA
O75477	ERLIN1	6	20.4	1	82643	122800	NA	NA	NA	NA	NA	NA	NA	NA	NA	NA	NA	NA	NA	NA	141540	NA	NA	NA	NA	NA	NA	NA	NA	NA	NA	NA	NA	NA	NA	NA	NA	NA	NA	NA	175280	NA	NA	NA	NA	NA	NA	NA	NA
O75489	NDUFS3	7	25.8	1	81460	117450	NA	NA	NA	NA	NA	NA	NA	NA	NA	NA	NA	NA	NA	NA	147280	NA	NA	NA	NA	NA	NA	NA	NA	NA	NA	NA	NA	NA	NA	NA	NA	NA	NA	NA	315100	NA	NA	NA	NA	NA	NA	NA	NA
O75494	SRSF10	1	4.2	1	14889	15807	NA	NA	NA	NA	NA	NA	NA	NA	NA	NA	NA	NA	NA	NA	21431	NA	NA	NA	NA	NA	NA	NA	NA	NA	NA	NA	NA	NA	NA	NA	NA	NA	NA	NA	37460	NA	NA	NA	NA	NA	NA	NA	NA
O75521	ECI2	6	15.7	1	47050	65996	NA	NA	NA	NA	NA	NA	NA	NA	NA	NA	NA	NA	NA	NA	69594	NA	NA	NA	NA	NA	NA	NA	NA	NA	NA	NA	NA	NA	NA	NA	NA	NA	NA	NA	112950	NA	NA	NA	NA	NA	NA	NA	NA
O75525	KHDRBS3	1	6.9	1	7011.7	4744.5	NA	NA	NA	NA	NA	NA	NA	NA	NA	NA	NA	NA	NA	NA	4294.3	NA	NA	NA	NA	NA	NA	NA	NA	NA	NA	NA	NA	NA	NA	NA	NA	NA	NA	NA	14671	NA	NA	NA	NA	NA	NA	NA	NA
O75531	BANF1	5	43.8	1	44321	73077	NA	NA	NA	NA	NA	NA	NA	NA	NA	NA	NA	NA	NA	NA	96820	NA	NA	NA	NA	NA	NA	NA	NA	NA	NA	NA	NA	NA	NA	NA	NA	NA	NA	NA	88585	NA	NA	NA	NA	NA	NA	NA	NA
O75533	SF3B1	17	13.7	1	223690	308940	NA	NA	NA	NA	NA	NA	NA	NA	NA	NA	NA	NA	NA	NA	336550	NA	NA	NA	NA	NA	NA	NA	NA	NA	NA	NA	NA	NA	NA	NA	NA	NA	NA	NA	523860	NA	NA	NA	NA	NA	NA	NA	NA
O75534	CSDE1	12	14.2	1	123760	138930	NA	NA	NA	NA	NA	NA	NA	NA	NA	NA	NA	NA	NA	NA	149110	NA	NA	NA	NA	NA	NA	NA	NA	NA	NA	NA	NA	NA	NA	NA	NA	NA	NA	NA	241340	NA	NA	NA	NA	NA	NA	NA	NA
O75558	STX11	1	2.4	1	5483.3	8966.6	NA	NA	NA	NA	NA	NA	NA	NA	NA	NA	NA	NA	NA	NA	7932.3	NA	NA	NA	NA	NA	NA	NA	NA	NA	NA	NA	NA	NA	NA	NA	NA	NA	NA	NA	10783	NA	NA	NA	NA	NA	NA	NA	NA
O75569	PRKRA	3	11.8	1	92306	94563	NA	NA	NA	NA	NA	NA	NA	NA	NA	NA	NA	NA	NA	NA	99394	NA	NA	NA	NA	NA	NA	NA	NA	NA	NA	NA	NA	NA	NA	NA	NA	NA	NA	NA	146880	NA	NA	NA	NA	NA	NA	NA	NA
O75582	RPS6KA5	2	1.7	1	3828.1	5830.9	NA	NA	NA	NA	NA	NA	NA	NA	NA	NA	NA	NA	NA	NA	5830.4	NA	NA	NA	NA	NA	NA	NA	NA	NA	NA	NA	NA	NA	NA	NA	NA	NA	NA	NA	9649.7	NA	NA	NA	NA	NA	NA	NA	NA
O75592	MYCBP2	6	1.4	1	14186	20126	NA	NA	NA	NA	NA	NA	NA	NA	NA	NA	NA	NA	NA	NA	21803	NA	NA	NA	NA	NA	NA	NA	NA	NA	NA	NA	NA	NA	NA	NA	NA	NA	NA	NA	32460	NA	NA	NA	NA	NA	NA	NA	NA
O75607	NPM3	1	8.4	1	33355	28199	NA	NA	NA	NA	NA	NA	NA	NA	NA	NA	NA	NA	NA	NA	26330	NA	NA	NA	NA	NA	NA	NA	NA	NA	NA	NA	NA	NA	NA	NA	NA	NA	NA	NA	65829	NA	NA	NA	NA	NA	NA	NA	NA
O75608	LYPLA1	6	27	1	109190	143150	NA	NA	NA	NA	NA	NA	NA	NA	NA	NA	NA	NA	NA	NA	184090	NA	NA	NA	NA	NA	NA	NA	NA	NA	NA	NA	NA	NA	NA	NA	NA	NA	NA	NA	230640	NA	NA	NA	NA	NA	NA	NA	NA
O75610;O00292	LEFTY1;LEFTY2	2	3.8	1	9130.9	8805.1	NA	NA	NA	NA	NA	NA	NA	NA	NA	NA	NA	NA	NA	NA	8901.2	NA	NA	NA	NA	NA	NA	NA	NA	NA	NA	NA	NA	NA	NA	NA	NA	NA	NA	NA	24655	NA	NA	NA	NA	NA	NA	NA	NA
O75635	SERPINB7	1	2.6	1	7878.3	22063	NA	NA	NA	NA	NA	NA	NA	NA	NA	NA	NA	NA	NA	NA	32867	NA	NA	NA	NA	NA	NA	NA	NA	NA	NA	NA	NA	NA	NA	NA	NA	NA	NA	NA	13176	NA	NA	NA	NA	NA	NA	NA	NA
O75643	SNRNP200	29	12.7	1	254490	337850	NA	NA	NA	NA	NA	NA	NA	NA	NA	NA	NA	NA	NA	NA	344570	NA	NA	NA	NA	NA	NA	NA	NA	NA	NA	NA	NA	NA	NA	NA	NA	NA	NA	NA	571820	NA	NA	NA	NA	NA	NA	NA	NA
O75663	TIPRL	5	18	1	99529	116210	NA	NA	NA	NA	NA	NA	NA	NA	NA	NA	NA	NA	NA	NA	131440	NA	NA	NA	NA	NA	NA	NA	NA	NA	NA	NA	NA	NA	NA	NA	NA	NA	NA	NA	188800	NA	NA	NA	NA	NA	NA	NA	NA
O75676	RPS6KA4	2	2.7	1	17387	22427	NA	NA	NA	NA	NA	NA	NA	NA	NA	NA	NA	NA	NA	NA	22902	NA	NA	NA	NA	NA	NA	NA	NA	NA	NA	NA	NA	NA	NA	NA	NA	NA	NA	NA	33892	NA	NA	NA	NA	NA	NA	NA	NA
O75688	PPM1B	2	7.3	1	7475.6	11417	NA	NA	NA	NA	NA	NA	NA	NA	NA	NA	NA	NA	NA	NA	13160	NA	NA	NA	NA	NA	NA	NA	NA	NA	NA	NA	NA	NA	NA	NA	NA	NA	NA	NA	18120	NA	NA	NA	NA	NA	NA	NA	NA
O75689	ADAP1	2	5.3	1	27529	39361	NA	NA	NA	NA	NA	NA	NA	NA	NA	NA	NA	NA	NA	NA	42595	NA	NA	NA	NA	NA	NA	NA	NA	NA	NA	NA	NA	NA	NA	NA	NA	NA	NA	NA	60257	NA	NA	NA	NA	NA	NA	NA	NA
O75691	UTP20	3	0.8	1	1084	2108.4	NA	NA	NA	NA	NA	NA	NA	NA	NA	NA	NA	NA	NA	NA	2221.1	NA	NA	NA	NA	NA	NA	NA	NA	NA	NA	NA	NA	NA	NA	NA	NA	NA	NA	NA	2701.1	NA	NA	NA	NA	NA	NA	NA	NA
O75694	NUP155	9	7.7	1	68477	86761	NA	NA	NA	NA	NA	NA	NA	NA	NA	NA	NA	NA	NA	NA	119210	NA	NA	NA	NA	NA	NA	NA	NA	NA	NA	NA	NA	NA	NA	NA	NA	NA	NA	NA	127590	NA	NA	NA	NA	NA	NA	NA	NA
O75695	RP2	3	7.7	1	23821	31882	NA	NA	NA	NA	NA	NA	NA	NA	NA	NA	NA	NA	NA	NA	36901	NA	NA	NA	NA	NA	NA	NA	NA	NA	NA	NA	NA	NA	NA	NA	NA	NA	NA	NA	52325	NA	NA	NA	NA	NA	NA	NA	NA
O75718	CRTAP	2	4.5	1	13032	13959	NA	NA	NA	NA	NA	NA	NA	NA	NA	NA	NA	NA	NA	NA	17416	NA	NA	NA	NA	NA	NA	NA	NA	NA	NA	NA	NA	NA	NA	NA	NA	NA	NA	NA	19119	NA	NA	NA	NA	NA	NA	NA	NA
O75746	SLC25A12	10	25.2	1	180520	176060	NA	NA	NA	NA	NA	NA	NA	NA	NA	NA	NA	NA	NA	NA	186880	NA	NA	NA	NA	NA	NA	NA	NA	NA	NA	NA	NA	NA	NA	NA	NA	NA	NA	NA	328090	NA	NA	NA	NA	NA	NA	NA	NA
O75764	TCEA3	2	7.8	1	9143.2	6838.7	NA	NA	NA	NA	NA	NA	NA	NA	NA	NA	NA	NA	NA	NA	8081.8	NA	NA	NA	NA	NA	NA	NA	NA	NA	NA	NA	NA	NA	NA	NA	NA	NA	NA	NA	26463	NA	NA	NA	NA	NA	NA	NA	NA
O75781;Q8IXS6	PALM;PALM2	2	6.7	1	22079	28220	NA	NA	NA	NA	NA	NA	NA	NA	NA	NA	NA	NA	NA	NA	27328	NA	NA	NA	NA	NA	NA	NA	NA	NA	NA	NA	NA	NA	NA	NA	NA	NA	NA	NA	44471	NA	NA	NA	NA	NA	NA	NA	NA
O75791	GRAP2	1	4.2	1	0	0	NA	NA	NA	NA	NA	NA	NA	NA	NA	NA	NA	NA	NA	NA	0	NA	NA	NA	NA	NA	NA	NA	NA	NA	NA	NA	NA	NA	NA	NA	NA	NA	NA	NA	0	NA	NA	NA	NA	NA	NA	NA	NA
O75792	RNASEH2A	2	9.7	1	5134.7	8014	NA	NA	NA	NA	NA	NA	NA	NA	NA	NA	NA	NA	NA	NA	9943.5	NA	NA	NA	NA	NA	NA	NA	NA	NA	NA	NA	NA	NA	NA	NA	NA	NA	NA	NA	13737	NA	NA	NA	NA	NA	NA	NA	NA
O75821	EIF3G	9	24.4	1	84524	97677	NA	NA	NA	NA	NA	NA	NA	NA	NA	NA	NA	NA	NA	NA	101130	NA	NA	NA	NA	NA	NA	NA	NA	NA	NA	NA	NA	NA	NA	NA	NA	NA	NA	NA	195120	NA	NA	NA	NA	NA	NA	NA	NA
O75822	EIF3J	5	18.6	1	92988	72428	NA	NA	NA	NA	NA	NA	NA	NA	NA	NA	NA	NA	NA	NA	69698	NA	NA	NA	NA	NA	NA	NA	NA	NA	NA	NA	NA	NA	NA	NA	NA	NA	NA	NA	207860	NA	NA	NA	NA	NA	NA	NA	NA
O75828	CBR3	4	26.4	1	42668	52330	NA	NA	NA	NA	NA	NA	NA	NA	NA	NA	NA	NA	NA	NA	53974	NA	NA	NA	NA	NA	NA	NA	NA	NA	NA	NA	NA	NA	NA	NA	NA	NA	NA	NA	67047	NA	NA	NA	NA	NA	NA	NA	NA
O75832	PSMD10	3	17.3	1	14128	20820	NA	NA	NA	NA	NA	NA	NA	NA	NA	NA	NA	NA	NA	NA	20180	NA	NA	NA	NA	NA	NA	NA	NA	NA	NA	NA	NA	NA	NA	NA	NA	NA	NA	NA	29933	NA	NA	NA	NA	NA	NA	NA	NA
O75843	AP1G2	3	3.6	1	4851.2	6669.4	NA	NA	NA	NA	NA	NA	NA	NA	NA	NA	NA	NA	NA	NA	9058	NA	NA	NA	NA	NA	NA	NA	NA	NA	NA	NA	NA	NA	NA	NA	NA	NA	NA	NA	14463	NA	NA	NA	NA	NA	NA	NA	NA
O75844	ZMPSTE24	6	10.9	1	70930	70524	NA	NA	NA	NA	NA	NA	NA	NA	NA	NA	NA	NA	NA	NA	94703	NA	NA	NA	NA	NA	NA	NA	NA	NA	NA	NA	NA	NA	NA	NA	NA	NA	NA	NA	129220	NA	NA	NA	NA	NA	NA	NA	NA
O75874	IDH1	21	49.5	1	629350	1034200	NA	NA	NA	NA	NA	NA	NA	NA	NA	NA	NA	NA	NA	NA	1032400	NA	NA	NA	NA	NA	NA	NA	NA	NA	NA	NA	NA	NA	NA	NA	NA	NA	NA	NA	1604800	NA	NA	NA	NA	NA	NA	NA	NA
O75880	SCO1	2	5.3	1	21826	32303	NA	NA	NA	NA	NA	NA	NA	NA	NA	NA	NA	NA	NA	NA	36461	NA	NA	NA	NA	NA	NA	NA	NA	NA	NA	NA	NA	NA	NA	NA	NA	NA	NA	NA	58081	NA	NA	NA	NA	NA	NA	NA	NA
O75881	CYP7B1	2	3.6	1	18544	16031	NA	NA	NA	NA	NA	NA	NA	NA	NA	NA	NA	NA	NA	NA	21454	NA	NA	NA	NA	NA	NA	NA	NA	NA	NA	NA	NA	NA	NA	NA	NA	NA	NA	NA	20024	NA	NA	NA	NA	NA	NA	NA	NA
O75882	ATRN	3	2.2	1	19117	25823	NA	NA	NA	NA	NA	NA	NA	NA	NA	NA	NA	NA	NA	NA	32524	NA	NA	NA	NA	NA	NA	NA	NA	NA	NA	NA	NA	NA	NA	NA	NA	NA	NA	NA	31436	NA	NA	NA	NA	NA	NA	NA	NA
O75886	STAM2	5	9.9	1	36312	52849	NA	NA	NA	NA	NA	NA	NA	NA	NA	NA	NA	NA	NA	NA	60559	NA	NA	NA	NA	NA	NA	NA	NA	NA	NA	NA	NA	NA	NA	NA	NA	NA	NA	NA	80730	NA	NA	NA	NA	NA	NA	NA	NA
O75888	TNFSF13	1	4	1	3257.6	5846.5	NA	NA	NA	NA	NA	NA	NA	NA	NA	NA	NA	NA	NA	NA	6453.8	NA	NA	NA	NA	NA	NA	NA	NA	NA	NA	NA	NA	NA	NA	NA	NA	NA	NA	NA	7437.1	NA	NA	NA	NA	NA	NA	NA	NA
O75891	ALDH1L1	2	5.8	1	22320	27929	NA	NA	NA	NA	NA	NA	NA	NA	NA	NA	NA	NA	NA	NA	28956	NA	NA	NA	NA	NA	NA	NA	NA	NA	NA	NA	NA	NA	NA	NA	NA	NA	NA	NA	37244	NA	NA	NA	NA	NA	NA	NA	NA
O75900	MMP23A	1	2.8	1	2320.4	2523.7	NA	NA	NA	NA	NA	NA	NA	NA	NA	NA	NA	NA	NA	NA	4050.7	NA	NA	NA	NA	NA	NA	NA	NA	NA	NA	NA	NA	NA	NA	NA	NA	NA	NA	NA	3425	NA	NA	NA	NA	NA	NA	NA	NA
O75907	DGAT1	2	5.9	1	10807	13784	NA	NA	NA	NA	NA	NA	NA	NA	NA	NA	NA	NA	NA	NA	17086	NA	NA	NA	NA	NA	NA	NA	NA	NA	NA	NA	NA	NA	NA	NA	NA	NA	NA	NA	29269	NA	NA	NA	NA	NA	NA	NA	NA
O75909	CCNK	1	2.8	1	1243.3	3002.4	NA	NA	NA	NA	NA	NA	NA	NA	NA	NA	NA	NA	NA	NA	3370.3	NA	NA	NA	NA	NA	NA	NA	NA	NA	NA	NA	NA	NA	NA	NA	NA	NA	NA	NA	2679.2	NA	NA	NA	NA	NA	NA	NA	NA
O75911	DHRS3	3	10.6	1	21676	29236	NA	NA	NA	NA	NA	NA	NA	NA	NA	NA	NA	NA	NA	NA	30444	NA	NA	NA	NA	NA	NA	NA	NA	NA	NA	NA	NA	NA	NA	NA	NA	NA	NA	NA	41790	NA	NA	NA	NA	NA	NA	NA	NA
O75915	ARL6IP5	3	14.4	1	38020	36432	NA	NA	NA	NA	NA	NA	NA	NA	NA	NA	NA	NA	NA	NA	43283	NA	NA	NA	NA	NA	NA	NA	NA	NA	NA	NA	NA	NA	NA	NA	NA	NA	NA	NA	68467	NA	NA	NA	NA	NA	NA	NA	NA
O75923	DYSF	9	4.3	1	57304	72856	NA	NA	NA	NA	NA	NA	NA	NA	NA	NA	NA	NA	NA	NA	86323	NA	NA	NA	NA	NA	NA	NA	NA	NA	NA	NA	NA	NA	NA	NA	NA	NA	NA	NA	109640	NA	NA	NA	NA	NA	NA	NA	NA
O75934	BCAS2	3	16	1	16177	19498	NA	NA	NA	NA	NA	NA	NA	NA	NA	NA	NA	NA	NA	NA	27821	NA	NA	NA	NA	NA	NA	NA	NA	NA	NA	NA	NA	NA	NA	NA	NA	NA	NA	NA	38053	NA	NA	NA	NA	NA	NA	NA	NA
O75935	DCTN3	4	17.7	1	41532	49956	NA	NA	NA	NA	NA	NA	NA	NA	NA	NA	NA	NA	NA	NA	52326	NA	NA	NA	NA	NA	NA	NA	NA	NA	NA	NA	NA	NA	NA	NA	NA	NA	NA	NA	67741	NA	NA	NA	NA	NA	NA	NA	NA
O75937	DNAJC8	6	17	1	117360	152380	NA	NA	NA	NA	NA	NA	NA	NA	NA	NA	NA	NA	NA	NA	80719	NA	NA	NA	NA	NA	NA	NA	NA	NA	NA	NA	NA	NA	NA	NA	NA	NA	NA	NA	233080	NA	NA	NA	NA	NA	NA	NA	NA
O75947	ATP5H	5	23	1	223980	242780	NA	NA	NA	NA	NA	NA	NA	NA	NA	NA	NA	NA	NA	NA	151850	NA	NA	NA	NA	NA	NA	NA	NA	NA	NA	NA	NA	NA	NA	NA	NA	NA	NA	NA	592030	NA	NA	NA	NA	NA	NA	NA	NA
O75955	FLOT1	8	19.7	1	86166	96353	NA	NA	NA	NA	NA	NA	NA	NA	NA	NA	NA	NA	NA	NA	117980	NA	NA	NA	NA	NA	NA	NA	NA	NA	NA	NA	NA	NA	NA	NA	NA	NA	NA	NA	163670	NA	NA	NA	NA	NA	NA	NA	NA
O75962;O60229	TRIO;KALRN	2	0.5	1	18958	28239	NA	NA	NA	NA	NA	NA	NA	NA	NA	NA	NA	NA	NA	NA	33315	NA	NA	NA	NA	NA	NA	NA	NA	NA	NA	NA	NA	NA	NA	NA	NA	NA	NA	NA	40200	NA	NA	NA	NA	NA	NA	NA	NA
O75964	ATP5L	5	47.6	1	102050	93923	NA	NA	NA	NA	NA	NA	NA	NA	NA	NA	NA	NA	NA	NA	138610	NA	NA	NA	NA	NA	NA	NA	NA	NA	NA	NA	NA	NA	NA	NA	NA	NA	NA	NA	182660	NA	NA	NA	NA	NA	NA	NA	NA
O75976	CPD	8	7.1	1	46549	50621	NA	NA	NA	NA	NA	NA	NA	NA	NA	NA	NA	NA	NA	NA	77637	NA	NA	NA	NA	NA	NA	NA	NA	NA	NA	NA	NA	NA	NA	NA	NA	NA	NA	NA	86744	NA	NA	NA	NA	NA	NA	NA	NA
O76003	GLRX3	4	11	1	44449	55444	NA	NA	NA	NA	NA	NA	NA	NA	NA	NA	NA	NA	NA	NA	60606	NA	NA	NA	NA	NA	NA	NA	NA	NA	NA	NA	NA	NA	NA	NA	NA	NA	NA	NA	98213	NA	NA	NA	NA	NA	NA	NA	NA
O76021	RSL1D1	11	20.8	1	59602	53326	NA	NA	NA	NA	NA	NA	NA	NA	NA	NA	NA	NA	NA	NA	57890	NA	NA	NA	NA	NA	NA	NA	NA	NA	NA	NA	NA	NA	NA	NA	NA	NA	NA	NA	154810	NA	NA	NA	NA	NA	NA	NA	NA
O76024	WFS1	10	9.3	1	38864	47097	NA	NA	NA	NA	NA	NA	NA	NA	NA	NA	NA	NA	NA	NA	41707	NA	NA	NA	NA	NA	NA	NA	NA	NA	NA	NA	NA	NA	NA	NA	NA	NA	NA	NA	61295	NA	NA	NA	NA	NA	NA	NA	NA
O76031	CLPX	4	5.8	1	37119	40895	NA	NA	NA	NA	NA	NA	NA	NA	NA	NA	NA	NA	NA	NA	49915	NA	NA	NA	NA	NA	NA	NA	NA	NA	NA	NA	NA	NA	NA	NA	NA	NA	NA	NA	77708	NA	NA	NA	NA	NA	NA	NA	NA
O76038	SCGN	2	7.2	1	3084	8673.1	NA	NA	NA	NA	NA	NA	NA	NA	NA	NA	NA	NA	NA	NA	8941.8	NA	NA	NA	NA	NA	NA	NA	NA	NA	NA	NA	NA	NA	NA	NA	NA	NA	NA	NA	8466.4	NA	NA	NA	NA	NA	NA	NA	NA
O76071	CIAO1	3	10.6	1	10837	14115	NA	NA	NA	NA	NA	NA	NA	NA	NA	NA	NA	NA	NA	NA	17249	NA	NA	NA	NA	NA	NA	NA	NA	NA	NA	NA	NA	NA	NA	NA	NA	NA	NA	NA	23111	NA	NA	NA	NA	NA	NA	NA	NA
O76074	PDE5A	2	3	1	28038	29083	NA	NA	NA	NA	NA	NA	NA	NA	NA	NA	NA	NA	NA	NA	33964	NA	NA	NA	NA	NA	NA	NA	NA	NA	NA	NA	NA	NA	NA	NA	NA	NA	NA	NA	53817	NA	NA	NA	NA	NA	NA	NA	NA
O76075	DFFB	1	3.3	1	0	0	NA	NA	NA	NA	NA	NA	NA	NA	NA	NA	NA	NA	NA	NA	0	NA	NA	NA	NA	NA	NA	NA	NA	NA	NA	NA	NA	NA	NA	NA	NA	NA	NA	NA	0	NA	NA	NA	NA	NA	NA	NA	NA
O76094	SRP72	12	17.7	1	188770	219950	NA	NA	NA	NA	NA	NA	NA	NA	NA	NA	NA	NA	NA	NA	238130	NA	NA	NA	NA	NA	NA	NA	NA	NA	NA	NA	NA	NA	NA	NA	NA	NA	NA	NA	369400	NA	NA	NA	NA	NA	NA	NA	NA
O76095	JTB	1	8.9	1	0	0	NA	NA	NA	NA	NA	NA	NA	NA	NA	NA	NA	NA	NA	NA	0	NA	NA	NA	NA	NA	NA	NA	NA	NA	NA	NA	NA	NA	NA	NA	NA	NA	NA	NA	0	NA	NA	NA	NA	NA	NA	NA	NA
O94760	DDAH1	8	35.4	1	56288	84018	NA	NA	NA	NA	NA	NA	NA	NA	NA	NA	NA	NA	NA	NA	84142	NA	NA	NA	NA	NA	NA	NA	NA	NA	NA	NA	NA	NA	NA	NA	NA	NA	NA	NA	157580	NA	NA	NA	NA	NA	NA	NA	NA
O94766	B3GAT3	2	5.4	1	0	0	NA	NA	NA	NA	NA	NA	NA	NA	NA	NA	NA	NA	NA	NA	0	NA	NA	NA	NA	NA	NA	NA	NA	NA	NA	NA	NA	NA	NA	NA	NA	NA	NA	NA	0	NA	NA	NA	NA	NA	NA	NA	NA
O94768	STK17B	1	2.4	1	9022	11286	NA	NA	NA	NA	NA	NA	NA	NA	NA	NA	NA	NA	NA	NA	12622	NA	NA	NA	NA	NA	NA	NA	NA	NA	NA	NA	NA	NA	NA	NA	NA	NA	NA	NA	18427	NA	NA	NA	NA	NA	NA	NA	NA
O94772	LY6H	1	9.3	1	0	0	NA	NA	NA	NA	NA	NA	NA	NA	NA	NA	NA	NA	NA	NA	0	NA	NA	NA	NA	NA	NA	NA	NA	NA	NA	NA	NA	NA	NA	NA	NA	NA	NA	NA	0	NA	NA	NA	NA	NA	NA	NA	NA
O94776	MTA2	11	15.9	1	76857	98017	NA	NA	NA	NA	NA	NA	NA	NA	NA	NA	NA	NA	NA	NA	100270	NA	NA	NA	NA	NA	NA	NA	NA	NA	NA	NA	NA	NA	NA	NA	NA	NA	NA	NA	172250	NA	NA	NA	NA	NA	NA	NA	NA
O94778	AQP8	2	5.4	1	12839	28336	NA	NA	NA	NA	NA	NA	NA	NA	NA	NA	NA	NA	NA	NA	40842	NA	NA	NA	NA	NA	NA	NA	NA	NA	NA	NA	NA	NA	NA	NA	NA	NA	NA	NA	40587	NA	NA	NA	NA	NA	NA	NA	NA
O94804	STK10	4	4.1	1	41550	61630	NA	NA	NA	NA	NA	NA	NA	NA	NA	NA	NA	NA	NA	NA	82344	NA	NA	NA	NA	NA	NA	NA	NA	NA	NA	NA	NA	NA	NA	NA	NA	NA	NA	NA	94138	NA	NA	NA	NA	NA	NA	NA	NA
O94811	TPPP	3	10.5	1	20536	21630	NA	NA	NA	NA	NA	NA	NA	NA	NA	NA	NA	NA	NA	NA	15447	NA	NA	NA	NA	NA	NA	NA	NA	NA	NA	NA	NA	NA	NA	NA	NA	NA	NA	NA	35513	NA	NA	NA	NA	NA	NA	NA	NA
O94819	KBTBD11	6	11.1	1	64363	95803	NA	NA	NA	NA	NA	NA	NA	NA	NA	NA	NA	NA	NA	NA	118850	NA	NA	NA	NA	NA	NA	NA	NA	NA	NA	NA	NA	NA	NA	NA	NA	NA	NA	NA	147090	NA	NA	NA	NA	NA	NA	NA	NA
O94822	LTN1	2	1	1	16619	24711	NA	NA	NA	NA	NA	NA	NA	NA	NA	NA	NA	NA	NA	NA	25484	NA	NA	NA	NA	NA	NA	NA	NA	NA	NA	NA	NA	NA	NA	NA	NA	NA	NA	NA	33588	NA	NA	NA	NA	NA	NA	NA	NA
O94826	TOMM70A	15	23.7	1	250350	281720	NA	NA	NA	NA	NA	NA	NA	NA	NA	NA	NA	NA	NA	NA	332960	NA	NA	NA	NA	NA	NA	NA	NA	NA	NA	NA	NA	NA	NA	NA	NA	NA	NA	NA	553440	NA	NA	NA	NA	NA	NA	NA	NA
O94832	MYO1D	28	27.4	1	334290	422210	NA	NA	NA	NA	NA	NA	NA	NA	NA	NA	NA	NA	NA	NA	530830	NA	NA	NA	NA	NA	NA	NA	NA	NA	NA	NA	NA	NA	NA	NA	NA	NA	NA	NA	1045300	NA	NA	NA	NA	NA	NA	NA	NA
O94855	SEC24D	8	7.8	1	182830	230060	NA	NA	NA	NA	NA	NA	NA	NA	NA	NA	NA	NA	NA	NA	253500	NA	NA	NA	NA	NA	NA	NA	NA	NA	NA	NA	NA	NA	NA	NA	NA	NA	NA	NA	416720	NA	NA	NA	NA	NA	NA	NA	NA
O94874	UFL1	18	23.4	1	175090	233020	NA	NA	NA	NA	NA	NA	NA	NA	NA	NA	NA	NA	NA	NA	285910	NA	NA	NA	NA	NA	NA	NA	NA	NA	NA	NA	NA	NA	NA	NA	NA	NA	NA	NA	412520	NA	NA	NA	NA	NA	NA	NA	NA
O94875	SORBS2	10	10.5	1	91216	96465	NA	NA	NA	NA	NA	NA	NA	NA	NA	NA	NA	NA	NA	NA	68328	NA	NA	NA	NA	NA	NA	NA	NA	NA	NA	NA	NA	NA	NA	NA	NA	NA	NA	NA	180200	NA	NA	NA	NA	NA	NA	NA	NA
O94886	TMEM63A	2	2.5	1	8262.9	11467	NA	NA	NA	NA	NA	NA	NA	NA	NA	NA	NA	NA	NA	NA	9188.7	NA	NA	NA	NA	NA	NA	NA	NA	NA	NA	NA	NA	NA	NA	NA	NA	NA	NA	NA	15507	NA	NA	NA	NA	NA	NA	NA	NA
O94887	FARP2	2	2.3	1	18787	17569	NA	NA	NA	NA	NA	NA	NA	NA	NA	NA	NA	NA	NA	NA	21879	NA	NA	NA	NA	NA	NA	NA	NA	NA	NA	NA	NA	NA	NA	NA	NA	NA	NA	NA	37561	NA	NA	NA	NA	NA	NA	NA	NA
O94901	SUN1	4	4.8	1	23050	32819	NA	NA	NA	NA	NA	NA	NA	NA	NA	NA	NA	NA	NA	NA	52895	NA	NA	NA	NA	NA	NA	NA	NA	NA	NA	NA	NA	NA	NA	NA	NA	NA	NA	NA	44367	NA	NA	NA	NA	NA	NA	NA	NA
O94903	PROSC	6	19.3	1	78299	118620	NA	NA	NA	NA	NA	NA	NA	NA	NA	NA	NA	NA	NA	NA	134720	NA	NA	NA	NA	NA	NA	NA	NA	NA	NA	NA	NA	NA	NA	NA	NA	NA	NA	NA	202790	NA	NA	NA	NA	NA	NA	NA	NA
O94905	ERLIN2	10	38.1	1	311180	382840	NA	NA	NA	NA	NA	NA	NA	NA	NA	NA	NA	NA	NA	NA	480100	NA	NA	NA	NA	NA	NA	NA	NA	NA	NA	NA	NA	NA	NA	NA	NA	NA	NA	NA	669260	NA	NA	NA	NA	NA	NA	NA	NA
O94906	PRPF6	19	19.8	1	106920	151240	NA	NA	NA	NA	NA	NA	NA	NA	NA	NA	NA	NA	NA	NA	159230	NA	NA	NA	NA	NA	NA	NA	NA	NA	NA	NA	NA	NA	NA	NA	NA	NA	NA	NA	253280	NA	NA	NA	NA	NA	NA	NA	NA
O94911	ABCA8	4	3.1	1	13877	29113	NA	NA	NA	NA	NA	NA	NA	NA	NA	NA	NA	NA	NA	NA	38864	NA	NA	NA	NA	NA	NA	NA	NA	NA	NA	NA	NA	NA	NA	NA	NA	NA	NA	NA	49804	NA	NA	NA	NA	NA	NA	NA	NA
O94915	FRYL	8	2.4	1	76307	115360	NA	NA	NA	NA	NA	NA	NA	NA	NA	NA	NA	NA	NA	NA	132920	NA	NA	NA	NA	NA	NA	NA	NA	NA	NA	NA	NA	NA	NA	NA	NA	NA	NA	NA	169540	NA	NA	NA	NA	NA	NA	NA	NA
O94916	NFAT5	1	0.5	1	21913	17733	NA	NA	NA	NA	NA	NA	NA	NA	NA	NA	NA	NA	NA	NA	11520	NA	NA	NA	NA	NA	NA	NA	NA	NA	NA	NA	NA	NA	NA	NA	NA	NA	NA	NA	32505	NA	NA	NA	NA	NA	NA	NA	NA
O94919	ENDOD1	6	15.4	1	49315	54491	NA	NA	NA	NA	NA	NA	NA	NA	NA	NA	NA	NA	NA	NA	59509	NA	NA	NA	NA	NA	NA	NA	NA	NA	NA	NA	NA	NA	NA	NA	NA	NA	NA	NA	124950	NA	NA	NA	NA	NA	NA	NA	NA
O94925	GLS	9	16	1	72259	107700	NA	NA	NA	NA	NA	NA	NA	NA	NA	NA	NA	NA	NA	NA	117700	NA	NA	NA	NA	NA	NA	NA	NA	NA	NA	NA	NA	NA	NA	NA	NA	NA	NA	NA	147940	NA	NA	NA	NA	NA	NA	NA	NA
O94973	AP2A2	10	20.7	1	83202	113640	NA	NA	NA	NA	NA	NA	NA	NA	NA	NA	NA	NA	NA	NA	123660	NA	NA	NA	NA	NA	NA	NA	NA	NA	NA	NA	NA	NA	NA	NA	NA	NA	NA	NA	205390	NA	NA	NA	NA	NA	NA	NA	NA
O94979	SEC31A	20	15.7	1	420880	501100	NA	NA	NA	NA	NA	NA	NA	NA	NA	NA	NA	NA	NA	NA	505780	NA	NA	NA	NA	NA	NA	NA	NA	NA	NA	NA	NA	NA	NA	NA	NA	NA	NA	NA	906340	NA	NA	NA	NA	NA	NA	NA	NA
O95049	TJP3	3	3.3	1	9069.5	11266	NA	NA	NA	NA	NA	NA	NA	NA	NA	NA	NA	NA	NA	NA	11419	NA	NA	NA	NA	NA	NA	NA	NA	NA	NA	NA	NA	NA	NA	NA	NA	NA	NA	NA	19487	NA	NA	NA	NA	NA	NA	NA	NA
O95050	INMT	1	4.2	1	17987	14719	NA	NA	NA	NA	NA	NA	NA	NA	NA	NA	NA	NA	NA	NA	14772	NA	NA	NA	NA	NA	NA	NA	NA	NA	NA	NA	NA	NA	NA	NA	NA	NA	NA	NA	17257	NA	NA	NA	NA	NA	NA	NA	NA
O95070	YIF1A	1	5.1	1	31573	45105	NA	NA	NA	NA	NA	NA	NA	NA	NA	NA	NA	NA	NA	NA	67077	NA	NA	NA	NA	NA	NA	NA	NA	NA	NA	NA	NA	NA	NA	NA	NA	NA	NA	NA	67044	NA	NA	NA	NA	NA	NA	NA	NA
O95071	UBR5	3	0.8	1	19717	30866	NA	NA	NA	NA	NA	NA	NA	NA	NA	NA	NA	NA	NA	NA	35227	NA	NA	NA	NA	NA	NA	NA	NA	NA	NA	NA	NA	NA	NA	NA	NA	NA	NA	NA	48472	NA	NA	NA	NA	NA	NA	NA	NA
O95104	SCAF4	2	1.6	1	19332	26529	NA	NA	NA	NA	NA	NA	NA	NA	NA	NA	NA	NA	NA	NA	24327	NA	NA	NA	NA	NA	NA	NA	NA	NA	NA	NA	NA	NA	NA	NA	NA	NA	NA	NA	42387	NA	NA	NA	NA	NA	NA	NA	NA
O95139	NDUFB6	4	27.3	1	69237	91967	NA	NA	NA	NA	NA	NA	NA	NA	NA	NA	NA	NA	NA	NA	120540	NA	NA	NA	NA	NA	NA	NA	NA	NA	NA	NA	NA	NA	NA	NA	NA	NA	NA	NA	175170	NA	NA	NA	NA	NA	NA	NA	NA
O95140	MFN2	6	7.8	1	79960	119300	NA	NA	NA	NA	NA	NA	NA	NA	NA	NA	NA	NA	NA	NA	153020	NA	NA	NA	NA	NA	NA	NA	NA	NA	NA	NA	NA	NA	NA	NA	NA	NA	NA	NA	174360	NA	NA	NA	NA	NA	NA	NA	NA
O95154	AKR7A3	5	33.8	1	88033	146600	NA	NA	NA	NA	NA	NA	NA	NA	NA	NA	NA	NA	NA	NA	177150	NA	NA	NA	NA	NA	NA	NA	NA	NA	NA	NA	NA	NA	NA	NA	NA	NA	NA	NA	236690	NA	NA	NA	NA	NA	NA	NA	NA
O95155	UBE4B	5	3.3	1	27946	29919	NA	NA	NA	NA	NA	NA	NA	NA	NA	NA	NA	NA	NA	NA	44024	NA	NA	NA	NA	NA	NA	NA	NA	NA	NA	NA	NA	NA	NA	NA	NA	NA	NA	NA	49454	NA	NA	NA	NA	NA	NA	NA	NA
O95159	ZFPL1	1	4.5	1	10181	11692	NA	NA	NA	NA	NA	NA	NA	NA	NA	NA	NA	NA	NA	NA	12230	NA	NA	NA	NA	NA	NA	NA	NA	NA	NA	NA	NA	NA	NA	NA	NA	NA	NA	NA	21864	NA	NA	NA	NA	NA	NA	NA	NA
O95163	IKBKAP	1	0.8	1	18504	14825	NA	NA	NA	NA	NA	NA	NA	NA	NA	NA	NA	NA	NA	NA	11464	NA	NA	NA	NA	NA	NA	NA	NA	NA	NA	NA	NA	NA	NA	NA	NA	NA	NA	NA	33325	NA	NA	NA	NA	NA	NA	NA	NA
O95166	GABARAP	2	15.4	1	23658	30333	NA	NA	NA	NA	NA	NA	NA	NA	NA	NA	NA	NA	NA	NA	25560	NA	NA	NA	NA	NA	NA	NA	NA	NA	NA	NA	NA	NA	NA	NA	NA	NA	NA	NA	38873	NA	NA	NA	NA	NA	NA	NA	NA
O95167	NDUFA3	2	21.4	1	44853	66048	NA	NA	NA	NA	NA	NA	NA	NA	NA	NA	NA	NA	NA	NA	80647	NA	NA	NA	NA	NA	NA	NA	NA	NA	NA	NA	NA	NA	NA	NA	NA	NA	NA	NA	134030	NA	NA	NA	NA	NA	NA	NA	NA
O95168	NDUFB4	4	22.5	1	66230	78946	NA	NA	NA	NA	NA	NA	NA	NA	NA	NA	NA	NA	NA	NA	77671	NA	NA	NA	NA	NA	NA	NA	NA	NA	NA	NA	NA	NA	NA	NA	NA	NA	NA	NA	121860	NA	NA	NA	NA	NA	NA	NA	NA
O95169	NDUFB8	2	11.3	1	13243	14520	NA	NA	NA	NA	NA	NA	NA	NA	NA	NA	NA	NA	NA	NA	20150	NA	NA	NA	NA	NA	NA	NA	NA	NA	NA	NA	NA	NA	NA	NA	NA	NA	NA	NA	31282	NA	NA	NA	NA	NA	NA	NA	NA
O95182	NDUFA7	5	45.1	1	41173	37230	NA	NA	NA	NA	NA	NA	NA	NA	NA	NA	NA	NA	NA	NA	44497	NA	NA	NA	NA	NA	NA	NA	NA	NA	NA	NA	NA	NA	NA	NA	NA	NA	NA	NA	97942	NA	NA	NA	NA	NA	NA	NA	NA
O95183	VAMP5	2	17.2	1	16367	17946	NA	NA	NA	NA	NA	NA	NA	NA	NA	NA	NA	NA	NA	NA	16881	NA	NA	NA	NA	NA	NA	NA	NA	NA	NA	NA	NA	NA	NA	NA	NA	NA	NA	NA	21481	NA	NA	NA	NA	NA	NA	NA	NA
O95197	RTN3	1	1.1	1	3750	3237.7	NA	NA	NA	NA	NA	NA	NA	NA	NA	NA	NA	NA	NA	NA	2520.9	NA	NA	NA	NA	NA	NA	NA	NA	NA	NA	NA	NA	NA	NA	NA	NA	NA	NA	NA	6497	NA	NA	NA	NA	NA	NA	NA	NA
O95202	LETM1	10	14.7	1	119760	143060	NA	NA	NA	NA	NA	NA	NA	NA	NA	NA	NA	NA	NA	NA	199790	NA	NA	NA	NA	NA	NA	NA	NA	NA	NA	NA	NA	NA	NA	NA	NA	NA	NA	NA	307490	NA	NA	NA	NA	NA	NA	NA	NA
O95210	STBD1	3	8.4	1	48074	63528	NA	NA	NA	NA	NA	NA	NA	NA	NA	NA	NA	NA	NA	NA	64411	NA	NA	NA	NA	NA	NA	NA	NA	NA	NA	NA	NA	NA	NA	NA	NA	NA	NA	NA	90287	NA	NA	NA	NA	NA	NA	NA	NA
O95214	LEPROTL1	1	9.9	1	3150.9	3943	NA	NA	NA	NA	NA	NA	NA	NA	NA	NA	NA	NA	NA	NA	4730.2	NA	NA	NA	NA	NA	NA	NA	NA	NA	NA	NA	NA	NA	NA	NA	NA	NA	NA	NA	7865.3	NA	NA	NA	NA	NA	NA	NA	NA
O95219	SNX4	5	13.1	1	37242	56789	NA	NA	NA	NA	NA	NA	NA	NA	NA	NA	NA	NA	NA	NA	66571	NA	NA	NA	NA	NA	NA	NA	NA	NA	NA	NA	NA	NA	NA	NA	NA	NA	NA	NA	97539	NA	NA	NA	NA	NA	NA	NA	NA
O95232	LUC7L3	8	17.6	1	58503	59665	NA	NA	NA	NA	NA	NA	NA	NA	NA	NA	NA	NA	NA	NA	61074	NA	NA	NA	NA	NA	NA	NA	NA	NA	NA	NA	NA	NA	NA	NA	NA	NA	NA	NA	128890	NA	NA	NA	NA	NA	NA	NA	NA
O95236	APOL3	2	4.7	1	11569	17535	NA	NA	NA	NA	NA	NA	NA	NA	NA	NA	NA	NA	NA	NA	15685	NA	NA	NA	NA	NA	NA	NA	NA	NA	NA	NA	NA	NA	NA	NA	NA	NA	NA	NA	20638	NA	NA	NA	NA	NA	NA	NA	NA
O95248	SBF1	4	2.8	1	20220	22930	NA	NA	NA	NA	NA	NA	NA	NA	NA	NA	NA	NA	NA	NA	23921	NA	NA	NA	NA	NA	NA	NA	NA	NA	NA	NA	NA	NA	NA	NA	NA	NA	NA	NA	35278	NA	NA	NA	NA	NA	NA	NA	NA
O95249	GOSR1	1	4.8	1	17393	19349	NA	NA	NA	NA	NA	NA	NA	NA	NA	NA	NA	NA	NA	NA	20525	NA	NA	NA	NA	NA	NA	NA	NA	NA	NA	NA	NA	NA	NA	NA	NA	NA	NA	NA	38630	NA	NA	NA	NA	NA	NA	NA	NA
O95260	ATE1	2	4.8	1	1916.4	2894.8	NA	NA	NA	NA	NA	NA	NA	NA	NA	NA	NA	NA	NA	NA	2169.4	NA	NA	NA	NA	NA	NA	NA	NA	NA	NA	NA	NA	NA	NA	NA	NA	NA	NA	NA	5529.1	NA	NA	NA	NA	NA	NA	NA	NA
O95278	EPM2A	1	3.9	1	0	0	NA	NA	NA	NA	NA	NA	NA	NA	NA	NA	NA	NA	NA	NA	0	NA	NA	NA	NA	NA	NA	NA	NA	NA	NA	NA	NA	NA	NA	NA	NA	NA	NA	NA	0	NA	NA	NA	NA	NA	NA	NA	NA
O95292	VAPB	5	27.2	1	80826	86479	NA	NA	NA	NA	NA	NA	NA	NA	NA	NA	NA	NA	NA	NA	92640	NA	NA	NA	NA	NA	NA	NA	NA	NA	NA	NA	NA	NA	NA	NA	NA	NA	NA	NA	264500	NA	NA	NA	NA	NA	NA	NA	NA
O95295	SNAPIN	2	25.7	1	13807	17806	NA	NA	NA	NA	NA	NA	NA	NA	NA	NA	NA	NA	NA	NA	18525	NA	NA	NA	NA	NA	NA	NA	NA	NA	NA	NA	NA	NA	NA	NA	NA	NA	NA	NA	29303	NA	NA	NA	NA	NA	NA	NA	NA
O95297	MPZL1	2	9.7	1	15999	15948	NA	NA	NA	NA	NA	NA	NA	NA	NA	NA	NA	NA	NA	NA	20389	NA	NA	NA	NA	NA	NA	NA	NA	NA	NA	NA	NA	NA	NA	NA	NA	NA	NA	NA	28169	NA	NA	NA	NA	NA	NA	NA	NA
O95298;E9PQ53	NDUFC2;NDUFC2-KCTD14	5	36.1	1	26481	40026	NA	NA	NA	NA	NA	NA	NA	NA	NA	NA	NA	NA	NA	NA	54850	NA	NA	NA	NA	NA	NA	NA	NA	NA	NA	NA	NA	NA	NA	NA	NA	NA	NA	NA	64955	NA	NA	NA	NA	NA	NA	NA	NA
O95299	NDUFA10	8	16.3	1	118000	150620	NA	NA	NA	NA	NA	NA	NA	NA	NA	NA	NA	NA	NA	NA	156720	NA	NA	NA	NA	NA	NA	NA	NA	NA	NA	NA	NA	NA	NA	NA	NA	NA	NA	NA	339740	NA	NA	NA	NA	NA	NA	NA	NA
O95302	FKBP9	9	15.4	1	120570	141460	NA	NA	NA	NA	NA	NA	NA	NA	NA	NA	NA	NA	NA	NA	159380	NA	NA	NA	NA	NA	NA	NA	NA	NA	NA	NA	NA	NA	NA	NA	NA	NA	NA	NA	257240	NA	NA	NA	NA	NA	NA	NA	NA
O95319	CELF2	1	4.1	1	6129.4	8916.2	NA	NA	NA	NA	NA	NA	NA	NA	NA	NA	NA	NA	NA	NA	8615.4	NA	NA	NA	NA	NA	NA	NA	NA	NA	NA	NA	NA	NA	NA	NA	NA	NA	NA	NA	12133	NA	NA	NA	NA	NA	NA	NA	NA
O95336	PGLS	7	31.8	1	55035	65107	NA	NA	NA	NA	NA	NA	NA	NA	NA	NA	NA	NA	NA	NA	61236	NA	NA	NA	NA	NA	NA	NA	NA	NA	NA	NA	NA	NA	NA	NA	NA	NA	NA	NA	134030	NA	NA	NA	NA	NA	NA	NA	NA
O95340	PAPSS2	16	27.9	1	168570	255480	NA	NA	NA	NA	NA	NA	NA	NA	NA	NA	NA	NA	NA	NA	316800	NA	NA	NA	NA	NA	NA	NA	NA	NA	NA	NA	NA	NA	NA	NA	NA	NA	NA	NA	505230	NA	NA	NA	NA	NA	NA	NA	NA
O95347	SMC2	9	7	1	55569	68486	NA	NA	NA	NA	NA	NA	NA	NA	NA	NA	NA	NA	NA	NA	58132	NA	NA	NA	NA	NA	NA	NA	NA	NA	NA	NA	NA	NA	NA	NA	NA	NA	NA	NA	115100	NA	NA	NA	NA	NA	NA	NA	NA
O95352	ATG7	6	7	1	70007	98810	NA	NA	NA	NA	NA	NA	NA	NA	NA	NA	NA	NA	NA	NA	104600	NA	NA	NA	NA	NA	NA	NA	NA	NA	NA	NA	NA	NA	NA	NA	NA	NA	NA	NA	146860	NA	NA	NA	NA	NA	NA	NA	NA
O95359	TACC2	4	1.6	1	9116.2	12269	NA	NA	NA	NA	NA	NA	NA	NA	NA	NA	NA	NA	NA	NA	11395	NA	NA	NA	NA	NA	NA	NA	NA	NA	NA	NA	NA	NA	NA	NA	NA	NA	NA	NA	21947	NA	NA	NA	NA	NA	NA	NA	NA
O95363	FARS2	1	2.2	1	3461.9	5081.5	NA	NA	NA	NA	NA	NA	NA	NA	NA	NA	NA	NA	NA	NA	7062.7	NA	NA	NA	NA	NA	NA	NA	NA	NA	NA	NA	NA	NA	NA	NA	NA	NA	NA	NA	6786.8	NA	NA	NA	NA	NA	NA	NA	NA
O95372	LYPLA2	4	13.4	1	34566	46235	NA	NA	NA	NA	NA	NA	NA	NA	NA	NA	NA	NA	NA	NA	58291	NA	NA	NA	NA	NA	NA	NA	NA	NA	NA	NA	NA	NA	NA	NA	NA	NA	NA	NA	87619	NA	NA	NA	NA	NA	NA	NA	NA
O95373	IPO7	5	7.5	1	88735	99183	NA	NA	NA	NA	NA	NA	NA	NA	NA	NA	NA	NA	NA	NA	111790	NA	NA	NA	NA	NA	NA	NA	NA	NA	NA	NA	NA	NA	NA	NA	NA	NA	NA	NA	151720	NA	NA	NA	NA	NA	NA	NA	NA
O95376	ARIH2	3	7.5	1	6411.6	6912.5	NA	NA	NA	NA	NA	NA	NA	NA	NA	NA	NA	NA	NA	NA	7604.4	NA	NA	NA	NA	NA	NA	NA	NA	NA	NA	NA	NA	NA	NA	NA	NA	NA	NA	NA	13934	NA	NA	NA	NA	NA	NA	NA	NA
O95379	TNFAIP8	5	25.3	1	43438	44119	NA	NA	NA	NA	NA	NA	NA	NA	NA	NA	NA	NA	NA	NA	53751	NA	NA	NA	NA	NA	NA	NA	NA	NA	NA	NA	NA	NA	NA	NA	NA	NA	NA	NA	71605	NA	NA	NA	NA	NA	NA	NA	NA
O95394	PGM3	12	20.1	1	159440	177710	NA	NA	NA	NA	NA	NA	NA	NA	NA	NA	NA	NA	NA	NA	173760	NA	NA	NA	NA	NA	NA	NA	NA	NA	NA	NA	NA	NA	NA	NA	NA	NA	NA	NA	281210	NA	NA	NA	NA	NA	NA	NA	NA
O95395	GCNT3	1	1.8	1	12044	8942.2	NA	NA	NA	NA	NA	NA	NA	NA	NA	NA	NA	NA	NA	NA	7951	NA	NA	NA	NA	NA	NA	NA	NA	NA	NA	NA	NA	NA	NA	NA	NA	NA	NA	NA	21261	NA	NA	NA	NA	NA	NA	NA	NA
O95396	MOCS3	1	3.3	1	6166.7	9633.5	NA	NA	NA	NA	NA	NA	NA	NA	NA	NA	NA	NA	NA	NA	24531	NA	NA	NA	NA	NA	NA	NA	NA	NA	NA	NA	NA	NA	NA	NA	NA	NA	NA	NA	16067	NA	NA	NA	NA	NA	NA	NA	NA
O95399	UTS2	1	6.5	1	11403	15957	NA	NA	NA	NA	NA	NA	NA	NA	NA	NA	NA	NA	NA	NA	16605	NA	NA	NA	NA	NA	NA	NA	NA	NA	NA	NA	NA	NA	NA	NA	NA	NA	NA	NA	21552	NA	NA	NA	NA	NA	NA	NA	NA
O95425	SVIL	23	12.3	1	301880	310540	NA	NA	NA	NA	NA	NA	NA	NA	NA	NA	NA	NA	NA	NA	350550	NA	NA	NA	NA	NA	NA	NA	NA	NA	NA	NA	NA	NA	NA	NA	NA	NA	NA	NA	499600	NA	NA	NA	NA	NA	NA	NA	NA
O95433	AHSA1	9	25.7	1	129320	158860	NA	NA	NA	NA	NA	NA	NA	NA	NA	NA	NA	NA	NA	NA	180620	NA	NA	NA	NA	NA	NA	NA	NA	NA	NA	NA	NA	NA	NA	NA	NA	NA	NA	NA	251730	NA	NA	NA	NA	NA	NA	NA	NA
O95445	APOM	2	10.1	1	1490.4	1393.3	NA	NA	NA	NA	NA	NA	NA	NA	NA	NA	NA	NA	NA	NA	1648.3	NA	NA	NA	NA	NA	NA	NA	NA	NA	NA	NA	NA	NA	NA	NA	NA	NA	NA	NA	2083.4	NA	NA	NA	NA	NA	NA	NA	NA
O95453	PARN	2	3.9	1	23305	31835	NA	NA	NA	NA	NA	NA	NA	NA	NA	NA	NA	NA	NA	NA	41486	NA	NA	NA	NA	NA	NA	NA	NA	NA	NA	NA	NA	NA	NA	NA	NA	NA	NA	NA	54918	NA	NA	NA	NA	NA	NA	NA	NA
O95456	PSMG1	3	8.3	1	1572.6	3233	NA	NA	NA	NA	NA	NA	NA	NA	NA	NA	NA	NA	NA	NA	2882.7	NA	NA	NA	NA	NA	NA	NA	NA	NA	NA	NA	NA	NA	NA	NA	NA	NA	NA	NA	4968.1	NA	NA	NA	NA	NA	NA	NA	NA
O95466	FMNL1	8	7.5	1	60306	69086	NA	NA	NA	NA	NA	NA	NA	NA	NA	NA	NA	NA	NA	NA	80443	NA	NA	NA	NA	NA	NA	NA	NA	NA	NA	NA	NA	NA	NA	NA	NA	NA	NA	NA	113900	NA	NA	NA	NA	NA	NA	NA	NA
O95470	SGPL1	5	8.8	1	35094	41652	NA	NA	NA	NA	NA	NA	NA	NA	NA	NA	NA	NA	NA	NA	45826	NA	NA	NA	NA	NA	NA	NA	NA	NA	NA	NA	NA	NA	NA	NA	NA	NA	NA	NA	71905	NA	NA	NA	NA	NA	NA	NA	NA
O95478	NSA2	3	10	1	10524	10677	NA	NA	NA	NA	NA	NA	NA	NA	NA	NA	NA	NA	NA	NA	8369.3	NA	NA	NA	NA	NA	NA	NA	NA	NA	NA	NA	NA	NA	NA	NA	NA	NA	NA	NA	18215	NA	NA	NA	NA	NA	NA	NA	NA
O95479	H6PD	12	16.9	1	86126	96839	NA	NA	NA	NA	NA	NA	NA	NA	NA	NA	NA	NA	NA	NA	131360	NA	NA	NA	NA	NA	NA	NA	NA	NA	NA	NA	NA	NA	NA	NA	NA	NA	NA	NA	167180	NA	NA	NA	NA	NA	NA	NA	NA
O95486	SEC24A	2	2.2	1	6401.7	7674.8	NA	NA	NA	NA	NA	NA	NA	NA	NA	NA	NA	NA	NA	NA	8909	NA	NA	NA	NA	NA	NA	NA	NA	NA	NA	NA	NA	NA	NA	NA	NA	NA	NA	NA	12948	NA	NA	NA	NA	NA	NA	NA	NA
O95487	SEC24B	3	2.4	1	5759.9	8902.3	NA	NA	NA	NA	NA	NA	NA	NA	NA	NA	NA	NA	NA	NA	15792	NA	NA	NA	NA	NA	NA	NA	NA	NA	NA	NA	NA	NA	NA	NA	NA	NA	NA	NA	11690	NA	NA	NA	NA	NA	NA	NA	NA
O95497	VNN1	2	6.2	1	1623.6	1218.4	NA	NA	NA	NA	NA	NA	NA	NA	NA	NA	NA	NA	NA	NA	2065.8	NA	NA	NA	NA	NA	NA	NA	NA	NA	NA	NA	NA	NA	NA	NA	NA	NA	NA	NA	1050.2	NA	NA	NA	NA	NA	NA	NA	NA
O95551	TDP2	2	5.5	1	29486	36151	NA	NA	NA	NA	NA	NA	NA	NA	NA	NA	NA	NA	NA	NA	46816	NA	NA	NA	NA	NA	NA	NA	NA	NA	NA	NA	NA	NA	NA	NA	NA	NA	NA	NA	62055	NA	NA	NA	NA	NA	NA	NA	NA
O95562	SFT2D2	1	6.2	1	18477	19555	NA	NA	NA	NA	NA	NA	NA	NA	NA	NA	NA	NA	NA	NA	20561	NA	NA	NA	NA	NA	NA	NA	NA	NA	NA	NA	NA	NA	NA	NA	NA	NA	NA	NA	39011	NA	NA	NA	NA	NA	NA	NA	NA
O95563	MPC2	3	23.6	1	33980	41291	NA	NA	NA	NA	NA	NA	NA	NA	NA	NA	NA	NA	NA	NA	61524	NA	NA	NA	NA	NA	NA	NA	NA	NA	NA	NA	NA	NA	NA	NA	NA	NA	NA	NA	72354	NA	NA	NA	NA	NA	NA	NA	NA
O95571	ETHE1	7	31.9	1	201670	294790	NA	NA	NA	NA	NA	NA	NA	NA	NA	NA	NA	NA	NA	NA	331420	NA	NA	NA	NA	NA	NA	NA	NA	NA	NA	NA	NA	NA	NA	NA	NA	NA	NA	NA	807710	NA	NA	NA	NA	NA	NA	NA	NA
O95573	ACSL3	5	7.1	1	28828	32980	NA	NA	NA	NA	NA	NA	NA	NA	NA	NA	NA	NA	NA	NA	38554	NA	NA	NA	NA	NA	NA	NA	NA	NA	NA	NA	NA	NA	NA	NA	NA	NA	NA	NA	56927	NA	NA	NA	NA	NA	NA	NA	NA
O95602	POLR1A	2	1.1	1	7133.5	9849.8	NA	NA	NA	NA	NA	NA	NA	NA	NA	NA	NA	NA	NA	NA	11800	NA	NA	NA	NA	NA	NA	NA	NA	NA	NA	NA	NA	NA	NA	NA	NA	NA	NA	NA	16367	NA	NA	NA	NA	NA	NA	NA	NA
O95622;O43306	ADCY5;ADCY6	2	1.3	1	5657.4	8209.7	NA	NA	NA	NA	NA	NA	NA	NA	NA	NA	NA	NA	NA	NA	7069.3	NA	NA	NA	NA	NA	NA	NA	NA	NA	NA	NA	NA	NA	NA	NA	NA	NA	NA	NA	9397.5	NA	NA	NA	NA	NA	NA	NA	NA
O95625	ZBTB11	1	0.9	1	3119.5	4429.6	NA	NA	NA	NA	NA	NA	NA	NA	NA	NA	NA	NA	NA	NA	4127.9	NA	NA	NA	NA	NA	NA	NA	NA	NA	NA	NA	NA	NA	NA	NA	NA	NA	NA	NA	6535	NA	NA	NA	NA	NA	NA	NA	NA
O95630	STAMBP	3	7.1	1	25543	28046	NA	NA	NA	NA	NA	NA	NA	NA	NA	NA	NA	NA	NA	NA	27630	NA	NA	NA	NA	NA	NA	NA	NA	NA	NA	NA	NA	NA	NA	NA	NA	NA	NA	NA	55894	NA	NA	NA	NA	NA	NA	NA	NA
O95671	ASMTL	8	13.5	1	75195	96693	NA	NA	NA	NA	NA	NA	NA	NA	NA	NA	NA	NA	NA	NA	97014	NA	NA	NA	NA	NA	NA	NA	NA	NA	NA	NA	NA	NA	NA	NA	NA	NA	NA	NA	147980	NA	NA	NA	NA	NA	NA	NA	NA
O95674	CDS2	7	16.6	1	73016	102920	NA	NA	NA	NA	NA	NA	NA	NA	NA	NA	NA	NA	NA	NA	115970	NA	NA	NA	NA	NA	NA	NA	NA	NA	NA	NA	NA	NA	NA	NA	NA	NA	NA	NA	136770	NA	NA	NA	NA	NA	NA	NA	NA
O95716	RAB3D	6	32.4	1	16647	18435	NA	NA	NA	NA	NA	NA	NA	NA	NA	NA	NA	NA	NA	NA	22658	NA	NA	NA	NA	NA	NA	NA	NA	NA	NA	NA	NA	NA	NA	NA	NA	NA	NA	NA	33290	NA	NA	NA	NA	NA	NA	NA	NA
O95721	SNAP29	4	16.7	1	33613	40629	NA	NA	NA	NA	NA	NA	NA	NA	NA	NA	NA	NA	NA	NA	51605	NA	NA	NA	NA	NA	NA	NA	NA	NA	NA	NA	NA	NA	NA	NA	NA	NA	NA	NA	67494	NA	NA	NA	NA	NA	NA	NA	NA
O95747	OXSR1	7	20.3	1	56165	67384	NA	NA	NA	NA	NA	NA	NA	NA	NA	NA	NA	NA	NA	NA	71903	NA	NA	NA	NA	NA	NA	NA	NA	NA	NA	NA	NA	NA	NA	NA	NA	NA	NA	NA	112330	NA	NA	NA	NA	NA	NA	NA	NA
O95749	GGPS1	4	13.3	1	26588	30851	NA	NA	NA	NA	NA	NA	NA	NA	NA	NA	NA	NA	NA	NA	37240	NA	NA	NA	NA	NA	NA	NA	NA	NA	NA	NA	NA	NA	NA	NA	NA	NA	NA	NA	81560	NA	NA	NA	NA	NA	NA	NA	NA
O95757	HSPA4L	2	6.2	1	6938.8	8702.4	NA	NA	NA	NA	NA	NA	NA	NA	NA	NA	NA	NA	NA	NA	9905.1	NA	NA	NA	NA	NA	NA	NA	NA	NA	NA	NA	NA	NA	NA	NA	NA	NA	NA	NA	13897	NA	NA	NA	NA	NA	NA	NA	NA
O95758	PTBP3	4	11.1	1	85039	109650	NA	NA	NA	NA	NA	NA	NA	NA	NA	NA	NA	NA	NA	NA	128750	NA	NA	NA	NA	NA	NA	NA	NA	NA	NA	NA	NA	NA	NA	NA	NA	NA	NA	NA	177970	NA	NA	NA	NA	NA	NA	NA	NA
O95772	STARD3NL	2	7.7	1	13272	15666	NA	NA	NA	NA	NA	NA	NA	NA	NA	NA	NA	NA	NA	NA	14810	NA	NA	NA	NA	NA	NA	NA	NA	NA	NA	NA	NA	NA	NA	NA	NA	NA	NA	NA	29406	NA	NA	NA	NA	NA	NA	NA	NA
O95777	LSM8	3	36.5	1	25963	33980	NA	NA	NA	NA	NA	NA	NA	NA	NA	NA	NA	NA	NA	NA	33750	NA	NA	NA	NA	NA	NA	NA	NA	NA	NA	NA	NA	NA	NA	NA	NA	NA	NA	NA	50132	NA	NA	NA	NA	NA	NA	NA	NA
O95782	AP2A1	17	25.6	1	338610	399400	NA	NA	NA	NA	NA	NA	NA	NA	NA	NA	NA	NA	NA	NA	415190	NA	NA	NA	NA	NA	NA	NA	NA	NA	NA	NA	NA	NA	NA	NA	NA	NA	NA	NA	577860	NA	NA	NA	NA	NA	NA	NA	NA
O95786	DDX58	7	6.5	1	104370	142020	NA	NA	NA	NA	NA	NA	NA	NA	NA	NA	NA	NA	NA	NA	152420	NA	NA	NA	NA	NA	NA	NA	NA	NA	NA	NA	NA	NA	NA	NA	NA	NA	NA	NA	181320	NA	NA	NA	NA	NA	NA	NA	NA
O95793	STAU1	3	4.9	1	26142	22537	NA	NA	NA	NA	NA	NA	NA	NA	NA	NA	NA	NA	NA	NA	24475	NA	NA	NA	NA	NA	NA	NA	NA	NA	NA	NA	NA	NA	NA	NA	NA	NA	NA	NA	63243	NA	NA	NA	NA	NA	NA	NA	NA
O95801	TTC4	1	2.3	1	0	0	NA	NA	NA	NA	NA	NA	NA	NA	NA	NA	NA	NA	NA	NA	0	NA	NA	NA	NA	NA	NA	NA	NA	NA	NA	NA	NA	NA	NA	NA	NA	NA	NA	NA	0	NA	NA	NA	NA	NA	NA	NA	NA
O95810	SDPR	11	28	1	274060	181380	NA	NA	NA	NA	NA	NA	NA	NA	NA	NA	NA	NA	NA	NA	150060	NA	NA	NA	NA	NA	NA	NA	NA	NA	NA	NA	NA	NA	NA	NA	NA	NA	NA	NA	402410	NA	NA	NA	NA	NA	NA	NA	NA
O95816	BAG2	12	47.4	1	131240	110390	NA	NA	NA	NA	NA	NA	NA	NA	NA	NA	NA	NA	NA	NA	104460	NA	NA	NA	NA	NA	NA	NA	NA	NA	NA	NA	NA	NA	NA	NA	NA	NA	NA	NA	140370	NA	NA	NA	NA	NA	NA	NA	NA
O95817	BAG3	4	8.9	1	7645.2	7043.5	NA	NA	NA	NA	NA	NA	NA	NA	NA	NA	NA	NA	NA	NA	8821	NA	NA	NA	NA	NA	NA	NA	NA	NA	NA	NA	NA	NA	NA	NA	NA	NA	NA	NA	12616	NA	NA	NA	NA	NA	NA	NA	NA
O95819	MAP4K4	0	3.3	1	13608	17332	NA	NA	NA	NA	NA	NA	NA	NA	NA	NA	NA	NA	NA	NA	21307	NA	NA	NA	NA	NA	NA	NA	NA	NA	NA	NA	NA	NA	NA	NA	NA	NA	NA	NA	30615	NA	NA	NA	NA	NA	NA	NA	NA
O95822	MLYCD	5	11	1	37278	53135	NA	NA	NA	NA	NA	NA	NA	NA	NA	NA	NA	NA	NA	NA	70530	NA	NA	NA	NA	NA	NA	NA	NA	NA	NA	NA	NA	NA	NA	NA	NA	NA	NA	NA	86927	NA	NA	NA	NA	NA	NA	NA	NA
O95825	CRYZL1	2	6	1	11634	15922	NA	NA	NA	NA	NA	NA	NA	NA	NA	NA	NA	NA	NA	NA	18134	NA	NA	NA	NA	NA	NA	NA	NA	NA	NA	NA	NA	NA	NA	NA	NA	NA	NA	NA	27457	NA	NA	NA	NA	NA	NA	NA	NA
O95831	AIFM1	16	29.2	1	431900	619230	NA	NA	NA	NA	NA	NA	NA	NA	NA	NA	NA	NA	NA	NA	729470	NA	NA	NA	NA	NA	NA	NA	NA	NA	NA	NA	NA	NA	NA	NA	NA	NA	NA	NA	1023400	NA	NA	NA	NA	NA	NA	NA	NA
O95834	EML2	7	11.7	1	61129	88130	NA	NA	NA	NA	NA	NA	NA	NA	NA	NA	NA	NA	NA	NA	107210	NA	NA	NA	NA	NA	NA	NA	NA	NA	NA	NA	NA	NA	NA	NA	NA	NA	NA	NA	139250	NA	NA	NA	NA	NA	NA	NA	NA
O95861	BPNT1	8	27.9	1	91540	121110	NA	NA	NA	NA	NA	NA	NA	NA	NA	NA	NA	NA	NA	NA	129120	NA	NA	NA	NA	NA	NA	NA	NA	NA	NA	NA	NA	NA	NA	NA	NA	NA	NA	NA	203500	NA	NA	NA	NA	NA	NA	NA	NA
O95865	DDAH2	9	40.4	1	192320	241100	NA	NA	NA	NA	NA	NA	NA	NA	NA	NA	NA	NA	NA	NA	207580	NA	NA	NA	NA	NA	NA	NA	NA	NA	NA	NA	NA	NA	NA	NA	NA	NA	NA	NA	413710	NA	NA	NA	NA	NA	NA	NA	NA
O95870	ABHD16A	5	9.7	1	45493	58865	NA	NA	NA	NA	NA	NA	NA	NA	NA	NA	NA	NA	NA	NA	64688	NA	NA	NA	NA	NA	NA	NA	NA	NA	NA	NA	NA	NA	NA	NA	NA	NA	NA	NA	97485	NA	NA	NA	NA	NA	NA	NA	NA
O95873	C6orf47	1	4.4	1	0	0	NA	NA	NA	NA	NA	NA	NA	NA	NA	NA	NA	NA	NA	NA	0	NA	NA	NA	NA	NA	NA	NA	NA	NA	NA	NA	NA	NA	NA	NA	NA	NA	NA	NA	0	NA	NA	NA	NA	NA	NA	NA	NA
O95881	TXNDC12	5	30.8	1	53964	60553	NA	NA	NA	NA	NA	NA	NA	NA	NA	NA	NA	NA	NA	NA	66522	NA	NA	NA	NA	NA	NA	NA	NA	NA	NA	NA	NA	NA	NA	NA	NA	NA	NA	NA	98938	NA	NA	NA	NA	NA	NA	NA	NA
O95967	EFEMP2	5	13.3	1	73912	79049	NA	NA	NA	NA	NA	NA	NA	NA	NA	NA	NA	NA	NA	NA	78870	NA	NA	NA	NA	NA	NA	NA	NA	NA	NA	NA	NA	NA	NA	NA	NA	NA	NA	NA	100090	NA	NA	NA	NA	NA	NA	NA	NA
O95980	RECK	2	2.2	1	3875.7	5452.3	NA	NA	NA	NA	NA	NA	NA	NA	NA	NA	NA	NA	NA	NA	5996.6	NA	NA	NA	NA	NA	NA	NA	NA	NA	NA	NA	NA	NA	NA	NA	NA	NA	NA	NA	7741.8	NA	NA	NA	NA	NA	NA	NA	NA
O95989	NUDT3	3	18	1	42077	53089	NA	NA	NA	NA	NA	NA	NA	NA	NA	NA	NA	NA	NA	NA	68102	NA	NA	NA	NA	NA	NA	NA	NA	NA	NA	NA	NA	NA	NA	NA	NA	NA	NA	NA	64224	NA	NA	NA	NA	NA	NA	NA	NA
O95994	AGR2	6	47.4	1	192940	218770	NA	NA	NA	NA	NA	NA	NA	NA	NA	NA	NA	NA	NA	NA	211160	NA	NA	NA	NA	NA	NA	NA	NA	NA	NA	NA	NA	NA	NA	NA	NA	NA	NA	NA	624990	NA	NA	NA	NA	NA	NA	NA	NA
O95999	BCL10	2	8.2	1	28062	39427	NA	NA	NA	NA	NA	NA	NA	NA	NA	NA	NA	NA	NA	NA	31579	NA	NA	NA	NA	NA	NA	NA	NA	NA	NA	NA	NA	NA	NA	NA	NA	NA	NA	NA	64049	NA	NA	NA	NA	NA	NA	NA	NA
O96000	NDUFB10	5	32.6	1	75381	75521	NA	NA	NA	NA	NA	NA	NA	NA	NA	NA	NA	NA	NA	NA	73913	NA	NA	NA	NA	NA	NA	NA	NA	NA	NA	NA	NA	NA	NA	NA	NA	NA	NA	NA	176800	NA	NA	NA	NA	NA	NA	NA	NA
O96005	CLPTM1	4	5.2	1	14048	12555	NA	NA	NA	NA	NA	NA	NA	NA	NA	NA	NA	NA	NA	NA	16987	NA	NA	NA	NA	NA	NA	NA	NA	NA	NA	NA	NA	NA	NA	NA	NA	NA	NA	NA	23261	NA	NA	NA	NA	NA	NA	NA	NA
O96008	TOMM40	4	18.3	1	58388	72850	NA	NA	NA	NA	NA	NA	NA	NA	NA	NA	NA	NA	NA	NA	92930	NA	NA	NA	NA	NA	NA	NA	NA	NA	NA	NA	NA	NA	NA	NA	NA	NA	NA	NA	131840	NA	NA	NA	NA	NA	NA	NA	NA
O96011	PEX11B	5	20.8	1	24302	25280	NA	NA	NA	NA	NA	NA	NA	NA	NA	NA	NA	NA	NA	NA	27289	NA	NA	NA	NA	NA	NA	NA	NA	NA	NA	NA	NA	NA	NA	NA	NA	NA	NA	NA	41393	NA	NA	NA	NA	NA	NA	NA	NA
O96017	CHEK2	1	2	1	5022	7187.8	NA	NA	NA	NA	NA	NA	NA	NA	NA	NA	NA	NA	NA	NA	5976.1	NA	NA	NA	NA	NA	NA	NA	NA	NA	NA	NA	NA	NA	NA	NA	NA	NA	NA	NA	9172.9	NA	NA	NA	NA	NA	NA	NA	NA
O96019;O94805	ACTL6A;ACTL6B	6	14.7	1	24334	36018	NA	NA	NA	NA	NA	NA	NA	NA	NA	NA	NA	NA	NA	NA	44071	NA	NA	NA	NA	NA	NA	NA	NA	NA	NA	NA	NA	NA	NA	NA	NA	NA	NA	NA	56868	NA	NA	NA	NA	NA	NA	NA	NA
P00167	CYB5A	3	26.9	1	68660	73449	NA	NA	NA	NA	NA	NA	NA	NA	NA	NA	NA	NA	NA	NA	70549	NA	NA	NA	NA	NA	NA	NA	NA	NA	NA	NA	NA	NA	NA	NA	NA	NA	NA	NA	100250	NA	NA	NA	NA	NA	NA	NA	NA
P00325	ADH1B	5	41.6	1	225370	405640	NA	NA	NA	NA	NA	NA	NA	NA	NA	NA	NA	NA	NA	NA	295820	NA	NA	NA	NA	NA	NA	NA	NA	NA	NA	NA	NA	NA	NA	NA	NA	NA	NA	NA	475500	NA	NA	NA	NA	NA	NA	NA	NA
P00326	ADH1C	4	38.9	1	252920	605220	NA	NA	NA	NA	NA	NA	NA	NA	NA	NA	NA	NA	NA	NA	753940	NA	NA	NA	NA	NA	NA	NA	NA	NA	NA	NA	NA	NA	NA	NA	NA	NA	NA	NA	660480	NA	NA	NA	NA	NA	NA	NA	NA
P00338	LDHA	13	39.5	1	324780	291670	NA	NA	NA	NA	NA	NA	NA	NA	NA	NA	NA	NA	NA	NA	326760	NA	NA	NA	NA	NA	NA	NA	NA	NA	NA	NA	NA	NA	NA	NA	NA	NA	NA	NA	449050	NA	NA	NA	NA	NA	NA	NA	NA
P00352	ALDH1A1	13	34.9	1	533880	680120	NA	NA	NA	NA	NA	NA	NA	NA	NA	NA	NA	NA	NA	NA	574180	NA	NA	NA	NA	NA	NA	NA	NA	NA	NA	NA	NA	NA	NA	NA	NA	NA	NA	NA	777320	NA	NA	NA	NA	NA	NA	NA	NA
P00367;P49448	GLUD1;GLUD2	20	33.2	1	331140	418820	NA	NA	NA	NA	NA	NA	NA	NA	NA	NA	NA	NA	NA	NA	474540	NA	NA	NA	NA	NA	NA	NA	NA	NA	NA	NA	NA	NA	NA	NA	NA	NA	NA	NA	715480	NA	NA	NA	NA	NA	NA	NA	NA
P00374;Q86XF0	DHFR;DHFRL1	1	5.3	1	2094.6	4434.9	NA	NA	NA	NA	NA	NA	NA	NA	NA	NA	NA	NA	NA	NA	4715	NA	NA	NA	NA	NA	NA	NA	NA	NA	NA	NA	NA	NA	NA	NA	NA	NA	NA	NA	4751.4	NA	NA	NA	NA	NA	NA	NA	NA
P00387	CYB5R3	9	31.9	1	95528	160040	NA	NA	NA	NA	NA	NA	NA	NA	NA	NA	NA	NA	NA	NA	141810	NA	NA	NA	NA	NA	NA	NA	NA	NA	NA	NA	NA	NA	NA	NA	NA	NA	NA	NA	210240	NA	NA	NA	NA	NA	NA	NA	NA
P00390	GSR	12	24.1	1	159190	226770	NA	NA	NA	NA	NA	NA	NA	NA	NA	NA	NA	NA	NA	NA	288580	NA	NA	NA	NA	NA	NA	NA	NA	NA	NA	NA	NA	NA	NA	NA	NA	NA	NA	NA	454470	NA	NA	NA	NA	NA	NA	NA	NA
P00403	MT-CO2	6	26.4	1	98458	146450	NA	NA	NA	NA	NA	NA	NA	NA	NA	NA	NA	NA	NA	NA	221340	NA	NA	NA	NA	NA	NA	NA	NA	NA	NA	NA	NA	NA	NA	NA	NA	NA	NA	NA	319550	NA	NA	NA	NA	NA	NA	NA	NA
P00441	SOD1	7	41.6	1	55255	67138	NA	NA	NA	NA	NA	NA	NA	NA	NA	NA	NA	NA	NA	NA	60375	NA	NA	NA	NA	NA	NA	NA	NA	NA	NA	NA	NA	NA	NA	NA	NA	NA	NA	NA	123830	NA	NA	NA	NA	NA	NA	NA	NA
P00450	CP	23	21.8	1	746440	985810	NA	NA	NA	NA	NA	NA	NA	NA	NA	NA	NA	NA	NA	NA	1081000	NA	NA	NA	NA	NA	NA	NA	NA	NA	NA	NA	NA	NA	NA	NA	NA	NA	NA	NA	918770	NA	NA	NA	NA	NA	NA	NA	NA
P00480	OTC	3	8.8	1	16878	21990	NA	NA	NA	NA	NA	NA	NA	NA	NA	NA	NA	NA	NA	NA	45056	NA	NA	NA	NA	NA	NA	NA	NA	NA	NA	NA	NA	NA	NA	NA	NA	NA	NA	NA	37732	NA	NA	NA	NA	NA	NA	NA	NA
P00488	F13A1	19	30.5	1	490900	597890	NA	NA	NA	NA	NA	NA	NA	NA	NA	NA	NA	NA	NA	NA	587950	NA	NA	NA	NA	NA	NA	NA	NA	NA	NA	NA	NA	NA	NA	NA	NA	NA	NA	NA	933960	NA	NA	NA	NA	NA	NA	NA	NA
P00491	PNP	11	45	1	144000	167080	NA	NA	NA	NA	NA	NA	NA	NA	NA	NA	NA	NA	NA	NA	177740	NA	NA	NA	NA	NA	NA	NA	NA	NA	NA	NA	NA	NA	NA	NA	NA	NA	NA	NA	269950	NA	NA	NA	NA	NA	NA	NA	NA
P00492	HPRT1	6	33	1	65648	72466	NA	NA	NA	NA	NA	NA	NA	NA	NA	NA	NA	NA	NA	NA	85300	NA	NA	NA	NA	NA	NA	NA	NA	NA	NA	NA	NA	NA	NA	NA	NA	NA	NA	NA	108130	NA	NA	NA	NA	NA	NA	NA	NA
P00505	GOT2	16	33	1	274960	314440	NA	NA	NA	NA	NA	NA	NA	NA	NA	NA	NA	NA	NA	NA	352210	NA	NA	NA	NA	NA	NA	NA	NA	NA	NA	NA	NA	NA	NA	NA	NA	NA	NA	NA	545850	NA	NA	NA	NA	NA	NA	NA	NA
P00533	EGFR	6	4.9	1	43710	65288	NA	NA	NA	NA	NA	NA	NA	NA	NA	NA	NA	NA	NA	NA	75993	NA	NA	NA	NA	NA	NA	NA	NA	NA	NA	NA	NA	NA	NA	NA	NA	NA	NA	NA	96875	NA	NA	NA	NA	NA	NA	NA	NA
P00558	PGK1	27	66.9	1	962560	1087600	NA	NA	NA	NA	NA	NA	NA	NA	NA	NA	NA	NA	NA	NA	1184800	NA	NA	NA	NA	NA	NA	NA	NA	NA	NA	NA	NA	NA	NA	NA	NA	NA	NA	NA	1828700	NA	NA	NA	NA	NA	NA	NA	NA
P00568	AK1	7	28.9	1	132370	69651	NA	NA	NA	NA	NA	NA	NA	NA	NA	NA	NA	NA	NA	NA	69191	NA	NA	NA	NA	NA	NA	NA	NA	NA	NA	NA	NA	NA	NA	NA	NA	NA	NA	NA	179270	NA	NA	NA	NA	NA	NA	NA	NA
P00734	F2	16	29.4	1	208290	241470	NA	NA	NA	NA	NA	NA	NA	NA	NA	NA	NA	NA	NA	NA	266690	NA	NA	NA	NA	NA	NA	NA	NA	NA	NA	NA	NA	NA	NA	NA	NA	NA	NA	NA	337880	NA	NA	NA	NA	NA	NA	NA	NA
P00736	C1R	10	16.9	1	180490	205410	NA	NA	NA	NA	NA	NA	NA	NA	NA	NA	NA	NA	NA	NA	248930	NA	NA	NA	NA	NA	NA	NA	NA	NA	NA	NA	NA	NA	NA	NA	NA	NA	NA	NA	240730	NA	NA	NA	NA	NA	NA	NA	NA
P00738	HP	9	44.3	1	1313500	1335500	NA	NA	NA	NA	NA	NA	NA	NA	NA	NA	NA	NA	NA	NA	1636800	NA	NA	NA	NA	NA	NA	NA	NA	NA	NA	NA	NA	NA	NA	NA	NA	NA	NA	NA	1149100	NA	NA	NA	NA	NA	NA	NA	NA
P00739	HPR	1	29.6	1	6187.2	8258.4	NA	NA	NA	NA	NA	NA	NA	NA	NA	NA	NA	NA	NA	NA	9423.3	NA	NA	NA	NA	NA	NA	NA	NA	NA	NA	NA	NA	NA	NA	NA	NA	NA	NA	NA	11417	NA	NA	NA	NA	NA	NA	NA	NA
P00740	F9	7	17.6	1	99255	107730	NA	NA	NA	NA	NA	NA	NA	NA	NA	NA	NA	NA	NA	NA	120010	NA	NA	NA	NA	NA	NA	NA	NA	NA	NA	NA	NA	NA	NA	NA	NA	NA	NA	NA	161900	NA	NA	NA	NA	NA	NA	NA	NA
P00742	F10	1	1.6	1	9491.4	13115	NA	NA	NA	NA	NA	NA	NA	NA	NA	NA	NA	NA	NA	NA	13168	NA	NA	NA	NA	NA	NA	NA	NA	NA	NA	NA	NA	NA	NA	NA	NA	NA	NA	NA	16620	NA	NA	NA	NA	NA	NA	NA	NA
P00746	CFD	2	11.9	1	3751	4821.8	NA	NA	NA	NA	NA	NA	NA	NA	NA	NA	NA	NA	NA	NA	6454	NA	NA	NA	NA	NA	NA	NA	NA	NA	NA	NA	NA	NA	NA	NA	NA	NA	NA	NA	6877.1	NA	NA	NA	NA	NA	NA	NA	NA
P00747	PLG	19	26.8	1	302320	344130	NA	NA	NA	NA	NA	NA	NA	NA	NA	NA	NA	NA	NA	NA	342300	NA	NA	NA	NA	NA	NA	NA	NA	NA	NA	NA	NA	NA	NA	NA	NA	NA	NA	NA	401580	NA	NA	NA	NA	NA	NA	NA	NA
P00748	F12	5	6.3	1	26544	28097	NA	NA	NA	NA	NA	NA	NA	NA	NA	NA	NA	NA	NA	NA	40122	NA	NA	NA	NA	NA	NA	NA	NA	NA	NA	NA	NA	NA	NA	NA	NA	NA	NA	NA	45608	NA	NA	NA	NA	NA	NA	NA	NA
P00751	CFB	23	27	1	440910	564810	NA	NA	NA	NA	NA	NA	NA	NA	NA	NA	NA	NA	NA	NA	656460	NA	NA	NA	NA	NA	NA	NA	NA	NA	NA	NA	NA	NA	NA	NA	NA	NA	NA	NA	697650	NA	NA	NA	NA	NA	NA	NA	NA
P00813	ADA	4	13.5	1	20289	28393	NA	NA	NA	NA	NA	NA	NA	NA	NA	NA	NA	NA	NA	NA	29645	NA	NA	NA	NA	NA	NA	NA	NA	NA	NA	NA	NA	NA	NA	NA	NA	NA	NA	NA	53608	NA	NA	NA	NA	NA	NA	NA	NA
P00846	MT-ATP6	1	4.4	1	9228.3	15556	NA	NA	NA	NA	NA	NA	NA	NA	NA	NA	NA	NA	NA	NA	18469	NA	NA	NA	NA	NA	NA	NA	NA	NA	NA	NA	NA	NA	NA	NA	NA	NA	NA	NA	23630	NA	NA	NA	NA	NA	NA	NA	NA
P00915	CA1	11	49.4	1	220810	629870	NA	NA	NA	NA	NA	NA	NA	NA	NA	NA	NA	NA	NA	NA	585170	NA	NA	NA	NA	NA	NA	NA	NA	NA	NA	NA	NA	NA	NA	NA	NA	NA	NA	NA	1372800	NA	NA	NA	NA	NA	NA	NA	NA
P00918	CA2	10	39.6	1	248130	601740	NA	NA	NA	NA	NA	NA	NA	NA	NA	NA	NA	NA	NA	NA	685420	NA	NA	NA	NA	NA	NA	NA	NA	NA	NA	NA	NA	NA	NA	NA	NA	NA	NA	NA	945970	NA	NA	NA	NA	NA	NA	NA	NA
P00966	ASS1	11	20.1	1	139310	144770	NA	NA	NA	NA	NA	NA	NA	NA	NA	NA	NA	NA	NA	NA	147850	NA	NA	NA	NA	NA	NA	NA	NA	NA	NA	NA	NA	NA	NA	NA	NA	NA	NA	NA	335640	NA	NA	NA	NA	NA	NA	NA	NA
P00973	OAS1	3	7.2	1	2750.9	3268.4	NA	NA	NA	NA	NA	NA	NA	NA	NA	NA	NA	NA	NA	NA	3525.4	NA	NA	NA	NA	NA	NA	NA	NA	NA	NA	NA	NA	NA	NA	NA	NA	NA	NA	NA	5230.1	NA	NA	NA	NA	NA	NA	NA	NA
P00995	SPINK1	1	10.1	1	42469	39372	NA	NA	NA	NA	NA	NA	NA	NA	NA	NA	NA	NA	NA	NA	36043	NA	NA	NA	NA	NA	NA	NA	NA	NA	NA	NA	NA	NA	NA	NA	NA	NA	NA	NA	66632	NA	NA	NA	NA	NA	NA	NA	NA
P01008	SERPINC1	13	24.6	1	276630	340690	NA	NA	NA	NA	NA	NA	NA	NA	NA	NA	NA	NA	NA	NA	483800	NA	NA	NA	NA	NA	NA	NA	NA	NA	NA	NA	NA	NA	NA	NA	NA	NA	NA	NA	397260	NA	NA	NA	NA	NA	NA	NA	NA
P01009	SERPINA1	17	40	1	1339800	1586900	NA	NA	NA	NA	NA	NA	NA	NA	NA	NA	NA	NA	NA	NA	1831300	NA	NA	NA	NA	NA	NA	NA	NA	NA	NA	NA	NA	NA	NA	NA	NA	NA	NA	NA	1356900	NA	NA	NA	NA	NA	NA	NA	NA
P01011	SERPINA3	10	27.2	1	193370	263360	NA	NA	NA	NA	NA	NA	NA	NA	NA	NA	NA	NA	NA	NA	309400	NA	NA	NA	NA	NA	NA	NA	NA	NA	NA	NA	NA	NA	NA	NA	NA	NA	NA	NA	218070	NA	NA	NA	NA	NA	NA	NA	NA
P01019	AGT	6	13.8	1	106610	125310	NA	NA	NA	NA	NA	NA	NA	NA	NA	NA	NA	NA	NA	NA	139600	NA	NA	NA	NA	NA	NA	NA	NA	NA	NA	NA	NA	NA	NA	NA	NA	NA	NA	NA	106510	NA	NA	NA	NA	NA	NA	NA	NA
P01023	A2M	29	27.4	1	1449000	1876900	NA	NA	NA	NA	NA	NA	NA	NA	NA	NA	NA	NA	NA	NA	1621400	NA	NA	NA	NA	NA	NA	NA	NA	NA	NA	NA	NA	NA	NA	NA	NA	NA	NA	NA	1597100	NA	NA	NA	NA	NA	NA	NA	NA
P01024	C3	61	44	1	2117600	2179800	NA	NA	NA	NA	NA	NA	NA	NA	NA	NA	NA	NA	NA	NA	2795900	NA	NA	NA	NA	NA	NA	NA	NA	NA	NA	NA	NA	NA	NA	NA	NA	NA	NA	NA	2542700	NA	NA	NA	NA	NA	NA	NA	NA
P01031	C5	24	13.4	1	271900	292000	NA	NA	NA	NA	NA	NA	NA	NA	NA	NA	NA	NA	NA	NA	388900	NA	NA	NA	NA	NA	NA	NA	NA	NA	NA	NA	NA	NA	NA	NA	NA	NA	NA	NA	299430	NA	NA	NA	NA	NA	NA	NA	NA
P01033	TIMP1	1	4.3	1	5761.3	3386.3	NA	NA	NA	NA	NA	NA	NA	NA	NA	NA	NA	NA	NA	NA	3377.2	NA	NA	NA	NA	NA	NA	NA	NA	NA	NA	NA	NA	NA	NA	NA	NA	NA	NA	NA	4989.5	NA	NA	NA	NA	NA	NA	NA	NA
P01034	CST3	3	28.8	1	31740	41069	NA	NA	NA	NA	NA	NA	NA	NA	NA	NA	NA	NA	NA	NA	36287	NA	NA	NA	NA	NA	NA	NA	NA	NA	NA	NA	NA	NA	NA	NA	NA	NA	NA	NA	88415	NA	NA	NA	NA	NA	NA	NA	NA
P01040	CSTA	2	20.4	1	15793	13766	NA	NA	NA	NA	NA	NA	NA	NA	NA	NA	NA	NA	NA	NA	16446	NA	NA	NA	NA	NA	NA	NA	NA	NA	NA	NA	NA	NA	NA	NA	NA	NA	NA	NA	20598	NA	NA	NA	NA	NA	NA	NA	NA
P01042	KNG1	17	26.2	1	624490	733580	NA	NA	NA	NA	NA	NA	NA	NA	NA	NA	NA	NA	NA	NA	1012000	NA	NA	NA	NA	NA	NA	NA	NA	NA	NA	NA	NA	NA	NA	NA	NA	NA	NA	NA	852890	NA	NA	NA	NA	NA	NA	NA	NA
P01111;P01116;P01112	NRAS;KRAS;HRAS	2	9.5	1	24074	32725	NA	NA	NA	NA	NA	NA	NA	NA	NA	NA	NA	NA	NA	NA	40576	NA	NA	NA	NA	NA	NA	NA	NA	NA	NA	NA	NA	NA	NA	NA	NA	NA	NA	NA	63149	NA	NA	NA	NA	NA	NA	NA	NA
P01591	IGJ	4	25.8	1	192750	318300	NA	NA	NA	NA	NA	NA	NA	NA	NA	NA	NA	NA	NA	NA	241580	NA	NA	NA	NA	NA	NA	NA	NA	NA	NA	NA	NA	NA	NA	NA	NA	NA	NA	NA	368890	NA	NA	NA	NA	NA	NA	NA	NA
P01619		1	21.6	1	8186.4	5972	NA	NA	NA	NA	NA	NA	NA	NA	NA	NA	NA	NA	NA	NA	4455.3	NA	NA	NA	NA	NA	NA	NA	NA	NA	NA	NA	NA	NA	NA	NA	NA	NA	NA	NA	8560.4	NA	NA	NA	NA	NA	NA	NA	NA
P01624;A0A0C4DH55	IGKV3D-7	0	20.9	1	4939.6	5079	NA	NA	NA	NA	NA	NA	NA	NA	NA	NA	NA	NA	NA	NA	4355.4	NA	NA	NA	NA	NA	NA	NA	NA	NA	NA	NA	NA	NA	NA	NA	NA	NA	NA	NA	7532	NA	NA	NA	NA	NA	NA	NA	NA
P01700;P01699		2	18.8	1	62354	77506	NA	NA	NA	NA	NA	NA	NA	NA	NA	NA	NA	NA	NA	NA	84811	NA	NA	NA	NA	NA	NA	NA	NA	NA	NA	NA	NA	NA	NA	NA	NA	NA	NA	NA	103860	NA	NA	NA	NA	NA	NA	NA	NA
P01701		2	13.7	1	21109	27640	NA	NA	NA	NA	NA	NA	NA	NA	NA	NA	NA	NA	NA	NA	34261	NA	NA	NA	NA	NA	NA	NA	NA	NA	NA	NA	NA	NA	NA	NA	NA	NA	NA	NA	33340	NA	NA	NA	NA	NA	NA	NA	NA
P01714		1	8	1	14143	18545	NA	NA	NA	NA	NA	NA	NA	NA	NA	NA	NA	NA	NA	NA	20167	NA	NA	NA	NA	NA	NA	NA	NA	NA	NA	NA	NA	NA	NA	NA	NA	NA	NA	NA	20740	NA	NA	NA	NA	NA	NA	NA	NA
P01717;A0A075B6K0	IGLV3-16	0	18.8	1	22478	22556	NA	NA	NA	NA	NA	NA	NA	NA	NA	NA	NA	NA	NA	NA	27231	NA	NA	NA	NA	NA	NA	NA	NA	NA	NA	NA	NA	NA	NA	NA	NA	NA	NA	NA	42139	NA	NA	NA	NA	NA	NA	NA	NA
P01718		1	18.6	1	13409	13432	NA	NA	NA	NA	NA	NA	NA	NA	NA	NA	NA	NA	NA	NA	17159	NA	NA	NA	NA	NA	NA	NA	NA	NA	NA	NA	NA	NA	NA	NA	NA	NA	NA	NA	73546	NA	NA	NA	NA	NA	NA	NA	NA
P01721		1	18.8	1	8429.4	6778.2	NA	NA	NA	NA	NA	NA	NA	NA	NA	NA	NA	NA	NA	NA	7615.3	NA	NA	NA	NA	NA	NA	NA	NA	NA	NA	NA	NA	NA	NA	NA	NA	NA	NA	NA	12537	NA	NA	NA	NA	NA	NA	NA	NA
P01732	CD8A	1	3.8	1	4992.5	4611.2	NA	NA	NA	NA	NA	NA	NA	NA	NA	NA	NA	NA	NA	NA	8696.5	NA	NA	NA	NA	NA	NA	NA	NA	NA	NA	NA	NA	NA	NA	NA	NA	NA	NA	NA	8557.6	NA	NA	NA	NA	NA	NA	NA	NA
P01742;P01743;P0DP01;A0A0C4DH29;A0A0B4J2H0	IGHV1-3;IGHV1-69-2	2	15.4	1	74400	58233	NA	NA	NA	NA	NA	NA	NA	NA	NA	NA	NA	NA	NA	NA	114380	NA	NA	NA	NA	NA	NA	NA	NA	NA	NA	NA	NA	NA	NA	NA	NA	NA	NA	NA	111190	NA	NA	NA	NA	NA	NA	NA	NA
P0DP03;P01768;P01764	IGHV3-23	1	24.8	1	191540	181220	NA	NA	NA	NA	NA	NA	NA	NA	NA	NA	NA	NA	NA	NA	156880	NA	NA	NA	NA	NA	NA	NA	NA	NA	NA	NA	NA	NA	NA	NA	NA	NA	NA	NA	186810	NA	NA	NA	NA	NA	NA	NA	NA
P01780		2	23.1	1	186150	398080	NA	NA	NA	NA	NA	NA	NA	NA	NA	NA	NA	NA	NA	NA	301080	NA	NA	NA	NA	NA	NA	NA	NA	NA	NA	NA	NA	NA	NA	NA	NA	NA	NA	NA	218510	NA	NA	NA	NA	NA	NA	NA	NA
P0DP04;P01782		1	9.3	1	37985	45352	NA	NA	NA	NA	NA	NA	NA	NA	NA	NA	NA	NA	NA	NA	44730	NA	NA	NA	NA	NA	NA	NA	NA	NA	NA	NA	NA	NA	NA	NA	NA	NA	NA	NA	72776	NA	NA	NA	NA	NA	NA	NA	NA
P01833	PIGR	25	38.2	1	657670	576170	NA	NA	NA	NA	NA	NA	NA	NA	NA	NA	NA	NA	NA	NA	781820	NA	NA	NA	NA	NA	NA	NA	NA	NA	NA	NA	NA	NA	NA	NA	NA	NA	NA	NA	1597800	NA	NA	NA	NA	NA	NA	NA	NA
P01834	IGKC	1	79.4	1	72962	92700	NA	NA	NA	NA	NA	NA	NA	NA	NA	NA	NA	NA	NA	NA	100510	NA	NA	NA	NA	NA	NA	NA	NA	NA	NA	NA	NA	NA	NA	NA	NA	NA	NA	NA	103920	NA	NA	NA	NA	NA	NA	NA	NA
P01859	IGHG2	5	43.3	1	279110	400310	NA	NA	NA	NA	NA	NA	NA	NA	NA	NA	NA	NA	NA	NA	251960	NA	NA	NA	NA	NA	NA	NA	NA	NA	NA	NA	NA	NA	NA	NA	NA	NA	NA	NA	311160	NA	NA	NA	NA	NA	NA	NA	NA
P01860	IGHG3	4	39.5	1	354930	331590	NA	NA	NA	NA	NA	NA	NA	NA	NA	NA	NA	NA	NA	NA	485690	NA	NA	NA	NA	NA	NA	NA	NA	NA	NA	NA	NA	NA	NA	NA	NA	NA	NA	NA	342010	NA	NA	NA	NA	NA	NA	NA	NA
P01861	IGHG4	4	31.5	1	177690	157500	NA	NA	NA	NA	NA	NA	NA	NA	NA	NA	NA	NA	NA	NA	263340	NA	NA	NA	NA	NA	NA	NA	NA	NA	NA	NA	NA	NA	NA	NA	NA	NA	NA	NA	229010	NA	NA	NA	NA	NA	NA	NA	NA
P01871	IGHM	4	36.4	1	773040	1188400	NA	NA	NA	NA	NA	NA	NA	NA	NA	NA	NA	NA	NA	NA	846090	NA	NA	NA	NA	NA	NA	NA	NA	NA	NA	NA	NA	NA	NA	NA	NA	NA	NA	NA	1396400	NA	NA	NA	NA	NA	NA	NA	NA
P01876	IGHA1	8	47.3	1	857670	1342200	NA	NA	NA	NA	NA	NA	NA	NA	NA	NA	NA	NA	NA	NA	1242100	NA	NA	NA	NA	NA	NA	NA	NA	NA	NA	NA	NA	NA	NA	NA	NA	NA	NA	NA	1474000	NA	NA	NA	NA	NA	NA	NA	NA
P01877	IGHA2	1	34.7	1	6612.5	8136.4	NA	NA	NA	NA	NA	NA	NA	NA	NA	NA	NA	NA	NA	NA	11709	NA	NA	NA	NA	NA	NA	NA	NA	NA	NA	NA	NA	NA	NA	NA	NA	NA	NA	NA	16617	NA	NA	NA	NA	NA	NA	NA	NA
P01889	HLA-B	6	42.3	1	277250	248550	NA	NA	NA	NA	NA	NA	NA	NA	NA	NA	NA	NA	NA	NA	278140	NA	NA	NA	NA	NA	NA	NA	NA	NA	NA	NA	NA	NA	NA	NA	NA	NA	NA	NA	412080	NA	NA	NA	NA	NA	NA	NA	NA
P01893	HLA-H	1	22.4	1	8997.8	11661	NA	NA	NA	NA	NA	NA	NA	NA	NA	NA	NA	NA	NA	NA	13478	NA	NA	NA	NA	NA	NA	NA	NA	NA	NA	NA	NA	NA	NA	NA	NA	NA	NA	NA	20060	NA	NA	NA	NA	NA	NA	NA	NA
P01903	HLA-DRA	4	25.6	1	88471	125620	NA	NA	NA	NA	NA	NA	NA	NA	NA	NA	NA	NA	NA	NA	126590	NA	NA	NA	NA	NA	NA	NA	NA	NA	NA	NA	NA	NA	NA	NA	NA	NA	NA	NA	155550	NA	NA	NA	NA	NA	NA	NA	NA
P01911	HLA-DRB1	3	31.2	1	240560	275890	NA	NA	NA	NA	NA	NA	NA	NA	NA	NA	NA	NA	NA	NA	368020	NA	NA	NA	NA	NA	NA	NA	NA	NA	NA	NA	NA	NA	NA	NA	NA	NA	NA	NA	738400	NA	NA	NA	NA	NA	NA	NA	NA
P01920	HLA-DQB1	4	17.2	1	33093	47681	NA	NA	NA	NA	NA	NA	NA	NA	NA	NA	NA	NA	NA	NA	57642	NA	NA	NA	NA	NA	NA	NA	NA	NA	NA	NA	NA	NA	NA	NA	NA	NA	NA	NA	72530	NA	NA	NA	NA	NA	NA	NA	NA
P02042	HBD	4	76.9	1	222980	284630	NA	NA	NA	NA	NA	NA	NA	NA	NA	NA	NA	NA	NA	NA	396480	NA	NA	NA	NA	NA	NA	NA	NA	NA	NA	NA	NA	NA	NA	NA	NA	NA	NA	NA	573940	NA	NA	NA	NA	NA	NA	NA	NA
P02144	MB	4	33.8	1	28460	33937	NA	NA	NA	NA	NA	NA	NA	NA	NA	NA	NA	NA	NA	NA	46909	NA	NA	NA	NA	NA	NA	NA	NA	NA	NA	NA	NA	NA	NA	NA	NA	NA	NA	NA	56293	NA	NA	NA	NA	NA	NA	NA	NA
P02452	COL1A1	19	12.8	1	179990	235260	NA	NA	NA	NA	NA	NA	NA	NA	NA	NA	NA	NA	NA	NA	260460	NA	NA	NA	NA	NA	NA	NA	NA	NA	NA	NA	NA	NA	NA	NA	NA	NA	NA	NA	291200	NA	NA	NA	NA	NA	NA	NA	NA
P02461	COL3A1	3	4.4	1	49745	48676	NA	NA	NA	NA	NA	NA	NA	NA	NA	NA	NA	NA	NA	NA	58823	NA	NA	NA	NA	NA	NA	NA	NA	NA	NA	NA	NA	NA	NA	NA	NA	NA	NA	NA	66921	NA	NA	NA	NA	NA	NA	NA	NA
P02462;P29400	COL4A1;COL4A5	4	3	1	41379	44511	NA	NA	NA	NA	NA	NA	NA	NA	NA	NA	NA	NA	NA	NA	45506	NA	NA	NA	NA	NA	NA	NA	NA	NA	NA	NA	NA	NA	NA	NA	NA	NA	NA	NA	60653	NA	NA	NA	NA	NA	NA	NA	NA
P02511	CRYAB	9	44.6	1	139060	133470	NA	NA	NA	NA	NA	NA	NA	NA	NA	NA	NA	NA	NA	NA	141950	NA	NA	NA	NA	NA	NA	NA	NA	NA	NA	NA	NA	NA	NA	NA	NA	NA	NA	NA	196730	NA	NA	NA	NA	NA	NA	NA	NA
P02545	LMNA	43	64.2	1	1461000	2184500	NA	NA	NA	NA	NA	NA	NA	NA	NA	NA	NA	NA	NA	NA	2024600	NA	NA	NA	NA	NA	NA	NA	NA	NA	NA	NA	NA	NA	NA	NA	NA	NA	NA	NA	3138900	NA	NA	NA	NA	NA	NA	NA	NA
P02549	SPTA1	16	8.4	1	139720	225160	NA	NA	NA	NA	NA	NA	NA	NA	NA	NA	NA	NA	NA	NA	273780	NA	NA	NA	NA	NA	NA	NA	NA	NA	NA	NA	NA	NA	NA	NA	NA	NA	NA	NA	304400	NA	NA	NA	NA	NA	NA	NA	NA
P02647	APOA1	19	66.7	1	1159000	1045900	NA	NA	NA	NA	NA	NA	NA	NA	NA	NA	NA	NA	NA	NA	852410	NA	NA	NA	NA	NA	NA	NA	NA	NA	NA	NA	NA	NA	NA	NA	NA	NA	NA	NA	952680	NA	NA	NA	NA	NA	NA	NA	NA
P02649	APOE	12	37.2	1	276860	475170	NA	NA	NA	NA	NA	NA	NA	NA	NA	NA	NA	NA	NA	NA	408660	NA	NA	NA	NA	NA	NA	NA	NA	NA	NA	NA	NA	NA	NA	NA	NA	NA	NA	NA	402440	NA	NA	NA	NA	NA	NA	NA	NA
P02652	APOA2	3	19	1	45080	32875	NA	NA	NA	NA	NA	NA	NA	NA	NA	NA	NA	NA	NA	NA	40278	NA	NA	NA	NA	NA	NA	NA	NA	NA	NA	NA	NA	NA	NA	NA	NA	NA	NA	NA	46482	NA	NA	NA	NA	NA	NA	NA	NA
P02654	APOC1	4	32.5	1	454160	809470	NA	NA	NA	NA	NA	NA	NA	NA	NA	NA	NA	NA	NA	NA	685080	NA	NA	NA	NA	NA	NA	NA	NA	NA	NA	NA	NA	NA	NA	NA	NA	NA	NA	NA	537270	NA	NA	NA	NA	NA	NA	NA	NA
P02655	APOC2	1	8.9	1	35208	22879	NA	NA	NA	NA	NA	NA	NA	NA	NA	NA	NA	NA	NA	NA	20837	NA	NA	NA	NA	NA	NA	NA	NA	NA	NA	NA	NA	NA	NA	NA	NA	NA	NA	NA	40264	NA	NA	NA	NA	NA	NA	NA	NA
P02656	APOC3	1	16.2	1	4925.4	6348.4	NA	NA	NA	NA	NA	NA	NA	NA	NA	NA	NA	NA	NA	NA	7972.5	NA	NA	NA	NA	NA	NA	NA	NA	NA	NA	NA	NA	NA	NA	NA	NA	NA	NA	NA	7724	NA	NA	NA	NA	NA	NA	NA	NA
P02671	FGA	25	28.9	1	719950	669460	NA	NA	NA	NA	NA	NA	NA	NA	NA	NA	NA	NA	NA	NA	768340	NA	NA	NA	NA	NA	NA	NA	NA	NA	NA	NA	NA	NA	NA	NA	NA	NA	NA	NA	908170	NA	NA	NA	NA	NA	NA	NA	NA
P02675	FGB	22	48.9	1	860000	898840	NA	NA	NA	NA	NA	NA	NA	NA	NA	NA	NA	NA	NA	NA	983080	NA	NA	NA	NA	NA	NA	NA	NA	NA	NA	NA	NA	NA	NA	NA	NA	NA	NA	NA	1223500	NA	NA	NA	NA	NA	NA	NA	NA
P02679	FGG	17	31.3	1	624820	615230	NA	NA	NA	NA	NA	NA	NA	NA	NA	NA	NA	NA	NA	NA	658410	NA	NA	NA	NA	NA	NA	NA	NA	NA	NA	NA	NA	NA	NA	NA	NA	NA	NA	NA	824140	NA	NA	NA	NA	NA	NA	NA	NA
P02730	SLC4A1	13	16.7	1	245390	448590	NA	NA	NA	NA	NA	NA	NA	NA	NA	NA	NA	NA	NA	NA	547970	NA	NA	NA	NA	NA	NA	NA	NA	NA	NA	NA	NA	NA	NA	NA	NA	NA	NA	NA	508400	NA	NA	NA	NA	NA	NA	NA	NA
P02741	CRP	1	4.5	1	52669	38507	NA	NA	NA	NA	NA	NA	NA	NA	NA	NA	NA	NA	NA	NA	50061	NA	NA	NA	NA	NA	NA	NA	NA	NA	NA	NA	NA	NA	NA	NA	NA	NA	NA	NA	38449	NA	NA	NA	NA	NA	NA	NA	NA
P02743	APCS	3	13.5	1	181160	129340	NA	NA	NA	NA	NA	NA	NA	NA	NA	NA	NA	NA	NA	NA	204620	NA	NA	NA	NA	NA	NA	NA	NA	NA	NA	NA	NA	NA	NA	NA	NA	NA	NA	NA	178520	NA	NA	NA	NA	NA	NA	NA	NA
P02745	C1QA	2	6.9	1	115730	211460	NA	NA	NA	NA	NA	NA	NA	NA	NA	NA	NA	NA	NA	NA	161780	NA	NA	NA	NA	NA	NA	NA	NA	NA	NA	NA	NA	NA	NA	NA	NA	NA	NA	NA	165490	NA	NA	NA	NA	NA	NA	NA	NA
P02746	C1QB	2	11.5	1	33354	42068	NA	NA	NA	NA	NA	NA	NA	NA	NA	NA	NA	NA	NA	NA	44982	NA	NA	NA	NA	NA	NA	NA	NA	NA	NA	NA	NA	NA	NA	NA	NA	NA	NA	NA	49314	NA	NA	NA	NA	NA	NA	NA	NA
P02747	C1QC	3	17.6	1	64639	122260	NA	NA	NA	NA	NA	NA	NA	NA	NA	NA	NA	NA	NA	NA	85101	NA	NA	NA	NA	NA	NA	NA	NA	NA	NA	NA	NA	NA	NA	NA	NA	NA	NA	NA	82563	NA	NA	NA	NA	NA	NA	NA	NA
P02748	C9	9	17	1	236200	216650	NA	NA	NA	NA	NA	NA	NA	NA	NA	NA	NA	NA	NA	NA	201250	NA	NA	NA	NA	NA	NA	NA	NA	NA	NA	NA	NA	NA	NA	NA	NA	NA	NA	NA	244880	NA	NA	NA	NA	NA	NA	NA	NA
P02749	APOH	9	31.3	1	230660	106340	NA	NA	NA	NA	NA	NA	NA	NA	NA	NA	NA	NA	NA	NA	96728	NA	NA	NA	NA	NA	NA	NA	NA	NA	NA	NA	NA	NA	NA	NA	NA	NA	NA	NA	368120	NA	NA	NA	NA	NA	NA	NA	NA
P02750	LRG1	5	15.3	1	65343	67308	NA	NA	NA	NA	NA	NA	NA	NA	NA	NA	NA	NA	NA	NA	85503	NA	NA	NA	NA	NA	NA	NA	NA	NA	NA	NA	NA	NA	NA	NA	NA	NA	NA	NA	80651	NA	NA	NA	NA	NA	NA	NA	NA
P02751	FN1	57	26.7	1	1307600	1002600	NA	NA	NA	NA	NA	NA	NA	NA	NA	NA	NA	NA	NA	NA	1018100	NA	NA	NA	NA	NA	NA	NA	NA	NA	NA	NA	NA	NA	NA	NA	NA	NA	NA	NA	1394300	NA	NA	NA	NA	NA	NA	NA	NA
P02760	AMBP	7	20.2	1	116500	168660	NA	NA	NA	NA	NA	NA	NA	NA	NA	NA	NA	NA	NA	NA	198800	NA	NA	NA	NA	NA	NA	NA	NA	NA	NA	NA	NA	NA	NA	NA	NA	NA	NA	NA	148710	NA	NA	NA	NA	NA	NA	NA	NA
P02763	ORM1	3	25.9	1	186580	74739	NA	NA	NA	NA	NA	NA	NA	NA	NA	NA	NA	NA	NA	NA	124960	NA	NA	NA	NA	NA	NA	NA	NA	NA	NA	NA	NA	NA	NA	NA	NA	NA	NA	NA	173690	NA	NA	NA	NA	NA	NA	NA	NA
P02765	AHSG	8	19.1	1	247950	324200	NA	NA	NA	NA	NA	NA	NA	NA	NA	NA	NA	NA	NA	NA	295410	NA	NA	NA	NA	NA	NA	NA	NA	NA	NA	NA	NA	NA	NA	NA	NA	NA	NA	NA	405050	NA	NA	NA	NA	NA	NA	NA	NA
P02766	TTR	2	9.5	1	219280	47759	NA	NA	NA	NA	NA	NA	NA	NA	NA	NA	NA	NA	NA	NA	26181	NA	NA	NA	NA	NA	NA	NA	NA	NA	NA	NA	NA	NA	NA	NA	NA	NA	NA	NA	319020	NA	NA	NA	NA	NA	NA	NA	NA
P02774	GC	19	41.6	1	595280	757750	NA	NA	NA	NA	NA	NA	NA	NA	NA	NA	NA	NA	NA	NA	764950	NA	NA	NA	NA	NA	NA	NA	NA	NA	NA	NA	NA	NA	NA	NA	NA	NA	NA	NA	1034400	NA	NA	NA	NA	NA	NA	NA	NA
P02786	TFRC	15	20.9	1	217140	224540	NA	NA	NA	NA	NA	NA	NA	NA	NA	NA	NA	NA	NA	NA	255140	NA	NA	NA	NA	NA	NA	NA	NA	NA	NA	NA	NA	NA	NA	NA	NA	NA	NA	NA	424700	NA	NA	NA	NA	NA	NA	NA	NA
P02787	TF	45	60.6	1	2511100	3143400	NA	NA	NA	NA	NA	NA	NA	NA	NA	NA	NA	NA	NA	NA	2538200	NA	NA	NA	NA	NA	NA	NA	NA	NA	NA	NA	NA	NA	NA	NA	NA	NA	NA	NA	4140400	NA	NA	NA	NA	NA	NA	NA	NA
P02788	LTF	26	41.1	1	511330	287400	NA	NA	NA	NA	NA	NA	NA	NA	NA	NA	NA	NA	NA	NA	408640	NA	NA	NA	NA	NA	NA	NA	NA	NA	NA	NA	NA	NA	NA	NA	NA	NA	NA	NA	520060	NA	NA	NA	NA	NA	NA	NA	NA
P02790	HPX	12	31	1	265990	371800	NA	NA	NA	NA	NA	NA	NA	NA	NA	NA	NA	NA	NA	NA	398810	NA	NA	NA	NA	NA	NA	NA	NA	NA	NA	NA	NA	NA	NA	NA	NA	NA	NA	NA	343700	NA	NA	NA	NA	NA	NA	NA	NA
P02792	FTL	2	13.7	1	23851	22405	NA	NA	NA	NA	NA	NA	NA	NA	NA	NA	NA	NA	NA	NA	37196	NA	NA	NA	NA	NA	NA	NA	NA	NA	NA	NA	NA	NA	NA	NA	NA	NA	NA	NA	30777	NA	NA	NA	NA	NA	NA	NA	NA
P02794	FTH1	3	16.9	1	17284	22086	NA	NA	NA	NA	NA	NA	NA	NA	NA	NA	NA	NA	NA	NA	26631	NA	NA	NA	NA	NA	NA	NA	NA	NA	NA	NA	NA	NA	NA	NA	NA	NA	NA	NA	49172	NA	NA	NA	NA	NA	NA	NA	NA
P02795	MT2A	1	65.6	1	8785.3	8882.5	NA	NA	NA	NA	NA	NA	NA	NA	NA	NA	NA	NA	NA	NA	16715	NA	NA	NA	NA	NA	NA	NA	NA	NA	NA	NA	NA	NA	NA	NA	NA	NA	NA	NA	13877	NA	NA	NA	NA	NA	NA	NA	NA
P03891	MT-ND2	3	6.6	1	55111	63980	NA	NA	NA	NA	NA	NA	NA	NA	NA	NA	NA	NA	NA	NA	66960	NA	NA	NA	NA	NA	NA	NA	NA	NA	NA	NA	NA	NA	NA	NA	NA	NA	NA	NA	123340	NA	NA	NA	NA	NA	NA	NA	NA
P03923	MT-ND6	1	8	1	24188	29861	NA	NA	NA	NA	NA	NA	NA	NA	NA	NA	NA	NA	NA	NA	34965	NA	NA	NA	NA	NA	NA	NA	NA	NA	NA	NA	NA	NA	NA	NA	NA	NA	NA	NA	53076	NA	NA	NA	NA	NA	NA	NA	NA
P03928	MT-ATP8	2	32.4	1	46562	59909	NA	NA	NA	NA	NA	NA	NA	NA	NA	NA	NA	NA	NA	NA	70601	NA	NA	NA	NA	NA	NA	NA	NA	NA	NA	NA	NA	NA	NA	NA	NA	NA	NA	NA	97523	NA	NA	NA	NA	NA	NA	NA	NA
P03950	ANG	3	15	1	18739	20710	NA	NA	NA	NA	NA	NA	NA	NA	NA	NA	NA	NA	NA	NA	15077	NA	NA	NA	NA	NA	NA	NA	NA	NA	NA	NA	NA	NA	NA	NA	NA	NA	NA	NA	39881	NA	NA	NA	NA	NA	NA	NA	NA
P03951	F11	2	3	1	22270	24700	NA	NA	NA	NA	NA	NA	NA	NA	NA	NA	NA	NA	NA	NA	32935	NA	NA	NA	NA	NA	NA	NA	NA	NA	NA	NA	NA	NA	NA	NA	NA	NA	NA	NA	27140	NA	NA	NA	NA	NA	NA	NA	NA
P03952	KLKB1	10	15.4	1	135300	180220	NA	NA	NA	NA	NA	NA	NA	NA	NA	NA	NA	NA	NA	NA	226170	NA	NA	NA	NA	NA	NA	NA	NA	NA	NA	NA	NA	NA	NA	NA	NA	NA	NA	NA	184550	NA	NA	NA	NA	NA	NA	NA	NA
P04003	C4BPA	13	23.6	1	148870	178270	NA	NA	NA	NA	NA	NA	NA	NA	NA	NA	NA	NA	NA	NA	202400	NA	NA	NA	NA	NA	NA	NA	NA	NA	NA	NA	NA	NA	NA	NA	NA	NA	NA	NA	197840	NA	NA	NA	NA	NA	NA	NA	NA
P04004	VTN	9	18.8	1	254090	253490	NA	NA	NA	NA	NA	NA	NA	NA	NA	NA	NA	NA	NA	NA	343730	NA	NA	NA	NA	NA	NA	NA	NA	NA	NA	NA	NA	NA	NA	NA	NA	NA	NA	NA	284370	NA	NA	NA	NA	NA	NA	NA	NA
P04040	CAT	23	45	1	616750	723060	NA	NA	NA	NA	NA	NA	NA	NA	NA	NA	NA	NA	NA	NA	930190	NA	NA	NA	NA	NA	NA	NA	NA	NA	NA	NA	NA	NA	NA	NA	NA	NA	NA	NA	1021500	NA	NA	NA	NA	NA	NA	NA	NA
P04049;P10398;P15056	RAF1;ARAF;BRAF	1	1.2	1	5573.3	7227.3	NA	NA	NA	NA	NA	NA	NA	NA	NA	NA	NA	NA	NA	NA	8411.9	NA	NA	NA	NA	NA	NA	NA	NA	NA	NA	NA	NA	NA	NA	NA	NA	NA	NA	NA	11542	NA	NA	NA	NA	NA	NA	NA	NA
P04062	GBA	7	11.9	1	36954	61357	NA	NA	NA	NA	NA	NA	NA	NA	NA	NA	NA	NA	NA	NA	68149	NA	NA	NA	NA	NA	NA	NA	NA	NA	NA	NA	NA	NA	NA	NA	NA	NA	NA	NA	92782	NA	NA	NA	NA	NA	NA	NA	NA
P04066	FUCA1	9	18.2	1	116330	405510	NA	NA	NA	NA	NA	NA	NA	NA	NA	NA	NA	NA	NA	NA	267170	NA	NA	NA	NA	NA	NA	NA	NA	NA	NA	NA	NA	NA	NA	NA	NA	NA	NA	NA	536140	NA	NA	NA	NA	NA	NA	NA	NA
P04075	ALDOA	18	50.8	1	1399300	1728600	NA	NA	NA	NA	NA	NA	NA	NA	NA	NA	NA	NA	NA	NA	1570100	NA	NA	NA	NA	NA	NA	NA	NA	NA	NA	NA	NA	NA	NA	NA	NA	NA	NA	NA	2391800	NA	NA	NA	NA	NA	NA	NA	NA
P04080	CSTB	5	64.3	1	116300	143050	NA	NA	NA	NA	NA	NA	NA	NA	NA	NA	NA	NA	NA	NA	135140	NA	NA	NA	NA	NA	NA	NA	NA	NA	NA	NA	NA	NA	NA	NA	NA	NA	NA	NA	200850	NA	NA	NA	NA	NA	NA	NA	NA
P04083	ANXA1	17	57.2	1	492870	536630	NA	NA	NA	NA	NA	NA	NA	NA	NA	NA	NA	NA	NA	NA	488360	NA	NA	NA	NA	NA	NA	NA	NA	NA	NA	NA	NA	NA	NA	NA	NA	NA	NA	NA	789920	NA	NA	NA	NA	NA	NA	NA	NA
P04114	APOB	86	18.4	1	1098600	1191800	NA	NA	NA	NA	NA	NA	NA	NA	NA	NA	NA	NA	NA	NA	1578100	NA	NA	NA	NA	NA	NA	NA	NA	NA	NA	NA	NA	NA	NA	NA	NA	NA	NA	NA	1430800	NA	NA	NA	NA	NA	NA	NA	NA
P04150	NR3C1	1	0.9	1	0	0	NA	NA	NA	NA	NA	NA	NA	NA	NA	NA	NA	NA	NA	NA	0	NA	NA	NA	NA	NA	NA	NA	NA	NA	NA	NA	NA	NA	NA	NA	NA	NA	NA	NA	0	NA	NA	NA	NA	NA	NA	NA	NA
P04156	PRNP	5	18.6	1	65128	46406	NA	NA	NA	NA	NA	NA	NA	NA	NA	NA	NA	NA	NA	NA	55228	NA	NA	NA	NA	NA	NA	NA	NA	NA	NA	NA	NA	NA	NA	NA	NA	NA	NA	NA	55396	NA	NA	NA	NA	NA	NA	NA	NA
P04179	SOD2	5	26.1	1	157830	153190	NA	NA	NA	NA	NA	NA	NA	NA	NA	NA	NA	NA	NA	NA	182420	NA	NA	NA	NA	NA	NA	NA	NA	NA	NA	NA	NA	NA	NA	NA	NA	NA	NA	NA	228300	NA	NA	NA	NA	NA	NA	NA	NA
P04181	OAT	7	16.6	1	63141	65024	NA	NA	NA	NA	NA	NA	NA	NA	NA	NA	NA	NA	NA	NA	87096	NA	NA	NA	NA	NA	NA	NA	NA	NA	NA	NA	NA	NA	NA	NA	NA	NA	NA	NA	120450	NA	NA	NA	NA	NA	NA	NA	NA
P04196	HRG	7	11.6	1	145210	118640	NA	NA	NA	NA	NA	NA	NA	NA	NA	NA	NA	NA	NA	NA	110540	NA	NA	NA	NA	NA	NA	NA	NA	NA	NA	NA	NA	NA	NA	NA	NA	NA	NA	NA	158980	NA	NA	NA	NA	NA	NA	NA	NA
P04216	THY1	3	18.6	1	10427	12878	NA	NA	NA	NA	NA	NA	NA	NA	NA	NA	NA	NA	NA	NA	14028	NA	NA	NA	NA	NA	NA	NA	NA	NA	NA	NA	NA	NA	NA	NA	NA	NA	NA	NA	22448	NA	NA	NA	NA	NA	NA	NA	NA
P04217	A1BG	9	20.8	1	97944	101800	NA	NA	NA	NA	NA	NA	NA	NA	NA	NA	NA	NA	NA	NA	101550	NA	NA	NA	NA	NA	NA	NA	NA	NA	NA	NA	NA	NA	NA	NA	NA	NA	NA	NA	119280	NA	NA	NA	NA	NA	NA	NA	NA
P04233	CD74	7	26	1	186640	251780	NA	NA	NA	NA	NA	NA	NA	NA	NA	NA	NA	NA	NA	NA	276400	NA	NA	NA	NA	NA	NA	NA	NA	NA	NA	NA	NA	NA	NA	NA	NA	NA	NA	NA	319020	NA	NA	NA	NA	NA	NA	NA	NA
P04259	KRT6B	1	39.4	1	4984.9	4863.1	NA	NA	NA	NA	NA	NA	NA	NA	NA	NA	NA	NA	NA	NA	6766.3	NA	NA	NA	NA	NA	NA	NA	NA	NA	NA	NA	NA	NA	NA	NA	NA	NA	NA	NA	59840	NA	NA	NA	NA	NA	NA	NA	NA
P04275	VWF	19	7.6	1	169450	250350	NA	NA	NA	NA	NA	NA	NA	NA	NA	NA	NA	NA	NA	NA	254660	NA	NA	NA	NA	NA	NA	NA	NA	NA	NA	NA	NA	NA	NA	NA	NA	NA	NA	NA	280530	NA	NA	NA	NA	NA	NA	NA	NA
P04278	SHBG	1	3	1	5008.3	7327.3	NA	NA	NA	NA	NA	NA	NA	NA	NA	NA	NA	NA	NA	NA	7833.6	NA	NA	NA	NA	NA	NA	NA	NA	NA	NA	NA	NA	NA	NA	NA	NA	NA	NA	NA	6962	NA	NA	NA	NA	NA	NA	NA	NA
P04350	TUBB4A	1	40.8	1	1549.2	1882.1	NA	NA	NA	NA	NA	NA	NA	NA	NA	NA	NA	NA	NA	NA	1946.4	NA	NA	NA	NA	NA	NA	NA	NA	NA	NA	NA	NA	NA	NA	NA	NA	NA	NA	NA	3402.7	NA	NA	NA	NA	NA	NA	NA	NA
P04406	GAPDH	16	57.3	1	1547800	1860400	NA	NA	NA	NA	NA	NA	NA	NA	NA	NA	NA	NA	NA	NA	1712300	NA	NA	NA	NA	NA	NA	NA	NA	NA	NA	NA	NA	NA	NA	NA	NA	NA	NA	NA	2381700	NA	NA	NA	NA	NA	NA	NA	NA
P04424	ASL	13	28.7	1	190790	217120	NA	NA	NA	NA	NA	NA	NA	NA	NA	NA	NA	NA	NA	NA	220550	NA	NA	NA	NA	NA	NA	NA	NA	NA	NA	NA	NA	NA	NA	NA	NA	NA	NA	NA	452470	NA	NA	NA	NA	NA	NA	NA	NA
P04439	HLA-A	3	29.3	1	50719	55134	NA	NA	NA	NA	NA	NA	NA	NA	NA	NA	NA	NA	NA	NA	61048	NA	NA	NA	NA	NA	NA	NA	NA	NA	NA	NA	NA	NA	NA	NA	NA	NA	NA	NA	155160	NA	NA	NA	NA	NA	NA	NA	NA
P04440	HLA-DPB1	1	10.5	1	18980	17739	NA	NA	NA	NA	NA	NA	NA	NA	NA	NA	NA	NA	NA	NA	8224.4	NA	NA	NA	NA	NA	NA	NA	NA	NA	NA	NA	NA	NA	NA	NA	NA	NA	NA	NA	20616	NA	NA	NA	NA	NA	NA	NA	NA
P04632	CAPNS1	5	20.1	1	112430	155970	NA	NA	NA	NA	NA	NA	NA	NA	NA	NA	NA	NA	NA	NA	183970	NA	NA	NA	NA	NA	NA	NA	NA	NA	NA	NA	NA	NA	NA	NA	NA	NA	NA	NA	239250	NA	NA	NA	NA	NA	NA	NA	NA
P04733	MT1F	1	45.9	1	1683.8	2683.3	NA	NA	NA	NA	NA	NA	NA	NA	NA	NA	NA	NA	NA	NA	4899.4	NA	NA	NA	NA	NA	NA	NA	NA	NA	NA	NA	NA	NA	NA	NA	NA	NA	NA	NA	4880.9	NA	NA	NA	NA	NA	NA	NA	NA
P04746;P19961;P0DUB6;P0DTE8;P0DTE7	AMY2A;AMY2B	5	10.6	1	43071	56160	NA	NA	NA	NA	NA	NA	NA	NA	NA	NA	NA	NA	NA	NA	315180	NA	NA	NA	NA	NA	NA	NA	NA	NA	NA	NA	NA	NA	NA	NA	NA	NA	NA	NA	50925	NA	NA	NA	NA	NA	NA	NA	NA
P04792	HSPB1	11	52.2	1	426250	352430	NA	NA	NA	NA	NA	NA	NA	NA	NA	NA	NA	NA	NA	NA	324680	NA	NA	NA	NA	NA	NA	NA	NA	NA	NA	NA	NA	NA	NA	NA	NA	NA	NA	NA	601080	NA	NA	NA	NA	NA	NA	NA	NA
P04839	CYBB	9	14.4	1	132400	159680	NA	NA	NA	NA	NA	NA	NA	NA	NA	NA	NA	NA	NA	NA	163130	NA	NA	NA	NA	NA	NA	NA	NA	NA	NA	NA	NA	NA	NA	NA	NA	NA	NA	NA	153150	NA	NA	NA	NA	NA	NA	NA	NA
P04843	RPN1	23	36.6	1	376310	456400	NA	NA	NA	NA	NA	NA	NA	NA	NA	NA	NA	NA	NA	NA	403270	NA	NA	NA	NA	NA	NA	NA	NA	NA	NA	NA	NA	NA	NA	NA	NA	NA	NA	NA	708090	NA	NA	NA	NA	NA	NA	NA	NA
P04844	RPN2	12	22	1	137460	190110	NA	NA	NA	NA	NA	NA	NA	NA	NA	NA	NA	NA	NA	NA	215990	NA	NA	NA	NA	NA	NA	NA	NA	NA	NA	NA	NA	NA	NA	NA	NA	NA	NA	NA	270730	NA	NA	NA	NA	NA	NA	NA	NA
P04899	GNAI2	6	39.4	1	270490	337570	NA	NA	NA	NA	NA	NA	NA	NA	NA	NA	NA	NA	NA	NA	352030	NA	NA	NA	NA	NA	NA	NA	NA	NA	NA	NA	NA	NA	NA	NA	NA	NA	NA	NA	430390	NA	NA	NA	NA	NA	NA	NA	NA
Q7L7L0;P04908;P20671	HIST3H2A;HIST1H2AB;HIST1H2AD	1	36.9	1	951300	1440400	NA	NA	NA	NA	NA	NA	NA	NA	NA	NA	NA	NA	NA	NA	796220	NA	NA	NA	NA	NA	NA	NA	NA	NA	NA	NA	NA	NA	NA	NA	NA	NA	NA	NA	1346100	NA	NA	NA	NA	NA	NA	NA	NA
P05023	ATP1A1	26	39.5	1	1241500	1589700	NA	NA	NA	NA	NA	NA	NA	NA	NA	NA	NA	NA	NA	NA	2338600	NA	NA	NA	NA	NA	NA	NA	NA	NA	NA	NA	NA	NA	NA	NA	NA	NA	NA	NA	3244300	NA	NA	NA	NA	NA	NA	NA	NA
P05026	ATP1B1	9	32	1	202660	223490	NA	NA	NA	NA	NA	NA	NA	NA	NA	NA	NA	NA	NA	NA	357210	NA	NA	NA	NA	NA	NA	NA	NA	NA	NA	NA	NA	NA	NA	NA	NA	NA	NA	NA	496930	NA	NA	NA	NA	NA	NA	NA	NA
P05062	ALDOB	8	27.7	1	136480	113240	NA	NA	NA	NA	NA	NA	NA	NA	NA	NA	NA	NA	NA	NA	132830	NA	NA	NA	NA	NA	NA	NA	NA	NA	NA	NA	NA	NA	NA	NA	NA	NA	NA	NA	115910	NA	NA	NA	NA	NA	NA	NA	NA
P05067	APP	4	6.5	1	44225	67321	NA	NA	NA	NA	NA	NA	NA	NA	NA	NA	NA	NA	NA	NA	67982	NA	NA	NA	NA	NA	NA	NA	NA	NA	NA	NA	NA	NA	NA	NA	NA	NA	NA	NA	80719	NA	NA	NA	NA	NA	NA	NA	NA
P05089	ARG1	1	3.4	1	6107.7	11276	NA	NA	NA	NA	NA	NA	NA	NA	NA	NA	NA	NA	NA	NA	7939.4	NA	NA	NA	NA	NA	NA	NA	NA	NA	NA	NA	NA	NA	NA	NA	NA	NA	NA	NA	16834	NA	NA	NA	NA	NA	NA	NA	NA
P05090	APOD	5	29.6	1	111070	105840	NA	NA	NA	NA	NA	NA	NA	NA	NA	NA	NA	NA	NA	NA	161050	NA	NA	NA	NA	NA	NA	NA	NA	NA	NA	NA	NA	NA	NA	NA	NA	NA	NA	NA	131370	NA	NA	NA	NA	NA	NA	NA	NA
P05091	ALDH2	15	41.6	1	528050	360120	NA	NA	NA	NA	NA	NA	NA	NA	NA	NA	NA	NA	NA	NA	410560	NA	NA	NA	NA	NA	NA	NA	NA	NA	NA	NA	NA	NA	NA	NA	NA	NA	NA	NA	1369500	NA	NA	NA	NA	NA	NA	NA	NA
P05106	ITGB3	9	14.2	1	52870	60908	NA	NA	NA	NA	NA	NA	NA	NA	NA	NA	NA	NA	NA	NA	57306	NA	NA	NA	NA	NA	NA	NA	NA	NA	NA	NA	NA	NA	NA	NA	NA	NA	NA	NA	75137	NA	NA	NA	NA	NA	NA	NA	NA
P05107	ITGB2	13	16.6	1	215960	238590	NA	NA	NA	NA	NA	NA	NA	NA	NA	NA	NA	NA	NA	NA	227520	NA	NA	NA	NA	NA	NA	NA	NA	NA	NA	NA	NA	NA	NA	NA	NA	NA	NA	NA	251370	NA	NA	NA	NA	NA	NA	NA	NA
P05109	S100A8	7	49.5	1	98461	61020	NA	NA	NA	NA	NA	NA	NA	NA	NA	NA	NA	NA	NA	NA	79940	NA	NA	NA	NA	NA	NA	NA	NA	NA	NA	NA	NA	NA	NA	NA	NA	NA	NA	NA	100380	NA	NA	NA	NA	NA	NA	NA	NA
P05114	HMGN1	4	43	1	12221	10259	NA	NA	NA	NA	NA	NA	NA	NA	NA	NA	NA	NA	NA	NA	12814	NA	NA	NA	NA	NA	NA	NA	NA	NA	NA	NA	NA	NA	NA	NA	NA	NA	NA	NA	28694	NA	NA	NA	NA	NA	NA	NA	NA
P05141	SLC25A5	5	39.3	1	151080	96219	NA	NA	NA	NA	NA	NA	NA	NA	NA	NA	NA	NA	NA	NA	60337	NA	NA	NA	NA	NA	NA	NA	NA	NA	NA	NA	NA	NA	NA	NA	NA	NA	NA	NA	313810	NA	NA	NA	NA	NA	NA	NA	NA
P05154	SERPINA5	2	4.4	1	23273	26234	NA	NA	NA	NA	NA	NA	NA	NA	NA	NA	NA	NA	NA	NA	34149	NA	NA	NA	NA	NA	NA	NA	NA	NA	NA	NA	NA	NA	NA	NA	NA	NA	NA	NA	34065	NA	NA	NA	NA	NA	NA	NA	NA
P05155	SERPING1	7	14.6	1	164210	200670	NA	NA	NA	NA	NA	NA	NA	NA	NA	NA	NA	NA	NA	NA	239740	NA	NA	NA	NA	NA	NA	NA	NA	NA	NA	NA	NA	NA	NA	NA	NA	NA	NA	NA	220880	NA	NA	NA	NA	NA	NA	NA	NA
P05156	CFI	8	16.3	1	127420	148810	NA	NA	NA	NA	NA	NA	NA	NA	NA	NA	NA	NA	NA	NA	153980	NA	NA	NA	NA	NA	NA	NA	NA	NA	NA	NA	NA	NA	NA	NA	NA	NA	NA	NA	215290	NA	NA	NA	NA	NA	NA	NA	NA
P05161	ISG15	5	31.5	1	66276	77319	NA	NA	NA	NA	NA	NA	NA	NA	NA	NA	NA	NA	NA	NA	89880	NA	NA	NA	NA	NA	NA	NA	NA	NA	NA	NA	NA	NA	NA	NA	NA	NA	NA	NA	98974	NA	NA	NA	NA	NA	NA	NA	NA
P05162	LGALS2	2	15.2	1	11651	19928	NA	NA	NA	NA	NA	NA	NA	NA	NA	NA	NA	NA	NA	NA	21913	NA	NA	NA	NA	NA	NA	NA	NA	NA	NA	NA	NA	NA	NA	NA	NA	NA	NA	NA	41543	NA	NA	NA	NA	NA	NA	NA	NA
P05164	MPO	15	23.9	1	206570	125940	NA	NA	NA	NA	NA	NA	NA	NA	NA	NA	NA	NA	NA	NA	174510	NA	NA	NA	NA	NA	NA	NA	NA	NA	NA	NA	NA	NA	NA	NA	NA	NA	NA	NA	150770	NA	NA	NA	NA	NA	NA	NA	NA
P05165	PCCA	17	24.2	1	193600	240970	NA	NA	NA	NA	NA	NA	NA	NA	NA	NA	NA	NA	NA	NA	349570	NA	NA	NA	NA	NA	NA	NA	NA	NA	NA	NA	NA	NA	NA	NA	NA	NA	NA	NA	463440	NA	NA	NA	NA	NA	NA	NA	NA
P05166	PCCB	11	23.2	1	140760	177210	NA	NA	NA	NA	NA	NA	NA	NA	NA	NA	NA	NA	NA	NA	260260	NA	NA	NA	NA	NA	NA	NA	NA	NA	NA	NA	NA	NA	NA	NA	NA	NA	NA	NA	342350	NA	NA	NA	NA	NA	NA	NA	NA
P05198	EIF2S1	10	30.2	1	189300	257360	NA	NA	NA	NA	NA	NA	NA	NA	NA	NA	NA	NA	NA	NA	274220	NA	NA	NA	NA	NA	NA	NA	NA	NA	NA	NA	NA	NA	NA	NA	NA	NA	NA	NA	378300	NA	NA	NA	NA	NA	NA	NA	NA
P05204	HMGN2	3	37.8	1	54729	35638	NA	NA	NA	NA	NA	NA	NA	NA	NA	NA	NA	NA	NA	NA	30092	NA	NA	NA	NA	NA	NA	NA	NA	NA	NA	NA	NA	NA	NA	NA	NA	NA	NA	NA	97272	NA	NA	NA	NA	NA	NA	NA	NA
P05362	ICAM1	9	20.3	1	63910	89926	NA	NA	NA	NA	NA	NA	NA	NA	NA	NA	NA	NA	NA	NA	97391	NA	NA	NA	NA	NA	NA	NA	NA	NA	NA	NA	NA	NA	NA	NA	NA	NA	NA	NA	104240	NA	NA	NA	NA	NA	NA	NA	NA
P05386	RPLP1	1	14	1	5874.6	6023.9	NA	NA	NA	NA	NA	NA	NA	NA	NA	NA	NA	NA	NA	NA	6170.9	NA	NA	NA	NA	NA	NA	NA	NA	NA	NA	NA	NA	NA	NA	NA	NA	NA	NA	NA	14178	NA	NA	NA	NA	NA	NA	NA	NA
P05387	RPLP2	4	57.4	1	122340	148580	NA	NA	NA	NA	NA	NA	NA	NA	NA	NA	NA	NA	NA	NA	171030	NA	NA	NA	NA	NA	NA	NA	NA	NA	NA	NA	NA	NA	NA	NA	NA	NA	NA	NA	283790	NA	NA	NA	NA	NA	NA	NA	NA
P05388	RPLP0	3	42.3	1	584360	823200	NA	NA	NA	NA	NA	NA	NA	NA	NA	NA	NA	NA	NA	NA	728670	NA	NA	NA	NA	NA	NA	NA	NA	NA	NA	NA	NA	NA	NA	NA	NA	NA	NA	NA	1331800	NA	NA	NA	NA	NA	NA	NA	NA
P05413	FABP3	5	40.6	1	66175	62168	NA	NA	NA	NA	NA	NA	NA	NA	NA	NA	NA	NA	NA	NA	74986	NA	NA	NA	NA	NA	NA	NA	NA	NA	NA	NA	NA	NA	NA	NA	NA	NA	NA	NA	111440	NA	NA	NA	NA	NA	NA	NA	NA
P05451	REG1A	1	12.7	1	28792	6163.5	NA	NA	NA	NA	NA	NA	NA	NA	NA	NA	NA	NA	NA	NA	6739.5	NA	NA	NA	NA	NA	NA	NA	NA	NA	NA	NA	NA	NA	NA	NA	NA	NA	NA	NA	10434	NA	NA	NA	NA	NA	NA	NA	NA
P05452	CLEC3B	5	24.8	1	95240	147550	NA	NA	NA	NA	NA	NA	NA	NA	NA	NA	NA	NA	NA	NA	164610	NA	NA	NA	NA	NA	NA	NA	NA	NA	NA	NA	NA	NA	NA	NA	NA	NA	NA	NA	199040	NA	NA	NA	NA	NA	NA	NA	NA
P05455	SSB	19	35	1	351540	449530	NA	NA	NA	NA	NA	NA	NA	NA	NA	NA	NA	NA	NA	NA	444160	NA	NA	NA	NA	NA	NA	NA	NA	NA	NA	NA	NA	NA	NA	NA	NA	NA	NA	NA	844580	NA	NA	NA	NA	NA	NA	NA	NA
P05496;P48201;Q06055	ATP5G1;ATP5G3;ATP5G2	1	5.1	1	99180	116950	NA	NA	NA	NA	NA	NA	NA	NA	NA	NA	NA	NA	NA	NA	186960	NA	NA	NA	NA	NA	NA	NA	NA	NA	NA	NA	NA	NA	NA	NA	NA	NA	NA	NA	213610	NA	NA	NA	NA	NA	NA	NA	NA
P05543	SERPINA7	6	12.8	1	48696	87989	NA	NA	NA	NA	NA	NA	NA	NA	NA	NA	NA	NA	NA	NA	104810	NA	NA	NA	NA	NA	NA	NA	NA	NA	NA	NA	NA	NA	NA	NA	NA	NA	NA	NA	48678	NA	NA	NA	NA	NA	NA	NA	NA
P05546	SERPIND1	7	14.2	1	130540	167750	NA	NA	NA	NA	NA	NA	NA	NA	NA	NA	NA	NA	NA	NA	195570	NA	NA	NA	NA	NA	NA	NA	NA	NA	NA	NA	NA	NA	NA	NA	NA	NA	NA	NA	146640	NA	NA	NA	NA	NA	NA	NA	NA
P05556	ITGB1	21	24.7	1	991930	790620	NA	NA	NA	NA	NA	NA	NA	NA	NA	NA	NA	NA	NA	NA	624310	NA	NA	NA	NA	NA	NA	NA	NA	NA	NA	NA	NA	NA	NA	NA	NA	NA	NA	NA	1108800	NA	NA	NA	NA	NA	NA	NA	NA
P05771	PRKCB	6	13	1	83166	95676	NA	NA	NA	NA	NA	NA	NA	NA	NA	NA	NA	NA	NA	NA	101610	NA	NA	NA	NA	NA	NA	NA	NA	NA	NA	NA	NA	NA	NA	NA	NA	NA	NA	NA	118240	NA	NA	NA	NA	NA	NA	NA	NA
P05783	KRT18	15	56	1	727280	734720	NA	NA	NA	NA	NA	NA	NA	NA	NA	NA	NA	NA	NA	NA	1041600	NA	NA	NA	NA	NA	NA	NA	NA	NA	NA	NA	NA	NA	NA	NA	NA	NA	NA	NA	1555100	NA	NA	NA	NA	NA	NA	NA	NA
P08590;P05976	MYL3;MYL1	1	6.2	1	5541.4	2824.9	NA	NA	NA	NA	NA	NA	NA	NA	NA	NA	NA	NA	NA	NA	2972.3	NA	NA	NA	NA	NA	NA	NA	NA	NA	NA	NA	NA	NA	NA	NA	NA	NA	NA	NA	6338.2	NA	NA	NA	NA	NA	NA	NA	NA
P06132	UROD	4	13.4	1	73503	94138	NA	NA	NA	NA	NA	NA	NA	NA	NA	NA	NA	NA	NA	NA	86624	NA	NA	NA	NA	NA	NA	NA	NA	NA	NA	NA	NA	NA	NA	NA	NA	NA	NA	NA	159130	NA	NA	NA	NA	NA	NA	NA	NA
P06213	INSR	2	1.5	1	18632	28560	NA	NA	NA	NA	NA	NA	NA	NA	NA	NA	NA	NA	NA	NA	31989	NA	NA	NA	NA	NA	NA	NA	NA	NA	NA	NA	NA	NA	NA	NA	NA	NA	NA	NA	43198	NA	NA	NA	NA	NA	NA	NA	NA
P06276	BCHE	2	2.8	1	33220	43867	NA	NA	NA	NA	NA	NA	NA	NA	NA	NA	NA	NA	NA	NA	46752	NA	NA	NA	NA	NA	NA	NA	NA	NA	NA	NA	NA	NA	NA	NA	NA	NA	NA	NA	52859	NA	NA	NA	NA	NA	NA	NA	NA
P06280	GLA	2	4	1	5395.7	9694	NA	NA	NA	NA	NA	NA	NA	NA	NA	NA	NA	NA	NA	NA	8836.4	NA	NA	NA	NA	NA	NA	NA	NA	NA	NA	NA	NA	NA	NA	NA	NA	NA	NA	NA	12051	NA	NA	NA	NA	NA	NA	NA	NA
P06312	IGKV4-1	4	28.1	1	50823	47159	NA	NA	NA	NA	NA	NA	NA	NA	NA	NA	NA	NA	NA	NA	23342	NA	NA	NA	NA	NA	NA	NA	NA	NA	NA	NA	NA	NA	NA	NA	NA	NA	NA	NA	56229	NA	NA	NA	NA	NA	NA	NA	NA
P06400	RB1	2	2.2	1	26976	32171	NA	NA	NA	NA	NA	NA	NA	NA	NA	NA	NA	NA	NA	NA	40016	NA	NA	NA	NA	NA	NA	NA	NA	NA	NA	NA	NA	NA	NA	NA	NA	NA	NA	NA	64625	NA	NA	NA	NA	NA	NA	NA	NA
P06454	PTMA	4	34.2	1	46815	59577	NA	NA	NA	NA	NA	NA	NA	NA	NA	NA	NA	NA	NA	NA	48137	NA	NA	NA	NA	NA	NA	NA	NA	NA	NA	NA	NA	NA	NA	NA	NA	NA	NA	NA	153890	NA	NA	NA	NA	NA	NA	NA	NA
P06493	CDK1	2	9.8	1	3920.6	4934.3	NA	NA	NA	NA	NA	NA	NA	NA	NA	NA	NA	NA	NA	NA	5512.1	NA	NA	NA	NA	NA	NA	NA	NA	NA	NA	NA	NA	NA	NA	NA	NA	NA	NA	NA	7492.6	NA	NA	NA	NA	NA	NA	NA	NA
P06576	ATP5B	18	46.5	1	559840	647980	NA	NA	NA	NA	NA	NA	NA	NA	NA	NA	NA	NA	NA	NA	842030	NA	NA	NA	NA	NA	NA	NA	NA	NA	NA	NA	NA	NA	NA	NA	NA	NA	NA	NA	1261400	NA	NA	NA	NA	NA	NA	NA	NA
P06681	C2	9	13	1	62152	67329	NA	NA	NA	NA	NA	NA	NA	NA	NA	NA	NA	NA	NA	NA	82059	NA	NA	NA	NA	NA	NA	NA	NA	NA	NA	NA	NA	NA	NA	NA	NA	NA	NA	NA	85269	NA	NA	NA	NA	NA	NA	NA	NA
P06702	S100A9	7	59.6	1	144110	131400	NA	NA	NA	NA	NA	NA	NA	NA	NA	NA	NA	NA	NA	NA	192320	NA	NA	NA	NA	NA	NA	NA	NA	NA	NA	NA	NA	NA	NA	NA	NA	NA	NA	NA	200190	NA	NA	NA	NA	NA	NA	NA	NA
P06703	S100A6	3	24.4	1	206670	332340	NA	NA	NA	NA	NA	NA	NA	NA	NA	NA	NA	NA	NA	NA	315000	NA	NA	NA	NA	NA	NA	NA	NA	NA	NA	NA	NA	NA	NA	NA	NA	NA	NA	NA	652620	NA	NA	NA	NA	NA	NA	NA	NA
P06727	APOA4	7	17.4	1	132270	261580	NA	NA	NA	NA	NA	NA	NA	NA	NA	NA	NA	NA	NA	NA	117450	NA	NA	NA	NA	NA	NA	NA	NA	NA	NA	NA	NA	NA	NA	NA	NA	NA	NA	NA	223360	NA	NA	NA	NA	NA	NA	NA	NA
P06729	CD2	1	2.6	1	1919.2	2115	NA	NA	NA	NA	NA	NA	NA	NA	NA	NA	NA	NA	NA	NA	2643.1	NA	NA	NA	NA	NA	NA	NA	NA	NA	NA	NA	NA	NA	NA	NA	NA	NA	NA	NA	2798.1	NA	NA	NA	NA	NA	NA	NA	NA
P06730	EIF4E	5	23.5	1	77951	95745	NA	NA	NA	NA	NA	NA	NA	NA	NA	NA	NA	NA	NA	NA	100350	NA	NA	NA	NA	NA	NA	NA	NA	NA	NA	NA	NA	NA	NA	NA	NA	NA	NA	NA	153120	NA	NA	NA	NA	NA	NA	NA	NA
P06731	CEACAM5	5	9.5	1	209610	59139	NA	NA	NA	NA	NA	NA	NA	NA	NA	NA	NA	NA	NA	NA	80679	NA	NA	NA	NA	NA	NA	NA	NA	NA	NA	NA	NA	NA	NA	NA	NA	NA	NA	NA	176450	NA	NA	NA	NA	NA	NA	NA	NA
P06733	ENO1	17	47	1	822430	881610	NA	NA	NA	NA	NA	NA	NA	NA	NA	NA	NA	NA	NA	NA	886290	NA	NA	NA	NA	NA	NA	NA	NA	NA	NA	NA	NA	NA	NA	NA	NA	NA	NA	NA	1472000	NA	NA	NA	NA	NA	NA	NA	NA
P06737	PYGL	20	26.7	1	265690	305200	NA	NA	NA	NA	NA	NA	NA	NA	NA	NA	NA	NA	NA	NA	343120	NA	NA	NA	NA	NA	NA	NA	NA	NA	NA	NA	NA	NA	NA	NA	NA	NA	NA	NA	423470	NA	NA	NA	NA	NA	NA	NA	NA
P06744	GPI	13	32.8	1	635270	670420	NA	NA	NA	NA	NA	NA	NA	NA	NA	NA	NA	NA	NA	NA	669270	NA	NA	NA	NA	NA	NA	NA	NA	NA	NA	NA	NA	NA	NA	NA	NA	NA	NA	NA	1069400	NA	NA	NA	NA	NA	NA	NA	NA
P06748	NPM1	10	36.7	1	770510	733050	NA	NA	NA	NA	NA	NA	NA	NA	NA	NA	NA	NA	NA	NA	745740	NA	NA	NA	NA	NA	NA	NA	NA	NA	NA	NA	NA	NA	NA	NA	NA	NA	NA	NA	1471200	NA	NA	NA	NA	NA	NA	NA	NA
P06753	TPM3	6	51.6	1	93749	110580	NA	NA	NA	NA	NA	NA	NA	NA	NA	NA	NA	NA	NA	NA	126800	NA	NA	NA	NA	NA	NA	NA	NA	NA	NA	NA	NA	NA	NA	NA	NA	NA	NA	NA	196020	NA	NA	NA	NA	NA	NA	NA	NA
P06756	ITGAV	16	15.8	1	293590	341090	NA	NA	NA	NA	NA	NA	NA	NA	NA	NA	NA	NA	NA	NA	342190	NA	NA	NA	NA	NA	NA	NA	NA	NA	NA	NA	NA	NA	NA	NA	NA	NA	NA	NA	492200	NA	NA	NA	NA	NA	NA	NA	NA
P06865	HEXA	7	11.2	1	102690	139990	NA	NA	NA	NA	NA	NA	NA	NA	NA	NA	NA	NA	NA	NA	148800	NA	NA	NA	NA	NA	NA	NA	NA	NA	NA	NA	NA	NA	NA	NA	NA	NA	NA	NA	246540	NA	NA	NA	NA	NA	NA	NA	NA
P06870	KLK1	3	13.7	1	31285	110280	NA	NA	NA	NA	NA	NA	NA	NA	NA	NA	NA	NA	NA	NA	91992	NA	NA	NA	NA	NA	NA	NA	NA	NA	NA	NA	NA	NA	NA	NA	NA	NA	NA	NA	106510	NA	NA	NA	NA	NA	NA	NA	NA
P33778;Q16778;P23527;P06899	HIST1H2BB;HIST2H2BE;HIST1H2BO;HIST1H2BJ	0	57.9	1	185040	74080	NA	NA	NA	NA	NA	NA	NA	NA	NA	NA	NA	NA	NA	NA	68098	NA	NA	NA	NA	NA	NA	NA	NA	NA	NA	NA	NA	NA	NA	NA	NA	NA	NA	NA	270760	NA	NA	NA	NA	NA	NA	NA	NA
P07093	SERPINE2	3	6	1	35850	33449	NA	NA	NA	NA	NA	NA	NA	NA	NA	NA	NA	NA	NA	NA	40903	NA	NA	NA	NA	NA	NA	NA	NA	NA	NA	NA	NA	NA	NA	NA	NA	NA	NA	NA	57555	NA	NA	NA	NA	NA	NA	NA	NA
P07099	EPHX1	10	23.3	1	147980	217430	NA	NA	NA	NA	NA	NA	NA	NA	NA	NA	NA	NA	NA	NA	266650	NA	NA	NA	NA	NA	NA	NA	NA	NA	NA	NA	NA	NA	NA	NA	NA	NA	NA	NA	266640	NA	NA	NA	NA	NA	NA	NA	NA
P07108	DBI	2	23	1	87262	102260	NA	NA	NA	NA	NA	NA	NA	NA	NA	NA	NA	NA	NA	NA	140090	NA	NA	NA	NA	NA	NA	NA	NA	NA	NA	NA	NA	NA	NA	NA	NA	NA	NA	NA	248210	NA	NA	NA	NA	NA	NA	NA	NA
P07148	FABP1	6	58.3	1	320260	732270	NA	NA	NA	NA	NA	NA	NA	NA	NA	NA	NA	NA	NA	NA	657870	NA	NA	NA	NA	NA	NA	NA	NA	NA	NA	NA	NA	NA	NA	NA	NA	NA	NA	NA	978340	NA	NA	NA	NA	NA	NA	NA	NA
P07195	LDHB	9	36.2	1	465820	414580	NA	NA	NA	NA	NA	NA	NA	NA	NA	NA	NA	NA	NA	NA	422170	NA	NA	NA	NA	NA	NA	NA	NA	NA	NA	NA	NA	NA	NA	NA	NA	NA	NA	NA	511370	NA	NA	NA	NA	NA	NA	NA	NA
P07203	GPX1	6	39.9	1	104840	113540	NA	NA	NA	NA	NA	NA	NA	NA	NA	NA	NA	NA	NA	NA	133940	NA	NA	NA	NA	NA	NA	NA	NA	NA	NA	NA	NA	NA	NA	NA	NA	NA	NA	NA	215580	NA	NA	NA	NA	NA	NA	NA	NA
P07225	PROS1	7	11.2	1	64496	84982	NA	NA	NA	NA	NA	NA	NA	NA	NA	NA	NA	NA	NA	NA	91614	NA	NA	NA	NA	NA	NA	NA	NA	NA	NA	NA	NA	NA	NA	NA	NA	NA	NA	NA	104180	NA	NA	NA	NA	NA	NA	NA	NA
P07237	P4HB	28	49.6	1	925160	1090100	NA	NA	NA	NA	NA	NA	NA	NA	NA	NA	NA	NA	NA	NA	1245500	NA	NA	NA	NA	NA	NA	NA	NA	NA	NA	NA	NA	NA	NA	NA	NA	NA	NA	NA	1995900	NA	NA	NA	NA	NA	NA	NA	NA
P07305	H1F0	5	26.3	1	136520	217710	NA	NA	NA	NA	NA	NA	NA	NA	NA	NA	NA	NA	NA	NA	163850	NA	NA	NA	NA	NA	NA	NA	NA	NA	NA	NA	NA	NA	NA	NA	NA	NA	NA	NA	264800	NA	NA	NA	NA	NA	NA	NA	NA
P07311	ACYP1	2	17.2	1	1121.6	1332.7	NA	NA	NA	NA	NA	NA	NA	NA	NA	NA	NA	NA	NA	NA	1210	NA	NA	NA	NA	NA	NA	NA	NA	NA	NA	NA	NA	NA	NA	NA	NA	NA	NA	NA	1887.3	NA	NA	NA	NA	NA	NA	NA	NA
P07332	FES	3	2.9	1	14460	20967	NA	NA	NA	NA	NA	NA	NA	NA	NA	NA	NA	NA	NA	NA	18750	NA	NA	NA	NA	NA	NA	NA	NA	NA	NA	NA	NA	NA	NA	NA	NA	NA	NA	NA	22248	NA	NA	NA	NA	NA	NA	NA	NA
P07333	CSF1R	1	1.7	1	0	0	NA	NA	NA	NA	NA	NA	NA	NA	NA	NA	NA	NA	NA	NA	0	NA	NA	NA	NA	NA	NA	NA	NA	NA	NA	NA	NA	NA	NA	NA	NA	NA	NA	NA	0	NA	NA	NA	NA	NA	NA	NA	NA
P07339	CTSD	11	30.8	1	274270	464890	NA	NA	NA	NA	NA	NA	NA	NA	NA	NA	NA	NA	NA	NA	391300	NA	NA	NA	NA	NA	NA	NA	NA	NA	NA	NA	NA	NA	NA	NA	NA	NA	NA	NA	609200	NA	NA	NA	NA	NA	NA	NA	NA
P07355;A6NMY6	ANXA2;ANXA2P2	24	64.3	1	1180700	1237600	NA	NA	NA	NA	NA	NA	NA	NA	NA	NA	NA	NA	NA	NA	1109300	NA	NA	NA	NA	NA	NA	NA	NA	NA	NA	NA	NA	NA	NA	NA	NA	NA	NA	NA	2237700	NA	NA	NA	NA	NA	NA	NA	NA
P07357	C8A	8	14.6	1	76504	81160	NA	NA	NA	NA	NA	NA	NA	NA	NA	NA	NA	NA	NA	NA	107550	NA	NA	NA	NA	NA	NA	NA	NA	NA	NA	NA	NA	NA	NA	NA	NA	NA	NA	NA	128500	NA	NA	NA	NA	NA	NA	NA	NA
P07358	C8B	8	14.4	1	59672	49230	NA	NA	NA	NA	NA	NA	NA	NA	NA	NA	NA	NA	NA	NA	70892	NA	NA	NA	NA	NA	NA	NA	NA	NA	NA	NA	NA	NA	NA	NA	NA	NA	NA	NA	68538	NA	NA	NA	NA	NA	NA	NA	NA
P07360	C8G	3	13.4	1	26812	30232	NA	NA	NA	NA	NA	NA	NA	NA	NA	NA	NA	NA	NA	NA	42452	NA	NA	NA	NA	NA	NA	NA	NA	NA	NA	NA	NA	NA	NA	NA	NA	NA	NA	NA	32914	NA	NA	NA	NA	NA	NA	NA	NA
P07384	CAPN1	21	29.7	1	422900	548430	NA	NA	NA	NA	NA	NA	NA	NA	NA	NA	NA	NA	NA	NA	618330	NA	NA	NA	NA	NA	NA	NA	NA	NA	NA	NA	NA	NA	NA	NA	NA	NA	NA	NA	854990	NA	NA	NA	NA	NA	NA	NA	NA
P07437	TUBB	3	43.5	1	920340	856040	NA	NA	NA	NA	NA	NA	NA	NA	NA	NA	NA	NA	NA	NA	852660	NA	NA	NA	NA	NA	NA	NA	NA	NA	NA	NA	NA	NA	NA	NA	NA	NA	NA	NA	1748000	NA	NA	NA	NA	NA	NA	NA	NA
P07585	DCN	11	30.6	1	278280	557590	NA	NA	NA	NA	NA	NA	NA	NA	NA	NA	NA	NA	NA	NA	405150	NA	NA	NA	NA	NA	NA	NA	NA	NA	NA	NA	NA	NA	NA	NA	NA	NA	NA	NA	465820	NA	NA	NA	NA	NA	NA	NA	NA
P07602	PSAP	10	18.1	1	152920	185520	NA	NA	NA	NA	NA	NA	NA	NA	NA	NA	NA	NA	NA	NA	192840	NA	NA	NA	NA	NA	NA	NA	NA	NA	NA	NA	NA	NA	NA	NA	NA	NA	NA	NA	283660	NA	NA	NA	NA	NA	NA	NA	NA
P07686	HEXB	8	12.8	1	135080	213070	NA	NA	NA	NA	NA	NA	NA	NA	NA	NA	NA	NA	NA	NA	171220	NA	NA	NA	NA	NA	NA	NA	NA	NA	NA	NA	NA	NA	NA	NA	NA	NA	NA	NA	308820	NA	NA	NA	NA	NA	NA	NA	NA
P07737	PFN1	9	70	1	613780	682710	NA	NA	NA	NA	NA	NA	NA	NA	NA	NA	NA	NA	NA	NA	490000	NA	NA	NA	NA	NA	NA	NA	NA	NA	NA	NA	NA	NA	NA	NA	NA	NA	NA	NA	1029900	NA	NA	NA	NA	NA	NA	NA	NA
P07738	BPGM	6	21.2	1	43245	74280	NA	NA	NA	NA	NA	NA	NA	NA	NA	NA	NA	NA	NA	NA	114770	NA	NA	NA	NA	NA	NA	NA	NA	NA	NA	NA	NA	NA	NA	NA	NA	NA	NA	NA	104390	NA	NA	NA	NA	NA	NA	NA	NA
P07741	APRT	8	38.9	1	84967	109960	NA	NA	NA	NA	NA	NA	NA	NA	NA	NA	NA	NA	NA	NA	127120	NA	NA	NA	NA	NA	NA	NA	NA	NA	NA	NA	NA	NA	NA	NA	NA	NA	NA	NA	214660	NA	NA	NA	NA	NA	NA	NA	NA
P07766	CD3E	1	7.2	1	61886	73035	NA	NA	NA	NA	NA	NA	NA	NA	NA	NA	NA	NA	NA	NA	67849	NA	NA	NA	NA	NA	NA	NA	NA	NA	NA	NA	NA	NA	NA	NA	NA	NA	NA	NA	95004	NA	NA	NA	NA	NA	NA	NA	NA
P07814	EPRS	29	22.5	1	475720	596990	NA	NA	NA	NA	NA	NA	NA	NA	NA	NA	NA	NA	NA	NA	625580	NA	NA	NA	NA	NA	NA	NA	NA	NA	NA	NA	NA	NA	NA	NA	NA	NA	NA	NA	1091000	NA	NA	NA	NA	NA	NA	NA	NA
P07858	CTSB	6	20.4	1	130380	183020	NA	NA	NA	NA	NA	NA	NA	NA	NA	NA	NA	NA	NA	NA	170100	NA	NA	NA	NA	NA	NA	NA	NA	NA	NA	NA	NA	NA	NA	NA	NA	NA	NA	NA	232600	NA	NA	NA	NA	NA	NA	NA	NA
P07900	HSP90AA1	18	40.4	1	1100800	1439200	NA	NA	NA	NA	NA	NA	NA	NA	NA	NA	NA	NA	NA	NA	1452900	NA	NA	NA	NA	NA	NA	NA	NA	NA	NA	NA	NA	NA	NA	NA	NA	NA	NA	NA	2366000	NA	NA	NA	NA	NA	NA	NA	NA
P07902	GALT	4	12.9	1	24743	29003	NA	NA	NA	NA	NA	NA	NA	NA	NA	NA	NA	NA	NA	NA	38984	NA	NA	NA	NA	NA	NA	NA	NA	NA	NA	NA	NA	NA	NA	NA	NA	NA	NA	NA	51510	NA	NA	NA	NA	NA	NA	NA	NA
P07910;O60812;B7ZW38;B2RXH8;P0DMR1	HNRNPC;HNRNPCL1;HNRNPCL3;HNRNPCL2;HNRNPCL4	14	36.9	1	167920	252610	NA	NA	NA	NA	NA	NA	NA	NA	NA	NA	NA	NA	NA	NA	238170	NA	NA	NA	NA	NA	NA	NA	NA	NA	NA	NA	NA	NA	NA	NA	NA	NA	NA	NA	506980	NA	NA	NA	NA	NA	NA	NA	NA
P07942	LAMB1	28	16.3	1	266160	293810	NA	NA	NA	NA	NA	NA	NA	NA	NA	NA	NA	NA	NA	NA	271490	NA	NA	NA	NA	NA	NA	NA	NA	NA	NA	NA	NA	NA	NA	NA	NA	NA	NA	NA	379780	NA	NA	NA	NA	NA	NA	NA	NA
P07947	YES1	2	8.1	1	19552	34174	NA	NA	NA	NA	NA	NA	NA	NA	NA	NA	NA	NA	NA	NA	36342	NA	NA	NA	NA	NA	NA	NA	NA	NA	NA	NA	NA	NA	NA	NA	NA	NA	NA	NA	48205	NA	NA	NA	NA	NA	NA	NA	NA
P07948	LYN	1	8.2	1	13213	15877	NA	NA	NA	NA	NA	NA	NA	NA	NA	NA	NA	NA	NA	NA	18520	NA	NA	NA	NA	NA	NA	NA	NA	NA	NA	NA	NA	NA	NA	NA	NA	NA	NA	NA	22834	NA	NA	NA	NA	NA	NA	NA	NA
P07951	TPM2	2	57	1	29059	26007	NA	NA	NA	NA	NA	NA	NA	NA	NA	NA	NA	NA	NA	NA	26639	NA	NA	NA	NA	NA	NA	NA	NA	NA	NA	NA	NA	NA	NA	NA	NA	NA	NA	NA	35978	NA	NA	NA	NA	NA	NA	NA	NA
P07954	FH	15	34.7	1	842630	597500	NA	NA	NA	NA	NA	NA	NA	NA	NA	NA	NA	NA	NA	NA	611620	NA	NA	NA	NA	NA	NA	NA	NA	NA	NA	NA	NA	NA	NA	NA	NA	NA	NA	NA	2208600	NA	NA	NA	NA	NA	NA	NA	NA
P08123	COL1A2	9	8.2	1	158660	128240	NA	NA	NA	NA	NA	NA	NA	NA	NA	NA	NA	NA	NA	NA	126530	NA	NA	NA	NA	NA	NA	NA	NA	NA	NA	NA	NA	NA	NA	NA	NA	NA	NA	NA	152480	NA	NA	NA	NA	NA	NA	NA	NA
P08133	ANXA6	34	48.6	1	1547300	1587000	NA	NA	NA	NA	NA	NA	NA	NA	NA	NA	NA	NA	NA	NA	1231200	NA	NA	NA	NA	NA	NA	NA	NA	NA	NA	NA	NA	NA	NA	NA	NA	NA	NA	NA	1974300	NA	NA	NA	NA	NA	NA	NA	NA
P08174	CD55	6	15.5	1	40410	56955	NA	NA	NA	NA	NA	NA	NA	NA	NA	NA	NA	NA	NA	NA	48888	NA	NA	NA	NA	NA	NA	NA	NA	NA	NA	NA	NA	NA	NA	NA	NA	NA	NA	NA	78551	NA	NA	NA	NA	NA	NA	NA	NA
P08185	SERPINA6	2	4.2	1	52116	62689	NA	NA	NA	NA	NA	NA	NA	NA	NA	NA	NA	NA	NA	NA	66562	NA	NA	NA	NA	NA	NA	NA	NA	NA	NA	NA	NA	NA	NA	NA	NA	NA	NA	NA	67682	NA	NA	NA	NA	NA	NA	NA	NA
P08195	SLC3A2	8	13.5	1	98796	117050	NA	NA	NA	NA	NA	NA	NA	NA	NA	NA	NA	NA	NA	NA	139320	NA	NA	NA	NA	NA	NA	NA	NA	NA	NA	NA	NA	NA	NA	NA	NA	NA	NA	NA	174090	NA	NA	NA	NA	NA	NA	NA	NA
P08236	GUSB	11	14.4	1	144300	195870	NA	NA	NA	NA	NA	NA	NA	NA	NA	NA	NA	NA	NA	NA	201850	NA	NA	NA	NA	NA	NA	NA	NA	NA	NA	NA	NA	NA	NA	NA	NA	NA	NA	NA	328690	NA	NA	NA	NA	NA	NA	NA	NA
P08237	PFKM	12	20.3	1	277420	304310	NA	NA	NA	NA	NA	NA	NA	NA	NA	NA	NA	NA	NA	NA	387310	NA	NA	NA	NA	NA	NA	NA	NA	NA	NA	NA	NA	NA	NA	NA	NA	NA	NA	NA	393700	NA	NA	NA	NA	NA	NA	NA	NA
P08238	HSP90AB1	14	42.3	1	308450	338540	NA	NA	NA	NA	NA	NA	NA	NA	NA	NA	NA	NA	NA	NA	320760	NA	NA	NA	NA	NA	NA	NA	NA	NA	NA	NA	NA	NA	NA	NA	NA	NA	NA	NA	627750	NA	NA	NA	NA	NA	NA	NA	NA
P08240	SRPR	11	14.9	1	114350	129990	NA	NA	NA	NA	NA	NA	NA	NA	NA	NA	NA	NA	NA	NA	125410	NA	NA	NA	NA	NA	NA	NA	NA	NA	NA	NA	NA	NA	NA	NA	NA	NA	NA	NA	247780	NA	NA	NA	NA	NA	NA	NA	NA
P08243	ASNS	3	5.2	1	4829.8	5762.5	NA	NA	NA	NA	NA	NA	NA	NA	NA	NA	NA	NA	NA	NA	7135.6	NA	NA	NA	NA	NA	NA	NA	NA	NA	NA	NA	NA	NA	NA	NA	NA	NA	NA	NA	12241	NA	NA	NA	NA	NA	NA	NA	NA
P08246	ELANE	3	9.4	1	61494	55951	NA	NA	NA	NA	NA	NA	NA	NA	NA	NA	NA	NA	NA	NA	77625	NA	NA	NA	NA	NA	NA	NA	NA	NA	NA	NA	NA	NA	NA	NA	NA	NA	NA	NA	87334	NA	NA	NA	NA	NA	NA	NA	NA
P08253	MMP2	1	3.2	1	9666.6	3034.1	NA	NA	NA	NA	NA	NA	NA	NA	NA	NA	NA	NA	NA	NA	1484.2	NA	NA	NA	NA	NA	NA	NA	NA	NA	NA	NA	NA	NA	NA	NA	NA	NA	NA	NA	8052.5	NA	NA	NA	NA	NA	NA	NA	NA
P08263;P09210;Q16772	GSTA1;GSTA2;GSTA3	5	16.2	1	54990	41014	NA	NA	NA	NA	NA	NA	NA	NA	NA	NA	NA	NA	NA	NA	52743	NA	NA	NA	NA	NA	NA	NA	NA	NA	NA	NA	NA	NA	NA	NA	NA	NA	NA	NA	88177	NA	NA	NA	NA	NA	NA	NA	NA
P08294	SOD3	6	31.7	1	29825	24391	NA	NA	NA	NA	NA	NA	NA	NA	NA	NA	NA	NA	NA	NA	34705	NA	NA	NA	NA	NA	NA	NA	NA	NA	NA	NA	NA	NA	NA	NA	NA	NA	NA	NA	42381	NA	NA	NA	NA	NA	NA	NA	NA
P08311	CTSG	11	49.8	1	177320	163200	NA	NA	NA	NA	NA	NA	NA	NA	NA	NA	NA	NA	NA	NA	190260	NA	NA	NA	NA	NA	NA	NA	NA	NA	NA	NA	NA	NA	NA	NA	NA	NA	NA	NA	181180	NA	NA	NA	NA	NA	NA	NA	NA
P08397	HMBS	4	8.9	1	51691	71829	NA	NA	NA	NA	NA	NA	NA	NA	NA	NA	NA	NA	NA	NA	74246	NA	NA	NA	NA	NA	NA	NA	NA	NA	NA	NA	NA	NA	NA	NA	NA	NA	NA	NA	110080	NA	NA	NA	NA	NA	NA	NA	NA
P08473	MME	3	3.6	1	35497	33577	NA	NA	NA	NA	NA	NA	NA	NA	NA	NA	NA	NA	NA	NA	64011	NA	NA	NA	NA	NA	NA	NA	NA	NA	NA	NA	NA	NA	NA	NA	NA	NA	NA	NA	60856	NA	NA	NA	NA	NA	NA	NA	NA
P08493	MGP	1	10.7	1	5081.9	3378.5	NA	NA	NA	NA	NA	NA	NA	NA	NA	NA	NA	NA	NA	NA	3307.4	NA	NA	NA	NA	NA	NA	NA	NA	NA	NA	NA	NA	NA	NA	NA	NA	NA	NA	NA	8182.8	NA	NA	NA	NA	NA	NA	NA	NA
P08519	LPA	1	6.8	1	6369.1	5313.1	NA	NA	NA	NA	NA	NA	NA	NA	NA	NA	NA	NA	NA	NA	5284.3	NA	NA	NA	NA	NA	NA	NA	NA	NA	NA	NA	NA	NA	NA	NA	NA	NA	NA	NA	7262.7	NA	NA	NA	NA	NA	NA	NA	NA
P08559	PDHA1	12	30.5	1	236020	330690	NA	NA	NA	NA	NA	NA	NA	NA	NA	NA	NA	NA	NA	NA	391400	NA	NA	NA	NA	NA	NA	NA	NA	NA	NA	NA	NA	NA	NA	NA	NA	NA	NA	NA	628030	NA	NA	NA	NA	NA	NA	NA	NA
P08567	PLEK	2	5.7	1	25583	24462	NA	NA	NA	NA	NA	NA	NA	NA	NA	NA	NA	NA	NA	NA	16987	NA	NA	NA	NA	NA	NA	NA	NA	NA	NA	NA	NA	NA	NA	NA	NA	NA	NA	NA	33347	NA	NA	NA	NA	NA	NA	NA	NA
P08571	CD14	8	24.5	1	107450	123220	NA	NA	NA	NA	NA	NA	NA	NA	NA	NA	NA	NA	NA	NA	119760	NA	NA	NA	NA	NA	NA	NA	NA	NA	NA	NA	NA	NA	NA	NA	NA	NA	NA	NA	167470	NA	NA	NA	NA	NA	NA	NA	NA
P08572	COL4A2	7	6	1	109660	114200	NA	NA	NA	NA	NA	NA	NA	NA	NA	NA	NA	NA	NA	NA	124510	NA	NA	NA	NA	NA	NA	NA	NA	NA	NA	NA	NA	NA	NA	NA	NA	NA	NA	NA	148740	NA	NA	NA	NA	NA	NA	NA	NA
P08574	CYC1	3	8.9	1	74926	96873	NA	NA	NA	NA	NA	NA	NA	NA	NA	NA	NA	NA	NA	NA	89333	NA	NA	NA	NA	NA	NA	NA	NA	NA	NA	NA	NA	NA	NA	NA	NA	NA	NA	NA	249180	NA	NA	NA	NA	NA	NA	NA	NA
P08575	PTPRC	23	17.4	1	494740	557540	NA	NA	NA	NA	NA	NA	NA	NA	NA	NA	NA	NA	NA	NA	648120	NA	NA	NA	NA	NA	NA	NA	NA	NA	NA	NA	NA	NA	NA	NA	NA	NA	NA	NA	784910	NA	NA	NA	NA	NA	NA	NA	NA
P08579	SNRPB2	5	28.9	1	35558	33930	NA	NA	NA	NA	NA	NA	NA	NA	NA	NA	NA	NA	NA	NA	36248	NA	NA	NA	NA	NA	NA	NA	NA	NA	NA	NA	NA	NA	NA	NA	NA	NA	NA	NA	88722	NA	NA	NA	NA	NA	NA	NA	NA
P08582	MFI2	2	2.7	1	5043.8	3787.2	NA	NA	NA	NA	NA	NA	NA	NA	NA	NA	NA	NA	NA	NA	3331.2	NA	NA	NA	NA	NA	NA	NA	NA	NA	NA	NA	NA	NA	NA	NA	NA	NA	NA	NA	5147.2	NA	NA	NA	NA	NA	NA	NA	NA
P08603	CFH	34	35.2	1	698090	849220	NA	NA	NA	NA	NA	NA	NA	NA	NA	NA	NA	NA	NA	NA	858720	NA	NA	NA	NA	NA	NA	NA	NA	NA	NA	NA	NA	NA	NA	NA	NA	NA	NA	NA	1087000	NA	NA	NA	NA	NA	NA	NA	NA
P08621	SNRNP70	11	19.2	1	121290	96820	NA	NA	NA	NA	NA	NA	NA	NA	NA	NA	NA	NA	NA	NA	97539	NA	NA	NA	NA	NA	NA	NA	NA	NA	NA	NA	NA	NA	NA	NA	NA	NA	NA	NA	291010	NA	NA	NA	NA	NA	NA	NA	NA
P08648	ITGA5	10	9.9	1	80304	81319	NA	NA	NA	NA	NA	NA	NA	NA	NA	NA	NA	NA	NA	NA	78894	NA	NA	NA	NA	NA	NA	NA	NA	NA	NA	NA	NA	NA	NA	NA	NA	NA	NA	NA	116090	NA	NA	NA	NA	NA	NA	NA	NA
P08651	NFIC	3	6.9	1	38276	64699	NA	NA	NA	NA	NA	NA	NA	NA	NA	NA	NA	NA	NA	NA	69977	NA	NA	NA	NA	NA	NA	NA	NA	NA	NA	NA	NA	NA	NA	NA	NA	NA	NA	NA	76334	NA	NA	NA	NA	NA	NA	NA	NA
P08670	VIM	29	71.5	1	2938200	3123500	NA	NA	NA	NA	NA	NA	NA	NA	NA	NA	NA	NA	NA	NA	2142100	NA	NA	NA	NA	NA	NA	NA	NA	NA	NA	NA	NA	NA	NA	NA	NA	NA	NA	NA	4618100	NA	NA	NA	NA	NA	NA	NA	NA
P08697	SERPINF2	6	11.8	1	55792	76220	NA	NA	NA	NA	NA	NA	NA	NA	NA	NA	NA	NA	NA	NA	103810	NA	NA	NA	NA	NA	NA	NA	NA	NA	NA	NA	NA	NA	NA	NA	NA	NA	NA	NA	76705	NA	NA	NA	NA	NA	NA	NA	NA
P08708	RPS17	2	14.8	1	64402	23968	NA	NA	NA	NA	NA	NA	NA	NA	NA	NA	NA	NA	NA	NA	26167	NA	NA	NA	NA	NA	NA	NA	NA	NA	NA	NA	NA	NA	NA	NA	NA	NA	NA	NA	49363	NA	NA	NA	NA	NA	NA	NA	NA
P08754	GNAI3	4	28.8	1	46452	51435	NA	NA	NA	NA	NA	NA	NA	NA	NA	NA	NA	NA	NA	NA	62998	NA	NA	NA	NA	NA	NA	NA	NA	NA	NA	NA	NA	NA	NA	NA	NA	NA	NA	NA	73870	NA	NA	NA	NA	NA	NA	NA	NA
P08758	ANXA5	20	60.6	1	547470	505680	NA	NA	NA	NA	NA	NA	NA	NA	NA	NA	NA	NA	NA	NA	543740	NA	NA	NA	NA	NA	NA	NA	NA	NA	NA	NA	NA	NA	NA	NA	NA	NA	NA	NA	709470	NA	NA	NA	NA	NA	NA	NA	NA
P08842	STS	3	5.3	1	40806	77153	NA	NA	NA	NA	NA	NA	NA	NA	NA	NA	NA	NA	NA	NA	89753	NA	NA	NA	NA	NA	NA	NA	NA	NA	NA	NA	NA	NA	NA	NA	NA	NA	NA	NA	92721	NA	NA	NA	NA	NA	NA	NA	NA
P08861	CELA3B	1	3.7	1	4336.3	7003.5	NA	NA	NA	NA	NA	NA	NA	NA	NA	NA	NA	NA	NA	NA	19587	NA	NA	NA	NA	NA	NA	NA	NA	NA	NA	NA	NA	NA	NA	NA	NA	NA	NA	NA	8742.2	NA	NA	NA	NA	NA	NA	NA	NA
P08865	RPSA	8	30.2	1	53320	87511	NA	NA	NA	NA	NA	NA	NA	NA	NA	NA	NA	NA	NA	NA	85504	NA	NA	NA	NA	NA	NA	NA	NA	NA	NA	NA	NA	NA	NA	NA	NA	NA	NA	NA	133330	NA	NA	NA	NA	NA	NA	NA	NA
P08913	ADRA2A	2	6.7	1	780.2	1467.9	NA	NA	NA	NA	NA	NA	NA	NA	NA	NA	NA	NA	NA	NA	2195.3	NA	NA	NA	NA	NA	NA	NA	NA	NA	NA	NA	NA	NA	NA	NA	NA	NA	NA	NA	1319.7	NA	NA	NA	NA	NA	NA	NA	NA
P08962	CD63	3	10.5	1	123470	131710	NA	NA	NA	NA	NA	NA	NA	NA	NA	NA	NA	NA	NA	NA	162160	NA	NA	NA	NA	NA	NA	NA	NA	NA	NA	NA	NA	NA	NA	NA	NA	NA	NA	NA	184370	NA	NA	NA	NA	NA	NA	NA	NA
P09001	MRPL3	4	11.5	1	16348	22543	NA	NA	NA	NA	NA	NA	NA	NA	NA	NA	NA	NA	NA	NA	30773	NA	NA	NA	NA	NA	NA	NA	NA	NA	NA	NA	NA	NA	NA	NA	NA	NA	NA	NA	42790	NA	NA	NA	NA	NA	NA	NA	NA
P09012	SNRPA	6	25.9	1	175650	211760	NA	NA	NA	NA	NA	NA	NA	NA	NA	NA	NA	NA	NA	NA	193020	NA	NA	NA	NA	NA	NA	NA	NA	NA	NA	NA	NA	NA	NA	NA	NA	NA	NA	NA	414930	NA	NA	NA	NA	NA	NA	NA	NA
P09104	ENO2	2	9.9	1	38581	50186	NA	NA	NA	NA	NA	NA	NA	NA	NA	NA	NA	NA	NA	NA	54664	NA	NA	NA	NA	NA	NA	NA	NA	NA	NA	NA	NA	NA	NA	NA	NA	NA	NA	NA	71272	NA	NA	NA	NA	NA	NA	NA	NA
P09110	ACAA1	8	20.8	1	106820	91503	NA	NA	NA	NA	NA	NA	NA	NA	NA	NA	NA	NA	NA	NA	78242	NA	NA	NA	NA	NA	NA	NA	NA	NA	NA	NA	NA	NA	NA	NA	NA	NA	NA	NA	285500	NA	NA	NA	NA	NA	NA	NA	NA
P09132	SRP19	1	10.4	1	12303	12485	NA	NA	NA	NA	NA	NA	NA	NA	NA	NA	NA	NA	NA	NA	11714	NA	NA	NA	NA	NA	NA	NA	NA	NA	NA	NA	NA	NA	NA	NA	NA	NA	NA	NA	21606	NA	NA	NA	NA	NA	NA	NA	NA
P09211	GSTP1	7	37.1	1	722190	861340	NA	NA	NA	NA	NA	NA	NA	NA	NA	NA	NA	NA	NA	NA	507210	NA	NA	NA	NA	NA	NA	NA	NA	NA	NA	NA	NA	NA	NA	NA	NA	NA	NA	NA	1433400	NA	NA	NA	NA	NA	NA	NA	NA
P09234	SNRPC	1	5.7	1	7312.7	5411.7	NA	NA	NA	NA	NA	NA	NA	NA	NA	NA	NA	NA	NA	NA	4350.4	NA	NA	NA	NA	NA	NA	NA	NA	NA	NA	NA	NA	NA	NA	NA	NA	NA	NA	NA	20212	NA	NA	NA	NA	NA	NA	NA	NA
P09237	MMP7	2	8.2	1	24158	14771	NA	NA	NA	NA	NA	NA	NA	NA	NA	NA	NA	NA	NA	NA	18360	NA	NA	NA	NA	NA	NA	NA	NA	NA	NA	NA	NA	NA	NA	NA	NA	NA	NA	NA	19956	NA	NA	NA	NA	NA	NA	NA	NA
P09326	CD48	2	9.1	1	28015	44501	NA	NA	NA	NA	NA	NA	NA	NA	NA	NA	NA	NA	NA	NA	55767	NA	NA	NA	NA	NA	NA	NA	NA	NA	NA	NA	NA	NA	NA	NA	NA	NA	NA	NA	62786	NA	NA	NA	NA	NA	NA	NA	NA
P09327	VIL1	24	27.7	1	450250	650550	NA	NA	NA	NA	NA	NA	NA	NA	NA	NA	NA	NA	NA	NA	882960	NA	NA	NA	NA	NA	NA	NA	NA	NA	NA	NA	NA	NA	NA	NA	NA	NA	NA	NA	1536100	NA	NA	NA	NA	NA	NA	NA	NA
P09382	LGALS1	9	70.4	1	617440	661840	NA	NA	NA	NA	NA	NA	NA	NA	NA	NA	NA	NA	NA	NA	526800	NA	NA	NA	NA	NA	NA	NA	NA	NA	NA	NA	NA	NA	NA	NA	NA	NA	NA	NA	1076400	NA	NA	NA	NA	NA	NA	NA	NA
P09417	QDPR	6	31.1	1	130110	132240	NA	NA	NA	NA	NA	NA	NA	NA	NA	NA	NA	NA	NA	NA	131600	NA	NA	NA	NA	NA	NA	NA	NA	NA	NA	NA	NA	NA	NA	NA	NA	NA	NA	NA	393200	NA	NA	NA	NA	NA	NA	NA	NA
P09429;B2RPK0	HMGB1;HMGB1P1	9	37.7	1	257360	158830	NA	NA	NA	NA	NA	NA	NA	NA	NA	NA	NA	NA	NA	NA	157000	NA	NA	NA	NA	NA	NA	NA	NA	NA	NA	NA	NA	NA	NA	NA	NA	NA	NA	NA	690450	NA	NA	NA	NA	NA	NA	NA	NA
P09455	RBP1	5	39.3	1	77491	83903	NA	NA	NA	NA	NA	NA	NA	NA	NA	NA	NA	NA	NA	NA	97177	NA	NA	NA	NA	NA	NA	NA	NA	NA	NA	NA	NA	NA	NA	NA	NA	NA	NA	NA	111890	NA	NA	NA	NA	NA	NA	NA	NA
P09467	FBP1	8	21.9	1	55708	94770	NA	NA	NA	NA	NA	NA	NA	NA	NA	NA	NA	NA	NA	NA	117780	NA	NA	NA	NA	NA	NA	NA	NA	NA	NA	NA	NA	NA	NA	NA	NA	NA	NA	NA	130290	NA	NA	NA	NA	NA	NA	NA	NA
P09471	GNAO1	6	19.2	1	95480	109840	NA	NA	NA	NA	NA	NA	NA	NA	NA	NA	NA	NA	NA	NA	115190	NA	NA	NA	NA	NA	NA	NA	NA	NA	NA	NA	NA	NA	NA	NA	NA	NA	NA	NA	138130	NA	NA	NA	NA	NA	NA	NA	NA
P09486	SPARC	2	7.6	1	62029	40690	NA	NA	NA	NA	NA	NA	NA	NA	NA	NA	NA	NA	NA	NA	41989	NA	NA	NA	NA	NA	NA	NA	NA	NA	NA	NA	NA	NA	NA	NA	NA	NA	NA	NA	56908	NA	NA	NA	NA	NA	NA	NA	NA
P09488;Q03013	GSTM1;GSTM4	1	27.1	1	39571	22714	NA	NA	NA	NA	NA	NA	NA	NA	NA	NA	NA	NA	NA	NA	21803	NA	NA	NA	NA	NA	NA	NA	NA	NA	NA	NA	NA	NA	NA	NA	NA	NA	NA	NA	30206	NA	NA	NA	NA	NA	NA	NA	NA
P09493	TPM1	10	63	1	5433900	2380400	NA	NA	NA	NA	NA	NA	NA	NA	NA	NA	NA	NA	NA	NA	1149800	NA	NA	NA	NA	NA	NA	NA	NA	NA	NA	NA	NA	NA	NA	NA	NA	NA	NA	NA	4456400	NA	NA	NA	NA	NA	NA	NA	NA
P09496	CLTA	3	9.3	1	22688	20749	NA	NA	NA	NA	NA	NA	NA	NA	NA	NA	NA	NA	NA	NA	24030	NA	NA	NA	NA	NA	NA	NA	NA	NA	NA	NA	NA	NA	NA	NA	NA	NA	NA	NA	77189	NA	NA	NA	NA	NA	NA	NA	NA
P09497	CLTB	6	21	1	45064	33763	NA	NA	NA	NA	NA	NA	NA	NA	NA	NA	NA	NA	NA	NA	41158	NA	NA	NA	NA	NA	NA	NA	NA	NA	NA	NA	NA	NA	NA	NA	NA	NA	NA	NA	130800	NA	NA	NA	NA	NA	NA	NA	NA
P09525	ANXA4	18	50.2	1	695680	635280	NA	NA	NA	NA	NA	NA	NA	NA	NA	NA	NA	NA	NA	NA	583710	NA	NA	NA	NA	NA	NA	NA	NA	NA	NA	NA	NA	NA	NA	NA	NA	NA	NA	NA	944890	NA	NA	NA	NA	NA	NA	NA	NA
P09543	CNP	8	18.1	1	142460	164770	NA	NA	NA	NA	NA	NA	NA	NA	NA	NA	NA	NA	NA	NA	146060	NA	NA	NA	NA	NA	NA	NA	NA	NA	NA	NA	NA	NA	NA	NA	NA	NA	NA	NA	258560	NA	NA	NA	NA	NA	NA	NA	NA
P09601	HMOX1	3	13.9	1	14123	23150	NA	NA	NA	NA	NA	NA	NA	NA	NA	NA	NA	NA	NA	NA	35532	NA	NA	NA	NA	NA	NA	NA	NA	NA	NA	NA	NA	NA	NA	NA	NA	NA	NA	NA	33242	NA	NA	NA	NA	NA	NA	NA	NA
P09619	PDGFRB	2	1.4	1	18424	12831	NA	NA	NA	NA	NA	NA	NA	NA	NA	NA	NA	NA	NA	NA	8774.9	NA	NA	NA	NA	NA	NA	NA	NA	NA	NA	NA	NA	NA	NA	NA	NA	NA	NA	NA	15879	NA	NA	NA	NA	NA	NA	NA	NA
P09622	DLD	14	28.1	1	376030	475760	NA	NA	NA	NA	NA	NA	NA	NA	NA	NA	NA	NA	NA	NA	700290	NA	NA	NA	NA	NA	NA	NA	NA	NA	NA	NA	NA	NA	NA	NA	NA	NA	NA	NA	880270	NA	NA	NA	NA	NA	NA	NA	NA
P09651;Q32P51	HNRNPA1;HNRNPA1L2	5	19.4	1	98221	122500	NA	NA	NA	NA	NA	NA	NA	NA	NA	NA	NA	NA	NA	NA	73143	NA	NA	NA	NA	NA	NA	NA	NA	NA	NA	NA	NA	NA	NA	NA	NA	NA	NA	NA	217250	NA	NA	NA	NA	NA	NA	NA	NA
P09661	SNRPA1	7	24.7	1	113110	123030	NA	NA	NA	NA	NA	NA	NA	NA	NA	NA	NA	NA	NA	NA	111170	NA	NA	NA	NA	NA	NA	NA	NA	NA	NA	NA	NA	NA	NA	NA	NA	NA	NA	NA	244840	NA	NA	NA	NA	NA	NA	NA	NA
P09668	CTSH	4	10.4	1	69006	89990	NA	NA	NA	NA	NA	NA	NA	NA	NA	NA	NA	NA	NA	NA	100180	NA	NA	NA	NA	NA	NA	NA	NA	NA	NA	NA	NA	NA	NA	NA	NA	NA	NA	NA	102180	NA	NA	NA	NA	NA	NA	NA	NA
P09669	COX6C	6	34.7	1	35424	31923	NA	NA	NA	NA	NA	NA	NA	NA	NA	NA	NA	NA	NA	NA	33847	NA	NA	NA	NA	NA	NA	NA	NA	NA	NA	NA	NA	NA	NA	NA	NA	NA	NA	NA	102400	NA	NA	NA	NA	NA	NA	NA	NA
P09758	TACSTD2	2	8.7	1	3964.9	3963.6	NA	NA	NA	NA	NA	NA	NA	NA	NA	NA	NA	NA	NA	NA	5835.6	NA	NA	NA	NA	NA	NA	NA	NA	NA	NA	NA	NA	NA	NA	NA	NA	NA	NA	NA	7504.3	NA	NA	NA	NA	NA	NA	NA	NA
P09871	C1S	8	12.2	1	140090	177160	NA	NA	NA	NA	NA	NA	NA	NA	NA	NA	NA	NA	NA	NA	192320	NA	NA	NA	NA	NA	NA	NA	NA	NA	NA	NA	NA	NA	NA	NA	NA	NA	NA	NA	213600	NA	NA	NA	NA	NA	NA	NA	NA
P09874	PARP1	27	22.2	1	559590	582300	NA	NA	NA	NA	NA	NA	NA	NA	NA	NA	NA	NA	NA	NA	542630	NA	NA	NA	NA	NA	NA	NA	NA	NA	NA	NA	NA	NA	NA	NA	NA	NA	NA	NA	984390	NA	NA	NA	NA	NA	NA	NA	NA
P09914	IFIT1	6	13.4	1	24395	29128	NA	NA	NA	NA	NA	NA	NA	NA	NA	NA	NA	NA	NA	NA	40293	NA	NA	NA	NA	NA	NA	NA	NA	NA	NA	NA	NA	NA	NA	NA	NA	NA	NA	NA	29505	NA	NA	NA	NA	NA	NA	NA	NA
P09936	UCHL1	7	29.6	1	103880	146780	NA	NA	NA	NA	NA	NA	NA	NA	NA	NA	NA	NA	NA	NA	161870	NA	NA	NA	NA	NA	NA	NA	NA	NA	NA	NA	NA	NA	NA	NA	NA	NA	NA	NA	189430	NA	NA	NA	NA	NA	NA	NA	NA
P09960	LTA4H	21	37.3	1	365340	389990	NA	NA	NA	NA	NA	NA	NA	NA	NA	NA	NA	NA	NA	NA	440790	NA	NA	NA	NA	NA	NA	NA	NA	NA	NA	NA	NA	NA	NA	NA	NA	NA	NA	NA	666640	NA	NA	NA	NA	NA	NA	NA	NA
P09972	ALDOC	8	37.4	1	111840	150790	NA	NA	NA	NA	NA	NA	NA	NA	NA	NA	NA	NA	NA	NA	169120	NA	NA	NA	NA	NA	NA	NA	NA	NA	NA	NA	NA	NA	NA	NA	NA	NA	NA	NA	252340	NA	NA	NA	NA	NA	NA	NA	NA
P0C0L4	C4A	2	22.9	1	686480	888610	NA	NA	NA	NA	NA	NA	NA	NA	NA	NA	NA	NA	NA	NA	1008600	NA	NA	NA	NA	NA	NA	NA	NA	NA	NA	NA	NA	NA	NA	NA	NA	NA	NA	NA	917500	NA	NA	NA	NA	NA	NA	NA	NA
P0C0L5	C4B	1	22.5	1	11188	12367	NA	NA	NA	NA	NA	NA	NA	NA	NA	NA	NA	NA	NA	NA	12414	NA	NA	NA	NA	NA	NA	NA	NA	NA	NA	NA	NA	NA	NA	NA	NA	NA	NA	NA	16893	NA	NA	NA	NA	NA	NA	NA	NA
Q71UI9;P0C0S5	H2AFV;H2AFZ	2	31.2	1	103310	127750	NA	NA	NA	NA	NA	NA	NA	NA	NA	NA	NA	NA	NA	NA	93069	NA	NA	NA	NA	NA	NA	NA	NA	NA	NA	NA	NA	NA	NA	NA	NA	NA	NA	NA	199480	NA	NA	NA	NA	NA	NA	NA	NA
P0C7P0	CISD3	2	15	1	20935	27965	NA	NA	NA	NA	NA	NA	NA	NA	NA	NA	NA	NA	NA	NA	31735	NA	NA	NA	NA	NA	NA	NA	NA	NA	NA	NA	NA	NA	NA	NA	NA	NA	NA	NA	45306	NA	NA	NA	NA	NA	NA	NA	NA
P0DJI8;P0DJI9	SAA1;SAA2	2	13.1	1	23792	21908	NA	NA	NA	NA	NA	NA	NA	NA	NA	NA	NA	NA	NA	NA	19804	NA	NA	NA	NA	NA	NA	NA	NA	NA	NA	NA	NA	NA	NA	NA	NA	NA	NA	NA	13612	NA	NA	NA	NA	NA	NA	NA	NA
P0DMM9;P0DMN0	SULT1A3;SULT1A4	3	41	1	10250	15962	NA	NA	NA	NA	NA	NA	NA	NA	NA	NA	NA	NA	NA	NA	19668	NA	NA	NA	NA	NA	NA	NA	NA	NA	NA	NA	NA	NA	NA	NA	NA	NA	NA	NA	25621	NA	NA	NA	NA	NA	NA	NA	NA
P0DMV8;P0DMV9	HSPA1A;HSPA1B	12	44.8	1	1130500	1229000	NA	NA	NA	NA	NA	NA	NA	NA	NA	NA	NA	NA	NA	NA	1207300	NA	NA	NA	NA	NA	NA	NA	NA	NA	NA	NA	NA	NA	NA	NA	NA	NA	NA	NA	2232500	NA	NA	NA	NA	NA	NA	NA	NA
Q01081;P0DN76	U2AF1	2	8.8	1	2702.7	2781	NA	NA	NA	NA	NA	NA	NA	NA	NA	NA	NA	NA	NA	NA	2702.3	NA	NA	NA	NA	NA	NA	NA	NA	NA	NA	NA	NA	NA	NA	NA	NA	NA	NA	NA	10591	NA	NA	NA	NA	NA	NA	NA	NA
P0DOX2		3	31	1	238560	287360	NA	NA	NA	NA	NA	NA	NA	NA	NA	NA	NA	NA	NA	NA	246960	NA	NA	NA	NA	NA	NA	NA	NA	NA	NA	NA	NA	NA	NA	NA	NA	NA	NA	NA	361890	NA	NA	NA	NA	NA	NA	NA	NA
P0DOX3		1	1.8	1	42381	51544	NA	NA	NA	NA	NA	NA	NA	NA	NA	NA	NA	NA	NA	NA	72333	NA	NA	NA	NA	NA	NA	NA	NA	NA	NA	NA	NA	NA	NA	NA	NA	NA	NA	NA	70058	NA	NA	NA	NA	NA	NA	NA	NA
P0DOX5;P01857	IGHG1	9	43.2	1	1941600	1833400	NA	NA	NA	NA	NA	NA	NA	NA	NA	NA	NA	NA	NA	NA	1842600	NA	NA	NA	NA	NA	NA	NA	NA	NA	NA	NA	NA	NA	NA	NA	NA	NA	NA	NA	2031200	NA	NA	NA	NA	NA	NA	NA	NA
P0DOX6		0	23.6	1	3215.7	2916.1	NA	NA	NA	NA	NA	NA	NA	NA	NA	NA	NA	NA	NA	NA	6879.4	NA	NA	NA	NA	NA	NA	NA	NA	NA	NA	NA	NA	NA	NA	NA	NA	NA	NA	NA	6178.1	NA	NA	NA	NA	NA	NA	NA	NA
P0DOX7		3	53.7	1	765440	617090	NA	NA	NA	NA	NA	NA	NA	NA	NA	NA	NA	NA	NA	NA	576220	NA	NA	NA	NA	NA	NA	NA	NA	NA	NA	NA	NA	NA	NA	NA	NA	NA	NA	NA	844270	NA	NA	NA	NA	NA	NA	NA	NA
P0DOX8;B9A064;P0CG04	IGLL5;IGLC1	5	41.7	1	367990	390400	NA	NA	NA	NA	NA	NA	NA	NA	NA	NA	NA	NA	NA	NA	349740	NA	NA	NA	NA	NA	NA	NA	NA	NA	NA	NA	NA	NA	NA	NA	NA	NA	NA	NA	454640	NA	NA	NA	NA	NA	NA	NA	NA
P0DOY2;P0DOY3;P0CF74	IGLC6	2	69.8	1	388530	655550	NA	NA	NA	NA	NA	NA	NA	NA	NA	NA	NA	NA	NA	NA	547790	NA	NA	NA	NA	NA	NA	NA	NA	NA	NA	NA	NA	NA	NA	NA	NA	NA	NA	NA	486270	NA	NA	NA	NA	NA	NA	NA	NA
P0DP25;P0DP24;P0DP23		4	18.8	1	22651	63545	NA	NA	NA	NA	NA	NA	NA	NA	NA	NA	NA	NA	NA	NA	44125	NA	NA	NA	NA	NA	NA	NA	NA	NA	NA	NA	NA	NA	NA	NA	NA	NA	NA	NA	65871	NA	NA	NA	NA	NA	NA	NA	NA
P0DTE4;P0DTE5		1	4	1	0	0	NA	NA	NA	NA	NA	NA	NA	NA	NA	NA	NA	NA	NA	NA	0	NA	NA	NA	NA	NA	NA	NA	NA	NA	NA	NA	NA	NA	NA	NA	NA	NA	NA	NA	0	NA	NA	NA	NA	NA	NA	NA	NA
P10109	FDX1	2	9.2	1	17615	24158	NA	NA	NA	NA	NA	NA	NA	NA	NA	NA	NA	NA	NA	NA	31185	NA	NA	NA	NA	NA	NA	NA	NA	NA	NA	NA	NA	NA	NA	NA	NA	NA	NA	NA	48852	NA	NA	NA	NA	NA	NA	NA	NA
P10153	RNASE2	3	19.9	1	38212	37050	NA	NA	NA	NA	NA	NA	NA	NA	NA	NA	NA	NA	NA	NA	44197	NA	NA	NA	NA	NA	NA	NA	NA	NA	NA	NA	NA	NA	NA	NA	NA	NA	NA	NA	65249	NA	NA	NA	NA	NA	NA	NA	NA
P10155	TROVE2	14	23.8	1	146830	188390	NA	NA	NA	NA	NA	NA	NA	NA	NA	NA	NA	NA	NA	NA	210480	NA	NA	NA	NA	NA	NA	NA	NA	NA	NA	NA	NA	NA	NA	NA	NA	NA	NA	NA	294520	NA	NA	NA	NA	NA	NA	NA	NA
P10176	COX8A	1	13	1	24549	27104	NA	NA	NA	NA	NA	NA	NA	NA	NA	NA	NA	NA	NA	NA	45349	NA	NA	NA	NA	NA	NA	NA	NA	NA	NA	NA	NA	NA	NA	NA	NA	NA	NA	NA	62333	NA	NA	NA	NA	NA	NA	NA	NA
P10253	GAA	8	9	1	78618	156200	NA	NA	NA	NA	NA	NA	NA	NA	NA	NA	NA	NA	NA	NA	158120	NA	NA	NA	NA	NA	NA	NA	NA	NA	NA	NA	NA	NA	NA	NA	NA	NA	NA	NA	154420	NA	NA	NA	NA	NA	NA	NA	NA
P10301	RRAS	7	47.7	1	157620	163800	NA	NA	NA	NA	NA	NA	NA	NA	NA	NA	NA	NA	NA	NA	178410	NA	NA	NA	NA	NA	NA	NA	NA	NA	NA	NA	NA	NA	NA	NA	NA	NA	NA	NA	202640	NA	NA	NA	NA	NA	NA	NA	NA
P10321	HLA-C	5	33.1	1	177470	344740	NA	NA	NA	NA	NA	NA	NA	NA	NA	NA	NA	NA	NA	NA	351850	NA	NA	NA	NA	NA	NA	NA	NA	NA	NA	NA	NA	NA	NA	NA	NA	NA	NA	NA	462530	NA	NA	NA	NA	NA	NA	NA	NA
P10412	HIST1H1E	6	48.4	1	168520	63894	NA	NA	NA	NA	NA	NA	NA	NA	NA	NA	NA	NA	NA	NA	60434	NA	NA	NA	NA	NA	NA	NA	NA	NA	NA	NA	NA	NA	NA	NA	NA	NA	NA	NA	311820	NA	NA	NA	NA	NA	NA	NA	NA
P10515	DLAT	12	19.3	1	207750	275710	NA	NA	NA	NA	NA	NA	NA	NA	NA	NA	NA	NA	NA	NA	327030	NA	NA	NA	NA	NA	NA	NA	NA	NA	NA	NA	NA	NA	NA	NA	NA	NA	NA	NA	499150	NA	NA	NA	NA	NA	NA	NA	NA
P10586	PTPRF	9	7.2	1	68165	105190	NA	NA	NA	NA	NA	NA	NA	NA	NA	NA	NA	NA	NA	NA	127970	NA	NA	NA	NA	NA	NA	NA	NA	NA	NA	NA	NA	NA	NA	NA	NA	NA	NA	NA	170130	NA	NA	NA	NA	NA	NA	NA	NA
P10599	TXN	6	55.2	1	469580	624060	NA	NA	NA	NA	NA	NA	NA	NA	NA	NA	NA	NA	NA	NA	581940	NA	NA	NA	NA	NA	NA	NA	NA	NA	NA	NA	NA	NA	NA	NA	NA	NA	NA	NA	1211300	NA	NA	NA	NA	NA	NA	NA	NA
P10606	COX5B	6	49.6	1	34041	52845	NA	NA	NA	NA	NA	NA	NA	NA	NA	NA	NA	NA	NA	NA	69347	NA	NA	NA	NA	NA	NA	NA	NA	NA	NA	NA	NA	NA	NA	NA	NA	NA	NA	NA	145700	NA	NA	NA	NA	NA	NA	NA	NA
P10619	CTSA	8	15.2	1	72767	120630	NA	NA	NA	NA	NA	NA	NA	NA	NA	NA	NA	NA	NA	NA	97920	NA	NA	NA	NA	NA	NA	NA	NA	NA	NA	NA	NA	NA	NA	NA	NA	NA	NA	NA	194310	NA	NA	NA	NA	NA	NA	NA	NA
P10620	MGST1	3	22.6	1	117270	146020	NA	NA	NA	NA	NA	NA	NA	NA	NA	NA	NA	NA	NA	NA	119010	NA	NA	NA	NA	NA	NA	NA	NA	NA	NA	NA	NA	NA	NA	NA	NA	NA	NA	NA	404390	NA	NA	NA	NA	NA	NA	NA	NA
P10643	C7	13	16.4	1	184720	222250	NA	NA	NA	NA	NA	NA	NA	NA	NA	NA	NA	NA	NA	NA	241840	NA	NA	NA	NA	NA	NA	NA	NA	NA	NA	NA	NA	NA	NA	NA	NA	NA	NA	NA	162350	NA	NA	NA	NA	NA	NA	NA	NA
P10644	PRKAR1A	14	31.2	1	207360	214990	NA	NA	NA	NA	NA	NA	NA	NA	NA	NA	NA	NA	NA	NA	220860	NA	NA	NA	NA	NA	NA	NA	NA	NA	NA	NA	NA	NA	NA	NA	NA	NA	NA	NA	434450	NA	NA	NA	NA	NA	NA	NA	NA
P10645	CHGA	8	15.8	1	14906	58645	NA	NA	NA	NA	NA	NA	NA	NA	NA	NA	NA	NA	NA	NA	41015	NA	NA	NA	NA	NA	NA	NA	NA	NA	NA	NA	NA	NA	NA	NA	NA	NA	NA	NA	256580	NA	NA	NA	NA	NA	NA	NA	NA
P10746	UROS	1	5.3	1	9360.5	13795	NA	NA	NA	NA	NA	NA	NA	NA	NA	NA	NA	NA	NA	NA	12161	NA	NA	NA	NA	NA	NA	NA	NA	NA	NA	NA	NA	NA	NA	NA	NA	NA	NA	NA	17499	NA	NA	NA	NA	NA	NA	NA	NA
P10768	ESD	7	28.7	1	140740	175820	NA	NA	NA	NA	NA	NA	NA	NA	NA	NA	NA	NA	NA	NA	189910	NA	NA	NA	NA	NA	NA	NA	NA	NA	NA	NA	NA	NA	NA	NA	NA	NA	NA	NA	279560	NA	NA	NA	NA	NA	NA	NA	NA
P10809	HSPD1	23	45.2	1	818940	979290	NA	NA	NA	NA	NA	NA	NA	NA	NA	NA	NA	NA	NA	NA	1295300	NA	NA	NA	NA	NA	NA	NA	NA	NA	NA	NA	NA	NA	NA	NA	NA	NA	NA	NA	1769500	NA	NA	NA	NA	NA	NA	NA	NA
P10909	CLU	10	20.5	1	151140	213180	NA	NA	NA	NA	NA	NA	NA	NA	NA	NA	NA	NA	NA	NA	212010	NA	NA	NA	NA	NA	NA	NA	NA	NA	NA	NA	NA	NA	NA	NA	NA	NA	NA	NA	211000	NA	NA	NA	NA	NA	NA	NA	NA
P10915;Q96S86	HAPLN1;HAPLN3	2	7.1	1	15590	23297	NA	NA	NA	NA	NA	NA	NA	NA	NA	NA	NA	NA	NA	NA	21230	NA	NA	NA	NA	NA	NA	NA	NA	NA	NA	NA	NA	NA	NA	NA	NA	NA	NA	NA	46760	NA	NA	NA	NA	NA	NA	NA	NA
P11021	HSPA5	28	46.9	1	1292300	1218700	NA	NA	NA	NA	NA	NA	NA	NA	NA	NA	NA	NA	NA	NA	1005700	NA	NA	NA	NA	NA	NA	NA	NA	NA	NA	NA	NA	NA	NA	NA	NA	NA	NA	NA	2274800	NA	NA	NA	NA	NA	NA	NA	NA
P11047	LAMC1	29	20.5	1	396460	415960	NA	NA	NA	NA	NA	NA	NA	NA	NA	NA	NA	NA	NA	NA	368000	NA	NA	NA	NA	NA	NA	NA	NA	NA	NA	NA	NA	NA	NA	NA	NA	NA	NA	NA	502070	NA	NA	NA	NA	NA	NA	NA	NA
P11049	CD37	2	6	1	18760	23012	NA	NA	NA	NA	NA	NA	NA	NA	NA	NA	NA	NA	NA	NA	22281	NA	NA	NA	NA	NA	NA	NA	NA	NA	NA	NA	NA	NA	NA	NA	NA	NA	NA	NA	27793	NA	NA	NA	NA	NA	NA	NA	NA
P11117	ACP2	1	1.9	1	16286	28355	NA	NA	NA	NA	NA	NA	NA	NA	NA	NA	NA	NA	NA	NA	26858	NA	NA	NA	NA	NA	NA	NA	NA	NA	NA	NA	NA	NA	NA	NA	NA	NA	NA	NA	34976	NA	NA	NA	NA	NA	NA	NA	NA
P11142	HSPA8	18	41.6	1	1034200	964040	NA	NA	NA	NA	NA	NA	NA	NA	NA	NA	NA	NA	NA	NA	853860	NA	NA	NA	NA	NA	NA	NA	NA	NA	NA	NA	NA	NA	NA	NA	NA	NA	NA	NA	1669200	NA	NA	NA	NA	NA	NA	NA	NA
P11166	SLC2A1	5	9.6	1	53937	56882	NA	NA	NA	NA	NA	NA	NA	NA	NA	NA	NA	NA	NA	NA	77173	NA	NA	NA	NA	NA	NA	NA	NA	NA	NA	NA	NA	NA	NA	NA	NA	NA	NA	NA	78703	NA	NA	NA	NA	NA	NA	NA	NA
P11169;Q8TDB8	SLC2A3;SLC2A14	2	4	1	6686.9	5611	NA	NA	NA	NA	NA	NA	NA	NA	NA	NA	NA	NA	NA	NA	6003.2	NA	NA	NA	NA	NA	NA	NA	NA	NA	NA	NA	NA	NA	NA	NA	NA	NA	NA	NA	7404.7	NA	NA	NA	NA	NA	NA	NA	NA
P11171	EPB41	4	7.8	1	34777	50363	NA	NA	NA	NA	NA	NA	NA	NA	NA	NA	NA	NA	NA	NA	67810	NA	NA	NA	NA	NA	NA	NA	NA	NA	NA	NA	NA	NA	NA	NA	NA	NA	NA	NA	75554	NA	NA	NA	NA	NA	NA	NA	NA
P11172	UMPS	5	9.4	1	40224	59114	NA	NA	NA	NA	NA	NA	NA	NA	NA	NA	NA	NA	NA	NA	59920	NA	NA	NA	NA	NA	NA	NA	NA	NA	NA	NA	NA	NA	NA	NA	NA	NA	NA	NA	96636	NA	NA	NA	NA	NA	NA	NA	NA
P11177	PDHB	8	24.8	1	134780	161700	NA	NA	NA	NA	NA	NA	NA	NA	NA	NA	NA	NA	NA	NA	191990	NA	NA	NA	NA	NA	NA	NA	NA	NA	NA	NA	NA	NA	NA	NA	NA	NA	NA	NA	308810	NA	NA	NA	NA	NA	NA	NA	NA
P11182	DBT	6	11.6	1	31121	41472	NA	NA	NA	NA	NA	NA	NA	NA	NA	NA	NA	NA	NA	NA	45984	NA	NA	NA	NA	NA	NA	NA	NA	NA	NA	NA	NA	NA	NA	NA	NA	NA	NA	NA	79719	NA	NA	NA	NA	NA	NA	NA	NA
P11215	ITGAM	14	14.6	1	177610	141540	NA	NA	NA	NA	NA	NA	NA	NA	NA	NA	NA	NA	NA	NA	164970	NA	NA	NA	NA	NA	NA	NA	NA	NA	NA	NA	NA	NA	NA	NA	NA	NA	NA	NA	180510	NA	NA	NA	NA	NA	NA	NA	NA
P11216	PYGB	22	39.6	1	480470	589290	NA	NA	NA	NA	NA	NA	NA	NA	NA	NA	NA	NA	NA	NA	623420	NA	NA	NA	NA	NA	NA	NA	NA	NA	NA	NA	NA	NA	NA	NA	NA	NA	NA	NA	976790	NA	NA	NA	NA	NA	NA	NA	NA
P11217	PYGM	6	17.3	1	83446	85509	NA	NA	NA	NA	NA	NA	NA	NA	NA	NA	NA	NA	NA	NA	102420	NA	NA	NA	NA	NA	NA	NA	NA	NA	NA	NA	NA	NA	NA	NA	NA	NA	NA	NA	115220	NA	NA	NA	NA	NA	NA	NA	NA
P11226	MBL2	2	10.1	1	13320	16164	NA	NA	NA	NA	NA	NA	NA	NA	NA	NA	NA	NA	NA	NA	18467	NA	NA	NA	NA	NA	NA	NA	NA	NA	NA	NA	NA	NA	NA	NA	NA	NA	NA	NA	23681	NA	NA	NA	NA	NA	NA	NA	NA
P11233	RALA	4	30.1	1	101750	88397	NA	NA	NA	NA	NA	NA	NA	NA	NA	NA	NA	NA	NA	NA	85905	NA	NA	NA	NA	NA	NA	NA	NA	NA	NA	NA	NA	NA	NA	NA	NA	NA	NA	NA	191360	NA	NA	NA	NA	NA	NA	NA	NA
P11234	RALB	2	17	1	11830	13947	NA	NA	NA	NA	NA	NA	NA	NA	NA	NA	NA	NA	NA	NA	17421	NA	NA	NA	NA	NA	NA	NA	NA	NA	NA	NA	NA	NA	NA	NA	NA	NA	NA	NA	21891	NA	NA	NA	NA	NA	NA	NA	NA
P11277	SPTB	17	9.8	1	86621	137300	NA	NA	NA	NA	NA	NA	NA	NA	NA	NA	NA	NA	NA	NA	181860	NA	NA	NA	NA	NA	NA	NA	NA	NA	NA	NA	NA	NA	NA	NA	NA	NA	NA	NA	192890	NA	NA	NA	NA	NA	NA	NA	NA
P11279	LAMP1	4	8.6	1	55746	63327	NA	NA	NA	NA	NA	NA	NA	NA	NA	NA	NA	NA	NA	NA	78731	NA	NA	NA	NA	NA	NA	NA	NA	NA	NA	NA	NA	NA	NA	NA	NA	NA	NA	NA	82907	NA	NA	NA	NA	NA	NA	NA	NA
P11310	ACADM	9	21.1	1	184770	235830	NA	NA	NA	NA	NA	NA	NA	NA	NA	NA	NA	NA	NA	NA	252430	NA	NA	NA	NA	NA	NA	NA	NA	NA	NA	NA	NA	NA	NA	NA	NA	NA	NA	NA	407360	NA	NA	NA	NA	NA	NA	NA	NA
P11387	TOP1	12	19.9	1	236230	224720	NA	NA	NA	NA	NA	NA	NA	NA	NA	NA	NA	NA	NA	NA	243850	NA	NA	NA	NA	NA	NA	NA	NA	NA	NA	NA	NA	NA	NA	NA	NA	NA	NA	NA	412710	NA	NA	NA	NA	NA	NA	NA	NA
P11388	TOP2A	4	5.5	1	17155	20173	NA	NA	NA	NA	NA	NA	NA	NA	NA	NA	NA	NA	NA	NA	28987	NA	NA	NA	NA	NA	NA	NA	NA	NA	NA	NA	NA	NA	NA	NA	NA	NA	NA	NA	26834	NA	NA	NA	NA	NA	NA	NA	NA
P11413	G6PD	14	26	1	106530	123670	NA	NA	NA	NA	NA	NA	NA	NA	NA	NA	NA	NA	NA	NA	125200	NA	NA	NA	NA	NA	NA	NA	NA	NA	NA	NA	NA	NA	NA	NA	NA	NA	NA	NA	150690	NA	NA	NA	NA	NA	NA	NA	NA
P11498	PC	5	4.8	1	31969	45808	NA	NA	NA	NA	NA	NA	NA	NA	NA	NA	NA	NA	NA	NA	59616	NA	NA	NA	NA	NA	NA	NA	NA	NA	NA	NA	NA	NA	NA	NA	NA	NA	NA	NA	87518	NA	NA	NA	NA	NA	NA	NA	NA
P11532	DMD	51	13.8	1	563850	598710	NA	NA	NA	NA	NA	NA	NA	NA	NA	NA	NA	NA	NA	NA	586830	NA	NA	NA	NA	NA	NA	NA	NA	NA	NA	NA	NA	NA	NA	NA	NA	NA	NA	NA	801720	NA	NA	NA	NA	NA	NA	NA	NA
P11586	MTHFD1	20	22.7	1	298880	418040	NA	NA	NA	NA	NA	NA	NA	NA	NA	NA	NA	NA	NA	NA	382970	NA	NA	NA	NA	NA	NA	NA	NA	NA	NA	NA	NA	NA	NA	NA	NA	NA	NA	NA	763800	NA	NA	NA	NA	NA	NA	NA	NA
P11678	EPX	16	24.2	1	952440	1008200	NA	NA	NA	NA	NA	NA	NA	NA	NA	NA	NA	NA	NA	NA	953210	NA	NA	NA	NA	NA	NA	NA	NA	NA	NA	NA	NA	NA	NA	NA	NA	NA	NA	NA	507150	NA	NA	NA	NA	NA	NA	NA	NA
P11717	IGF2R	27	11.3	1	259690	289390	NA	NA	NA	NA	NA	NA	NA	NA	NA	NA	NA	NA	NA	NA	325740	NA	NA	NA	NA	NA	NA	NA	NA	NA	NA	NA	NA	NA	NA	NA	NA	NA	NA	NA	518440	NA	NA	NA	NA	NA	NA	NA	NA
P11766	ADH5	16	45.5	1	684710	576870	NA	NA	NA	NA	NA	NA	NA	NA	NA	NA	NA	NA	NA	NA	566730	NA	NA	NA	NA	NA	NA	NA	NA	NA	NA	NA	NA	NA	NA	NA	NA	NA	NA	NA	1112200	NA	NA	NA	NA	NA	NA	NA	NA
P11836	MS4A1	1	4.7	1	3979.7	4890.6	NA	NA	NA	NA	NA	NA	NA	NA	NA	NA	NA	NA	NA	NA	8173.9	NA	NA	NA	NA	NA	NA	NA	NA	NA	NA	NA	NA	NA	NA	NA	NA	NA	NA	NA	7995.9	NA	NA	NA	NA	NA	NA	NA	NA
P11908	PRPS2	6	30.2	1	110050	149790	NA	NA	NA	NA	NA	NA	NA	NA	NA	NA	NA	NA	NA	NA	172170	NA	NA	NA	NA	NA	NA	NA	NA	NA	NA	NA	NA	NA	NA	NA	NA	NA	NA	NA	289480	NA	NA	NA	NA	NA	NA	NA	NA
P11940;Q9H361	PABPC1;PABPC3	13	27.5	1	493250	482070	NA	NA	NA	NA	NA	NA	NA	NA	NA	NA	NA	NA	NA	NA	339210	NA	NA	NA	NA	NA	NA	NA	NA	NA	NA	NA	NA	NA	NA	NA	NA	NA	NA	NA	761890	NA	NA	NA	NA	NA	NA	NA	NA
P12004	PCNA	6	21.1	1	50504	61385	NA	NA	NA	NA	NA	NA	NA	NA	NA	NA	NA	NA	NA	NA	61999	NA	NA	NA	NA	NA	NA	NA	NA	NA	NA	NA	NA	NA	NA	NA	NA	NA	NA	NA	100720	NA	NA	NA	NA	NA	NA	NA	NA
P12081	HARS	12	26.9	1	232930	259730	NA	NA	NA	NA	NA	NA	NA	NA	NA	NA	NA	NA	NA	NA	283810	NA	NA	NA	NA	NA	NA	NA	NA	NA	NA	NA	NA	NA	NA	NA	NA	NA	NA	NA	471320	NA	NA	NA	NA	NA	NA	NA	NA
P12104	FABP2	5	34.1	1	73614	188340	NA	NA	NA	NA	NA	NA	NA	NA	NA	NA	NA	NA	NA	NA	264850	NA	NA	NA	NA	NA	NA	NA	NA	NA	NA	NA	NA	NA	NA	NA	NA	NA	NA	NA	397640	NA	NA	NA	NA	NA	NA	NA	NA
P12109	COL6A1	28	31.7	1	758820	1411400	NA	NA	NA	NA	NA	NA	NA	NA	NA	NA	NA	NA	NA	NA	1053100	NA	NA	NA	NA	NA	NA	NA	NA	NA	NA	NA	NA	NA	NA	NA	NA	NA	NA	NA	1081600	NA	NA	NA	NA	NA	NA	NA	NA
P12110	COL6A2	16	16.4	1	590950	1220100	NA	NA	NA	NA	NA	NA	NA	NA	NA	NA	NA	NA	NA	NA	896140	NA	NA	NA	NA	NA	NA	NA	NA	NA	NA	NA	NA	NA	NA	NA	NA	NA	NA	NA	950210	NA	NA	NA	NA	NA	NA	NA	NA
P12111	COL6A3	86	27.5	1	2404600	4270000	NA	NA	NA	NA	NA	NA	NA	NA	NA	NA	NA	NA	NA	NA	3503800	NA	NA	NA	NA	NA	NA	NA	NA	NA	NA	NA	NA	NA	NA	NA	NA	NA	NA	NA	3439400	NA	NA	NA	NA	NA	NA	NA	NA
P12235	SLC25A4	4	40.6	1	66788	66015	NA	NA	NA	NA	NA	NA	NA	NA	NA	NA	NA	NA	NA	NA	59982	NA	NA	NA	NA	NA	NA	NA	NA	NA	NA	NA	NA	NA	NA	NA	NA	NA	NA	NA	103180	NA	NA	NA	NA	NA	NA	NA	NA
P12236	SLC25A6	2	41.6	1	649240	663390	NA	NA	NA	NA	NA	NA	NA	NA	NA	NA	NA	NA	NA	NA	647560	NA	NA	NA	NA	NA	NA	NA	NA	NA	NA	NA	NA	NA	NA	NA	NA	NA	NA	NA	1287200	NA	NA	NA	NA	NA	NA	NA	NA
P12268	IMPDH2	7	14.6	1	74083	96051	NA	NA	NA	NA	NA	NA	NA	NA	NA	NA	NA	NA	NA	NA	116000	NA	NA	NA	NA	NA	NA	NA	NA	NA	NA	NA	NA	NA	NA	NA	NA	NA	NA	NA	150030	NA	NA	NA	NA	NA	NA	NA	NA
P12270	TPR	47	19.3	1	440430	545970	NA	NA	NA	NA	NA	NA	NA	NA	NA	NA	NA	NA	NA	NA	619180	NA	NA	NA	NA	NA	NA	NA	NA	NA	NA	NA	NA	NA	NA	NA	NA	NA	NA	NA	964840	NA	NA	NA	NA	NA	NA	NA	NA
P12277	CKB	17	56.2	1	272280	304290	NA	NA	NA	NA	NA	NA	NA	NA	NA	NA	NA	NA	NA	NA	294830	NA	NA	NA	NA	NA	NA	NA	NA	NA	NA	NA	NA	NA	NA	NA	NA	NA	NA	NA	716120	NA	NA	NA	NA	NA	NA	NA	NA
Q92637;P12314	FCGR1B;FCGR1A	3	9.6	1	11534	12280	NA	NA	NA	NA	NA	NA	NA	NA	NA	NA	NA	NA	NA	NA	12360	NA	NA	NA	NA	NA	NA	NA	NA	NA	NA	NA	NA	NA	NA	NA	NA	NA	NA	NA	12496	NA	NA	NA	NA	NA	NA	NA	NA
P12429	ANXA3	18	54.2	1	631980	406280	NA	NA	NA	NA	NA	NA	NA	NA	NA	NA	NA	NA	NA	NA	408490	NA	NA	NA	NA	NA	NA	NA	NA	NA	NA	NA	NA	NA	NA	NA	NA	NA	NA	NA	650220	NA	NA	NA	NA	NA	NA	NA	NA
P12532	CKMT1A	7	25.2	1	143170	165130	NA	NA	NA	NA	NA	NA	NA	NA	NA	NA	NA	NA	NA	NA	174720	NA	NA	NA	NA	NA	NA	NA	NA	NA	NA	NA	NA	NA	NA	NA	NA	NA	NA	NA	452320	NA	NA	NA	NA	NA	NA	NA	NA
P12694	BCKDHA	2	4.3	1	16969	22633	NA	NA	NA	NA	NA	NA	NA	NA	NA	NA	NA	NA	NA	NA	23748	NA	NA	NA	NA	NA	NA	NA	NA	NA	NA	NA	NA	NA	NA	NA	NA	NA	NA	NA	36324	NA	NA	NA	NA	NA	NA	NA	NA
P12724	RNASE3	5	23.8	1	125440	76873	NA	NA	NA	NA	NA	NA	NA	NA	NA	NA	NA	NA	NA	NA	88983	NA	NA	NA	NA	NA	NA	NA	NA	NA	NA	NA	NA	NA	NA	NA	NA	NA	NA	NA	90325	NA	NA	NA	NA	NA	NA	NA	NA
P12814	ACTN1	25	51.5	1	1304400	1397700	NA	NA	NA	NA	NA	NA	NA	NA	NA	NA	NA	NA	NA	NA	1359700	NA	NA	NA	NA	NA	NA	NA	NA	NA	NA	NA	NA	NA	NA	NA	NA	NA	NA	NA	1702900	NA	NA	NA	NA	NA	NA	NA	NA
P12821	ACE	5	3.5	1	54590	120330	NA	NA	NA	NA	NA	NA	NA	NA	NA	NA	NA	NA	NA	NA	138980	NA	NA	NA	NA	NA	NA	NA	NA	NA	NA	NA	NA	NA	NA	NA	NA	NA	NA	NA	118900	NA	NA	NA	NA	NA	NA	NA	NA
P12830	CDH1	14	16	1	131680	187570	NA	NA	NA	NA	NA	NA	NA	NA	NA	NA	NA	NA	NA	NA	206740	NA	NA	NA	NA	NA	NA	NA	NA	NA	NA	NA	NA	NA	NA	NA	NA	NA	NA	NA	397390	NA	NA	NA	NA	NA	NA	NA	NA
P12931	SRC	4	11	1	62617	70537	NA	NA	NA	NA	NA	NA	NA	NA	NA	NA	NA	NA	NA	NA	89541	NA	NA	NA	NA	NA	NA	NA	NA	NA	NA	NA	NA	NA	NA	NA	NA	NA	NA	NA	120790	NA	NA	NA	NA	NA	NA	NA	NA
P12955	PEPD	9	19.5	1	113380	147390	NA	NA	NA	NA	NA	NA	NA	NA	NA	NA	NA	NA	NA	NA	154340	NA	NA	NA	NA	NA	NA	NA	NA	NA	NA	NA	NA	NA	NA	NA	NA	NA	NA	NA	225870	NA	NA	NA	NA	NA	NA	NA	NA
P12956	XRCC6	23	37.9	1	425240	573750	NA	NA	NA	NA	NA	NA	NA	NA	NA	NA	NA	NA	NA	NA	551480	NA	NA	NA	NA	NA	NA	NA	NA	NA	NA	NA	NA	NA	NA	NA	NA	NA	NA	NA	916390	NA	NA	NA	NA	NA	NA	NA	NA
P13010	XRCC5	17	24	1	336930	497690	NA	NA	NA	NA	NA	NA	NA	NA	NA	NA	NA	NA	NA	NA	571790	NA	NA	NA	NA	NA	NA	NA	NA	NA	NA	NA	NA	NA	NA	NA	NA	NA	NA	NA	681760	NA	NA	NA	NA	NA	NA	NA	NA
P13073	COX4I1	9	47.3	1	339010	423060	NA	NA	NA	NA	NA	NA	NA	NA	NA	NA	NA	NA	NA	NA	517230	NA	NA	NA	NA	NA	NA	NA	NA	NA	NA	NA	NA	NA	NA	NA	NA	NA	NA	NA	975200	NA	NA	NA	NA	NA	NA	NA	NA
Q01628;Q01629;P13164	IFITM3;IFITM2;IFITM1	1	12	1	15882	11794	NA	NA	NA	NA	NA	NA	NA	NA	NA	NA	NA	NA	NA	NA	11800	NA	NA	NA	NA	NA	NA	NA	NA	NA	NA	NA	NA	NA	NA	NA	NA	NA	NA	NA	19179	NA	NA	NA	NA	NA	NA	NA	NA
P13284	IFI30	2	8	1	48414	64770	NA	NA	NA	NA	NA	NA	NA	NA	NA	NA	NA	NA	NA	NA	76915	NA	NA	NA	NA	NA	NA	NA	NA	NA	NA	NA	NA	NA	NA	NA	NA	NA	NA	NA	87448	NA	NA	NA	NA	NA	NA	NA	NA
P13473	LAMP2	1	2.2	1	96693	43525	NA	NA	NA	NA	NA	NA	NA	NA	NA	NA	NA	NA	NA	NA	30979	NA	NA	NA	NA	NA	NA	NA	NA	NA	NA	NA	NA	NA	NA	NA	NA	NA	NA	NA	73864	NA	NA	NA	NA	NA	NA	NA	NA
P13489	RNH1	14	31.2	1	408160	491080	NA	NA	NA	NA	NA	NA	NA	NA	NA	NA	NA	NA	NA	NA	565890	NA	NA	NA	NA	NA	NA	NA	NA	NA	NA	NA	NA	NA	NA	NA	NA	NA	NA	NA	707950	NA	NA	NA	NA	NA	NA	NA	NA
P13498	CYBA	3	17.9	1	50157	45349	NA	NA	NA	NA	NA	NA	NA	NA	NA	NA	NA	NA	NA	NA	52036	NA	NA	NA	NA	NA	NA	NA	NA	NA	NA	NA	NA	NA	NA	NA	NA	NA	NA	NA	51312	NA	NA	NA	NA	NA	NA	NA	NA
P13591	NCAM1	11	14.3	1	107440	157390	NA	NA	NA	NA	NA	NA	NA	NA	NA	NA	NA	NA	NA	NA	192840	NA	NA	NA	NA	NA	NA	NA	NA	NA	NA	NA	NA	NA	NA	NA	NA	NA	NA	NA	165040	NA	NA	NA	NA	NA	NA	NA	NA
P13598	ICAM2	2	5.1	1	1693.7	2510.4	NA	NA	NA	NA	NA	NA	NA	NA	NA	NA	NA	NA	NA	NA	2917.2	NA	NA	NA	NA	NA	NA	NA	NA	NA	NA	NA	NA	NA	NA	NA	NA	NA	NA	NA	2735.9	NA	NA	NA	NA	NA	NA	NA	NA
P13611	VCAN	17	4	1	234270	169240	NA	NA	NA	NA	NA	NA	NA	NA	NA	NA	NA	NA	NA	NA	161820	NA	NA	NA	NA	NA	NA	NA	NA	NA	NA	NA	NA	NA	NA	NA	NA	NA	NA	NA	325050	NA	NA	NA	NA	NA	NA	NA	NA
P13612	ITGA4	2	1.8	1	16975	15866	NA	NA	NA	NA	NA	NA	NA	NA	NA	NA	NA	NA	NA	NA	14652	NA	NA	NA	NA	NA	NA	NA	NA	NA	NA	NA	NA	NA	NA	NA	NA	NA	NA	NA	25157	NA	NA	NA	NA	NA	NA	NA	NA
P13639	EEF2	36	35.5	1	1514200	1887800	NA	NA	NA	NA	NA	NA	NA	NA	NA	NA	NA	NA	NA	NA	1645400	NA	NA	NA	NA	NA	NA	NA	NA	NA	NA	NA	NA	NA	NA	NA	NA	NA	NA	NA	3817600	NA	NA	NA	NA	NA	NA	NA	NA
P13640	MT1G	1	66.1	1	10170	4142	NA	NA	NA	NA	NA	NA	NA	NA	NA	NA	NA	NA	NA	NA	25906	NA	NA	NA	NA	NA	NA	NA	NA	NA	NA	NA	NA	NA	NA	NA	NA	NA	NA	NA	31105	NA	NA	NA	NA	NA	NA	NA	NA
P13667	PDIA4	30	44.3	1	720120	883970	NA	NA	NA	NA	NA	NA	NA	NA	NA	NA	NA	NA	NA	NA	866920	NA	NA	NA	NA	NA	NA	NA	NA	NA	NA	NA	NA	NA	NA	NA	NA	NA	NA	NA	1669400	NA	NA	NA	NA	NA	NA	NA	NA
P13671	C6	9	9.6	1	107450	104110	NA	NA	NA	NA	NA	NA	NA	NA	NA	NA	NA	NA	NA	NA	133910	NA	NA	NA	NA	NA	NA	NA	NA	NA	NA	NA	NA	NA	NA	NA	NA	NA	NA	NA	151800	NA	NA	NA	NA	NA	NA	NA	NA
P13674	P4HA1	9	17.2	1	114480	125090	NA	NA	NA	NA	NA	NA	NA	NA	NA	NA	NA	NA	NA	NA	125890	NA	NA	NA	NA	NA	NA	NA	NA	NA	NA	NA	NA	NA	NA	NA	NA	NA	NA	NA	191840	NA	NA	NA	NA	NA	NA	NA	NA
P13693	TPT1	5	25.6	1	115820	103810	NA	NA	NA	NA	NA	NA	NA	NA	NA	NA	NA	NA	NA	NA	119370	NA	NA	NA	NA	NA	NA	NA	NA	NA	NA	NA	NA	NA	NA	NA	NA	NA	NA	NA	214740	NA	NA	NA	NA	NA	NA	NA	NA
P13716	ALAD	5	19.1	1	36533	46956	NA	NA	NA	NA	NA	NA	NA	NA	NA	NA	NA	NA	NA	NA	61917	NA	NA	NA	NA	NA	NA	NA	NA	NA	NA	NA	NA	NA	NA	NA	NA	NA	NA	NA	70763	NA	NA	NA	NA	NA	NA	NA	NA
P13726	F3	1	4.4	1	4994.6	11605	NA	NA	NA	NA	NA	NA	NA	NA	NA	NA	NA	NA	NA	NA	17648	NA	NA	NA	NA	NA	NA	NA	NA	NA	NA	NA	NA	NA	NA	NA	NA	NA	NA	NA	11875	NA	NA	NA	NA	NA	NA	NA	NA
P13727	PRG2	2	8.1	1	20155	34849	NA	NA	NA	NA	NA	NA	NA	NA	NA	NA	NA	NA	NA	NA	33567	NA	NA	NA	NA	NA	NA	NA	NA	NA	NA	NA	NA	NA	NA	NA	NA	NA	NA	NA	15788	NA	NA	NA	NA	NA	NA	NA	NA
P13747	HLA-E	2	15.9	1	294.18	756.99	NA	NA	NA	NA	NA	NA	NA	NA	NA	NA	NA	NA	NA	NA	746.92	NA	NA	NA	NA	NA	NA	NA	NA	NA	NA	NA	NA	NA	NA	NA	NA	NA	NA	NA	497.6	NA	NA	NA	NA	NA	NA	NA	NA
P13796	LCP1	21	45.9	1	956510	1164400	NA	NA	NA	NA	NA	NA	NA	NA	NA	NA	NA	NA	NA	NA	1271700	NA	NA	NA	NA	NA	NA	NA	NA	NA	NA	NA	NA	NA	NA	NA	NA	NA	NA	NA	1504100	NA	NA	NA	NA	NA	NA	NA	NA
P13797	PLS3	11	33.3	1	330560	351470	NA	NA	NA	NA	NA	NA	NA	NA	NA	NA	NA	NA	NA	NA	457270	NA	NA	NA	NA	NA	NA	NA	NA	NA	NA	NA	NA	NA	NA	NA	NA	NA	NA	NA	551150	NA	NA	NA	NA	NA	NA	NA	NA
P13798	APEH	14	19	1	144160	186950	NA	NA	NA	NA	NA	NA	NA	NA	NA	NA	NA	NA	NA	NA	190530	NA	NA	NA	NA	NA	NA	NA	NA	NA	NA	NA	NA	NA	NA	NA	NA	NA	NA	NA	328450	NA	NA	NA	NA	NA	NA	NA	NA
P13804	ETFA	12	45.3	1	309940	344940	NA	NA	NA	NA	NA	NA	NA	NA	NA	NA	NA	NA	NA	NA	422070	NA	NA	NA	NA	NA	NA	NA	NA	NA	NA	NA	NA	NA	NA	NA	NA	NA	NA	NA	781300	NA	NA	NA	NA	NA	NA	NA	NA
P13807	GYS1	3	3.4	1	27440	29827	NA	NA	NA	NA	NA	NA	NA	NA	NA	NA	NA	NA	NA	NA	33458	NA	NA	NA	NA	NA	NA	NA	NA	NA	NA	NA	NA	NA	NA	NA	NA	NA	NA	NA	52376	NA	NA	NA	NA	NA	NA	NA	NA
P13861	PRKAR2A	7	19.8	1	45487	57851	NA	NA	NA	NA	NA	NA	NA	NA	NA	NA	NA	NA	NA	NA	74159	NA	NA	NA	NA	NA	NA	NA	NA	NA	NA	NA	NA	NA	NA	NA	NA	NA	NA	NA	94993	NA	NA	NA	NA	NA	NA	NA	NA
P13929	ENO3	1	8.5	1	9300.4	10355	NA	NA	NA	NA	NA	NA	NA	NA	NA	NA	NA	NA	NA	NA	13822	NA	NA	NA	NA	NA	NA	NA	NA	NA	NA	NA	NA	NA	NA	NA	NA	NA	NA	NA	20493	NA	NA	NA	NA	NA	NA	NA	NA
P13942	COL11A2	1	0.5	1	28874	41832	NA	NA	NA	NA	NA	NA	NA	NA	NA	NA	NA	NA	NA	NA	52096	NA	NA	NA	NA	NA	NA	NA	NA	NA	NA	NA	NA	NA	NA	NA	NA	NA	NA	NA	33833	NA	NA	NA	NA	NA	NA	NA	NA
P13984	GTF2F2	6	18.5	1	99408	120080	NA	NA	NA	NA	NA	NA	NA	NA	NA	NA	NA	NA	NA	NA	94653	NA	NA	NA	NA	NA	NA	NA	NA	NA	NA	NA	NA	NA	NA	NA	NA	NA	NA	NA	201560	NA	NA	NA	NA	NA	NA	NA	NA
P13987	CD59	3	23.4	1	101640	80458	NA	NA	NA	NA	NA	NA	NA	NA	NA	NA	NA	NA	NA	NA	72391	NA	NA	NA	NA	NA	NA	NA	NA	NA	NA	NA	NA	NA	NA	NA	NA	NA	NA	NA	212700	NA	NA	NA	NA	NA	NA	NA	NA
P14174	MIF	3	23.5	1	39762	52148	NA	NA	NA	NA	NA	NA	NA	NA	NA	NA	NA	NA	NA	NA	68376	NA	NA	NA	NA	NA	NA	NA	NA	NA	NA	NA	NA	NA	NA	NA	NA	NA	NA	NA	70863	NA	NA	NA	NA	NA	NA	NA	NA
P14207	FOLR2	5	18	1	116950	170320	NA	NA	NA	NA	NA	NA	NA	NA	NA	NA	NA	NA	NA	NA	123120	NA	NA	NA	NA	NA	NA	NA	NA	NA	NA	NA	NA	NA	NA	NA	NA	NA	NA	NA	231690	NA	NA	NA	NA	NA	NA	NA	NA
P14209	CD99	2	13	1	23767	28944	NA	NA	NA	NA	NA	NA	NA	NA	NA	NA	NA	NA	NA	NA	33301	NA	NA	NA	NA	NA	NA	NA	NA	NA	NA	NA	NA	NA	NA	NA	NA	NA	NA	NA	49814	NA	NA	NA	NA	NA	NA	NA	NA
P14314	PRKCSH	13	30.7	1	239300	203580	NA	NA	NA	NA	NA	NA	NA	NA	NA	NA	NA	NA	NA	NA	188260	NA	NA	NA	NA	NA	NA	NA	NA	NA	NA	NA	NA	NA	NA	NA	NA	NA	NA	NA	633470	NA	NA	NA	NA	NA	NA	NA	NA
P14317	HCLS1	1	2.1	1	6002.1	11083	NA	NA	NA	NA	NA	NA	NA	NA	NA	NA	NA	NA	NA	NA	9374.1	NA	NA	NA	NA	NA	NA	NA	NA	NA	NA	NA	NA	NA	NA	NA	NA	NA	NA	NA	15296	NA	NA	NA	NA	NA	NA	NA	NA
P14324	FDPS	6	13.6	1	152770	194850	NA	NA	NA	NA	NA	NA	NA	NA	NA	NA	NA	NA	NA	NA	180960	NA	NA	NA	NA	NA	NA	NA	NA	NA	NA	NA	NA	NA	NA	NA	NA	NA	NA	NA	460820	NA	NA	NA	NA	NA	NA	NA	NA
P14384	CPM	2	2.9	1	9670.2	15133	NA	NA	NA	NA	NA	NA	NA	NA	NA	NA	NA	NA	NA	NA	18924	NA	NA	NA	NA	NA	NA	NA	NA	NA	NA	NA	NA	NA	NA	NA	NA	NA	NA	NA	16285	NA	NA	NA	NA	NA	NA	NA	NA
P14406	COX7A2	1	15.7	1	10042	15261	NA	NA	NA	NA	NA	NA	NA	NA	NA	NA	NA	NA	NA	NA	22068	NA	NA	NA	NA	NA	NA	NA	NA	NA	NA	NA	NA	NA	NA	NA	NA	NA	NA	NA	38646	NA	NA	NA	NA	NA	NA	NA	NA
P14410	SI	2	1.1	1	3951.9	5745.5	NA	NA	NA	NA	NA	NA	NA	NA	NA	NA	NA	NA	NA	NA	9041.5	NA	NA	NA	NA	NA	NA	NA	NA	NA	NA	NA	NA	NA	NA	NA	NA	NA	NA	NA	9312.8	NA	NA	NA	NA	NA	NA	NA	NA
P14543	NID1	21	18.7	1	295170	317710	NA	NA	NA	NA	NA	NA	NA	NA	NA	NA	NA	NA	NA	NA	297970	NA	NA	NA	NA	NA	NA	NA	NA	NA	NA	NA	NA	NA	NA	NA	NA	NA	NA	NA	406430	NA	NA	NA	NA	NA	NA	NA	NA
P14550	AKR1A1	16	53.2	1	226160	308430	NA	NA	NA	NA	NA	NA	NA	NA	NA	NA	NA	NA	NA	NA	343840	NA	NA	NA	NA	NA	NA	NA	NA	NA	NA	NA	NA	NA	NA	NA	NA	NA	NA	NA	463110	NA	NA	NA	NA	NA	NA	NA	NA
P14555	PLA2G2A	3	18.1	1	63523	26789	NA	NA	NA	NA	NA	NA	NA	NA	NA	NA	NA	NA	NA	NA	26879	NA	NA	NA	NA	NA	NA	NA	NA	NA	NA	NA	NA	NA	NA	NA	NA	NA	NA	NA	65052	NA	NA	NA	NA	NA	NA	NA	NA
P14618	PKM	31	61.8	1	1033600	1032100	NA	NA	NA	NA	NA	NA	NA	NA	NA	NA	NA	NA	NA	NA	966060	NA	NA	NA	NA	NA	NA	NA	NA	NA	NA	NA	NA	NA	NA	NA	NA	NA	NA	NA	1810600	NA	NA	NA	NA	NA	NA	NA	NA
P14621	ACYP2	2	21.2	1	38611	48956	NA	NA	NA	NA	NA	NA	NA	NA	NA	NA	NA	NA	NA	NA	66794	NA	NA	NA	NA	NA	NA	NA	NA	NA	NA	NA	NA	NA	NA	NA	NA	NA	NA	NA	74843	NA	NA	NA	NA	NA	NA	NA	NA
P14625	HSP90B1	37	43.3	1	1273800	1822300	NA	NA	NA	NA	NA	NA	NA	NA	NA	NA	NA	NA	NA	NA	1641800	NA	NA	NA	NA	NA	NA	NA	NA	NA	NA	NA	NA	NA	NA	NA	NA	NA	NA	NA	2700400	NA	NA	NA	NA	NA	NA	NA	NA
P14678;P63162	SNRPB;SNRPN	5	20.8	1	61236	91175	NA	NA	NA	NA	NA	NA	NA	NA	NA	NA	NA	NA	NA	NA	86759	NA	NA	NA	NA	NA	NA	NA	NA	NA	NA	NA	NA	NA	NA	NA	NA	NA	NA	NA	133450	NA	NA	NA	NA	NA	NA	NA	NA
P14735	IDE	11	11.6	1	118310	136490	NA	NA	NA	NA	NA	NA	NA	NA	NA	NA	NA	NA	NA	NA	145540	NA	NA	NA	NA	NA	NA	NA	NA	NA	NA	NA	NA	NA	NA	NA	NA	NA	NA	NA	237750	NA	NA	NA	NA	NA	NA	NA	NA
P14780	MMP9	7	11.5	1	57631	45818	NA	NA	NA	NA	NA	NA	NA	NA	NA	NA	NA	NA	NA	NA	56049	NA	NA	NA	NA	NA	NA	NA	NA	NA	NA	NA	NA	NA	NA	NA	NA	NA	NA	NA	58761	NA	NA	NA	NA	NA	NA	NA	NA
P14854	COX6B1	5	48.8	1	83647	83644	NA	NA	NA	NA	NA	NA	NA	NA	NA	NA	NA	NA	NA	NA	115890	NA	NA	NA	NA	NA	NA	NA	NA	NA	NA	NA	NA	NA	NA	NA	NA	NA	NA	NA	231730	NA	NA	NA	NA	NA	NA	NA	NA
P14866	HNRNPL	15	39.2	1	332620	352490	NA	NA	NA	NA	NA	NA	NA	NA	NA	NA	NA	NA	NA	NA	344540	NA	NA	NA	NA	NA	NA	NA	NA	NA	NA	NA	NA	NA	NA	NA	NA	NA	NA	NA	708740	NA	NA	NA	NA	NA	NA	NA	NA
P14868	DARS	21	43.9	1	238840	278950	NA	NA	NA	NA	NA	NA	NA	NA	NA	NA	NA	NA	NA	NA	292700	NA	NA	NA	NA	NA	NA	NA	NA	NA	NA	NA	NA	NA	NA	NA	NA	NA	NA	NA	441980	NA	NA	NA	NA	NA	NA	NA	NA
P14923	JUP	17	30.7	1	173740	269270	NA	NA	NA	NA	NA	NA	NA	NA	NA	NA	NA	NA	NA	NA	324250	NA	NA	NA	NA	NA	NA	NA	NA	NA	NA	NA	NA	NA	NA	NA	NA	NA	NA	NA	518010	NA	NA	NA	NA	NA	NA	NA	NA
P14927	UQCRB	6	36	1	139110	149320	NA	NA	NA	NA	NA	NA	NA	NA	NA	NA	NA	NA	NA	NA	95000	NA	NA	NA	NA	NA	NA	NA	NA	NA	NA	NA	NA	NA	NA	NA	NA	NA	NA	NA	328900	NA	NA	NA	NA	NA	NA	NA	NA
P15088	CPA3	12	24.2	1	194410	394650	NA	NA	NA	NA	NA	NA	NA	NA	NA	NA	NA	NA	NA	NA	467530	NA	NA	NA	NA	NA	NA	NA	NA	NA	NA	NA	NA	NA	NA	NA	NA	NA	NA	NA	247260	NA	NA	NA	NA	NA	NA	NA	NA
P15090	FABP4	4	29.5	1	200340	142840	NA	NA	NA	NA	NA	NA	NA	NA	NA	NA	NA	NA	NA	NA	138340	NA	NA	NA	NA	NA	NA	NA	NA	NA	NA	NA	NA	NA	NA	NA	NA	NA	NA	NA	194070	NA	NA	NA	NA	NA	NA	NA	NA
P15104	GLUL	3	6.2	1	5229.1	6268.5	NA	NA	NA	NA	NA	NA	NA	NA	NA	NA	NA	NA	NA	NA	7871	NA	NA	NA	NA	NA	NA	NA	NA	NA	NA	NA	NA	NA	NA	NA	NA	NA	NA	NA	12462	NA	NA	NA	NA	NA	NA	NA	NA
P15121	AKR1B1	7	25.6	1	143720	199770	NA	NA	NA	NA	NA	NA	NA	NA	NA	NA	NA	NA	NA	NA	228920	NA	NA	NA	NA	NA	NA	NA	NA	NA	NA	NA	NA	NA	NA	NA	NA	NA	NA	NA	273270	NA	NA	NA	NA	NA	NA	NA	NA
P15144	ANPEP	16	15.3	1	163800	330400	NA	NA	NA	NA	NA	NA	NA	NA	NA	NA	NA	NA	NA	NA	481940	NA	NA	NA	NA	NA	NA	NA	NA	NA	NA	NA	NA	NA	NA	NA	NA	NA	NA	NA	321540	NA	NA	NA	NA	NA	NA	NA	NA
P15151	PVR	2	5	1	10650	11494	NA	NA	NA	NA	NA	NA	NA	NA	NA	NA	NA	NA	NA	NA	12859	NA	NA	NA	NA	NA	NA	NA	NA	NA	NA	NA	NA	NA	NA	NA	NA	NA	NA	NA	19658	NA	NA	NA	NA	NA	NA	NA	NA
P15153	RAC2	1	24	1	8238	9118.7	NA	NA	NA	NA	NA	NA	NA	NA	NA	NA	NA	NA	NA	NA	10166	NA	NA	NA	NA	NA	NA	NA	NA	NA	NA	NA	NA	NA	NA	NA	NA	NA	NA	NA	13129	NA	NA	NA	NA	NA	NA	NA	NA
P15169	CPN1	3	6.3	1	11372	16466	NA	NA	NA	NA	NA	NA	NA	NA	NA	NA	NA	NA	NA	NA	21313	NA	NA	NA	NA	NA	NA	NA	NA	NA	NA	NA	NA	NA	NA	NA	NA	NA	NA	NA	13238	NA	NA	NA	NA	NA	NA	NA	NA
P15170	GSPT1	9	15.8	1	181710	202520	NA	NA	NA	NA	NA	NA	NA	NA	NA	NA	NA	NA	NA	NA	222060	NA	NA	NA	NA	NA	NA	NA	NA	NA	NA	NA	NA	NA	NA	NA	NA	NA	NA	NA	381610	NA	NA	NA	NA	NA	NA	NA	NA
P15289	ARSA	3	8.5	1	15255	25920	NA	NA	NA	NA	NA	NA	NA	NA	NA	NA	NA	NA	NA	NA	30063	NA	NA	NA	NA	NA	NA	NA	NA	NA	NA	NA	NA	NA	NA	NA	NA	NA	NA	NA	26557	NA	NA	NA	NA	NA	NA	NA	NA
P15311	EZR	14	32.6	1	341970	342090	NA	NA	NA	NA	NA	NA	NA	NA	NA	NA	NA	NA	NA	NA	343570	NA	NA	NA	NA	NA	NA	NA	NA	NA	NA	NA	NA	NA	NA	NA	NA	NA	NA	NA	813870	NA	NA	NA	NA	NA	NA	NA	NA
P15374	UCHL3	3	15.7	1	86997	78262	NA	NA	NA	NA	NA	NA	NA	NA	NA	NA	NA	NA	NA	NA	90077	NA	NA	NA	NA	NA	NA	NA	NA	NA	NA	NA	NA	NA	NA	NA	NA	NA	NA	NA	176500	NA	NA	NA	NA	NA	NA	NA	NA
P15428	HPGD	4	15	1	17827	34145	NA	NA	NA	NA	NA	NA	NA	NA	NA	NA	NA	NA	NA	NA	38934	NA	NA	NA	NA	NA	NA	NA	NA	NA	NA	NA	NA	NA	NA	NA	NA	NA	NA	NA	49322	NA	NA	NA	NA	NA	NA	NA	NA
P15498	VAV1	4	4.3	1	46473	57900	NA	NA	NA	NA	NA	NA	NA	NA	NA	NA	NA	NA	NA	NA	64682	NA	NA	NA	NA	NA	NA	NA	NA	NA	NA	NA	NA	NA	NA	NA	NA	NA	NA	NA	83397	NA	NA	NA	NA	NA	NA	NA	NA
P15529	CD46	4	8.7	1	54019	82071	NA	NA	NA	NA	NA	NA	NA	NA	NA	NA	NA	NA	NA	NA	91837	NA	NA	NA	NA	NA	NA	NA	NA	NA	NA	NA	NA	NA	NA	NA	NA	NA	NA	NA	122360	NA	NA	NA	NA	NA	NA	NA	NA
P15531	NME1	4	57.2	1	320390	417140	NA	NA	NA	NA	NA	NA	NA	NA	NA	NA	NA	NA	NA	NA	503230	NA	NA	NA	NA	NA	NA	NA	NA	NA	NA	NA	NA	NA	NA	NA	NA	NA	NA	NA	736840	NA	NA	NA	NA	NA	NA	NA	NA
P15559	NQO1	6	21.2	1	41760	38445	NA	NA	NA	NA	NA	NA	NA	NA	NA	NA	NA	NA	NA	NA	116500	NA	NA	NA	NA	NA	NA	NA	NA	NA	NA	NA	NA	NA	NA	NA	NA	NA	NA	NA	69833	NA	NA	NA	NA	NA	NA	NA	NA
P15586	GNS	3	5.6	1	23051	32573	NA	NA	NA	NA	NA	NA	NA	NA	NA	NA	NA	NA	NA	NA	38316	NA	NA	NA	NA	NA	NA	NA	NA	NA	NA	NA	NA	NA	NA	NA	NA	NA	NA	NA	47328	NA	NA	NA	NA	NA	NA	NA	NA
P15735	PHKG2	1	2.2	1	2536.6	3349.5	NA	NA	NA	NA	NA	NA	NA	NA	NA	NA	NA	NA	NA	NA	4417.9	NA	NA	NA	NA	NA	NA	NA	NA	NA	NA	NA	NA	NA	NA	NA	NA	NA	NA	NA	6031.6	NA	NA	NA	NA	NA	NA	NA	NA
P15848	ARSB	2	3.2	1	3199.3	4534.4	NA	NA	NA	NA	NA	NA	NA	NA	NA	NA	NA	NA	NA	NA	5430.5	NA	NA	NA	NA	NA	NA	NA	NA	NA	NA	NA	NA	NA	NA	NA	NA	NA	NA	NA	5924.5	NA	NA	NA	NA	NA	NA	NA	NA
P15880	RPS2	13	37.5	1	402090	469960	NA	NA	NA	NA	NA	NA	NA	NA	NA	NA	NA	NA	NA	NA	450430	NA	NA	NA	NA	NA	NA	NA	NA	NA	NA	NA	NA	NA	NA	NA	NA	NA	NA	NA	911440	NA	NA	NA	NA	NA	NA	NA	NA
P15924	DSP	54	17.2	1	477960	583710	NA	NA	NA	NA	NA	NA	NA	NA	NA	NA	NA	NA	NA	NA	778860	NA	NA	NA	NA	NA	NA	NA	NA	NA	NA	NA	NA	NA	NA	NA	NA	NA	NA	NA	1363600	NA	NA	NA	NA	NA	NA	NA	NA
P15927	RPA2	2	7.4	1	13609	18604	NA	NA	NA	NA	NA	NA	NA	NA	NA	NA	NA	NA	NA	NA	21011	NA	NA	NA	NA	NA	NA	NA	NA	NA	NA	NA	NA	NA	NA	NA	NA	NA	NA	NA	25162	NA	NA	NA	NA	NA	NA	NA	NA
P15941	MUC1	2	1.8	1	12307	11372	NA	NA	NA	NA	NA	NA	NA	NA	NA	NA	NA	NA	NA	NA	13357	NA	NA	NA	NA	NA	NA	NA	NA	NA	NA	NA	NA	NA	NA	NA	NA	NA	NA	NA	18091	NA	NA	NA	NA	NA	NA	NA	NA
P15954	COX7C	2	28.6	1	24314	31875	NA	NA	NA	NA	NA	NA	NA	NA	NA	NA	NA	NA	NA	NA	30835	NA	NA	NA	NA	NA	NA	NA	NA	NA	NA	NA	NA	NA	NA	NA	NA	NA	NA	NA	77615	NA	NA	NA	NA	NA	NA	NA	NA
P16035	TIMP2	2	10	1	14479	18829	NA	NA	NA	NA	NA	NA	NA	NA	NA	NA	NA	NA	NA	NA	20602	NA	NA	NA	NA	NA	NA	NA	NA	NA	NA	NA	NA	NA	NA	NA	NA	NA	NA	NA	26664	NA	NA	NA	NA	NA	NA	NA	NA
P16050	ALOX15	3	4.5	1	35521	35656	NA	NA	NA	NA	NA	NA	NA	NA	NA	NA	NA	NA	NA	NA	33255	NA	NA	NA	NA	NA	NA	NA	NA	NA	NA	NA	NA	NA	NA	NA	NA	NA	NA	NA	26749	NA	NA	NA	NA	NA	NA	NA	NA
P16070	CD44	7	10.2	1	114560	116920	NA	NA	NA	NA	NA	NA	NA	NA	NA	NA	NA	NA	NA	NA	117060	NA	NA	NA	NA	NA	NA	NA	NA	NA	NA	NA	NA	NA	NA	NA	NA	NA	NA	NA	177620	NA	NA	NA	NA	NA	NA	NA	NA
P16083	NQO2	2	8.7	1	18511	25696	NA	NA	NA	NA	NA	NA	NA	NA	NA	NA	NA	NA	NA	NA	22194	NA	NA	NA	NA	NA	NA	NA	NA	NA	NA	NA	NA	NA	NA	NA	NA	NA	NA	NA	23618	NA	NA	NA	NA	NA	NA	NA	NA
P16104	H2AFX	2	22.4	1	13183	26939	NA	NA	NA	NA	NA	NA	NA	NA	NA	NA	NA	NA	NA	NA	16220	NA	NA	NA	NA	NA	NA	NA	NA	NA	NA	NA	NA	NA	NA	NA	NA	NA	NA	NA	45566	NA	NA	NA	NA	NA	NA	NA	NA
P16109	SELP	1	1.7	1	3595.9	4604.2	NA	NA	NA	NA	NA	NA	NA	NA	NA	NA	NA	NA	NA	NA	4173.3	NA	NA	NA	NA	NA	NA	NA	NA	NA	NA	NA	NA	NA	NA	NA	NA	NA	NA	NA	4603.8	NA	NA	NA	NA	NA	NA	NA	NA
P16144	ITGB4	22	15.1	1	265730	303130	NA	NA	NA	NA	NA	NA	NA	NA	NA	NA	NA	NA	NA	NA	328350	NA	NA	NA	NA	NA	NA	NA	NA	NA	NA	NA	NA	NA	NA	NA	NA	NA	NA	NA	570430	NA	NA	NA	NA	NA	NA	NA	NA
P16150	SPN	2	5	1	9976.6	12978	NA	NA	NA	NA	NA	NA	NA	NA	NA	NA	NA	NA	NA	NA	12516	NA	NA	NA	NA	NA	NA	NA	NA	NA	NA	NA	NA	NA	NA	NA	NA	NA	NA	NA	19628	NA	NA	NA	NA	NA	NA	NA	NA
P16152	CBR1	8	40.8	1	292620	463020	NA	NA	NA	NA	NA	NA	NA	NA	NA	NA	NA	NA	NA	NA	463300	NA	NA	NA	NA	NA	NA	NA	NA	NA	NA	NA	NA	NA	NA	NA	NA	NA	NA	NA	600890	NA	NA	NA	NA	NA	NA	NA	NA
P16157	ANK1	4	2.8	1	32354	28013	NA	NA	NA	NA	NA	NA	NA	NA	NA	NA	NA	NA	NA	NA	39826	NA	NA	NA	NA	NA	NA	NA	NA	NA	NA	NA	NA	NA	NA	NA	NA	NA	NA	NA	36988	NA	NA	NA	NA	NA	NA	NA	NA
P16219	ACADS	10	31.3	1	133160	173260	NA	NA	NA	NA	NA	NA	NA	NA	NA	NA	NA	NA	NA	NA	192010	NA	NA	NA	NA	NA	NA	NA	NA	NA	NA	NA	NA	NA	NA	NA	NA	NA	NA	NA	313940	NA	NA	NA	NA	NA	NA	NA	NA
P16234	PDGFRA	2	1.6	1	3888.3	6605.8	NA	NA	NA	NA	NA	NA	NA	NA	NA	NA	NA	NA	NA	NA	6421.3	NA	NA	NA	NA	NA	NA	NA	NA	NA	NA	NA	NA	NA	NA	NA	NA	NA	NA	NA	8399	NA	NA	NA	NA	NA	NA	NA	NA
P16278	GLB1	6	11.1	1	94494	146770	NA	NA	NA	NA	NA	NA	NA	NA	NA	NA	NA	NA	NA	NA	136500	NA	NA	NA	NA	NA	NA	NA	NA	NA	NA	NA	NA	NA	NA	NA	NA	NA	NA	NA	194510	NA	NA	NA	NA	NA	NA	NA	NA
P16284	PECAM1	7	10.6	1	137560	177540	NA	NA	NA	NA	NA	NA	NA	NA	NA	NA	NA	NA	NA	NA	191750	NA	NA	NA	NA	NA	NA	NA	NA	NA	NA	NA	NA	NA	NA	NA	NA	NA	NA	NA	172330	NA	NA	NA	NA	NA	NA	NA	NA
P16333	NCK1	5	14.3	1	47844	48351	NA	NA	NA	NA	NA	NA	NA	NA	NA	NA	NA	NA	NA	NA	44912	NA	NA	NA	NA	NA	NA	NA	NA	NA	NA	NA	NA	NA	NA	NA	NA	NA	NA	NA	99139	NA	NA	NA	NA	NA	NA	NA	NA
P16401	HIST1H1B	8	40.3	1	475840	318690	NA	NA	NA	NA	NA	NA	NA	NA	NA	NA	NA	NA	NA	NA	196920	NA	NA	NA	NA	NA	NA	NA	NA	NA	NA	NA	NA	NA	NA	NA	NA	NA	NA	NA	1166000	NA	NA	NA	NA	NA	NA	NA	NA
P16402	HIST1H1D	9	48.9	1	454740	359010	NA	NA	NA	NA	NA	NA	NA	NA	NA	NA	NA	NA	NA	NA	293170	NA	NA	NA	NA	NA	NA	NA	NA	NA	NA	NA	NA	NA	NA	NA	NA	NA	NA	NA	1365100	NA	NA	NA	NA	NA	NA	NA	NA
P16403	HIST1H1C	4	42.3	1	81170	27966	NA	NA	NA	NA	NA	NA	NA	NA	NA	NA	NA	NA	NA	NA	18941	NA	NA	NA	NA	NA	NA	NA	NA	NA	NA	NA	NA	NA	NA	NA	NA	NA	NA	NA	116390	NA	NA	NA	NA	NA	NA	NA	NA
P16422	EPCAM	9	29	1	90979	132830	NA	NA	NA	NA	NA	NA	NA	NA	NA	NA	NA	NA	NA	NA	197310	NA	NA	NA	NA	NA	NA	NA	NA	NA	NA	NA	NA	NA	NA	NA	NA	NA	NA	NA	244360	NA	NA	NA	NA	NA	NA	NA	NA
P16435	POR	12	13.3	1	118640	155510	NA	NA	NA	NA	NA	NA	NA	NA	NA	NA	NA	NA	NA	NA	189630	NA	NA	NA	NA	NA	NA	NA	NA	NA	NA	NA	NA	NA	NA	NA	NA	NA	NA	NA	237810	NA	NA	NA	NA	NA	NA	NA	NA
P16442	ABO	2	4.5	1	13111	18594	NA	NA	NA	NA	NA	NA	NA	NA	NA	NA	NA	NA	NA	NA	24040	NA	NA	NA	NA	NA	NA	NA	NA	NA	NA	NA	NA	NA	NA	NA	NA	NA	NA	NA	34705	NA	NA	NA	NA	NA	NA	NA	NA
P16444	DPEP1	4	10.2	1	47780	47797	NA	NA	NA	NA	NA	NA	NA	NA	NA	NA	NA	NA	NA	NA	57726	NA	NA	NA	NA	NA	NA	NA	NA	NA	NA	NA	NA	NA	NA	NA	NA	NA	NA	NA	66047	NA	NA	NA	NA	NA	NA	NA	NA
P16452	EPB42	3	6.1	1	31332	52392	NA	NA	NA	NA	NA	NA	NA	NA	NA	NA	NA	NA	NA	NA	66584	NA	NA	NA	NA	NA	NA	NA	NA	NA	NA	NA	NA	NA	NA	NA	NA	NA	NA	NA	67628	NA	NA	NA	NA	NA	NA	NA	NA
P16455	MGMT	1	4.3	1	37637	38819	NA	NA	NA	NA	NA	NA	NA	NA	NA	NA	NA	NA	NA	NA	45982	NA	NA	NA	NA	NA	NA	NA	NA	NA	NA	NA	NA	NA	NA	NA	NA	NA	NA	NA	112250	NA	NA	NA	NA	NA	NA	NA	NA
P16615	ATP2A2	27	34.3	1	863620	1031800	NA	NA	NA	NA	NA	NA	NA	NA	NA	NA	NA	NA	NA	NA	1222900	NA	NA	NA	NA	NA	NA	NA	NA	NA	NA	NA	NA	NA	NA	NA	NA	NA	NA	NA	1724800	NA	NA	NA	NA	NA	NA	NA	NA
P16671	CD36	2	4.2	1	20113	48538	NA	NA	NA	NA	NA	NA	NA	NA	NA	NA	NA	NA	NA	NA	51332	NA	NA	NA	NA	NA	NA	NA	NA	NA	NA	NA	NA	NA	NA	NA	NA	NA	NA	NA	46794	NA	NA	NA	NA	NA	NA	NA	NA
P16870	CPE	3	4.8	1	25189	26698	NA	NA	NA	NA	NA	NA	NA	NA	NA	NA	NA	NA	NA	NA	34944	NA	NA	NA	NA	NA	NA	NA	NA	NA	NA	NA	NA	NA	NA	NA	NA	NA	NA	NA	54078	NA	NA	NA	NA	NA	NA	NA	NA
P16885	PLCG2	13	9.1	1	105590	144340	NA	NA	NA	NA	NA	NA	NA	NA	NA	NA	NA	NA	NA	NA	163910	NA	NA	NA	NA	NA	NA	NA	NA	NA	NA	NA	NA	NA	NA	NA	NA	NA	NA	NA	201790	NA	NA	NA	NA	NA	NA	NA	NA
P16930	FAH	3	7.6	1	30740	42589	NA	NA	NA	NA	NA	NA	NA	NA	NA	NA	NA	NA	NA	NA	40251	NA	NA	NA	NA	NA	NA	NA	NA	NA	NA	NA	NA	NA	NA	NA	NA	NA	NA	NA	55679	NA	NA	NA	NA	NA	NA	NA	NA
P16949	STMN1	1	11.4	1	5331.1	6005.4	NA	NA	NA	NA	NA	NA	NA	NA	NA	NA	NA	NA	NA	NA	5832.9	NA	NA	NA	NA	NA	NA	NA	NA	NA	NA	NA	NA	NA	NA	NA	NA	NA	NA	NA	11037	NA	NA	NA	NA	NA	NA	NA	NA
P16989	YBX3	1	8.1	1	7752.8	7710.7	NA	NA	NA	NA	NA	NA	NA	NA	NA	NA	NA	NA	NA	NA	13168	NA	NA	NA	NA	NA	NA	NA	NA	NA	NA	NA	NA	NA	NA	NA	NA	NA	NA	NA	17204	NA	NA	NA	NA	NA	NA	NA	NA
P17029	ZKSCAN1	1	1.8	1	0	0	NA	NA	NA	NA	NA	NA	NA	NA	NA	NA	NA	NA	NA	NA	0	NA	NA	NA	NA	NA	NA	NA	NA	NA	NA	NA	NA	NA	NA	NA	NA	NA	NA	NA	0	NA	NA	NA	NA	NA	NA	NA	NA
P17050	NAGA	4	9.5	1	281190	136590	NA	NA	NA	NA	NA	NA	NA	NA	NA	NA	NA	NA	NA	NA	139890	NA	NA	NA	NA	NA	NA	NA	NA	NA	NA	NA	NA	NA	NA	NA	NA	NA	NA	NA	185860	NA	NA	NA	NA	NA	NA	NA	NA
P17066;P48741	HSPA6;HSPA7	1	15.1	1	56432	68160	NA	NA	NA	NA	NA	NA	NA	NA	NA	NA	NA	NA	NA	NA	73186	NA	NA	NA	NA	NA	NA	NA	NA	NA	NA	NA	NA	NA	NA	NA	NA	NA	NA	NA	124220	NA	NA	NA	NA	NA	NA	NA	NA
P17096	HMGA1	1	7.5	1	2547.3	1385.1	NA	NA	NA	NA	NA	NA	NA	NA	NA	NA	NA	NA	NA	NA	725.78	NA	NA	NA	NA	NA	NA	NA	NA	NA	NA	NA	NA	NA	NA	NA	NA	NA	NA	NA	6412.7	NA	NA	NA	NA	NA	NA	NA	NA
P17152	TMEM11	3	13.5	1	20909	30276	NA	NA	NA	NA	NA	NA	NA	NA	NA	NA	NA	NA	NA	NA	38063	NA	NA	NA	NA	NA	NA	NA	NA	NA	NA	NA	NA	NA	NA	NA	NA	NA	NA	NA	50002	NA	NA	NA	NA	NA	NA	NA	NA
P17174	GOT1	10	24.5	1	363060	445230	NA	NA	NA	NA	NA	NA	NA	NA	NA	NA	NA	NA	NA	NA	448390	NA	NA	NA	NA	NA	NA	NA	NA	NA	NA	NA	NA	NA	NA	NA	NA	NA	NA	NA	701960	NA	NA	NA	NA	NA	NA	NA	NA
P17213	BPI	2	3.9	1	7771.4	4610.5	NA	NA	NA	NA	NA	NA	NA	NA	NA	NA	NA	NA	NA	NA	6337.9	NA	NA	NA	NA	NA	NA	NA	NA	NA	NA	NA	NA	NA	NA	NA	NA	NA	NA	NA	6189.4	NA	NA	NA	NA	NA	NA	NA	NA
P17252	PRKCA	5	12.4	1	59943	71561	NA	NA	NA	NA	NA	NA	NA	NA	NA	NA	NA	NA	NA	NA	67855	NA	NA	NA	NA	NA	NA	NA	NA	NA	NA	NA	NA	NA	NA	NA	NA	NA	NA	NA	94260	NA	NA	NA	NA	NA	NA	NA	NA
P17301	ITGA2	9	9.1	1	117480	121030	NA	NA	NA	NA	NA	NA	NA	NA	NA	NA	NA	NA	NA	NA	162480	NA	NA	NA	NA	NA	NA	NA	NA	NA	NA	NA	NA	NA	NA	NA	NA	NA	NA	NA	201350	NA	NA	NA	NA	NA	NA	NA	NA
P17405	SMPD1	1	2.1	1	1007.7	1332.9	NA	NA	NA	NA	NA	NA	NA	NA	NA	NA	NA	NA	NA	NA	2195	NA	NA	NA	NA	NA	NA	NA	NA	NA	NA	NA	NA	NA	NA	NA	NA	NA	NA	NA	2037.8	NA	NA	NA	NA	NA	NA	NA	NA
P17480	UBTF	10	13.7	1	109790	109910	NA	NA	NA	NA	NA	NA	NA	NA	NA	NA	NA	NA	NA	NA	123950	NA	NA	NA	NA	NA	NA	NA	NA	NA	NA	NA	NA	NA	NA	NA	NA	NA	NA	NA	213940	NA	NA	NA	NA	NA	NA	NA	NA
P17540	CKMT2	2	10.5	1	5561.2	4586	NA	NA	NA	NA	NA	NA	NA	NA	NA	NA	NA	NA	NA	NA	5553.1	NA	NA	NA	NA	NA	NA	NA	NA	NA	NA	NA	NA	NA	NA	NA	NA	NA	NA	NA	8768.1	NA	NA	NA	NA	NA	NA	NA	NA
P17568	NDUFB7	4	30.7	1	66128	48342	NA	NA	NA	NA	NA	NA	NA	NA	NA	NA	NA	NA	NA	NA	57004	NA	NA	NA	NA	NA	NA	NA	NA	NA	NA	NA	NA	NA	NA	NA	NA	NA	NA	NA	180060	NA	NA	NA	NA	NA	NA	NA	NA
P17612	PRKACA	4	18.8	1	116400	134180	NA	NA	NA	NA	NA	NA	NA	NA	NA	NA	NA	NA	NA	NA	159050	NA	NA	NA	NA	NA	NA	NA	NA	NA	NA	NA	NA	NA	NA	NA	NA	NA	NA	NA	205350	NA	NA	NA	NA	NA	NA	NA	NA
P17655	CAPN2	13	20	1	361420	641330	NA	NA	NA	NA	NA	NA	NA	NA	NA	NA	NA	NA	NA	NA	722950	NA	NA	NA	NA	NA	NA	NA	NA	NA	NA	NA	NA	NA	NA	NA	NA	NA	NA	NA	798680	NA	NA	NA	NA	NA	NA	NA	NA
P17661	DES	31	72.1	1	1837000	1310600	NA	NA	NA	NA	NA	NA	NA	NA	NA	NA	NA	NA	NA	NA	1018800	NA	NA	NA	NA	NA	NA	NA	NA	NA	NA	NA	NA	NA	NA	NA	NA	NA	NA	NA	1633900	NA	NA	NA	NA	NA	NA	NA	NA
P17677	GAP43	2	11.3	1	2884.2	8976.5	NA	NA	NA	NA	NA	NA	NA	NA	NA	NA	NA	NA	NA	NA	7870.7	NA	NA	NA	NA	NA	NA	NA	NA	NA	NA	NA	NA	NA	NA	NA	NA	NA	NA	NA	8066.2	NA	NA	NA	NA	NA	NA	NA	NA
P17693	HLA-G	1	9.5	1	10837	5002.2	NA	NA	NA	NA	NA	NA	NA	NA	NA	NA	NA	NA	NA	NA	5297.6	NA	NA	NA	NA	NA	NA	NA	NA	NA	NA	NA	NA	NA	NA	NA	NA	NA	NA	NA	19977	NA	NA	NA	NA	NA	NA	NA	NA
P17706	PTPN2	1	3.1	1	4782.6	5819.3	NA	NA	NA	NA	NA	NA	NA	NA	NA	NA	NA	NA	NA	NA	7244.2	NA	NA	NA	NA	NA	NA	NA	NA	NA	NA	NA	NA	NA	NA	NA	NA	NA	NA	NA	9504.2	NA	NA	NA	NA	NA	NA	NA	NA
P17812	CTPS1	10	18.3	1	154000	160660	NA	NA	NA	NA	NA	NA	NA	NA	NA	NA	NA	NA	NA	NA	162860	NA	NA	NA	NA	NA	NA	NA	NA	NA	NA	NA	NA	NA	NA	NA	NA	NA	NA	NA	229570	NA	NA	NA	NA	NA	NA	NA	NA
P17813	ENG	2	3.5	1	22160	32202	NA	NA	NA	NA	NA	NA	NA	NA	NA	NA	NA	NA	NA	NA	27206	NA	NA	NA	NA	NA	NA	NA	NA	NA	NA	NA	NA	NA	NA	NA	NA	NA	NA	NA	45499	NA	NA	NA	NA	NA	NA	NA	NA
P17844	DDX5	10	27.2	1	97543	95728	NA	NA	NA	NA	NA	NA	NA	NA	NA	NA	NA	NA	NA	NA	88515	NA	NA	NA	NA	NA	NA	NA	NA	NA	NA	NA	NA	NA	NA	NA	NA	NA	NA	NA	223740	NA	NA	NA	NA	NA	NA	NA	NA
P17858	PFKL	9	17.8	1	143830	239680	NA	NA	NA	NA	NA	NA	NA	NA	NA	NA	NA	NA	NA	NA	243490	NA	NA	NA	NA	NA	NA	NA	NA	NA	NA	NA	NA	NA	NA	NA	NA	NA	NA	NA	352340	NA	NA	NA	NA	NA	NA	NA	NA
P17900	GM2A	2	9.3	1	19118	31927	NA	NA	NA	NA	NA	NA	NA	NA	NA	NA	NA	NA	NA	NA	28532	NA	NA	NA	NA	NA	NA	NA	NA	NA	NA	NA	NA	NA	NA	NA	NA	NA	NA	NA	44549	NA	NA	NA	NA	NA	NA	NA	NA
P17931	LGALS3	12	39.2	1	323600	475090	NA	NA	NA	NA	NA	NA	NA	NA	NA	NA	NA	NA	NA	NA	398230	NA	NA	NA	NA	NA	NA	NA	NA	NA	NA	NA	NA	NA	NA	NA	NA	NA	NA	NA	1152400	NA	NA	NA	NA	NA	NA	NA	NA
P17980	PSMC3	15	39	1	108850	127970	NA	NA	NA	NA	NA	NA	NA	NA	NA	NA	NA	NA	NA	NA	136490	NA	NA	NA	NA	NA	NA	NA	NA	NA	NA	NA	NA	NA	NA	NA	NA	NA	NA	NA	232040	NA	NA	NA	NA	NA	NA	NA	NA
P17987	TCP1	14	25.2	1	255630	323830	NA	NA	NA	NA	NA	NA	NA	NA	NA	NA	NA	NA	NA	NA	332080	NA	NA	NA	NA	NA	NA	NA	NA	NA	NA	NA	NA	NA	NA	NA	NA	NA	NA	NA	464200	NA	NA	NA	NA	NA	NA	NA	NA
P18031	PTPN1	11	24.4	1	199650	229070	NA	NA	NA	NA	NA	NA	NA	NA	NA	NA	NA	NA	NA	NA	263950	NA	NA	NA	NA	NA	NA	NA	NA	NA	NA	NA	NA	NA	NA	NA	NA	NA	NA	NA	479180	NA	NA	NA	NA	NA	NA	NA	NA
P18065	IGFBP2	2	7.4	1	3015.8	8572	NA	NA	NA	NA	NA	NA	NA	NA	NA	NA	NA	NA	NA	NA	8673.5	NA	NA	NA	NA	NA	NA	NA	NA	NA	NA	NA	NA	NA	NA	NA	NA	NA	NA	NA	10869	NA	NA	NA	NA	NA	NA	NA	NA
P18074	ERCC2	1	0.9	1	3515.8	3358.8	NA	NA	NA	NA	NA	NA	NA	NA	NA	NA	NA	NA	NA	NA	7047.8	NA	NA	NA	NA	NA	NA	NA	NA	NA	NA	NA	NA	NA	NA	NA	NA	NA	NA	NA	5033.7	NA	NA	NA	NA	NA	NA	NA	NA
P18077	RPL35A	8	52.7	1	285270	333440	NA	NA	NA	NA	NA	NA	NA	NA	NA	NA	NA	NA	NA	NA	249470	NA	NA	NA	NA	NA	NA	NA	NA	NA	NA	NA	NA	NA	NA	NA	NA	NA	NA	NA	552550	NA	NA	NA	NA	NA	NA	NA	NA
P18084	ITGB5	5	6.6	1	49797	101780	NA	NA	NA	NA	NA	NA	NA	NA	NA	NA	NA	NA	NA	NA	116100	NA	NA	NA	NA	NA	NA	NA	NA	NA	NA	NA	NA	NA	NA	NA	NA	NA	NA	NA	80147	NA	NA	NA	NA	NA	NA	NA	NA
P18085	ARF4	4	30	1	51190	55129	NA	NA	NA	NA	NA	NA	NA	NA	NA	NA	NA	NA	NA	NA	66928	NA	NA	NA	NA	NA	NA	NA	NA	NA	NA	NA	NA	NA	NA	NA	NA	NA	NA	NA	129530	NA	NA	NA	NA	NA	NA	NA	NA
P18124	RPL7	10	30.2	1	156310	148420	NA	NA	NA	NA	NA	NA	NA	NA	NA	NA	NA	NA	NA	NA	132580	NA	NA	NA	NA	NA	NA	NA	NA	NA	NA	NA	NA	NA	NA	NA	NA	NA	NA	NA	272010	NA	NA	NA	NA	NA	NA	NA	NA
P18206	VCL	70	61.7	1	4127900	4649900	NA	NA	NA	NA	NA	NA	NA	NA	NA	NA	NA	NA	NA	NA	4148800	NA	NA	NA	NA	NA	NA	NA	NA	NA	NA	NA	NA	NA	NA	NA	NA	NA	NA	NA	5019100	NA	NA	NA	NA	NA	NA	NA	NA
P18283	GPX2	4	21.1	1	17947	24156	NA	NA	NA	NA	NA	NA	NA	NA	NA	NA	NA	NA	NA	NA	30416	NA	NA	NA	NA	NA	NA	NA	NA	NA	NA	NA	NA	NA	NA	NA	NA	NA	NA	NA	51316	NA	NA	NA	NA	NA	NA	NA	NA
P18428	LBP	2	4	1	20117	19628	NA	NA	NA	NA	NA	NA	NA	NA	NA	NA	NA	NA	NA	NA	25578	NA	NA	NA	NA	NA	NA	NA	NA	NA	NA	NA	NA	NA	NA	NA	NA	NA	NA	NA	22025	NA	NA	NA	NA	NA	NA	NA	NA
P18433	PTPRA	2	2.4	1	22249	33505	NA	NA	NA	NA	NA	NA	NA	NA	NA	NA	NA	NA	NA	NA	41315	NA	NA	NA	NA	NA	NA	NA	NA	NA	NA	NA	NA	NA	NA	NA	NA	NA	NA	NA	49719	NA	NA	NA	NA	NA	NA	NA	NA
P18440	NAT1	2	6.6	1	20114	29051	NA	NA	NA	NA	NA	NA	NA	NA	NA	NA	NA	NA	NA	NA	45952	NA	NA	NA	NA	NA	NA	NA	NA	NA	NA	NA	NA	NA	NA	NA	NA	NA	NA	NA	38680	NA	NA	NA	NA	NA	NA	NA	NA
P18564	ITGB6	3	3.3	1	47933	32829	NA	NA	NA	NA	NA	NA	NA	NA	NA	NA	NA	NA	NA	NA	38605	NA	NA	NA	NA	NA	NA	NA	NA	NA	NA	NA	NA	NA	NA	NA	NA	NA	NA	NA	62773	NA	NA	NA	NA	NA	NA	NA	NA
P18615	NELFE	1	3.4	1	2543.8	2980.6	NA	NA	NA	NA	NA	NA	NA	NA	NA	NA	NA	NA	NA	NA	2835.4	NA	NA	NA	NA	NA	NA	NA	NA	NA	NA	NA	NA	NA	NA	NA	NA	NA	NA	NA	8228.6	NA	NA	NA	NA	NA	NA	NA	NA
P18621	RPL17	3	17.9	1	136920	109580	NA	NA	NA	NA	NA	NA	NA	NA	NA	NA	NA	NA	NA	NA	97192	NA	NA	NA	NA	NA	NA	NA	NA	NA	NA	NA	NA	NA	NA	NA	NA	NA	NA	NA	329110	NA	NA	NA	NA	NA	NA	NA	NA
P18669	PGAM1	11	49.2	1	395070	413960	NA	NA	NA	NA	NA	NA	NA	NA	NA	NA	NA	NA	NA	NA	360630	NA	NA	NA	NA	NA	NA	NA	NA	NA	NA	NA	NA	NA	NA	NA	NA	NA	NA	NA	704930	NA	NA	NA	NA	NA	NA	NA	NA
P18754	RCC1	8	21.1	1	98725	111010	NA	NA	NA	NA	NA	NA	NA	NA	NA	NA	NA	NA	NA	NA	135300	NA	NA	NA	NA	NA	NA	NA	NA	NA	NA	NA	NA	NA	NA	NA	NA	NA	NA	NA	187190	NA	NA	NA	NA	NA	NA	NA	NA
P18827	SDC1	2	9	1	13167	18162	NA	NA	NA	NA	NA	NA	NA	NA	NA	NA	NA	NA	NA	NA	17622	NA	NA	NA	NA	NA	NA	NA	NA	NA	NA	NA	NA	NA	NA	NA	NA	NA	NA	NA	40841	NA	NA	NA	NA	NA	NA	NA	NA
P18858	LIG1	2	2.5	1	12267	16715	NA	NA	NA	NA	NA	NA	NA	NA	NA	NA	NA	NA	NA	NA	18787	NA	NA	NA	NA	NA	NA	NA	NA	NA	NA	NA	NA	NA	NA	NA	NA	NA	NA	NA	29502	NA	NA	NA	NA	NA	NA	NA	NA
P18859	ATP5J	1	17.6	1	7713.5	10739	NA	NA	NA	NA	NA	NA	NA	NA	NA	NA	NA	NA	NA	NA	11423	NA	NA	NA	NA	NA	NA	NA	NA	NA	NA	NA	NA	NA	NA	NA	NA	NA	NA	NA	11759	NA	NA	NA	NA	NA	NA	NA	NA
P19075	TSPAN8	3	11.8	1	164740	219590	NA	NA	NA	NA	NA	NA	NA	NA	NA	NA	NA	NA	NA	NA	305430	NA	NA	NA	NA	NA	NA	NA	NA	NA	NA	NA	NA	NA	NA	NA	NA	NA	NA	NA	410810	NA	NA	NA	NA	NA	NA	NA	NA
P19174	PLCG1	1	0.7	1	0	0	NA	NA	NA	NA	NA	NA	NA	NA	NA	NA	NA	NA	NA	NA	0	NA	NA	NA	NA	NA	NA	NA	NA	NA	NA	NA	NA	NA	NA	NA	NA	NA	NA	NA	0	NA	NA	NA	NA	NA	NA	NA	NA
P19256	CD58	1	3.2	1	4578.9	5454.1	NA	NA	NA	NA	NA	NA	NA	NA	NA	NA	NA	NA	NA	NA	7433.4	NA	NA	NA	NA	NA	NA	NA	NA	NA	NA	NA	NA	NA	NA	NA	NA	NA	NA	NA	8939.5	NA	NA	NA	NA	NA	NA	NA	NA
P19320	VCAM1	6	7.4	1	27096	38788	NA	NA	NA	NA	NA	NA	NA	NA	NA	NA	NA	NA	NA	NA	46155	NA	NA	NA	NA	NA	NA	NA	NA	NA	NA	NA	NA	NA	NA	NA	NA	NA	NA	NA	49351	NA	NA	NA	NA	NA	NA	NA	NA
P19338	NCL	23	25.6	1	604000	292700	NA	NA	NA	NA	NA	NA	NA	NA	NA	NA	NA	NA	NA	NA	220440	NA	NA	NA	NA	NA	NA	NA	NA	NA	NA	NA	NA	NA	NA	NA	NA	NA	NA	NA	1747300	NA	NA	NA	NA	NA	NA	NA	NA
P19367	HK1	20	23.9	1	430830	539530	NA	NA	NA	NA	NA	NA	NA	NA	NA	NA	NA	NA	NA	NA	627760	NA	NA	NA	NA	NA	NA	NA	NA	NA	NA	NA	NA	NA	NA	NA	NA	NA	NA	NA	822460	NA	NA	NA	NA	NA	NA	NA	NA
P19387	POLR2C	4	12.4	1	29520	55671	NA	NA	NA	NA	NA	NA	NA	NA	NA	NA	NA	NA	NA	NA	62012	NA	NA	NA	NA	NA	NA	NA	NA	NA	NA	NA	NA	NA	NA	NA	NA	NA	NA	NA	55318	NA	NA	NA	NA	NA	NA	NA	NA
P19388	POLR2E	4	17.1	1	16990	27255	NA	NA	NA	NA	NA	NA	NA	NA	NA	NA	NA	NA	NA	NA	46512	NA	NA	NA	NA	NA	NA	NA	NA	NA	NA	NA	NA	NA	NA	NA	NA	NA	NA	NA	36201	NA	NA	NA	NA	NA	NA	NA	NA
P19397	CD53	1	3.7	1	36688	60437	NA	NA	NA	NA	NA	NA	NA	NA	NA	NA	NA	NA	NA	NA	55584	NA	NA	NA	NA	NA	NA	NA	NA	NA	NA	NA	NA	NA	NA	NA	NA	NA	NA	NA	55895	NA	NA	NA	NA	NA	NA	NA	NA
P19404	NDUFV2	7	32.5	1	54757	87515	NA	NA	NA	NA	NA	NA	NA	NA	NA	NA	NA	NA	NA	NA	112310	NA	NA	NA	NA	NA	NA	NA	NA	NA	NA	NA	NA	NA	NA	NA	NA	NA	NA	NA	164780	NA	NA	NA	NA	NA	NA	NA	NA
P19440;A6NGU5;P36268	GGT1;GGT3P;GGT2	5	8.1	1	45275	60830	NA	NA	NA	NA	NA	NA	NA	NA	NA	NA	NA	NA	NA	NA	69750	NA	NA	NA	NA	NA	NA	NA	NA	NA	NA	NA	NA	NA	NA	NA	NA	NA	NA	NA	87863	NA	NA	NA	NA	NA	NA	NA	NA
P19447	ERCC3	1	1.2	1	6383.4	9845.3	NA	NA	NA	NA	NA	NA	NA	NA	NA	NA	NA	NA	NA	NA	10999	NA	NA	NA	NA	NA	NA	NA	NA	NA	NA	NA	NA	NA	NA	NA	NA	NA	NA	NA	13865	NA	NA	NA	NA	NA	NA	NA	NA
P19474	TRIM21	7	14.3	1	119950	148660	NA	NA	NA	NA	NA	NA	NA	NA	NA	NA	NA	NA	NA	NA	174740	NA	NA	NA	NA	NA	NA	NA	NA	NA	NA	NA	NA	NA	NA	NA	NA	NA	NA	NA	216870	NA	NA	NA	NA	NA	NA	NA	NA
P19525	EIF2AK2	6	10.9	1	47317	50431	NA	NA	NA	NA	NA	NA	NA	NA	NA	NA	NA	NA	NA	NA	57988	NA	NA	NA	NA	NA	NA	NA	NA	NA	NA	NA	NA	NA	NA	NA	NA	NA	NA	NA	81594	NA	NA	NA	NA	NA	NA	NA	NA
P19532;P19484;O75030;O14948	TFE3;TFEB;MITF;TFEC	2	2.8	1	9835.5	8437.8	NA	NA	NA	NA	NA	NA	NA	NA	NA	NA	NA	NA	NA	NA	9211.7	NA	NA	NA	NA	NA	NA	NA	NA	NA	NA	NA	NA	NA	NA	NA	NA	NA	NA	NA	15491	NA	NA	NA	NA	NA	NA	NA	NA
P19623	SRM	6	24.8	1	36242	38345	NA	NA	NA	NA	NA	NA	NA	NA	NA	NA	NA	NA	NA	NA	42191	NA	NA	NA	NA	NA	NA	NA	NA	NA	NA	NA	NA	NA	NA	NA	NA	NA	NA	NA	56344	NA	NA	NA	NA	NA	NA	NA	NA
P19652	ORM2	2	18.9	1	11768	11512	NA	NA	NA	NA	NA	NA	NA	NA	NA	NA	NA	NA	NA	NA	12612	NA	NA	NA	NA	NA	NA	NA	NA	NA	NA	NA	NA	NA	NA	NA	NA	NA	NA	NA	20030	NA	NA	NA	NA	NA	NA	NA	NA
P19801	AOC1	9	11.2	1	74915	101090	NA	NA	NA	NA	NA	NA	NA	NA	NA	NA	NA	NA	NA	NA	106600	NA	NA	NA	NA	NA	NA	NA	NA	NA	NA	NA	NA	NA	NA	NA	NA	NA	NA	NA	199930	NA	NA	NA	NA	NA	NA	NA	NA
P19823	ITIH2	19	19.1	1	291290	371060	NA	NA	NA	NA	NA	NA	NA	NA	NA	NA	NA	NA	NA	NA	418140	NA	NA	NA	NA	NA	NA	NA	NA	NA	NA	NA	NA	NA	NA	NA	NA	NA	NA	NA	414650	NA	NA	NA	NA	NA	NA	NA	NA
P19827	ITIH1	9	9.8	1	186840	215210	NA	NA	NA	NA	NA	NA	NA	NA	NA	NA	NA	NA	NA	NA	219560	NA	NA	NA	NA	NA	NA	NA	NA	NA	NA	NA	NA	NA	NA	NA	NA	NA	NA	NA	260250	NA	NA	NA	NA	NA	NA	NA	NA
P19838	NFKB1	6	5.7	1	58211	85336	NA	NA	NA	NA	NA	NA	NA	NA	NA	NA	NA	NA	NA	NA	97585	NA	NA	NA	NA	NA	NA	NA	NA	NA	NA	NA	NA	NA	NA	NA	NA	NA	NA	NA	125780	NA	NA	NA	NA	NA	NA	NA	NA
P19878	NCF2	4	7.8	1	35616	122830	NA	NA	NA	NA	NA	NA	NA	NA	NA	NA	NA	NA	NA	NA	40578	NA	NA	NA	NA	NA	NA	NA	NA	NA	NA	NA	NA	NA	NA	NA	NA	NA	NA	NA	55617	NA	NA	NA	NA	NA	NA	NA	NA
P19971	TYMP	13	30.7	1	168170	208160	NA	NA	NA	NA	NA	NA	NA	NA	NA	NA	NA	NA	NA	NA	235290	NA	NA	NA	NA	NA	NA	NA	NA	NA	NA	NA	NA	NA	NA	NA	NA	NA	NA	NA	249700	NA	NA	NA	NA	NA	NA	NA	NA
P20020;Q01814	ATP2B1;ATP2B2	6	14.8	1	70940	80342	NA	NA	NA	NA	NA	NA	NA	NA	NA	NA	NA	NA	NA	NA	93363	NA	NA	NA	NA	NA	NA	NA	NA	NA	NA	NA	NA	NA	NA	NA	NA	NA	NA	NA	119670	NA	NA	NA	NA	NA	NA	NA	NA
P20023	CR2	3	2.6	1	16699	20383	NA	NA	NA	NA	NA	NA	NA	NA	NA	NA	NA	NA	NA	NA	40524	NA	NA	NA	NA	NA	NA	NA	NA	NA	NA	NA	NA	NA	NA	NA	NA	NA	NA	NA	24704	NA	NA	NA	NA	NA	NA	NA	NA
P20036	HLA-DPA1	1	4.6	1	2303.9	3953.4	NA	NA	NA	NA	NA	NA	NA	NA	NA	NA	NA	NA	NA	NA	4051.2	NA	NA	NA	NA	NA	NA	NA	NA	NA	NA	NA	NA	NA	NA	NA	NA	NA	NA	NA	4444.4	NA	NA	NA	NA	NA	NA	NA	NA
P20042	EIF2S2	8	21.9	1	154850	183170	NA	NA	NA	NA	NA	NA	NA	NA	NA	NA	NA	NA	NA	NA	178940	NA	NA	NA	NA	NA	NA	NA	NA	NA	NA	NA	NA	NA	NA	NA	NA	NA	NA	NA	327730	NA	NA	NA	NA	NA	NA	NA	NA
P20073	ANXA7	14	29.1	1	180440	231170	NA	NA	NA	NA	NA	NA	NA	NA	NA	NA	NA	NA	NA	NA	202260	NA	NA	NA	NA	NA	NA	NA	NA	NA	NA	NA	NA	NA	NA	NA	NA	NA	NA	NA	359430	NA	NA	NA	NA	NA	NA	NA	NA
P20138	CD33	1	3.3	1	1550.8	810.1	NA	NA	NA	NA	NA	NA	NA	NA	NA	NA	NA	NA	NA	NA	2147.4	NA	NA	NA	NA	NA	NA	NA	NA	NA	NA	NA	NA	NA	NA	NA	NA	NA	NA	NA	3141.1	NA	NA	NA	NA	NA	NA	NA	NA
P20160	AZU1	3	13.5	1	95801	19771	NA	NA	NA	NA	NA	NA	NA	NA	NA	NA	NA	NA	NA	NA	21281	NA	NA	NA	NA	NA	NA	NA	NA	NA	NA	NA	NA	NA	NA	NA	NA	NA	NA	NA	35309	NA	NA	NA	NA	NA	NA	NA	NA
P20231;Q15661	TPSB2;TPSAB1	6	23.3	1	152200	381470	NA	NA	NA	NA	NA	NA	NA	NA	NA	NA	NA	NA	NA	NA	356190	NA	NA	NA	NA	NA	NA	NA	NA	NA	NA	NA	NA	NA	NA	NA	NA	NA	NA	NA	331770	NA	NA	NA	NA	NA	NA	NA	NA
P20292	ALOX5AP	2	11.8	1	18777	31319	NA	NA	NA	NA	NA	NA	NA	NA	NA	NA	NA	NA	NA	NA	33009	NA	NA	NA	NA	NA	NA	NA	NA	NA	NA	NA	NA	NA	NA	NA	NA	NA	NA	NA	20552	NA	NA	NA	NA	NA	NA	NA	NA
P20338	RAB4A	2	7.8	1	18877	24530	NA	NA	NA	NA	NA	NA	NA	NA	NA	NA	NA	NA	NA	NA	31598	NA	NA	NA	NA	NA	NA	NA	NA	NA	NA	NA	NA	NA	NA	NA	NA	NA	NA	NA	45487	NA	NA	NA	NA	NA	NA	NA	NA
P20339	RAB5A	2	20.9	1	8581.6	10588	NA	NA	NA	NA	NA	NA	NA	NA	NA	NA	NA	NA	NA	NA	13279	NA	NA	NA	NA	NA	NA	NA	NA	NA	NA	NA	NA	NA	NA	NA	NA	NA	NA	NA	20233	NA	NA	NA	NA	NA	NA	NA	NA
P20340	RAB6A	5	47.6	1	126540	137580	NA	NA	NA	NA	NA	NA	NA	NA	NA	NA	NA	NA	NA	NA	146120	NA	NA	NA	NA	NA	NA	NA	NA	NA	NA	NA	NA	NA	NA	NA	NA	NA	NA	NA	221910	NA	NA	NA	NA	NA	NA	NA	NA
P20585	MSH3	3	2.2	1	8288.4	11531	NA	NA	NA	NA	NA	NA	NA	NA	NA	NA	NA	NA	NA	NA	13674	NA	NA	NA	NA	NA	NA	NA	NA	NA	NA	NA	NA	NA	NA	NA	NA	NA	NA	NA	19228	NA	NA	NA	NA	NA	NA	NA	NA
P20591	MX1	7	12.5	1	82075	96104	NA	NA	NA	NA	NA	NA	NA	NA	NA	NA	NA	NA	NA	NA	108240	NA	NA	NA	NA	NA	NA	NA	NA	NA	NA	NA	NA	NA	NA	NA	NA	NA	NA	NA	103730	NA	NA	NA	NA	NA	NA	NA	NA
P20592	MX2	3	3.6	1	24500	34332	NA	NA	NA	NA	NA	NA	NA	NA	NA	NA	NA	NA	NA	NA	43288	NA	NA	NA	NA	NA	NA	NA	NA	NA	NA	NA	NA	NA	NA	NA	NA	NA	NA	NA	50229	NA	NA	NA	NA	NA	NA	NA	NA
P20618	PSMB1	8	39	1	200980	182240	NA	NA	NA	NA	NA	NA	NA	NA	NA	NA	NA	NA	NA	NA	144540	NA	NA	NA	NA	NA	NA	NA	NA	NA	NA	NA	NA	NA	NA	NA	NA	NA	NA	NA	341840	NA	NA	NA	NA	NA	NA	NA	NA
P20645	M6PR	5	20.2	1	78543	121810	NA	NA	NA	NA	NA	NA	NA	NA	NA	NA	NA	NA	NA	NA	122430	NA	NA	NA	NA	NA	NA	NA	NA	NA	NA	NA	NA	NA	NA	NA	NA	NA	NA	NA	139340	NA	NA	NA	NA	NA	NA	NA	NA
P20674	COX5A	3	20.7	1	20951	28664	NA	NA	NA	NA	NA	NA	NA	NA	NA	NA	NA	NA	NA	NA	34640	NA	NA	NA	NA	NA	NA	NA	NA	NA	NA	NA	NA	NA	NA	NA	NA	NA	NA	NA	78220	NA	NA	NA	NA	NA	NA	NA	NA
P20700	LMNB1	28	47.3	1	763500	666370	NA	NA	NA	NA	NA	NA	NA	NA	NA	NA	NA	NA	NA	NA	626570	NA	NA	NA	NA	NA	NA	NA	NA	NA	NA	NA	NA	NA	NA	NA	NA	NA	NA	NA	1457800	NA	NA	NA	NA	NA	NA	NA	NA
P20701	ITGAL	3	2.4	1	21371	28682	NA	NA	NA	NA	NA	NA	NA	NA	NA	NA	NA	NA	NA	NA	38221	NA	NA	NA	NA	NA	NA	NA	NA	NA	NA	NA	NA	NA	NA	NA	NA	NA	NA	NA	44112	NA	NA	NA	NA	NA	NA	NA	NA
P20702	ITGAX	5	4.3	1	46607	50103	NA	NA	NA	NA	NA	NA	NA	NA	NA	NA	NA	NA	NA	NA	69005	NA	NA	NA	NA	NA	NA	NA	NA	NA	NA	NA	NA	NA	NA	NA	NA	NA	NA	NA	74966	NA	NA	NA	NA	NA	NA	NA	NA
P20711	DDC	5	8.8	1	31728	75797	NA	NA	NA	NA	NA	NA	NA	NA	NA	NA	NA	NA	NA	NA	57551	NA	NA	NA	NA	NA	NA	NA	NA	NA	NA	NA	NA	NA	NA	NA	NA	NA	NA	NA	118110	NA	NA	NA	NA	NA	NA	NA	NA
P20742	PZP	1	3.9	1	10224	17298	NA	NA	NA	NA	NA	NA	NA	NA	NA	NA	NA	NA	NA	NA	19013	NA	NA	NA	NA	NA	NA	NA	NA	NA	NA	NA	NA	NA	NA	NA	NA	NA	NA	NA	13721	NA	NA	NA	NA	NA	NA	NA	NA
P20774	OGN	5	14.4	1	96407	205320	NA	NA	NA	NA	NA	NA	NA	NA	NA	NA	NA	NA	NA	NA	199050	NA	NA	NA	NA	NA	NA	NA	NA	NA	NA	NA	NA	NA	NA	NA	NA	NA	NA	NA	161690	NA	NA	NA	NA	NA	NA	NA	NA
P20810	CAST	7	8.2	1	30161	45983	NA	NA	NA	NA	NA	NA	NA	NA	NA	NA	NA	NA	NA	NA	53106	NA	NA	NA	NA	NA	NA	NA	NA	NA	NA	NA	NA	NA	NA	NA	NA	NA	NA	NA	126460	NA	NA	NA	NA	NA	NA	NA	NA
P20839	IMPDH1	2	6	1	31648	35227	NA	NA	NA	NA	NA	NA	NA	NA	NA	NA	NA	NA	NA	NA	33426	NA	NA	NA	NA	NA	NA	NA	NA	NA	NA	NA	NA	NA	NA	NA	NA	NA	NA	NA	45827	NA	NA	NA	NA	NA	NA	NA	NA
P20908	COL5A1	4	2	1	35329	27666	NA	NA	NA	NA	NA	NA	NA	NA	NA	NA	NA	NA	NA	NA	34770	NA	NA	NA	NA	NA	NA	NA	NA	NA	NA	NA	NA	NA	NA	NA	NA	NA	NA	NA	46533	NA	NA	NA	NA	NA	NA	NA	NA
P20962	PTMS	2	21.6	1	31864	35379	NA	NA	NA	NA	NA	NA	NA	NA	NA	NA	NA	NA	NA	NA	35033	NA	NA	NA	NA	NA	NA	NA	NA	NA	NA	NA	NA	NA	NA	NA	NA	NA	NA	NA	93569	NA	NA	NA	NA	NA	NA	NA	NA
P21127;Q9UQ88	CDK11B;CDK11A	8	8.8	1	151290	224290	NA	NA	NA	NA	NA	NA	NA	NA	NA	NA	NA	NA	NA	NA	263840	NA	NA	NA	NA	NA	NA	NA	NA	NA	NA	NA	NA	NA	NA	NA	NA	NA	NA	NA	382730	NA	NA	NA	NA	NA	NA	NA	NA
P21217;Q11128	FUT3;FUT5	3	8.6	1	4138.8	5846.9	NA	NA	NA	NA	NA	NA	NA	NA	NA	NA	NA	NA	NA	NA	6019.8	NA	NA	NA	NA	NA	NA	NA	NA	NA	NA	NA	NA	NA	NA	NA	NA	NA	NA	NA	13025	NA	NA	NA	NA	NA	NA	NA	NA
P21266	GSTM3	7	34.7	1	121640	146540	NA	NA	NA	NA	NA	NA	NA	NA	NA	NA	NA	NA	NA	NA	157350	NA	NA	NA	NA	NA	NA	NA	NA	NA	NA	NA	NA	NA	NA	NA	NA	NA	NA	NA	199990	NA	NA	NA	NA	NA	NA	NA	NA
P21281	ATP6V1B2	9	18.2	1	144030	183850	NA	NA	NA	NA	NA	NA	NA	NA	NA	NA	NA	NA	NA	NA	208900	NA	NA	NA	NA	NA	NA	NA	NA	NA	NA	NA	NA	NA	NA	NA	NA	NA	NA	NA	312040	NA	NA	NA	NA	NA	NA	NA	NA
P21283	ATP6V1C1	10	23.3	1	96131	129010	NA	NA	NA	NA	NA	NA	NA	NA	NA	NA	NA	NA	NA	NA	148430	NA	NA	NA	NA	NA	NA	NA	NA	NA	NA	NA	NA	NA	NA	NA	NA	NA	NA	NA	175590	NA	NA	NA	NA	NA	NA	NA	NA
P21291	CSRP1	14	68.4	1	1080100	634700	NA	NA	NA	NA	NA	NA	NA	NA	NA	NA	NA	NA	NA	NA	503540	NA	NA	NA	NA	NA	NA	NA	NA	NA	NA	NA	NA	NA	NA	NA	NA	NA	NA	NA	1052600	NA	NA	NA	NA	NA	NA	NA	NA
P21333	FLNA	104	53.1	1	7079800	5158600	NA	NA	NA	NA	NA	NA	NA	NA	NA	NA	NA	NA	NA	NA	4092900	NA	NA	NA	NA	NA	NA	NA	NA	NA	NA	NA	NA	NA	NA	NA	NA	NA	NA	NA	7248800	NA	NA	NA	NA	NA	NA	NA	NA
P21359	NF1	4	1.4	1	19641	31709	NA	NA	NA	NA	NA	NA	NA	NA	NA	NA	NA	NA	NA	NA	37038	NA	NA	NA	NA	NA	NA	NA	NA	NA	NA	NA	NA	NA	NA	NA	NA	NA	NA	NA	50263	NA	NA	NA	NA	NA	NA	NA	NA
P21397	MAOA	15	35.1	1	439100	598980	NA	NA	NA	NA	NA	NA	NA	NA	NA	NA	NA	NA	NA	NA	953180	NA	NA	NA	NA	NA	NA	NA	NA	NA	NA	NA	NA	NA	NA	NA	NA	NA	NA	NA	1238200	NA	NA	NA	NA	NA	NA	NA	NA
P21399	ACO1	19	18	1	201560	255970	NA	NA	NA	NA	NA	NA	NA	NA	NA	NA	NA	NA	NA	NA	273870	NA	NA	NA	NA	NA	NA	NA	NA	NA	NA	NA	NA	NA	NA	NA	NA	NA	NA	NA	409150	NA	NA	NA	NA	NA	NA	NA	NA
P21580	TNFAIP3	1	1.1	1	12902	16908	NA	NA	NA	NA	NA	NA	NA	NA	NA	NA	NA	NA	NA	NA	18411	NA	NA	NA	NA	NA	NA	NA	NA	NA	NA	NA	NA	NA	NA	NA	NA	NA	NA	NA	28472	NA	NA	NA	NA	NA	NA	NA	NA
P21589	NT5E	6	11.7	1	59265	60872	NA	NA	NA	NA	NA	NA	NA	NA	NA	NA	NA	NA	NA	NA	73867	NA	NA	NA	NA	NA	NA	NA	NA	NA	NA	NA	NA	NA	NA	NA	NA	NA	NA	NA	67111	NA	NA	NA	NA	NA	NA	NA	NA
P21695	GPD1	4	13.2	1	109210	170540	NA	NA	NA	NA	NA	NA	NA	NA	NA	NA	NA	NA	NA	NA	264090	NA	NA	NA	NA	NA	NA	NA	NA	NA	NA	NA	NA	NA	NA	NA	NA	NA	NA	NA	119510	NA	NA	NA	NA	NA	NA	NA	NA
P21741	MDK	1	7	1	2829.4	2142.6	NA	NA	NA	NA	NA	NA	NA	NA	NA	NA	NA	NA	NA	NA	1716.3	NA	NA	NA	NA	NA	NA	NA	NA	NA	NA	NA	NA	NA	NA	NA	NA	NA	NA	NA	8099.3	NA	NA	NA	NA	NA	NA	NA	NA
P21757	MSR1	4	8.9	1	30804	40395	NA	NA	NA	NA	NA	NA	NA	NA	NA	NA	NA	NA	NA	NA	38594	NA	NA	NA	NA	NA	NA	NA	NA	NA	NA	NA	NA	NA	NA	NA	NA	NA	NA	NA	49385	NA	NA	NA	NA	NA	NA	NA	NA
P21796	VDAC1	10	42.4	1	438810	404940	NA	NA	NA	NA	NA	NA	NA	NA	NA	NA	NA	NA	NA	NA	414170	NA	NA	NA	NA	NA	NA	NA	NA	NA	NA	NA	NA	NA	NA	NA	NA	NA	NA	NA	823210	NA	NA	NA	NA	NA	NA	NA	NA
P21810	BGN	9	31.2	1	251280	371230	NA	NA	NA	NA	NA	NA	NA	NA	NA	NA	NA	NA	NA	NA	283480	NA	NA	NA	NA	NA	NA	NA	NA	NA	NA	NA	NA	NA	NA	NA	NA	NA	NA	NA	350230	NA	NA	NA	NA	NA	NA	NA	NA
P21854	CD72	1	4.5	1	1240.6	1938.2	NA	NA	NA	NA	NA	NA	NA	NA	NA	NA	NA	NA	NA	NA	2184.6	NA	NA	NA	NA	NA	NA	NA	NA	NA	NA	NA	NA	NA	NA	NA	NA	NA	NA	NA	3059.4	NA	NA	NA	NA	NA	NA	NA	NA
P21912	SDHB	13	36.8	1	149740	173360	NA	NA	NA	NA	NA	NA	NA	NA	NA	NA	NA	NA	NA	NA	228380	NA	NA	NA	NA	NA	NA	NA	NA	NA	NA	NA	NA	NA	NA	NA	NA	NA	NA	NA	389020	NA	NA	NA	NA	NA	NA	NA	NA
P21926	CD9	3	10.1	1	110960	152480	NA	NA	NA	NA	NA	NA	NA	NA	NA	NA	NA	NA	NA	NA	119910	NA	NA	NA	NA	NA	NA	NA	NA	NA	NA	NA	NA	NA	NA	NA	NA	NA	NA	NA	270400	NA	NA	NA	NA	NA	NA	NA	NA
P21953	BCKDHB	1	1.8	1	13361	19671	NA	NA	NA	NA	NA	NA	NA	NA	NA	NA	NA	NA	NA	NA	26994	NA	NA	NA	NA	NA	NA	NA	NA	NA	NA	NA	NA	NA	NA	NA	NA	NA	NA	NA	37079	NA	NA	NA	NA	NA	NA	NA	NA
P21964	COMT	6	22.9	1	100860	99466	NA	NA	NA	NA	NA	NA	NA	NA	NA	NA	NA	NA	NA	NA	88666	NA	NA	NA	NA	NA	NA	NA	NA	NA	NA	NA	NA	NA	NA	NA	NA	NA	NA	NA	125960	NA	NA	NA	NA	NA	NA	NA	NA
P21980	TGM2	17	25.9	1	296540	439950	NA	NA	NA	NA	NA	NA	NA	NA	NA	NA	NA	NA	NA	NA	445510	NA	NA	NA	NA	NA	NA	NA	NA	NA	NA	NA	NA	NA	NA	NA	NA	NA	NA	NA	544940	NA	NA	NA	NA	NA	NA	NA	NA
P22033	MUT	9	11.5	1	77925	82507	NA	NA	NA	NA	NA	NA	NA	NA	NA	NA	NA	NA	NA	NA	110750	NA	NA	NA	NA	NA	NA	NA	NA	NA	NA	NA	NA	NA	NA	NA	NA	NA	NA	NA	192530	NA	NA	NA	NA	NA	NA	NA	NA
P22059	OSBP	13	16	1	127900	149610	NA	NA	NA	NA	NA	NA	NA	NA	NA	NA	NA	NA	NA	NA	149780	NA	NA	NA	NA	NA	NA	NA	NA	NA	NA	NA	NA	NA	NA	NA	NA	NA	NA	NA	278630	NA	NA	NA	NA	NA	NA	NA	NA
P22061	PCMT1	6	23.8	1	62966	72304	NA	NA	NA	NA	NA	NA	NA	NA	NA	NA	NA	NA	NA	NA	67947	NA	NA	NA	NA	NA	NA	NA	NA	NA	NA	NA	NA	NA	NA	NA	NA	NA	NA	NA	146540	NA	NA	NA	NA	NA	NA	NA	NA
P22087	FBL	8	26.8	1	165910	211070	NA	NA	NA	NA	NA	NA	NA	NA	NA	NA	NA	NA	NA	NA	224260	NA	NA	NA	NA	NA	NA	NA	NA	NA	NA	NA	NA	NA	NA	NA	NA	NA	NA	NA	464430	NA	NA	NA	NA	NA	NA	NA	NA
P22090	RPS4Y1	1	22.4	1	7154.1	3841.8	NA	NA	NA	NA	NA	NA	NA	NA	NA	NA	NA	NA	NA	NA	5488.2	NA	NA	NA	NA	NA	NA	NA	NA	NA	NA	NA	NA	NA	NA	NA	NA	NA	NA	NA	38427	NA	NA	NA	NA	NA	NA	NA	NA
P22102	GART	20	20.3	1	263920	368350	NA	NA	NA	NA	NA	NA	NA	NA	NA	NA	NA	NA	NA	NA	406290	NA	NA	NA	NA	NA	NA	NA	NA	NA	NA	NA	NA	NA	NA	NA	NA	NA	NA	NA	563470	NA	NA	NA	NA	NA	NA	NA	NA
P22105	TNXB	53	18.4	1	523440	872030	NA	NA	NA	NA	NA	NA	NA	NA	NA	NA	NA	NA	NA	NA	694700	NA	NA	NA	NA	NA	NA	NA	NA	NA	NA	NA	NA	NA	NA	NA	NA	NA	NA	NA	1382500	NA	NA	NA	NA	NA	NA	NA	NA
P22234	PAICS	11	24.5	1	112160	145840	NA	NA	NA	NA	NA	NA	NA	NA	NA	NA	NA	NA	NA	NA	156880	NA	NA	NA	NA	NA	NA	NA	NA	NA	NA	NA	NA	NA	NA	NA	NA	NA	NA	NA	250240	NA	NA	NA	NA	NA	NA	NA	NA
P22307	SCP2	13	19.9	1	232370	269290	NA	NA	NA	NA	NA	NA	NA	NA	NA	NA	NA	NA	NA	NA	339090	NA	NA	NA	NA	NA	NA	NA	NA	NA	NA	NA	NA	NA	NA	NA	NA	NA	NA	NA	577470	NA	NA	NA	NA	NA	NA	NA	NA
P22314	UBA1	28	28.5	1	794790	1069100	NA	NA	NA	NA	NA	NA	NA	NA	NA	NA	NA	NA	NA	NA	1162000	NA	NA	NA	NA	NA	NA	NA	NA	NA	NA	NA	NA	NA	NA	NA	NA	NA	NA	NA	1508600	NA	NA	NA	NA	NA	NA	NA	NA
P22352	GPX3	4	19	1	55293	103990	NA	NA	NA	NA	NA	NA	NA	NA	NA	NA	NA	NA	NA	NA	105460	NA	NA	NA	NA	NA	NA	NA	NA	NA	NA	NA	NA	NA	NA	NA	NA	NA	NA	NA	119560	NA	NA	NA	NA	NA	NA	NA	NA
P22392	NME2	1	52.6	1	116760	131020	NA	NA	NA	NA	NA	NA	NA	NA	NA	NA	NA	NA	NA	NA	157640	NA	NA	NA	NA	NA	NA	NA	NA	NA	NA	NA	NA	NA	NA	NA	NA	NA	NA	NA	215780	NA	NA	NA	NA	NA	NA	NA	NA
P22570	FDXR	3	6.3	1	36468	54180	NA	NA	NA	NA	NA	NA	NA	NA	NA	NA	NA	NA	NA	NA	67369	NA	NA	NA	NA	NA	NA	NA	NA	NA	NA	NA	NA	NA	NA	NA	NA	NA	NA	NA	85526	NA	NA	NA	NA	NA	NA	NA	NA
P22626	HNRNPA2B1	11	32.6	1	463480	437010	NA	NA	NA	NA	NA	NA	NA	NA	NA	NA	NA	NA	NA	NA	358970	NA	NA	NA	NA	NA	NA	NA	NA	NA	NA	NA	NA	NA	NA	NA	NA	NA	NA	NA	1077100	NA	NA	NA	NA	NA	NA	NA	NA
P22676	CALB2	3	9.6	1	33464	83745	NA	NA	NA	NA	NA	NA	NA	NA	NA	NA	NA	NA	NA	NA	91633	NA	NA	NA	NA	NA	NA	NA	NA	NA	NA	NA	NA	NA	NA	NA	NA	NA	NA	NA	89491	NA	NA	NA	NA	NA	NA	NA	NA
P22681	CBL	1	2.1	1	6143.7	7328.5	NA	NA	NA	NA	NA	NA	NA	NA	NA	NA	NA	NA	NA	NA	5692.4	NA	NA	NA	NA	NA	NA	NA	NA	NA	NA	NA	NA	NA	NA	NA	NA	NA	NA	NA	10027	NA	NA	NA	NA	NA	NA	NA	NA
P22694	PRKACB	3	19.7	1	25073	25240	NA	NA	NA	NA	NA	NA	NA	NA	NA	NA	NA	NA	NA	NA	33304	NA	NA	NA	NA	NA	NA	NA	NA	NA	NA	NA	NA	NA	NA	NA	NA	NA	NA	NA	53913	NA	NA	NA	NA	NA	NA	NA	NA
P22695	UQCRC2	16	41.3	1	290640	371570	NA	NA	NA	NA	NA	NA	NA	NA	NA	NA	NA	NA	NA	NA	532210	NA	NA	NA	NA	NA	NA	NA	NA	NA	NA	NA	NA	NA	NA	NA	NA	NA	NA	NA	758190	NA	NA	NA	NA	NA	NA	NA	NA
P22748	CA4	4	10.9	1	71932	181550	NA	NA	NA	NA	NA	NA	NA	NA	NA	NA	NA	NA	NA	NA	181360	NA	NA	NA	NA	NA	NA	NA	NA	NA	NA	NA	NA	NA	NA	NA	NA	NA	NA	NA	203960	NA	NA	NA	NA	NA	NA	NA	NA
P22792	CPN2	3	5.5	1	29440	40193	NA	NA	NA	NA	NA	NA	NA	NA	NA	NA	NA	NA	NA	NA	47111	NA	NA	NA	NA	NA	NA	NA	NA	NA	NA	NA	NA	NA	NA	NA	NA	NA	NA	NA	48201	NA	NA	NA	NA	NA	NA	NA	NA
P22830	FECH	3	6.9	1	40072	54295	NA	NA	NA	NA	NA	NA	NA	NA	NA	NA	NA	NA	NA	NA	67553	NA	NA	NA	NA	NA	NA	NA	NA	NA	NA	NA	NA	NA	NA	NA	NA	NA	NA	NA	68587	NA	NA	NA	NA	NA	NA	NA	NA
P22897	MRC1	13	9.1	1	139910	249920	NA	NA	NA	NA	NA	NA	NA	NA	NA	NA	NA	NA	NA	NA	257660	NA	NA	NA	NA	NA	NA	NA	NA	NA	NA	NA	NA	NA	NA	NA	NA	NA	NA	NA	274420	NA	NA	NA	NA	NA	NA	NA	NA
P23141	CES1	9	17.8	1	174970	184610	NA	NA	NA	NA	NA	NA	NA	NA	NA	NA	NA	NA	NA	NA	236430	NA	NA	NA	NA	NA	NA	NA	NA	NA	NA	NA	NA	NA	NA	NA	NA	NA	NA	NA	173100	NA	NA	NA	NA	NA	NA	NA	NA
P23142	FBLN1	15	24.8	1	379160	376180	NA	NA	NA	NA	NA	NA	NA	NA	NA	NA	NA	NA	NA	NA	393530	NA	NA	NA	NA	NA	NA	NA	NA	NA	NA	NA	NA	NA	NA	NA	NA	NA	NA	NA	539780	NA	NA	NA	NA	NA	NA	NA	NA
P23193	TCEA1	8	25.6	1	95117	104930	NA	NA	NA	NA	NA	NA	NA	NA	NA	NA	NA	NA	NA	NA	104540	NA	NA	NA	NA	NA	NA	NA	NA	NA	NA	NA	NA	NA	NA	NA	NA	NA	NA	NA	194620	NA	NA	NA	NA	NA	NA	NA	NA
P23219	PTGS1	8	13.7	1	42964	51257	NA	NA	NA	NA	NA	NA	NA	NA	NA	NA	NA	NA	NA	NA	48077	NA	NA	NA	NA	NA	NA	NA	NA	NA	NA	NA	NA	NA	NA	NA	NA	NA	NA	NA	85983	NA	NA	NA	NA	NA	NA	NA	NA
P23229	ITGA6	23	21.7	1	275190	372080	NA	NA	NA	NA	NA	NA	NA	NA	NA	NA	NA	NA	NA	NA	422300	NA	NA	NA	NA	NA	NA	NA	NA	NA	NA	NA	NA	NA	NA	NA	NA	NA	NA	NA	645730	NA	NA	NA	NA	NA	NA	NA	NA
P23246	SFPQ	18	27.9	1	287630	332790	NA	NA	NA	NA	NA	NA	NA	NA	NA	NA	NA	NA	NA	NA	327290	NA	NA	NA	NA	NA	NA	NA	NA	NA	NA	NA	NA	NA	NA	NA	NA	NA	NA	NA	703150	NA	NA	NA	NA	NA	NA	NA	NA
P23258;Q9NRH3	TUBG1;TUBG2	2	4.2	1	6663.7	11154	NA	NA	NA	NA	NA	NA	NA	NA	NA	NA	NA	NA	NA	NA	9298.5	NA	NA	NA	NA	NA	NA	NA	NA	NA	NA	NA	NA	NA	NA	NA	NA	NA	NA	NA	25439	NA	NA	NA	NA	NA	NA	NA	NA
P23284	PPIB	11	53.2	1	610020	737850	NA	NA	NA	NA	NA	NA	NA	NA	NA	NA	NA	NA	NA	NA	748830	NA	NA	NA	NA	NA	NA	NA	NA	NA	NA	NA	NA	NA	NA	NA	NA	NA	NA	NA	991050	NA	NA	NA	NA	NA	NA	NA	NA
P23368	ME2	10	20.7	1	107360	144580	NA	NA	NA	NA	NA	NA	NA	NA	NA	NA	NA	NA	NA	NA	182740	NA	NA	NA	NA	NA	NA	NA	NA	NA	NA	NA	NA	NA	NA	NA	NA	NA	NA	NA	255470	NA	NA	NA	NA	NA	NA	NA	NA
P23381	WARS	14	28.7	1	509410	751260	NA	NA	NA	NA	NA	NA	NA	NA	NA	NA	NA	NA	NA	NA	710820	NA	NA	NA	NA	NA	NA	NA	NA	NA	NA	NA	NA	NA	NA	NA	NA	NA	NA	NA	900790	NA	NA	NA	NA	NA	NA	NA	NA
P23396	RPS3	17	65.4	1	310390	440760	NA	NA	NA	NA	NA	NA	NA	NA	NA	NA	NA	NA	NA	NA	486340	NA	NA	NA	NA	NA	NA	NA	NA	NA	NA	NA	NA	NA	NA	NA	NA	NA	NA	NA	649910	NA	NA	NA	NA	NA	NA	NA	NA
P23443	RPS6KB1	1	3.4	1	0	0	NA	NA	NA	NA	NA	NA	NA	NA	NA	NA	NA	NA	NA	NA	0	NA	NA	NA	NA	NA	NA	NA	NA	NA	NA	NA	NA	NA	NA	NA	NA	NA	NA	NA	0	NA	NA	NA	NA	NA	NA	NA	NA
P23458	JAK1	3	2.3	1	32211	41344	NA	NA	NA	NA	NA	NA	NA	NA	NA	NA	NA	NA	NA	NA	40853	NA	NA	NA	NA	NA	NA	NA	NA	NA	NA	NA	NA	NA	NA	NA	NA	NA	NA	NA	51989	NA	NA	NA	NA	NA	NA	NA	NA
P23468	PTPRD	1	1.6	1	0	0	NA	NA	NA	NA	NA	NA	NA	NA	NA	NA	NA	NA	NA	NA	0	NA	NA	NA	NA	NA	NA	NA	NA	NA	NA	NA	NA	NA	NA	NA	NA	NA	NA	NA	0	NA	NA	NA	NA	NA	NA	NA	NA
P23469	PTPRE	2	3.3	1	1890.7	2802.5	NA	NA	NA	NA	NA	NA	NA	NA	NA	NA	NA	NA	NA	NA	2318.7	NA	NA	NA	NA	NA	NA	NA	NA	NA	NA	NA	NA	NA	NA	NA	NA	NA	NA	NA	5196	NA	NA	NA	NA	NA	NA	NA	NA
P23526	AHCY	17	40	1	266010	303240	NA	NA	NA	NA	NA	NA	NA	NA	NA	NA	NA	NA	NA	NA	334060	NA	NA	NA	NA	NA	NA	NA	NA	NA	NA	NA	NA	NA	NA	NA	NA	NA	NA	NA	509150	NA	NA	NA	NA	NA	NA	NA	NA
P23528	CFL1	14	64.5	1	611410	354080	NA	NA	NA	NA	NA	NA	NA	NA	NA	NA	NA	NA	NA	NA	311590	NA	NA	NA	NA	NA	NA	NA	NA	NA	NA	NA	NA	NA	NA	NA	NA	NA	NA	NA	1679700	NA	NA	NA	NA	NA	NA	NA	NA
P23588	EIF4B	8	12.9	1	50012	56332	NA	NA	NA	NA	NA	NA	NA	NA	NA	NA	NA	NA	NA	NA	64921	NA	NA	NA	NA	NA	NA	NA	NA	NA	NA	NA	NA	NA	NA	NA	NA	NA	NA	NA	100560	NA	NA	NA	NA	NA	NA	NA	NA
P23634	ATP2B4	15	22	1	381040	354670	NA	NA	NA	NA	NA	NA	NA	NA	NA	NA	NA	NA	NA	NA	350970	NA	NA	NA	NA	NA	NA	NA	NA	NA	NA	NA	NA	NA	NA	NA	NA	NA	NA	NA	481540	NA	NA	NA	NA	NA	NA	NA	NA
P23743	DGKA	4	7.5	1	16256	18685	NA	NA	NA	NA	NA	NA	NA	NA	NA	NA	NA	NA	NA	NA	17381	NA	NA	NA	NA	NA	NA	NA	NA	NA	NA	NA	NA	NA	NA	NA	NA	NA	NA	NA	35917	NA	NA	NA	NA	NA	NA	NA	NA
P23786	CPT2	19	29.6	1	328460	367870	NA	NA	NA	NA	NA	NA	NA	NA	NA	NA	NA	NA	NA	NA	396240	NA	NA	NA	NA	NA	NA	NA	NA	NA	NA	NA	NA	NA	NA	NA	NA	NA	NA	NA	836150	NA	NA	NA	NA	NA	NA	NA	NA
P23919	DTYMK	2	9.9	1	14970	20546	NA	NA	NA	NA	NA	NA	NA	NA	NA	NA	NA	NA	NA	NA	24917	NA	NA	NA	NA	NA	NA	NA	NA	NA	NA	NA	NA	NA	NA	NA	NA	NA	NA	NA	35302	NA	NA	NA	NA	NA	NA	NA	NA
P23921	RRM1	3	3.3	1	15509	17476	NA	NA	NA	NA	NA	NA	NA	NA	NA	NA	NA	NA	NA	NA	23566	NA	NA	NA	NA	NA	NA	NA	NA	NA	NA	NA	NA	NA	NA	NA	NA	NA	NA	NA	23902	NA	NA	NA	NA	NA	NA	NA	NA
P23946	CMA1	6	28.7	1	100070	205210	NA	NA	NA	NA	NA	NA	NA	NA	NA	NA	NA	NA	NA	NA	197900	NA	NA	NA	NA	NA	NA	NA	NA	NA	NA	NA	NA	NA	NA	NA	NA	NA	NA	NA	133630	NA	NA	NA	NA	NA	NA	NA	NA
P24043	LAMA2	14	4.8	1	85617	107710	NA	NA	NA	NA	NA	NA	NA	NA	NA	NA	NA	NA	NA	NA	98760	NA	NA	NA	NA	NA	NA	NA	NA	NA	NA	NA	NA	NA	NA	NA	NA	NA	NA	NA	159380	NA	NA	NA	NA	NA	NA	NA	NA
P24158	PRTN3	2	7.8	1	13741	16253	NA	NA	NA	NA	NA	NA	NA	NA	NA	NA	NA	NA	NA	NA	17316	NA	NA	NA	NA	NA	NA	NA	NA	NA	NA	NA	NA	NA	NA	NA	NA	NA	NA	NA	27607	NA	NA	NA	NA	NA	NA	NA	NA
P24298	GPT	6	12.1	1	34098	55783	NA	NA	NA	NA	NA	NA	NA	NA	NA	NA	NA	NA	NA	NA	61758	NA	NA	NA	NA	NA	NA	NA	NA	NA	NA	NA	NA	NA	NA	NA	NA	NA	NA	NA	96950	NA	NA	NA	NA	NA	NA	NA	NA
P24311	COX7B	2	10	1	9319.7	11496	NA	NA	NA	NA	NA	NA	NA	NA	NA	NA	NA	NA	NA	NA	17077	NA	NA	NA	NA	NA	NA	NA	NA	NA	NA	NA	NA	NA	NA	NA	NA	NA	NA	NA	19447	NA	NA	NA	NA	NA	NA	NA	NA
P24347	MMP11	1	1.4	1	35126	15621	NA	NA	NA	NA	NA	NA	NA	NA	NA	NA	NA	NA	NA	NA	10408	NA	NA	NA	NA	NA	NA	NA	NA	NA	NA	NA	NA	NA	NA	NA	NA	NA	NA	NA	35327	NA	NA	NA	NA	NA	NA	NA	NA
P24386	CHM	4	4.9	1	16124	23001	NA	NA	NA	NA	NA	NA	NA	NA	NA	NA	NA	NA	NA	NA	25496	NA	NA	NA	NA	NA	NA	NA	NA	NA	NA	NA	NA	NA	NA	NA	NA	NA	NA	NA	29478	NA	NA	NA	NA	NA	NA	NA	NA
P24390;P33947	KDELR1;KDELR2	1	3.8	1	56646	67483	NA	NA	NA	NA	NA	NA	NA	NA	NA	NA	NA	NA	NA	NA	48864	NA	NA	NA	NA	NA	NA	NA	NA	NA	NA	NA	NA	NA	NA	NA	NA	NA	NA	NA	126000	NA	NA	NA	NA	NA	NA	NA	NA
P24534	EEF1B2	7	44	1	129660	135820	NA	NA	NA	NA	NA	NA	NA	NA	NA	NA	NA	NA	NA	NA	114290	NA	NA	NA	NA	NA	NA	NA	NA	NA	NA	NA	NA	NA	NA	NA	NA	NA	NA	NA	417340	NA	NA	NA	NA	NA	NA	NA	NA
P24539	ATP5F1	10	32	1	327130	423870	NA	NA	NA	NA	NA	NA	NA	NA	NA	NA	NA	NA	NA	NA	563850	NA	NA	NA	NA	NA	NA	NA	NA	NA	NA	NA	NA	NA	NA	NA	NA	NA	NA	NA	729070	NA	NA	NA	NA	NA	NA	NA	NA
P24557	TBXAS1	7	14.6	1	73906	135910	NA	NA	NA	NA	NA	NA	NA	NA	NA	NA	NA	NA	NA	NA	125750	NA	NA	NA	NA	NA	NA	NA	NA	NA	NA	NA	NA	NA	NA	NA	NA	NA	NA	NA	166890	NA	NA	NA	NA	NA	NA	NA	NA
P24666	ACP1	4	28.5	1	31338	26724	NA	NA	NA	NA	NA	NA	NA	NA	NA	NA	NA	NA	NA	NA	29600	NA	NA	NA	NA	NA	NA	NA	NA	NA	NA	NA	NA	NA	NA	NA	NA	NA	NA	NA	50513	NA	NA	NA	NA	NA	NA	NA	NA
P24752	ACAT1	21	46.6	1	529650	483770	NA	NA	NA	NA	NA	NA	NA	NA	NA	NA	NA	NA	NA	NA	600820	NA	NA	NA	NA	NA	NA	NA	NA	NA	NA	NA	NA	NA	NA	NA	NA	NA	NA	NA	1267200	NA	NA	NA	NA	NA	NA	NA	NA
P24821	TNC	37	19.8	1	779290	570690	NA	NA	NA	NA	NA	NA	NA	NA	NA	NA	NA	NA	NA	NA	442670	NA	NA	NA	NA	NA	NA	NA	NA	NA	NA	NA	NA	NA	NA	NA	NA	NA	NA	NA	764470	NA	NA	NA	NA	NA	NA	NA	NA
P24844;O14950;P19105	MYL9;MYL12B;MYL12A	10	54.7	1	419590	270520	NA	NA	NA	NA	NA	NA	NA	NA	NA	NA	NA	NA	NA	NA	260530	NA	NA	NA	NA	NA	NA	NA	NA	NA	NA	NA	NA	NA	NA	NA	NA	NA	NA	NA	956980	NA	NA	NA	NA	NA	NA	NA	NA
P24928	POLR2A	17	7.6	1	126740	175310	NA	NA	NA	NA	NA	NA	NA	NA	NA	NA	NA	NA	NA	NA	209900	NA	NA	NA	NA	NA	NA	NA	NA	NA	NA	NA	NA	NA	NA	NA	NA	NA	NA	NA	247360	NA	NA	NA	NA	NA	NA	NA	NA
P24941	CDK2	2	10.4	1	4855.8	6072.8	NA	NA	NA	NA	NA	NA	NA	NA	NA	NA	NA	NA	NA	NA	8487.5	NA	NA	NA	NA	NA	NA	NA	NA	NA	NA	NA	NA	NA	NA	NA	NA	NA	NA	NA	9266.5	NA	NA	NA	NA	NA	NA	NA	NA
P25098	ADRBK1	5	6.2	1	13723	16960	NA	NA	NA	NA	NA	NA	NA	NA	NA	NA	NA	NA	NA	NA	20531	NA	NA	NA	NA	NA	NA	NA	NA	NA	NA	NA	NA	NA	NA	NA	NA	NA	NA	NA	23743	NA	NA	NA	NA	NA	NA	NA	NA
P25205	MCM3	12	13	1	59523	82395	NA	NA	NA	NA	NA	NA	NA	NA	NA	NA	NA	NA	NA	NA	78235	NA	NA	NA	NA	NA	NA	NA	NA	NA	NA	NA	NA	NA	NA	NA	NA	NA	NA	NA	152560	NA	NA	NA	NA	NA	NA	NA	NA
P25208	NFYB	1	3.9	1	15113	17408	NA	NA	NA	NA	NA	NA	NA	NA	NA	NA	NA	NA	NA	NA	17640	NA	NA	NA	NA	NA	NA	NA	NA	NA	NA	NA	NA	NA	NA	NA	NA	NA	NA	NA	24030	NA	NA	NA	NA	NA	NA	NA	NA
P25311	AZGP1	8	27.2	1	143740	233880	NA	NA	NA	NA	NA	NA	NA	NA	NA	NA	NA	NA	NA	NA	246600	NA	NA	NA	NA	NA	NA	NA	NA	NA	NA	NA	NA	NA	NA	NA	NA	NA	NA	NA	259260	NA	NA	NA	NA	NA	NA	NA	NA
P25325	MPST	9	23.9	1	180570	212560	NA	NA	NA	NA	NA	NA	NA	NA	NA	NA	NA	NA	NA	NA	216240	NA	NA	NA	NA	NA	NA	NA	NA	NA	NA	NA	NA	NA	NA	NA	NA	NA	NA	NA	452210	NA	NA	NA	NA	NA	NA	NA	NA
P25391	LAMA1	1	0.4	1	2394.7	7390.6	NA	NA	NA	NA	NA	NA	NA	NA	NA	NA	NA	NA	NA	NA	8973.1	NA	NA	NA	NA	NA	NA	NA	NA	NA	NA	NA	NA	NA	NA	NA	NA	NA	NA	NA	13176	NA	NA	NA	NA	NA	NA	NA	NA
P25398	RPS12	7	53.8	1	205980	244440	NA	NA	NA	NA	NA	NA	NA	NA	NA	NA	NA	NA	NA	NA	203990	NA	NA	NA	NA	NA	NA	NA	NA	NA	NA	NA	NA	NA	NA	NA	NA	NA	NA	NA	431130	NA	NA	NA	NA	NA	NA	NA	NA
P25445	FAS	6	13.4	1	51183	70140	NA	NA	NA	NA	NA	NA	NA	NA	NA	NA	NA	NA	NA	NA	77215	NA	NA	NA	NA	NA	NA	NA	NA	NA	NA	NA	NA	NA	NA	NA	NA	NA	NA	NA	157080	NA	NA	NA	NA	NA	NA	NA	NA
P25490	YY1	5	10.6	1	48069	62097	NA	NA	NA	NA	NA	NA	NA	NA	NA	NA	NA	NA	NA	NA	54562	NA	NA	NA	NA	NA	NA	NA	NA	NA	NA	NA	NA	NA	NA	NA	NA	NA	NA	NA	129500	NA	NA	NA	NA	NA	NA	NA	NA
P25685	DNAJB1	10	26.5	1	172880	150830	NA	NA	NA	NA	NA	NA	NA	NA	NA	NA	NA	NA	NA	NA	138910	NA	NA	NA	NA	NA	NA	NA	NA	NA	NA	NA	NA	NA	NA	NA	NA	NA	NA	NA	458730	NA	NA	NA	NA	NA	NA	NA	NA
P25686	DNAJB2	3	11.7	1	16759	18864	NA	NA	NA	NA	NA	NA	NA	NA	NA	NA	NA	NA	NA	NA	22428	NA	NA	NA	NA	NA	NA	NA	NA	NA	NA	NA	NA	NA	NA	NA	NA	NA	NA	NA	32847	NA	NA	NA	NA	NA	NA	NA	NA
P25705	ATP5A1	20	33.8	1	604580	773380	NA	NA	NA	NA	NA	NA	NA	NA	NA	NA	NA	NA	NA	NA	1082600	NA	NA	NA	NA	NA	NA	NA	NA	NA	NA	NA	NA	NA	NA	NA	NA	NA	NA	NA	1563300	NA	NA	NA	NA	NA	NA	NA	NA
P25774	CTSS	6	18.1	1	153710	277250	NA	NA	NA	NA	NA	NA	NA	NA	NA	NA	NA	NA	NA	NA	263920	NA	NA	NA	NA	NA	NA	NA	NA	NA	NA	NA	NA	NA	NA	NA	NA	NA	NA	NA	414330	NA	NA	NA	NA	NA	NA	NA	NA
P25786	PSMA1	15	54.4	1	215770	285600	NA	NA	NA	NA	NA	NA	NA	NA	NA	NA	NA	NA	NA	NA	306690	NA	NA	NA	NA	NA	NA	NA	NA	NA	NA	NA	NA	NA	NA	NA	NA	NA	NA	NA	430100	NA	NA	NA	NA	NA	NA	NA	NA
P25787	PSMA2	7	32.5	1	86049	84863	NA	NA	NA	NA	NA	NA	NA	NA	NA	NA	NA	NA	NA	NA	83880	NA	NA	NA	NA	NA	NA	NA	NA	NA	NA	NA	NA	NA	NA	NA	NA	NA	NA	NA	141430	NA	NA	NA	NA	NA	NA	NA	NA
P25788	PSMA3	8	27.1	1	292630	305080	NA	NA	NA	NA	NA	NA	NA	NA	NA	NA	NA	NA	NA	NA	324440	NA	NA	NA	NA	NA	NA	NA	NA	NA	NA	NA	NA	NA	NA	NA	NA	NA	NA	NA	452570	NA	NA	NA	NA	NA	NA	NA	NA
P25789	PSMA4	9	28.7	1	315310	323110	NA	NA	NA	NA	NA	NA	NA	NA	NA	NA	NA	NA	NA	NA	265470	NA	NA	NA	NA	NA	NA	NA	NA	NA	NA	NA	NA	NA	NA	NA	NA	NA	NA	NA	551870	NA	NA	NA	NA	NA	NA	NA	NA
P25815	S100P	1	13.7	1	2422.7	900.29	NA	NA	NA	NA	NA	NA	NA	NA	NA	NA	NA	NA	NA	NA	1568.4	NA	NA	NA	NA	NA	NA	NA	NA	NA	NA	NA	NA	NA	NA	NA	NA	NA	NA	NA	1900.5	NA	NA	NA	NA	NA	NA	NA	NA
P25942	CD40	2	6.9	1	18819	30823	NA	NA	NA	NA	NA	NA	NA	NA	NA	NA	NA	NA	NA	NA	31726	NA	NA	NA	NA	NA	NA	NA	NA	NA	NA	NA	NA	NA	NA	NA	NA	NA	NA	NA	60386	NA	NA	NA	NA	NA	NA	NA	NA
P26006	ITGA3	7	6.5	1	84841	134800	NA	NA	NA	NA	NA	NA	NA	NA	NA	NA	NA	NA	NA	NA	170650	NA	NA	NA	NA	NA	NA	NA	NA	NA	NA	NA	NA	NA	NA	NA	NA	NA	NA	NA	204090	NA	NA	NA	NA	NA	NA	NA	NA
P26010	ITGB7	1	2	1	19104	75629	NA	NA	NA	NA	NA	NA	NA	NA	NA	NA	NA	NA	NA	NA	25095	NA	NA	NA	NA	NA	NA	NA	NA	NA	NA	NA	NA	NA	NA	NA	NA	NA	NA	NA	36972	NA	NA	NA	NA	NA	NA	NA	NA
P26022	PTX3	1	3.7	1	704.37	844.97	NA	NA	NA	NA	NA	NA	NA	NA	NA	NA	NA	NA	NA	NA	1401.6	NA	NA	NA	NA	NA	NA	NA	NA	NA	NA	NA	NA	NA	NA	NA	NA	NA	NA	NA	1224.6	NA	NA	NA	NA	NA	NA	NA	NA
P26038	MSN	22	39.7	1	1163900	904830	NA	NA	NA	NA	NA	NA	NA	NA	NA	NA	NA	NA	NA	NA	750650	NA	NA	NA	NA	NA	NA	NA	NA	NA	NA	NA	NA	NA	NA	NA	NA	NA	NA	NA	1394700	NA	NA	NA	NA	NA	NA	NA	NA
P26196	DDX6	12	24.8	1	118630	145370	NA	NA	NA	NA	NA	NA	NA	NA	NA	NA	NA	NA	NA	NA	139520	NA	NA	NA	NA	NA	NA	NA	NA	NA	NA	NA	NA	NA	NA	NA	NA	NA	NA	NA	247030	NA	NA	NA	NA	NA	NA	NA	NA
P26232	CTNNA2	1	12.5	1	861.51	1418.1	NA	NA	NA	NA	NA	NA	NA	NA	NA	NA	NA	NA	NA	NA	1700.9	NA	NA	NA	NA	NA	NA	NA	NA	NA	NA	NA	NA	NA	NA	NA	NA	NA	NA	NA	1379.4	NA	NA	NA	NA	NA	NA	NA	NA
P26358	DNMT1	5	3.2	1	26748	30417	NA	NA	NA	NA	NA	NA	NA	NA	NA	NA	NA	NA	NA	NA	33289	NA	NA	NA	NA	NA	NA	NA	NA	NA	NA	NA	NA	NA	NA	NA	NA	NA	NA	NA	46881	NA	NA	NA	NA	NA	NA	NA	NA
P26368	U2AF2	7	17.1	1	61880	82366	NA	NA	NA	NA	NA	NA	NA	NA	NA	NA	NA	NA	NA	NA	86676	NA	NA	NA	NA	NA	NA	NA	NA	NA	NA	NA	NA	NA	NA	NA	NA	NA	NA	NA	152520	NA	NA	NA	NA	NA	NA	NA	NA
P26373	RPL13	10	41.7	1	163550	151830	NA	NA	NA	NA	NA	NA	NA	NA	NA	NA	NA	NA	NA	NA	114950	NA	NA	NA	NA	NA	NA	NA	NA	NA	NA	NA	NA	NA	NA	NA	NA	NA	NA	NA	416440	NA	NA	NA	NA	NA	NA	NA	NA
P26440	IVD	7	16.7	1	123420	172600	NA	NA	NA	NA	NA	NA	NA	NA	NA	NA	NA	NA	NA	NA	213390	NA	NA	NA	NA	NA	NA	NA	NA	NA	NA	NA	NA	NA	NA	NA	NA	NA	NA	NA	326050	NA	NA	NA	NA	NA	NA	NA	NA
P26447	S100A4	4	25.7	1	85787	149030	NA	NA	NA	NA	NA	NA	NA	NA	NA	NA	NA	NA	NA	NA	180870	NA	NA	NA	NA	NA	NA	NA	NA	NA	NA	NA	NA	NA	NA	NA	NA	NA	NA	NA	322100	NA	NA	NA	NA	NA	NA	NA	NA
P26572	MGAT1	1	2	1	6243.2	7796.2	NA	NA	NA	NA	NA	NA	NA	NA	NA	NA	NA	NA	NA	NA	7699.6	NA	NA	NA	NA	NA	NA	NA	NA	NA	NA	NA	NA	NA	NA	NA	NA	NA	NA	NA	10095	NA	NA	NA	NA	NA	NA	NA	NA
P26583	HMGB2	3	16.3	1	45404	38157	NA	NA	NA	NA	NA	NA	NA	NA	NA	NA	NA	NA	NA	NA	34512	NA	NA	NA	NA	NA	NA	NA	NA	NA	NA	NA	NA	NA	NA	NA	NA	NA	NA	NA	160720	NA	NA	NA	NA	NA	NA	NA	NA
P26599	PTBP1	3	9.4	1	8864.7	10844	NA	NA	NA	NA	NA	NA	NA	NA	NA	NA	NA	NA	NA	NA	15269	NA	NA	NA	NA	NA	NA	NA	NA	NA	NA	NA	NA	NA	NA	NA	NA	NA	NA	NA	18282	NA	NA	NA	NA	NA	NA	NA	NA
P26639	TARS	20	29.2	1	227020	234020	NA	NA	NA	NA	NA	NA	NA	NA	NA	NA	NA	NA	NA	NA	276670	NA	NA	NA	NA	NA	NA	NA	NA	NA	NA	NA	NA	NA	NA	NA	NA	NA	NA	NA	443480	NA	NA	NA	NA	NA	NA	NA	NA
P26640	VARS	24	19.6	1	193560	257990	NA	NA	NA	NA	NA	NA	NA	NA	NA	NA	NA	NA	NA	NA	254140	NA	NA	NA	NA	NA	NA	NA	NA	NA	NA	NA	NA	NA	NA	NA	NA	NA	NA	NA	415720	NA	NA	NA	NA	NA	NA	NA	NA
P26641	EEF1G	15	32.7	1	344430	429410	NA	NA	NA	NA	NA	NA	NA	NA	NA	NA	NA	NA	NA	NA	449020	NA	NA	NA	NA	NA	NA	NA	NA	NA	NA	NA	NA	NA	NA	NA	NA	NA	NA	NA	766760	NA	NA	NA	NA	NA	NA	NA	NA
P26678	PLN	1	21.2	1	6920.7	7660.4	NA	NA	NA	NA	NA	NA	NA	NA	NA	NA	NA	NA	NA	NA	9616.7	NA	NA	NA	NA	NA	NA	NA	NA	NA	NA	NA	NA	NA	NA	NA	NA	NA	NA	NA	10065	NA	NA	NA	NA	NA	NA	NA	NA
P26885	FKBP2	3	14.1	1	29720	33860	NA	NA	NA	NA	NA	NA	NA	NA	NA	NA	NA	NA	NA	NA	36322	NA	NA	NA	NA	NA	NA	NA	NA	NA	NA	NA	NA	NA	NA	NA	NA	NA	NA	NA	64491	NA	NA	NA	NA	NA	NA	NA	NA
P27105	STOM	8	29.9	1	136050	162620	NA	NA	NA	NA	NA	NA	NA	NA	NA	NA	NA	NA	NA	NA	192950	NA	NA	NA	NA	NA	NA	NA	NA	NA	NA	NA	NA	NA	NA	NA	NA	NA	NA	NA	175430	NA	NA	NA	NA	NA	NA	NA	NA
P27144	AK4	4	17.5	1	22635	25032	NA	NA	NA	NA	NA	NA	NA	NA	NA	NA	NA	NA	NA	NA	27049	NA	NA	NA	NA	NA	NA	NA	NA	NA	NA	NA	NA	NA	NA	NA	NA	NA	NA	NA	38879	NA	NA	NA	NA	NA	NA	NA	NA
P27169	PON1	5	16.9	1	27787	27524	NA	NA	NA	NA	NA	NA	NA	NA	NA	NA	NA	NA	NA	NA	23863	NA	NA	NA	NA	NA	NA	NA	NA	NA	NA	NA	NA	NA	NA	NA	NA	NA	NA	NA	45631	NA	NA	NA	NA	NA	NA	NA	NA
P27216	ANXA13	8	31.3	1	101080	159690	NA	NA	NA	NA	NA	NA	NA	NA	NA	NA	NA	NA	NA	NA	136150	NA	NA	NA	NA	NA	NA	NA	NA	NA	NA	NA	NA	NA	NA	NA	NA	NA	NA	NA	315940	NA	NA	NA	NA	NA	NA	NA	NA
P27338	MAOB	10	20	1	219240	204290	NA	NA	NA	NA	NA	NA	NA	NA	NA	NA	NA	NA	NA	NA	260660	NA	NA	NA	NA	NA	NA	NA	NA	NA	NA	NA	NA	NA	NA	NA	NA	NA	NA	NA	401360	NA	NA	NA	NA	NA	NA	NA	NA
P27348	YWHAQ	10	48.6	1	495900	297350	NA	NA	NA	NA	NA	NA	NA	NA	NA	NA	NA	NA	NA	NA	296980	NA	NA	NA	NA	NA	NA	NA	NA	NA	NA	NA	NA	NA	NA	NA	NA	NA	NA	NA	502470	NA	NA	NA	NA	NA	NA	NA	NA
P27361	MAPK3	7	25.1	1	99459	127000	NA	NA	NA	NA	NA	NA	NA	NA	NA	NA	NA	NA	NA	NA	153000	NA	NA	NA	NA	NA	NA	NA	NA	NA	NA	NA	NA	NA	NA	NA	NA	NA	NA	NA	221090	NA	NA	NA	NA	NA	NA	NA	NA
P27448;Q9P0L2	MARK3;MARK1	2	6.1	1	9083	10762	NA	NA	NA	NA	NA	NA	NA	NA	NA	NA	NA	NA	NA	NA	11622	NA	NA	NA	NA	NA	NA	NA	NA	NA	NA	NA	NA	NA	NA	NA	NA	NA	NA	NA	16108	NA	NA	NA	NA	NA	NA	NA	NA
P27487	DPP4	10	12.4	1	95534	137820	NA	NA	NA	NA	NA	NA	NA	NA	NA	NA	NA	NA	NA	NA	140030	NA	NA	NA	NA	NA	NA	NA	NA	NA	NA	NA	NA	NA	NA	NA	NA	NA	NA	NA	138610	NA	NA	NA	NA	NA	NA	NA	NA
P27635;Q96L21	RPL10;RPL10L	6	26.6	1	93131	106210	NA	NA	NA	NA	NA	NA	NA	NA	NA	NA	NA	NA	NA	NA	116620	NA	NA	NA	NA	NA	NA	NA	NA	NA	NA	NA	NA	NA	NA	NA	NA	NA	NA	NA	236880	NA	NA	NA	NA	NA	NA	NA	NA
P27658	COL8A1	1	1.3	1	8348.9	6316	NA	NA	NA	NA	NA	NA	NA	NA	NA	NA	NA	NA	NA	NA	7271.6	NA	NA	NA	NA	NA	NA	NA	NA	NA	NA	NA	NA	NA	NA	NA	NA	NA	NA	NA	13000	NA	NA	NA	NA	NA	NA	NA	NA
P27694	RPA1	12	20.9	1	118590	165860	NA	NA	NA	NA	NA	NA	NA	NA	NA	NA	NA	NA	NA	NA	176510	NA	NA	NA	NA	NA	NA	NA	NA	NA	NA	NA	NA	NA	NA	NA	NA	NA	NA	NA	248890	NA	NA	NA	NA	NA	NA	NA	NA
P27695	APEX1	7	22.6	1	72148	100160	NA	NA	NA	NA	NA	NA	NA	NA	NA	NA	NA	NA	NA	NA	99565	NA	NA	NA	NA	NA	NA	NA	NA	NA	NA	NA	NA	NA	NA	NA	NA	NA	NA	NA	206870	NA	NA	NA	NA	NA	NA	NA	NA
P27701	CD82	1	3.7	1	11496	13634	NA	NA	NA	NA	NA	NA	NA	NA	NA	NA	NA	NA	NA	NA	20184	NA	NA	NA	NA	NA	NA	NA	NA	NA	NA	NA	NA	NA	NA	NA	NA	NA	NA	NA	17851	NA	NA	NA	NA	NA	NA	NA	NA
P27707	DCK	3	13.1	1	22490	28843	NA	NA	NA	NA	NA	NA	NA	NA	NA	NA	NA	NA	NA	NA	33725	NA	NA	NA	NA	NA	NA	NA	NA	NA	NA	NA	NA	NA	NA	NA	NA	NA	NA	NA	43120	NA	NA	NA	NA	NA	NA	NA	NA
P27708	CAD	18	8	1	169530	234360	NA	NA	NA	NA	NA	NA	NA	NA	NA	NA	NA	NA	NA	NA	262790	NA	NA	NA	NA	NA	NA	NA	NA	NA	NA	NA	NA	NA	NA	NA	NA	NA	NA	NA	417210	NA	NA	NA	NA	NA	NA	NA	NA
P27797	CALR	15	25.4	1	560010	803790	NA	NA	NA	NA	NA	NA	NA	NA	NA	NA	NA	NA	NA	NA	802920	NA	NA	NA	NA	NA	NA	NA	NA	NA	NA	NA	NA	NA	NA	NA	NA	NA	NA	NA	1481400	NA	NA	NA	NA	NA	NA	NA	NA
P27816	MAP4	10	8.7	1	69980	54891	NA	NA	NA	NA	NA	NA	NA	NA	NA	NA	NA	NA	NA	NA	59740	NA	NA	NA	NA	NA	NA	NA	NA	NA	NA	NA	NA	NA	NA	NA	NA	NA	NA	NA	131650	NA	NA	NA	NA	NA	NA	NA	NA
P27824	CANX	23	38	1	521310	620120	NA	NA	NA	NA	NA	NA	NA	NA	NA	NA	NA	NA	NA	NA	630250	NA	NA	NA	NA	NA	NA	NA	NA	NA	NA	NA	NA	NA	NA	NA	NA	NA	NA	NA	1065900	NA	NA	NA	NA	NA	NA	NA	NA
P27918	CFP	1	1.9	1	0	0	NA	NA	NA	NA	NA	NA	NA	NA	NA	NA	NA	NA	NA	NA	0	NA	NA	NA	NA	NA	NA	NA	NA	NA	NA	NA	NA	NA	NA	NA	NA	NA	NA	NA	0	NA	NA	NA	NA	NA	NA	NA	NA
P27986	PIK3R1	7	9.5	1	72580	75919	NA	NA	NA	NA	NA	NA	NA	NA	NA	NA	NA	NA	NA	NA	70129	NA	NA	NA	NA	NA	NA	NA	NA	NA	NA	NA	NA	NA	NA	NA	NA	NA	NA	NA	107470	NA	NA	NA	NA	NA	NA	NA	NA
P28039	AOAH	1	1.6	1	5684.3	7818.8	NA	NA	NA	NA	NA	NA	NA	NA	NA	NA	NA	NA	NA	NA	9567.1	NA	NA	NA	NA	NA	NA	NA	NA	NA	NA	NA	NA	NA	NA	NA	NA	NA	NA	NA	10959	NA	NA	NA	NA	NA	NA	NA	NA
P28062	PSMB8	7	29.7	1	131810	176570	NA	NA	NA	NA	NA	NA	NA	NA	NA	NA	NA	NA	NA	NA	179430	NA	NA	NA	NA	NA	NA	NA	NA	NA	NA	NA	NA	NA	NA	NA	NA	NA	NA	NA	248300	NA	NA	NA	NA	NA	NA	NA	NA
P28065	PSMB9	4	18.7	1	55282	79809	NA	NA	NA	NA	NA	NA	NA	NA	NA	NA	NA	NA	NA	NA	97064	NA	NA	NA	NA	NA	NA	NA	NA	NA	NA	NA	NA	NA	NA	NA	NA	NA	NA	NA	107320	NA	NA	NA	NA	NA	NA	NA	NA
P28066	PSMA5	7	32.4	1	210350	246930	NA	NA	NA	NA	NA	NA	NA	NA	NA	NA	NA	NA	NA	NA	240900	NA	NA	NA	NA	NA	NA	NA	NA	NA	NA	NA	NA	NA	NA	NA	NA	NA	NA	NA	362160	NA	NA	NA	NA	NA	NA	NA	NA
P28068	HLA-DMB	1	3.8	1	11728	25994	NA	NA	NA	NA	NA	NA	NA	NA	NA	NA	NA	NA	NA	NA	41196	NA	NA	NA	NA	NA	NA	NA	NA	NA	NA	NA	NA	NA	NA	NA	NA	NA	NA	NA	22782	NA	NA	NA	NA	NA	NA	NA	NA
P28070	PSMB4	4	15.9	1	28438	37320	NA	NA	NA	NA	NA	NA	NA	NA	NA	NA	NA	NA	NA	NA	26863	NA	NA	NA	NA	NA	NA	NA	NA	NA	NA	NA	NA	NA	NA	NA	NA	NA	NA	NA	51806	NA	NA	NA	NA	NA	NA	NA	NA
P28072	PSMB6	5	19.2	1	80090	105530	NA	NA	NA	NA	NA	NA	NA	NA	NA	NA	NA	NA	NA	NA	111390	NA	NA	NA	NA	NA	NA	NA	NA	NA	NA	NA	NA	NA	NA	NA	NA	NA	NA	NA	182900	NA	NA	NA	NA	NA	NA	NA	NA
P28074	PSMB5	4	16.3	1	18180	22129	NA	NA	NA	NA	NA	NA	NA	NA	NA	NA	NA	NA	NA	NA	19436	NA	NA	NA	NA	NA	NA	NA	NA	NA	NA	NA	NA	NA	NA	NA	NA	NA	NA	NA	34238	NA	NA	NA	NA	NA	NA	NA	NA
P28161	GSTM2	4	44	1	139750	146660	NA	NA	NA	NA	NA	NA	NA	NA	NA	NA	NA	NA	NA	NA	159800	NA	NA	NA	NA	NA	NA	NA	NA	NA	NA	NA	NA	NA	NA	NA	NA	NA	NA	NA	248560	NA	NA	NA	NA	NA	NA	NA	NA
P28288	ABCD3	7	9.3	1	76808	110540	NA	NA	NA	NA	NA	NA	NA	NA	NA	NA	NA	NA	NA	NA	151030	NA	NA	NA	NA	NA	NA	NA	NA	NA	NA	NA	NA	NA	NA	NA	NA	NA	NA	NA	222500	NA	NA	NA	NA	NA	NA	NA	NA
P28289	TMOD1	3	10.3	1	27598	34232	NA	NA	NA	NA	NA	NA	NA	NA	NA	NA	NA	NA	NA	NA	48644	NA	NA	NA	NA	NA	NA	NA	NA	NA	NA	NA	NA	NA	NA	NA	NA	NA	NA	NA	45465	NA	NA	NA	NA	NA	NA	NA	NA
P28290	SSFA2	2	2.3	1	3750.1	4848.9	NA	NA	NA	NA	NA	NA	NA	NA	NA	NA	NA	NA	NA	NA	6293.7	NA	NA	NA	NA	NA	NA	NA	NA	NA	NA	NA	NA	NA	NA	NA	NA	NA	NA	NA	9758.1	NA	NA	NA	NA	NA	NA	NA	NA
P28300	LOX	1	3.1	1	0	0	NA	NA	NA	NA	NA	NA	NA	NA	NA	NA	NA	NA	NA	NA	0	NA	NA	NA	NA	NA	NA	NA	NA	NA	NA	NA	NA	NA	NA	NA	NA	NA	NA	NA	0	NA	NA	NA	NA	NA	NA	NA	NA
P28331	NDUFS1	22	38.4	1	335440	472000	NA	NA	NA	NA	NA	NA	NA	NA	NA	NA	NA	NA	NA	NA	571430	NA	NA	NA	NA	NA	NA	NA	NA	NA	NA	NA	NA	NA	NA	NA	NA	NA	NA	NA	895180	NA	NA	NA	NA	NA	NA	NA	NA
P28340	POLD1	4	4.2	1	15165	18793	NA	NA	NA	NA	NA	NA	NA	NA	NA	NA	NA	NA	NA	NA	20052	NA	NA	NA	NA	NA	NA	NA	NA	NA	NA	NA	NA	NA	NA	NA	NA	NA	NA	NA	31308	NA	NA	NA	NA	NA	NA	NA	NA
P28370	SMARCA1	1	5	1	27993	50828	NA	NA	NA	NA	NA	NA	NA	NA	NA	NA	NA	NA	NA	NA	62971	NA	NA	NA	NA	NA	NA	NA	NA	NA	NA	NA	NA	NA	NA	NA	NA	NA	NA	NA	96104	NA	NA	NA	NA	NA	NA	NA	NA
P28482	MAPK1	9	33.9	1	122580	157960	NA	NA	NA	NA	NA	NA	NA	NA	NA	NA	NA	NA	NA	NA	176570	NA	NA	NA	NA	NA	NA	NA	NA	NA	NA	NA	NA	NA	NA	NA	NA	NA	NA	NA	257310	NA	NA	NA	NA	NA	NA	NA	NA
P28676	GCA	2	8.3	1	29240	24424	NA	NA	NA	NA	NA	NA	NA	NA	NA	NA	NA	NA	NA	NA	26250	NA	NA	NA	NA	NA	NA	NA	NA	NA	NA	NA	NA	NA	NA	NA	NA	NA	NA	NA	33834	NA	NA	NA	NA	NA	NA	NA	NA
P28799	GRN	5	9.9	1	24206	21118	NA	NA	NA	NA	NA	NA	NA	NA	NA	NA	NA	NA	NA	NA	36288	NA	NA	NA	NA	NA	NA	NA	NA	NA	NA	NA	NA	NA	NA	NA	NA	NA	NA	NA	62658	NA	NA	NA	NA	NA	NA	NA	NA
P28838	LAP3	18	45.9	1	277850	578580	NA	NA	NA	NA	NA	NA	NA	NA	NA	NA	NA	NA	NA	NA	578460	NA	NA	NA	NA	NA	NA	NA	NA	NA	NA	NA	NA	NA	NA	NA	NA	NA	NA	NA	709430	NA	NA	NA	NA	NA	NA	NA	NA
P28845	HSD11B1	1	2.7	1	5265.5	7120.6	NA	NA	NA	NA	NA	NA	NA	NA	NA	NA	NA	NA	NA	NA	7640.2	NA	NA	NA	NA	NA	NA	NA	NA	NA	NA	NA	NA	NA	NA	NA	NA	NA	NA	NA	8585.7	NA	NA	NA	NA	NA	NA	NA	NA
P28907	CD38	10	33.7	1	129320	167900	NA	NA	NA	NA	NA	NA	NA	NA	NA	NA	NA	NA	NA	NA	172830	NA	NA	NA	NA	NA	NA	NA	NA	NA	NA	NA	NA	NA	NA	NA	NA	NA	NA	NA	169090	NA	NA	NA	NA	NA	NA	NA	NA
P29083	GTF2E1	1	1.8	1	8854.7	11733	NA	NA	NA	NA	NA	NA	NA	NA	NA	NA	NA	NA	NA	NA	15833	NA	NA	NA	NA	NA	NA	NA	NA	NA	NA	NA	NA	NA	NA	NA	NA	NA	NA	NA	19870	NA	NA	NA	NA	NA	NA	NA	NA
P29144	TPP2	21	15.1	1	146080	221720	NA	NA	NA	NA	NA	NA	NA	NA	NA	NA	NA	NA	NA	NA	227080	NA	NA	NA	NA	NA	NA	NA	NA	NA	NA	NA	NA	NA	NA	NA	NA	NA	NA	NA	327560	NA	NA	NA	NA	NA	NA	NA	NA
P29218	IMPA1	3	12.6	1	72300	109150	NA	NA	NA	NA	NA	NA	NA	NA	NA	NA	NA	NA	NA	NA	154420	NA	NA	NA	NA	NA	NA	NA	NA	NA	NA	NA	NA	NA	NA	NA	NA	NA	NA	NA	193700	NA	NA	NA	NA	NA	NA	NA	NA
P29323	EPHB2	8	8.1	1	22940	34471	NA	NA	NA	NA	NA	NA	NA	NA	NA	NA	NA	NA	NA	NA	35445	NA	NA	NA	NA	NA	NA	NA	NA	NA	NA	NA	NA	NA	NA	NA	NA	NA	NA	NA	66361	NA	NA	NA	NA	NA	NA	NA	NA
P29350	PTPN6	17	25.5	1	220000	297320	NA	NA	NA	NA	NA	NA	NA	NA	NA	NA	NA	NA	NA	NA	371700	NA	NA	NA	NA	NA	NA	NA	NA	NA	NA	NA	NA	NA	NA	NA	NA	NA	NA	NA	419960	NA	NA	NA	NA	NA	NA	NA	NA
P29353	SHC1	2	2.9	1	11413	12355	NA	NA	NA	NA	NA	NA	NA	NA	NA	NA	NA	NA	NA	NA	14491	NA	NA	NA	NA	NA	NA	NA	NA	NA	NA	NA	NA	NA	NA	NA	NA	NA	NA	NA	36795	NA	NA	NA	NA	NA	NA	NA	NA
P29373	CRABP2	2	15.9	1	34395	22837	NA	NA	NA	NA	NA	NA	NA	NA	NA	NA	NA	NA	NA	NA	25998	NA	NA	NA	NA	NA	NA	NA	NA	NA	NA	NA	NA	NA	NA	NA	NA	NA	NA	NA	33720	NA	NA	NA	NA	NA	NA	NA	NA
P29401	TKT	19	31.1	1	1174300	989690	NA	NA	NA	NA	NA	NA	NA	NA	NA	NA	NA	NA	NA	NA	786360	NA	NA	NA	NA	NA	NA	NA	NA	NA	NA	NA	NA	NA	NA	NA	NA	NA	NA	NA	1372400	NA	NA	NA	NA	NA	NA	NA	NA
P29466	CASP1	7	18.3	1	97977	150900	NA	NA	NA	NA	NA	NA	NA	NA	NA	NA	NA	NA	NA	NA	135630	NA	NA	NA	NA	NA	NA	NA	NA	NA	NA	NA	NA	NA	NA	NA	NA	NA	NA	NA	203580	NA	NA	NA	NA	NA	NA	NA	NA
P29474	NOS3	3	2.1	1	4442.4	6612.5	NA	NA	NA	NA	NA	NA	NA	NA	NA	NA	NA	NA	NA	NA	7508.5	NA	NA	NA	NA	NA	NA	NA	NA	NA	NA	NA	NA	NA	NA	NA	NA	NA	NA	NA	8721.1	NA	NA	NA	NA	NA	NA	NA	NA
P29508;P48594	SERPINB3;SERPINB4	3	5.9	1	13641	9718.9	NA	NA	NA	NA	NA	NA	NA	NA	NA	NA	NA	NA	NA	NA	9676.7	NA	NA	NA	NA	NA	NA	NA	NA	NA	NA	NA	NA	NA	NA	NA	NA	NA	NA	NA	17447	NA	NA	NA	NA	NA	NA	NA	NA
P29536	LMOD1	15	22.2	1	181290	126700	NA	NA	NA	NA	NA	NA	NA	NA	NA	NA	NA	NA	NA	NA	110450	NA	NA	NA	NA	NA	NA	NA	NA	NA	NA	NA	NA	NA	NA	NA	NA	NA	NA	NA	244270	NA	NA	NA	NA	NA	NA	NA	NA
P29590	PML	16	18.8	1	98451	112720	NA	NA	NA	NA	NA	NA	NA	NA	NA	NA	NA	NA	NA	NA	121500	NA	NA	NA	NA	NA	NA	NA	NA	NA	NA	NA	NA	NA	NA	NA	NA	NA	NA	NA	155250	NA	NA	NA	NA	NA	NA	NA	NA
P29622	SERPINA4	4	10.1	1	50689	46784	NA	NA	NA	NA	NA	NA	NA	NA	NA	NA	NA	NA	NA	NA	63127	NA	NA	NA	NA	NA	NA	NA	NA	NA	NA	NA	NA	NA	NA	NA	NA	NA	NA	NA	77277	NA	NA	NA	NA	NA	NA	NA	NA
P29692	EEF1D	6	26.7	1	79535	82511	NA	NA	NA	NA	NA	NA	NA	NA	NA	NA	NA	NA	NA	NA	75726	NA	NA	NA	NA	NA	NA	NA	NA	NA	NA	NA	NA	NA	NA	NA	NA	NA	NA	NA	166460	NA	NA	NA	NA	NA	NA	NA	NA
P29728	OAS2	7	8.9	1	143600	182390	NA	NA	NA	NA	NA	NA	NA	NA	NA	NA	NA	NA	NA	NA	173110	NA	NA	NA	NA	NA	NA	NA	NA	NA	NA	NA	NA	NA	NA	NA	NA	NA	NA	NA	187720	NA	NA	NA	NA	NA	NA	NA	NA
P29762	CRABP1	3	26.3	1	51507	52382	NA	NA	NA	NA	NA	NA	NA	NA	NA	NA	NA	NA	NA	NA	63589	NA	NA	NA	NA	NA	NA	NA	NA	NA	NA	NA	NA	NA	NA	NA	NA	NA	NA	NA	50278	NA	NA	NA	NA	NA	NA	NA	NA
P29966	MARCKS	7	33.7	1	67841	98002	NA	NA	NA	NA	NA	NA	NA	NA	NA	NA	NA	NA	NA	NA	113450	NA	NA	NA	NA	NA	NA	NA	NA	NA	NA	NA	NA	NA	NA	NA	NA	NA	NA	NA	271450	NA	NA	NA	NA	NA	NA	NA	NA
P29972	AQP1	1	2.6	1	6862.9	5528.6	NA	NA	NA	NA	NA	NA	NA	NA	NA	NA	NA	NA	NA	NA	6584.9	NA	NA	NA	NA	NA	NA	NA	NA	NA	NA	NA	NA	NA	NA	NA	NA	NA	NA	NA	6517.2	NA	NA	NA	NA	NA	NA	NA	NA
P29992	GNA11	6	26.2	1	142370	198920	NA	NA	NA	NA	NA	NA	NA	NA	NA	NA	NA	NA	NA	NA	232170	NA	NA	NA	NA	NA	NA	NA	NA	NA	NA	NA	NA	NA	NA	NA	NA	NA	NA	NA	307640	NA	NA	NA	NA	NA	NA	NA	NA
P30038	ALDH4A1	8	11.9	1	108720	124810	NA	NA	NA	NA	NA	NA	NA	NA	NA	NA	NA	NA	NA	NA	130670	NA	NA	NA	NA	NA	NA	NA	NA	NA	NA	NA	NA	NA	NA	NA	NA	NA	NA	NA	186390	NA	NA	NA	NA	NA	NA	NA	NA
P30039	PBLD	5	18.8	1	66195	76575	NA	NA	NA	NA	NA	NA	NA	NA	NA	NA	NA	NA	NA	NA	90873	NA	NA	NA	NA	NA	NA	NA	NA	NA	NA	NA	NA	NA	NA	NA	NA	NA	NA	NA	146860	NA	NA	NA	NA	NA	NA	NA	NA
P30040	ERP29	8	34.5	1	430530	367400	NA	NA	NA	NA	NA	NA	NA	NA	NA	NA	NA	NA	NA	NA	271130	NA	NA	NA	NA	NA	NA	NA	NA	NA	NA	NA	NA	NA	NA	NA	NA	NA	NA	NA	857430	NA	NA	NA	NA	NA	NA	NA	NA
P30041	PRDX6	11	46.4	1	207930	329380	NA	NA	NA	NA	NA	NA	NA	NA	NA	NA	NA	NA	NA	NA	349510	NA	NA	NA	NA	NA	NA	NA	NA	NA	NA	NA	NA	NA	NA	NA	NA	NA	NA	NA	569520	NA	NA	NA	NA	NA	NA	NA	NA
P30043	BLVRB	6	34	1	129160	183940	NA	NA	NA	NA	NA	NA	NA	NA	NA	NA	NA	NA	NA	NA	202180	NA	NA	NA	NA	NA	NA	NA	NA	NA	NA	NA	NA	NA	NA	NA	NA	NA	NA	NA	276900	NA	NA	NA	NA	NA	NA	NA	NA
P30044	PRDX5	7	36.9	1	277590	419000	NA	NA	NA	NA	NA	NA	NA	NA	NA	NA	NA	NA	NA	NA	397950	NA	NA	NA	NA	NA	NA	NA	NA	NA	NA	NA	NA	NA	NA	NA	NA	NA	NA	NA	822330	NA	NA	NA	NA	NA	NA	NA	NA
P30046;A6NHG4	DDT;DDTL	6	49.2	1	122510	193760	NA	NA	NA	NA	NA	NA	NA	NA	NA	NA	NA	NA	NA	NA	220570	NA	NA	NA	NA	NA	NA	NA	NA	NA	NA	NA	NA	NA	NA	NA	NA	NA	NA	NA	263790	NA	NA	NA	NA	NA	NA	NA	NA
P30048	PRDX3	5	18.8	1	115180	108880	NA	NA	NA	NA	NA	NA	NA	NA	NA	NA	NA	NA	NA	NA	150400	NA	NA	NA	NA	NA	NA	NA	NA	NA	NA	NA	NA	NA	NA	NA	NA	NA	NA	NA	197020	NA	NA	NA	NA	NA	NA	NA	NA
P30049	ATP5D	3	22.6	1	115650	132370	NA	NA	NA	NA	NA	NA	NA	NA	NA	NA	NA	NA	NA	NA	165830	NA	NA	NA	NA	NA	NA	NA	NA	NA	NA	NA	NA	NA	NA	NA	NA	NA	NA	NA	332700	NA	NA	NA	NA	NA	NA	NA	NA
P30050	RPL12	7	54.5	1	58727	67210	NA	NA	NA	NA	NA	NA	NA	NA	NA	NA	NA	NA	NA	NA	69765	NA	NA	NA	NA	NA	NA	NA	NA	NA	NA	NA	NA	NA	NA	NA	NA	NA	NA	NA	112480	NA	NA	NA	NA	NA	NA	NA	NA
P30084	ECHS1	13	46.6	1	217760	180650	NA	NA	NA	NA	NA	NA	NA	NA	NA	NA	NA	NA	NA	NA	202560	NA	NA	NA	NA	NA	NA	NA	NA	NA	NA	NA	NA	NA	NA	NA	NA	NA	NA	NA	517050	NA	NA	NA	NA	NA	NA	NA	NA
P30085	CMPK1	6	33.2	1	132450	153320	NA	NA	NA	NA	NA	NA	NA	NA	NA	NA	NA	NA	NA	NA	150170	NA	NA	NA	NA	NA	NA	NA	NA	NA	NA	NA	NA	NA	NA	NA	NA	NA	NA	NA	436760	NA	NA	NA	NA	NA	NA	NA	NA
P30086	PEBP1	9	57.8	1	191380	218100	NA	NA	NA	NA	NA	NA	NA	NA	NA	NA	NA	NA	NA	NA	170620	NA	NA	NA	NA	NA	NA	NA	NA	NA	NA	NA	NA	NA	NA	NA	NA	NA	NA	NA	395880	NA	NA	NA	NA	NA	NA	NA	NA
P30101	PDIA3	22	38.2	1	891480	799600	NA	NA	NA	NA	NA	NA	NA	NA	NA	NA	NA	NA	NA	NA	671250	NA	NA	NA	NA	NA	NA	NA	NA	NA	NA	NA	NA	NA	NA	NA	NA	NA	NA	NA	2333300	NA	NA	NA	NA	NA	NA	NA	NA
P30153	PPP2R1A	18	28	1	269780	355140	NA	NA	NA	NA	NA	NA	NA	NA	NA	NA	NA	NA	NA	NA	387160	NA	NA	NA	NA	NA	NA	NA	NA	NA	NA	NA	NA	NA	NA	NA	NA	NA	NA	NA	552700	NA	NA	NA	NA	NA	NA	NA	NA
P30203	CD6	1	1.6	1	8399.6	12489	NA	NA	NA	NA	NA	NA	NA	NA	NA	NA	NA	NA	NA	NA	14847	NA	NA	NA	NA	NA	NA	NA	NA	NA	NA	NA	NA	NA	NA	NA	NA	NA	NA	NA	17802	NA	NA	NA	NA	NA	NA	NA	NA
P30260	CDC27	2	2.1	1	14226	22922	NA	NA	NA	NA	NA	NA	NA	NA	NA	NA	NA	NA	NA	NA	26644	NA	NA	NA	NA	NA	NA	NA	NA	NA	NA	NA	NA	NA	NA	NA	NA	NA	NA	NA	33543	NA	NA	NA	NA	NA	NA	NA	NA
P30273	FCER1G	3	32.6	1	21839	12628	NA	NA	NA	NA	NA	NA	NA	NA	NA	NA	NA	NA	NA	NA	13348	NA	NA	NA	NA	NA	NA	NA	NA	NA	NA	NA	NA	NA	NA	NA	NA	NA	NA	NA	17850	NA	NA	NA	NA	NA	NA	NA	NA
P30405	PPIF	3	15.9	1	10684	6338.8	NA	NA	NA	NA	NA	NA	NA	NA	NA	NA	NA	NA	NA	NA	5719	NA	NA	NA	NA	NA	NA	NA	NA	NA	NA	NA	NA	NA	NA	NA	NA	NA	NA	NA	26967	NA	NA	NA	NA	NA	NA	NA	NA
P30419	NMT1	3	7.5	1	24084	33721	NA	NA	NA	NA	NA	NA	NA	NA	NA	NA	NA	NA	NA	NA	50119	NA	NA	NA	NA	NA	NA	NA	NA	NA	NA	NA	NA	NA	NA	NA	NA	NA	NA	NA	53018	NA	NA	NA	NA	NA	NA	NA	NA
P30511	HLA-F	2	9.8	1	812.27	1989.6	NA	NA	NA	NA	NA	NA	NA	NA	NA	NA	NA	NA	NA	NA	3316.6	NA	NA	NA	NA	NA	NA	NA	NA	NA	NA	NA	NA	NA	NA	NA	NA	NA	NA	NA	4192.9	NA	NA	NA	NA	NA	NA	NA	NA
P30519	HMOX2	6	20.9	1	81573	81615	NA	NA	NA	NA	NA	NA	NA	NA	NA	NA	NA	NA	NA	NA	80404	NA	NA	NA	NA	NA	NA	NA	NA	NA	NA	NA	NA	NA	NA	NA	NA	NA	NA	NA	145630	NA	NA	NA	NA	NA	NA	NA	NA
P30520	ADSS	9	23.7	1	117250	130720	NA	NA	NA	NA	NA	NA	NA	NA	NA	NA	NA	NA	NA	NA	142280	NA	NA	NA	NA	NA	NA	NA	NA	NA	NA	NA	NA	NA	NA	NA	NA	NA	NA	NA	207150	NA	NA	NA	NA	NA	NA	NA	NA
P30533	LRPAP1	7	18.8	1	48533	45770	NA	NA	NA	NA	NA	NA	NA	NA	NA	NA	NA	NA	NA	NA	42328	NA	NA	NA	NA	NA	NA	NA	NA	NA	NA	NA	NA	NA	NA	NA	NA	NA	NA	NA	91617	NA	NA	NA	NA	NA	NA	NA	NA
P30536	TSPO	3	13.6	1	84122	105390	NA	NA	NA	NA	NA	NA	NA	NA	NA	NA	NA	NA	NA	NA	142570	NA	NA	NA	NA	NA	NA	NA	NA	NA	NA	NA	NA	NA	NA	NA	NA	NA	NA	NA	105910	NA	NA	NA	NA	NA	NA	NA	NA
P30566	ADSL	7	13.8	1	72940	101850	NA	NA	NA	NA	NA	NA	NA	NA	NA	NA	NA	NA	NA	NA	114860	NA	NA	NA	NA	NA	NA	NA	NA	NA	NA	NA	NA	NA	NA	NA	NA	NA	NA	NA	147910	NA	NA	NA	NA	NA	NA	NA	NA
P30622	CLIP1	14	11.1	1	125140	163980	NA	NA	NA	NA	NA	NA	NA	NA	NA	NA	NA	NA	NA	NA	148610	NA	NA	NA	NA	NA	NA	NA	NA	NA	NA	NA	NA	NA	NA	NA	NA	NA	NA	NA	230020	NA	NA	NA	NA	NA	NA	NA	NA
P30626	SRI	9	50	1	350740	340460	NA	NA	NA	NA	NA	NA	NA	NA	NA	NA	NA	NA	NA	NA	335460	NA	NA	NA	NA	NA	NA	NA	NA	NA	NA	NA	NA	NA	NA	NA	NA	NA	NA	NA	615380	NA	NA	NA	NA	NA	NA	NA	NA
P30711;P0CG30;P0CG29	GSTT1;GSTT2B;GSTT2	2	6.7	1	27222	15391	NA	NA	NA	NA	NA	NA	NA	NA	NA	NA	NA	NA	NA	NA	24961	NA	NA	NA	NA	NA	NA	NA	NA	NA	NA	NA	NA	NA	NA	NA	NA	NA	NA	NA	28762	NA	NA	NA	NA	NA	NA	NA	NA
P30740	SERPINB1	17	42.7	1	427190	356080	NA	NA	NA	NA	NA	NA	NA	NA	NA	NA	NA	NA	NA	NA	439360	NA	NA	NA	NA	NA	NA	NA	NA	NA	NA	NA	NA	NA	NA	NA	NA	NA	NA	NA	546480	NA	NA	NA	NA	NA	NA	NA	NA
P30825	SLC7A1	1	1.3	1	25238	34510	NA	NA	NA	NA	NA	NA	NA	NA	NA	NA	NA	NA	NA	NA	44917	NA	NA	NA	NA	NA	NA	NA	NA	NA	NA	NA	NA	NA	NA	NA	NA	NA	NA	NA	53122	NA	NA	NA	NA	NA	NA	NA	NA
P30837	ALDH1B1	14	30.8	1	265800	215880	NA	NA	NA	NA	NA	NA	NA	NA	NA	NA	NA	NA	NA	NA	240590	NA	NA	NA	NA	NA	NA	NA	NA	NA	NA	NA	NA	NA	NA	NA	NA	NA	NA	NA	440100	NA	NA	NA	NA	NA	NA	NA	NA
P30876	POLR2B	10	8.3	1	105530	156280	NA	NA	NA	NA	NA	NA	NA	NA	NA	NA	NA	NA	NA	NA	192340	NA	NA	NA	NA	NA	NA	NA	NA	NA	NA	NA	NA	NA	NA	NA	NA	NA	NA	NA	232670	NA	NA	NA	NA	NA	NA	NA	NA
P31040	SDHA	18	25.3	1	474940	691580	NA	NA	NA	NA	NA	NA	NA	NA	NA	NA	NA	NA	NA	NA	933860	NA	NA	NA	NA	NA	NA	NA	NA	NA	NA	NA	NA	NA	NA	NA	NA	NA	NA	NA	1268500	NA	NA	NA	NA	NA	NA	NA	NA
P31146	CORO1A	18	33.4	1	476410	528660	NA	NA	NA	NA	NA	NA	NA	NA	NA	NA	NA	NA	NA	NA	650010	NA	NA	NA	NA	NA	NA	NA	NA	NA	NA	NA	NA	NA	NA	NA	NA	NA	NA	NA	798780	NA	NA	NA	NA	NA	NA	NA	NA
P31150	GDI1	7	32	1	81029	80288	NA	NA	NA	NA	NA	NA	NA	NA	NA	NA	NA	NA	NA	NA	81210	NA	NA	NA	NA	NA	NA	NA	NA	NA	NA	NA	NA	NA	NA	NA	NA	NA	NA	NA	110610	NA	NA	NA	NA	NA	NA	NA	NA
P31153	MAT2A	9	21.8	1	78146	104480	NA	NA	NA	NA	NA	NA	NA	NA	NA	NA	NA	NA	NA	NA	106970	NA	NA	NA	NA	NA	NA	NA	NA	NA	NA	NA	NA	NA	NA	NA	NA	NA	NA	NA	167800	NA	NA	NA	NA	NA	NA	NA	NA
P31323	PRKAR2B	2	3.6	1	19717	27587	NA	NA	NA	NA	NA	NA	NA	NA	NA	NA	NA	NA	NA	NA	29449	NA	NA	NA	NA	NA	NA	NA	NA	NA	NA	NA	NA	NA	NA	NA	NA	NA	NA	NA	43757	NA	NA	NA	NA	NA	NA	NA	NA
P31483	TIA1	1	7.3	1	52633	56558	NA	NA	NA	NA	NA	NA	NA	NA	NA	NA	NA	NA	NA	NA	63749	NA	NA	NA	NA	NA	NA	NA	NA	NA	NA	NA	NA	NA	NA	NA	NA	NA	NA	NA	119990	NA	NA	NA	NA	NA	NA	NA	NA
P31689	DNAJA1	4	12.3	1	66542	62766	NA	NA	NA	NA	NA	NA	NA	NA	NA	NA	NA	NA	NA	NA	72440	NA	NA	NA	NA	NA	NA	NA	NA	NA	NA	NA	NA	NA	NA	NA	NA	NA	NA	NA	96061	NA	NA	NA	NA	NA	NA	NA	NA
P31749	AKT1	6	11.9	1	45701	52983	NA	NA	NA	NA	NA	NA	NA	NA	NA	NA	NA	NA	NA	NA	58943	NA	NA	NA	NA	NA	NA	NA	NA	NA	NA	NA	NA	NA	NA	NA	NA	NA	NA	NA	88725	NA	NA	NA	NA	NA	NA	NA	NA
P31751	AKT2	2	3.7	1	34426	22842	NA	NA	NA	NA	NA	NA	NA	NA	NA	NA	NA	NA	NA	NA	25205	NA	NA	NA	NA	NA	NA	NA	NA	NA	NA	NA	NA	NA	NA	NA	NA	NA	NA	NA	30048	NA	NA	NA	NA	NA	NA	NA	NA
P31930	UQCRC1	11	26.2	1	311210	442580	NA	NA	NA	NA	NA	NA	NA	NA	NA	NA	NA	NA	NA	NA	591110	NA	NA	NA	NA	NA	NA	NA	NA	NA	NA	NA	NA	NA	NA	NA	NA	NA	NA	NA	853970	NA	NA	NA	NA	NA	NA	NA	NA
P31937	HIBADH	6	27.4	1	57262	64794	NA	NA	NA	NA	NA	NA	NA	NA	NA	NA	NA	NA	NA	NA	78311	NA	NA	NA	NA	NA	NA	NA	NA	NA	NA	NA	NA	NA	NA	NA	NA	NA	NA	NA	133500	NA	NA	NA	NA	NA	NA	NA	NA
P31939	ATIC	15	30.2	1	186230	201590	NA	NA	NA	NA	NA	NA	NA	NA	NA	NA	NA	NA	NA	NA	202690	NA	NA	NA	NA	NA	NA	NA	NA	NA	NA	NA	NA	NA	NA	NA	NA	NA	NA	NA	408280	NA	NA	NA	NA	NA	NA	NA	NA
P31942	HNRNPH3	5	17.3	1	71322	66143	NA	NA	NA	NA	NA	NA	NA	NA	NA	NA	NA	NA	NA	NA	61997	NA	NA	NA	NA	NA	NA	NA	NA	NA	NA	NA	NA	NA	NA	NA	NA	NA	NA	NA	140130	NA	NA	NA	NA	NA	NA	NA	NA
P31943	HNRNPH1	5	28.1	1	304900	308540	NA	NA	NA	NA	NA	NA	NA	NA	NA	NA	NA	NA	NA	NA	262930	NA	NA	NA	NA	NA	NA	NA	NA	NA	NA	NA	NA	NA	NA	NA	NA	NA	NA	NA	627540	NA	NA	NA	NA	NA	NA	NA	NA
P31946	YWHAB	5	45.1	1	379870	446400	NA	NA	NA	NA	NA	NA	NA	NA	NA	NA	NA	NA	NA	NA	436070	NA	NA	NA	NA	NA	NA	NA	NA	NA	NA	NA	NA	NA	NA	NA	NA	NA	NA	NA	735510	NA	NA	NA	NA	NA	NA	NA	NA
P31947	SFN	10	40.3	1	387030	632390	NA	NA	NA	NA	NA	NA	NA	NA	NA	NA	NA	NA	NA	NA	630480	NA	NA	NA	NA	NA	NA	NA	NA	NA	NA	NA	NA	NA	NA	NA	NA	NA	NA	NA	1212500	NA	NA	NA	NA	NA	NA	NA	NA
P31948	STIP1	26	41.8	1	698500	695590	NA	NA	NA	NA	NA	NA	NA	NA	NA	NA	NA	NA	NA	NA	483590	NA	NA	NA	NA	NA	NA	NA	NA	NA	NA	NA	NA	NA	NA	NA	NA	NA	NA	NA	1383500	NA	NA	NA	NA	NA	NA	NA	NA
P31949	S100A11	4	34.3	1	294620	240730	NA	NA	NA	NA	NA	NA	NA	NA	NA	NA	NA	NA	NA	NA	202470	NA	NA	NA	NA	NA	NA	NA	NA	NA	NA	NA	NA	NA	NA	NA	NA	NA	NA	NA	409040	NA	NA	NA	NA	NA	NA	NA	NA
P31994	FCGR2B	1	3.5	1	15932	17257	NA	NA	NA	NA	NA	NA	NA	NA	NA	NA	NA	NA	NA	NA	20086	NA	NA	NA	NA	NA	NA	NA	NA	NA	NA	NA	NA	NA	NA	NA	NA	NA	NA	NA	19329	NA	NA	NA	NA	NA	NA	NA	NA
P32004	L1CAM	13	10.5	1	129840	211110	NA	NA	NA	NA	NA	NA	NA	NA	NA	NA	NA	NA	NA	NA	249270	NA	NA	NA	NA	NA	NA	NA	NA	NA	NA	NA	NA	NA	NA	NA	NA	NA	NA	NA	191880	NA	NA	NA	NA	NA	NA	NA	NA
P32119	PRDX2	8	36.4	1	214640	311170	NA	NA	NA	NA	NA	NA	NA	NA	NA	NA	NA	NA	NA	NA	349780	NA	NA	NA	NA	NA	NA	NA	NA	NA	NA	NA	NA	NA	NA	NA	NA	NA	NA	NA	466420	NA	NA	NA	NA	NA	NA	NA	NA
P32121	ARRB2	1	4.4	1	3940.7	6169	NA	NA	NA	NA	NA	NA	NA	NA	NA	NA	NA	NA	NA	NA	5458.2	NA	NA	NA	NA	NA	NA	NA	NA	NA	NA	NA	NA	NA	NA	NA	NA	NA	NA	NA	8646.6	NA	NA	NA	NA	NA	NA	NA	NA
P32189;Q14409	GK;GK3P	3	5.7	1	29654	27104	NA	NA	NA	NA	NA	NA	NA	NA	NA	NA	NA	NA	NA	NA	36789	NA	NA	NA	NA	NA	NA	NA	NA	NA	NA	NA	NA	NA	NA	NA	NA	NA	NA	NA	47440	NA	NA	NA	NA	NA	NA	NA	NA
P32238	CCKAR	2	6.3	1	0	0	NA	NA	NA	NA	NA	NA	NA	NA	NA	NA	NA	NA	NA	NA	0	NA	NA	NA	NA	NA	NA	NA	NA	NA	NA	NA	NA	NA	NA	NA	NA	NA	NA	NA	0	NA	NA	NA	NA	NA	NA	NA	NA
P43250;P32298;P34947	GRK6;GRK4;GRK5	1	2.1	1	0	0	NA	NA	NA	NA	NA	NA	NA	NA	NA	NA	NA	NA	NA	NA	0	NA	NA	NA	NA	NA	NA	NA	NA	NA	NA	NA	NA	NA	NA	NA	NA	NA	NA	NA	0	NA	NA	NA	NA	NA	NA	NA	NA
P32320	CDA	2	16.4	1	17896	16984	NA	NA	NA	NA	NA	NA	NA	NA	NA	NA	NA	NA	NA	NA	20013	NA	NA	NA	NA	NA	NA	NA	NA	NA	NA	NA	NA	NA	NA	NA	NA	NA	NA	NA	24546	NA	NA	NA	NA	NA	NA	NA	NA
P32321	DCTD	1	10.1	1	14289	7754.6	NA	NA	NA	NA	NA	NA	NA	NA	NA	NA	NA	NA	NA	NA	8839.5	NA	NA	NA	NA	NA	NA	NA	NA	NA	NA	NA	NA	NA	NA	NA	NA	NA	NA	NA	17131	NA	NA	NA	NA	NA	NA	NA	NA
P32322	PYCR1	3	16.9	1	26518	31942	NA	NA	NA	NA	NA	NA	NA	NA	NA	NA	NA	NA	NA	NA	39306	NA	NA	NA	NA	NA	NA	NA	NA	NA	NA	NA	NA	NA	NA	NA	NA	NA	NA	NA	52495	NA	NA	NA	NA	NA	NA	NA	NA
P32418	SLC8A1	1	1.2	1	18563	28976	NA	NA	NA	NA	NA	NA	NA	NA	NA	NA	NA	NA	NA	NA	34824	NA	NA	NA	NA	NA	NA	NA	NA	NA	NA	NA	NA	NA	NA	NA	NA	NA	NA	NA	36578	NA	NA	NA	NA	NA	NA	NA	NA
P32455	GBP1	11	21.3	1	296440	346480	NA	NA	NA	NA	NA	NA	NA	NA	NA	NA	NA	NA	NA	NA	341930	NA	NA	NA	NA	NA	NA	NA	NA	NA	NA	NA	NA	NA	NA	NA	NA	NA	NA	NA	363670	NA	NA	NA	NA	NA	NA	NA	NA
P32456	GBP2	11	20.5	1	126410	137220	NA	NA	NA	NA	NA	NA	NA	NA	NA	NA	NA	NA	NA	NA	134050	NA	NA	NA	NA	NA	NA	NA	NA	NA	NA	NA	NA	NA	NA	NA	NA	NA	NA	NA	165510	NA	NA	NA	NA	NA	NA	NA	NA
P32856	STX2	2	8	1	2475.3	3212.1	NA	NA	NA	NA	NA	NA	NA	NA	NA	NA	NA	NA	NA	NA	2540.9	NA	NA	NA	NA	NA	NA	NA	NA	NA	NA	NA	NA	NA	NA	NA	NA	NA	NA	NA	3231	NA	NA	NA	NA	NA	NA	NA	NA
P32929	CTH	1	2.2	1	13878	21376	NA	NA	NA	NA	NA	NA	NA	NA	NA	NA	NA	NA	NA	NA	22050	NA	NA	NA	NA	NA	NA	NA	NA	NA	NA	NA	NA	NA	NA	NA	NA	NA	NA	NA	37013	NA	NA	NA	NA	NA	NA	NA	NA
P32942	ICAM3	3	4.4	1	21043	20882	NA	NA	NA	NA	NA	NA	NA	NA	NA	NA	NA	NA	NA	NA	24034	NA	NA	NA	NA	NA	NA	NA	NA	NA	NA	NA	NA	NA	NA	NA	NA	NA	NA	NA	37100	NA	NA	NA	NA	NA	NA	NA	NA
P32969	RPL9	6	26	1	103610	141480	NA	NA	NA	NA	NA	NA	NA	NA	NA	NA	NA	NA	NA	NA	154680	NA	NA	NA	NA	NA	NA	NA	NA	NA	NA	NA	NA	NA	NA	NA	NA	NA	NA	NA	262400	NA	NA	NA	NA	NA	NA	NA	NA
P33121	ACSL1	9	14.9	1	179470	267900	NA	NA	NA	NA	NA	NA	NA	NA	NA	NA	NA	NA	NA	NA	219200	NA	NA	NA	NA	NA	NA	NA	NA	NA	NA	NA	NA	NA	NA	NA	NA	NA	NA	NA	336620	NA	NA	NA	NA	NA	NA	NA	NA
P33176	KIF5B	40	40.7	1	426580	424930	NA	NA	NA	NA	NA	NA	NA	NA	NA	NA	NA	NA	NA	NA	417150	NA	NA	NA	NA	NA	NA	NA	NA	NA	NA	NA	NA	NA	NA	NA	NA	NA	NA	NA	802610	NA	NA	NA	NA	NA	NA	NA	NA
P33240;Q9H0L4	CSTF2;CSTF2T	1	1.9	1	5171.1	3514.5	NA	NA	NA	NA	NA	NA	NA	NA	NA	NA	NA	NA	NA	NA	4862	NA	NA	NA	NA	NA	NA	NA	NA	NA	NA	NA	NA	NA	NA	NA	NA	NA	NA	NA	8334.5	NA	NA	NA	NA	NA	NA	NA	NA
P33241	LSP1	4	14.5	1	29795	31581	NA	NA	NA	NA	NA	NA	NA	NA	NA	NA	NA	NA	NA	NA	35158	NA	NA	NA	NA	NA	NA	NA	NA	NA	NA	NA	NA	NA	NA	NA	NA	NA	NA	NA	92572	NA	NA	NA	NA	NA	NA	NA	NA
P33316	DUT	3	16.7	1	35064	26850	NA	NA	NA	NA	NA	NA	NA	NA	NA	NA	NA	NA	NA	NA	23908	NA	NA	NA	NA	NA	NA	NA	NA	NA	NA	NA	NA	NA	NA	NA	NA	NA	NA	NA	93940	NA	NA	NA	NA	NA	NA	NA	NA
P33527	ABCC1	7	4.9	1	71547	84254	NA	NA	NA	NA	NA	NA	NA	NA	NA	NA	NA	NA	NA	NA	87146	NA	NA	NA	NA	NA	NA	NA	NA	NA	NA	NA	NA	NA	NA	NA	NA	NA	NA	NA	123080	NA	NA	NA	NA	NA	NA	NA	NA
P33897	ABCD1	1	1.9	1	4182.2	4407	NA	NA	NA	NA	NA	NA	NA	NA	NA	NA	NA	NA	NA	NA	4784.4	NA	NA	NA	NA	NA	NA	NA	NA	NA	NA	NA	NA	NA	NA	NA	NA	NA	NA	NA	8083.8	NA	NA	NA	NA	NA	NA	NA	NA
P33908	MAN1A1	7	9.5	1	52105	63493	NA	NA	NA	NA	NA	NA	NA	NA	NA	NA	NA	NA	NA	NA	76625	NA	NA	NA	NA	NA	NA	NA	NA	NA	NA	NA	NA	NA	NA	NA	NA	NA	NA	NA	105740	NA	NA	NA	NA	NA	NA	NA	NA
P33991	MCM4	7	6.8	1	98479	154610	NA	NA	NA	NA	NA	NA	NA	NA	NA	NA	NA	NA	NA	NA	144540	NA	NA	NA	NA	NA	NA	NA	NA	NA	NA	NA	NA	NA	NA	NA	NA	NA	NA	NA	205240	NA	NA	NA	NA	NA	NA	NA	NA
P33992	MCM5	11	13.5	1	76037	116180	NA	NA	NA	NA	NA	NA	NA	NA	NA	NA	NA	NA	NA	NA	119750	NA	NA	NA	NA	NA	NA	NA	NA	NA	NA	NA	NA	NA	NA	NA	NA	NA	NA	NA	164360	NA	NA	NA	NA	NA	NA	NA	NA
P33993	MCM7	8	10.6	1	46266	74094	NA	NA	NA	NA	NA	NA	NA	NA	NA	NA	NA	NA	NA	NA	73893	NA	NA	NA	NA	NA	NA	NA	NA	NA	NA	NA	NA	NA	NA	NA	NA	NA	NA	NA	110250	NA	NA	NA	NA	NA	NA	NA	NA
P34059	GALNS	1	1.7	1	526.85	509.05	NA	NA	NA	NA	NA	NA	NA	NA	NA	NA	NA	NA	NA	NA	470.36	NA	NA	NA	NA	NA	NA	NA	NA	NA	NA	NA	NA	NA	NA	NA	NA	NA	NA	NA	1502.9	NA	NA	NA	NA	NA	NA	NA	NA
P34096	RNASE4	2	13.6	1	17758	26631	NA	NA	NA	NA	NA	NA	NA	NA	NA	NA	NA	NA	NA	NA	25780	NA	NA	NA	NA	NA	NA	NA	NA	NA	NA	NA	NA	NA	NA	NA	NA	NA	NA	NA	38373	NA	NA	NA	NA	NA	NA	NA	NA
P34896	SHMT1	4	7.5	1	28108	46754	NA	NA	NA	NA	NA	NA	NA	NA	NA	NA	NA	NA	NA	NA	44858	NA	NA	NA	NA	NA	NA	NA	NA	NA	NA	NA	NA	NA	NA	NA	NA	NA	NA	NA	75749	NA	NA	NA	NA	NA	NA	NA	NA
P34897	SHMT2	12	22.2	1	180490	242680	NA	NA	NA	NA	NA	NA	NA	NA	NA	NA	NA	NA	NA	NA	265150	NA	NA	NA	NA	NA	NA	NA	NA	NA	NA	NA	NA	NA	NA	NA	NA	NA	NA	NA	342230	NA	NA	NA	NA	NA	NA	NA	NA
P34913	EPHX2	3	5	1	18695	28497	NA	NA	NA	NA	NA	NA	NA	NA	NA	NA	NA	NA	NA	NA	41898	NA	NA	NA	NA	NA	NA	NA	NA	NA	NA	NA	NA	NA	NA	NA	NA	NA	NA	NA	56046	NA	NA	NA	NA	NA	NA	NA	NA
P34932	HSPA4	31	44	1	507820	676460	NA	NA	NA	NA	NA	NA	NA	NA	NA	NA	NA	NA	NA	NA	733770	NA	NA	NA	NA	NA	NA	NA	NA	NA	NA	NA	NA	NA	NA	NA	NA	NA	NA	NA	1166000	NA	NA	NA	NA	NA	NA	NA	NA
P34949	MPI	3	8.3	1	15173	21780	NA	NA	NA	NA	NA	NA	NA	NA	NA	NA	NA	NA	NA	NA	20758	NA	NA	NA	NA	NA	NA	NA	NA	NA	NA	NA	NA	NA	NA	NA	NA	NA	NA	NA	27710	NA	NA	NA	NA	NA	NA	NA	NA
P35052	GPC1	5	9.9	1	38855	36494	NA	NA	NA	NA	NA	NA	NA	NA	NA	NA	NA	NA	NA	NA	48987	NA	NA	NA	NA	NA	NA	NA	NA	NA	NA	NA	NA	NA	NA	NA	NA	NA	NA	NA	55381	NA	NA	NA	NA	NA	NA	NA	NA
P35080	PFN2	2	17.1	1	35651	44851	NA	NA	NA	NA	NA	NA	NA	NA	NA	NA	NA	NA	NA	NA	49038	NA	NA	NA	NA	NA	NA	NA	NA	NA	NA	NA	NA	NA	NA	NA	NA	NA	NA	NA	65194	NA	NA	NA	NA	NA	NA	NA	NA
P35221	CTNNA1	23	39.2	1	648720	871860	NA	NA	NA	NA	NA	NA	NA	NA	NA	NA	NA	NA	NA	NA	946690	NA	NA	NA	NA	NA	NA	NA	NA	NA	NA	NA	NA	NA	NA	NA	NA	NA	NA	NA	1811200	NA	NA	NA	NA	NA	NA	NA	NA
P35222	CTNNB1	19	31.4	1	416480	516830	NA	NA	NA	NA	NA	NA	NA	NA	NA	NA	NA	NA	NA	NA	612880	NA	NA	NA	NA	NA	NA	NA	NA	NA	NA	NA	NA	NA	NA	NA	NA	NA	NA	NA	1115900	NA	NA	NA	NA	NA	NA	NA	NA
P35232	PHB	12	43.8	1	234670	288960	NA	NA	NA	NA	NA	NA	NA	NA	NA	NA	NA	NA	NA	NA	349510	NA	NA	NA	NA	NA	NA	NA	NA	NA	NA	NA	NA	NA	NA	NA	NA	NA	NA	NA	545680	NA	NA	NA	NA	NA	NA	NA	NA
P35237	SERPINB6	10	32.4	1	284660	344720	NA	NA	NA	NA	NA	NA	NA	NA	NA	NA	NA	NA	NA	NA	410730	NA	NA	NA	NA	NA	NA	NA	NA	NA	NA	NA	NA	NA	NA	NA	NA	NA	NA	NA	567650	NA	NA	NA	NA	NA	NA	NA	NA
P35241	RDX	7	26.6	1	110420	93944	NA	NA	NA	NA	NA	NA	NA	NA	NA	NA	NA	NA	NA	NA	100120	NA	NA	NA	NA	NA	NA	NA	NA	NA	NA	NA	NA	NA	NA	NA	NA	NA	NA	NA	182990	NA	NA	NA	NA	NA	NA	NA	NA
P35249	RFC4	3	9.9	1	19651	29057	NA	NA	NA	NA	NA	NA	NA	NA	NA	NA	NA	NA	NA	NA	31864	NA	NA	NA	NA	NA	NA	NA	NA	NA	NA	NA	NA	NA	NA	NA	NA	NA	NA	NA	42206	NA	NA	NA	NA	NA	NA	NA	NA
P35250	RFC2	3	9	1	49260	61707	NA	NA	NA	NA	NA	NA	NA	NA	NA	NA	NA	NA	NA	NA	67927	NA	NA	NA	NA	NA	NA	NA	NA	NA	NA	NA	NA	NA	NA	NA	NA	NA	NA	NA	94688	NA	NA	NA	NA	NA	NA	NA	NA
P35268	RPL22	3	23.4	1	13592	15493	NA	NA	NA	NA	NA	NA	NA	NA	NA	NA	NA	NA	NA	NA	17877	NA	NA	NA	NA	NA	NA	NA	NA	NA	NA	NA	NA	NA	NA	NA	NA	NA	NA	NA	28018	NA	NA	NA	NA	NA	NA	NA	NA
P35269	GTF2F1	2	5.2	1	5468.1	5559.4	NA	NA	NA	NA	NA	NA	NA	NA	NA	NA	NA	NA	NA	NA	6381.1	NA	NA	NA	NA	NA	NA	NA	NA	NA	NA	NA	NA	NA	NA	NA	NA	NA	NA	NA	11539	NA	NA	NA	NA	NA	NA	NA	NA
P35270	SPR	6	27.6	1	77566	99646	NA	NA	NA	NA	NA	NA	NA	NA	NA	NA	NA	NA	NA	NA	112380	NA	NA	NA	NA	NA	NA	NA	NA	NA	NA	NA	NA	NA	NA	NA	NA	NA	NA	NA	165730	NA	NA	NA	NA	NA	NA	NA	NA
P35442	THBS2	15	16.5	1	107400	74120	NA	NA	NA	NA	NA	NA	NA	NA	NA	NA	NA	NA	NA	NA	91426	NA	NA	NA	NA	NA	NA	NA	NA	NA	NA	NA	NA	NA	NA	NA	NA	NA	NA	NA	138850	NA	NA	NA	NA	NA	NA	NA	NA
P35443	THBS4	7	10.2	1	42338	38687	NA	NA	NA	NA	NA	NA	NA	NA	NA	NA	NA	NA	NA	NA	45082	NA	NA	NA	NA	NA	NA	NA	NA	NA	NA	NA	NA	NA	NA	NA	NA	NA	NA	NA	64126	NA	NA	NA	NA	NA	NA	NA	NA
P35475	IDUA	1	1.7	1	21304	29871	NA	NA	NA	NA	NA	NA	NA	NA	NA	NA	NA	NA	NA	NA	37075	NA	NA	NA	NA	NA	NA	NA	NA	NA	NA	NA	NA	NA	NA	NA	NA	NA	NA	NA	43871	NA	NA	NA	NA	NA	NA	NA	NA
P35542	SAA4	3	21.5	1	81092	139050	NA	NA	NA	NA	NA	NA	NA	NA	NA	NA	NA	NA	NA	NA	130880	NA	NA	NA	NA	NA	NA	NA	NA	NA	NA	NA	NA	NA	NA	NA	NA	NA	NA	NA	73383	NA	NA	NA	NA	NA	NA	NA	NA
P35555	FBN1	73	32.5	1	1373700	3048700	NA	NA	NA	NA	NA	NA	NA	NA	NA	NA	NA	NA	NA	NA	2537300	NA	NA	NA	NA	NA	NA	NA	NA	NA	NA	NA	NA	NA	NA	NA	NA	NA	NA	NA	3402800	NA	NA	NA	NA	NA	NA	NA	NA
P35556	FBN2	6	4	1	18520	44626	NA	NA	NA	NA	NA	NA	NA	NA	NA	NA	NA	NA	NA	NA	30030	NA	NA	NA	NA	NA	NA	NA	NA	NA	NA	NA	NA	NA	NA	NA	NA	NA	NA	NA	111940	NA	NA	NA	NA	NA	NA	NA	NA
P35558	PCK1	7	10.6	1	74490	135430	NA	NA	NA	NA	NA	NA	NA	NA	NA	NA	NA	NA	NA	NA	157910	NA	NA	NA	NA	NA	NA	NA	NA	NA	NA	NA	NA	NA	NA	NA	NA	NA	NA	NA	342660	NA	NA	NA	NA	NA	NA	NA	NA
P35573	AGL	11	6.1	1	255730	306660	NA	NA	NA	NA	NA	NA	NA	NA	NA	NA	NA	NA	NA	NA	209870	NA	NA	NA	NA	NA	NA	NA	NA	NA	NA	NA	NA	NA	NA	NA	NA	NA	NA	NA	613670	NA	NA	NA	NA	NA	NA	NA	NA
P35579	MYH9	81	47.6	1	2495000	2421900	NA	NA	NA	NA	NA	NA	NA	NA	NA	NA	NA	NA	NA	NA	2505100	NA	NA	NA	NA	NA	NA	NA	NA	NA	NA	NA	NA	NA	NA	NA	NA	NA	NA	NA	4428900	NA	NA	NA	NA	NA	NA	NA	NA
P35580	MYH10	23	22.1	1	231380	219310	NA	NA	NA	NA	NA	NA	NA	NA	NA	NA	NA	NA	NA	NA	262450	NA	NA	NA	NA	NA	NA	NA	NA	NA	NA	NA	NA	NA	NA	NA	NA	NA	NA	NA	328340	NA	NA	NA	NA	NA	NA	NA	NA
P35606	COPB2	25	27.9	1	363010	416100	NA	NA	NA	NA	NA	NA	NA	NA	NA	NA	NA	NA	NA	NA	463720	NA	NA	NA	NA	NA	NA	NA	NA	NA	NA	NA	NA	NA	NA	NA	NA	NA	NA	NA	762500	NA	NA	NA	NA	NA	NA	NA	NA
P35610	SOAT1	3	4.9	1	11507	18809	NA	NA	NA	NA	NA	NA	NA	NA	NA	NA	NA	NA	NA	NA	21972	NA	NA	NA	NA	NA	NA	NA	NA	NA	NA	NA	NA	NA	NA	NA	NA	NA	NA	NA	32146	NA	NA	NA	NA	NA	NA	NA	NA
P35611	ADD1	9	13.4	1	102930	152840	NA	NA	NA	NA	NA	NA	NA	NA	NA	NA	NA	NA	NA	NA	166420	NA	NA	NA	NA	NA	NA	NA	NA	NA	NA	NA	NA	NA	NA	NA	NA	NA	NA	NA	249130	NA	NA	NA	NA	NA	NA	NA	NA
P35613	BSG	4	14	1	58485	76501	NA	NA	NA	NA	NA	NA	NA	NA	NA	NA	NA	NA	NA	NA	98179	NA	NA	NA	NA	NA	NA	NA	NA	NA	NA	NA	NA	NA	NA	NA	NA	NA	NA	NA	103340	NA	NA	NA	NA	NA	NA	NA	NA
P35625	TIMP3	1	5.7	1	7464.5	9234.3	NA	NA	NA	NA	NA	NA	NA	NA	NA	NA	NA	NA	NA	NA	10330	NA	NA	NA	NA	NA	NA	NA	NA	NA	NA	NA	NA	NA	NA	NA	NA	NA	NA	NA	11480	NA	NA	NA	NA	NA	NA	NA	NA
P35658	NUP214	8	3.7	1	44727	54144	NA	NA	NA	NA	NA	NA	NA	NA	NA	NA	NA	NA	NA	NA	66385	NA	NA	NA	NA	NA	NA	NA	NA	NA	NA	NA	NA	NA	NA	NA	NA	NA	NA	NA	94077	NA	NA	NA	NA	NA	NA	NA	NA
P35659	DEK	11	28.3	1	124020	128710	NA	NA	NA	NA	NA	NA	NA	NA	NA	NA	NA	NA	NA	NA	135230	NA	NA	NA	NA	NA	NA	NA	NA	NA	NA	NA	NA	NA	NA	NA	NA	NA	NA	NA	305630	NA	NA	NA	NA	NA	NA	NA	NA
P35749	MYH11	82	49.2	1	5735500	5020500	NA	NA	NA	NA	NA	NA	NA	NA	NA	NA	NA	NA	NA	NA	3936400	NA	NA	NA	NA	NA	NA	NA	NA	NA	NA	NA	NA	NA	NA	NA	NA	NA	NA	NA	7138200	NA	NA	NA	NA	NA	NA	NA	NA
P35813	PPM1A	3	14.1	1	28586	39730	NA	NA	NA	NA	NA	NA	NA	NA	NA	NA	NA	NA	NA	NA	43176	NA	NA	NA	NA	NA	NA	NA	NA	NA	NA	NA	NA	NA	NA	NA	NA	NA	NA	NA	57498	NA	NA	NA	NA	NA	NA	NA	NA
P35858	IGFALS	3	5.6	1	26158	29513	NA	NA	NA	NA	NA	NA	NA	NA	NA	NA	NA	NA	NA	NA	37206	NA	NA	NA	NA	NA	NA	NA	NA	NA	NA	NA	NA	NA	NA	NA	NA	NA	NA	NA	47547	NA	NA	NA	NA	NA	NA	NA	NA
P35869	AHR	1	1.7	1	2656.2	3344.5	NA	NA	NA	NA	NA	NA	NA	NA	NA	NA	NA	NA	NA	NA	4063.4	NA	NA	NA	NA	NA	NA	NA	NA	NA	NA	NA	NA	NA	NA	NA	NA	NA	NA	NA	7715.8	NA	NA	NA	NA	NA	NA	NA	NA
P35914	HMGCL	10	28.9	1	248880	413690	NA	NA	NA	NA	NA	NA	NA	NA	NA	NA	NA	NA	NA	NA	539240	NA	NA	NA	NA	NA	NA	NA	NA	NA	NA	NA	NA	NA	NA	NA	NA	NA	NA	NA	713090	NA	NA	NA	NA	NA	NA	NA	NA
P35998	PSMC2	14	35.3	1	166500	203380	NA	NA	NA	NA	NA	NA	NA	NA	NA	NA	NA	NA	NA	NA	230800	NA	NA	NA	NA	NA	NA	NA	NA	NA	NA	NA	NA	NA	NA	NA	NA	NA	NA	NA	414040	NA	NA	NA	NA	NA	NA	NA	NA
P36269	GGT5	5	9.9	1	18863	23402	NA	NA	NA	NA	NA	NA	NA	NA	NA	NA	NA	NA	NA	NA	37101	NA	NA	NA	NA	NA	NA	NA	NA	NA	NA	NA	NA	NA	NA	NA	NA	NA	NA	NA	24364	NA	NA	NA	NA	NA	NA	NA	NA
P36404	ARL2	2	10.3	1	4740.8	5619.3	NA	NA	NA	NA	NA	NA	NA	NA	NA	NA	NA	NA	NA	NA	6511.1	NA	NA	NA	NA	NA	NA	NA	NA	NA	NA	NA	NA	NA	NA	NA	NA	NA	NA	NA	11174	NA	NA	NA	NA	NA	NA	NA	NA
P36405	ARL3	4	20.9	1	17401	15615	NA	NA	NA	NA	NA	NA	NA	NA	NA	NA	NA	NA	NA	NA	13167	NA	NA	NA	NA	NA	NA	NA	NA	NA	NA	NA	NA	NA	NA	NA	NA	NA	NA	NA	32738	NA	NA	NA	NA	NA	NA	NA	NA
P36406	TRIM23	1	1.7	1	5561.2	5836.8	NA	NA	NA	NA	NA	NA	NA	NA	NA	NA	NA	NA	NA	NA	5575.5	NA	NA	NA	NA	NA	NA	NA	NA	NA	NA	NA	NA	NA	NA	NA	NA	NA	NA	NA	14027	NA	NA	NA	NA	NA	NA	NA	NA
P36507	MAP2K2	3	14.5	1	38706	48646	NA	NA	NA	NA	NA	NA	NA	NA	NA	NA	NA	NA	NA	NA	61694	NA	NA	NA	NA	NA	NA	NA	NA	NA	NA	NA	NA	NA	NA	NA	NA	NA	NA	NA	76468	NA	NA	NA	NA	NA	NA	NA	NA
P36542	ATP5C1	9	29.5	1	185490	195280	NA	NA	NA	NA	NA	NA	NA	NA	NA	NA	NA	NA	NA	NA	241820	NA	NA	NA	NA	NA	NA	NA	NA	NA	NA	NA	NA	NA	NA	NA	NA	NA	NA	NA	385210	NA	NA	NA	NA	NA	NA	NA	NA
P36543;Q96A05	ATP6V1E1;ATP6V1E2	4	15.5	1	164220	155810	NA	NA	NA	NA	NA	NA	NA	NA	NA	NA	NA	NA	NA	NA	122620	NA	NA	NA	NA	NA	NA	NA	NA	NA	NA	NA	NA	NA	NA	NA	NA	NA	NA	NA	303600	NA	NA	NA	NA	NA	NA	NA	NA
P36551	CPOX	3	7.7	1	28421	31191	NA	NA	NA	NA	NA	NA	NA	NA	NA	NA	NA	NA	NA	NA	32755	NA	NA	NA	NA	NA	NA	NA	NA	NA	NA	NA	NA	NA	NA	NA	NA	NA	NA	NA	44633	NA	NA	NA	NA	NA	NA	NA	NA
P36578	RPL4	16	33.5	1	429570	342190	NA	NA	NA	NA	NA	NA	NA	NA	NA	NA	NA	NA	NA	NA	298050	NA	NA	NA	NA	NA	NA	NA	NA	NA	NA	NA	NA	NA	NA	NA	NA	NA	NA	NA	928010	NA	NA	NA	NA	NA	NA	NA	NA
P36639	NUDT1	1	6.1	1	11764	13539	NA	NA	NA	NA	NA	NA	NA	NA	NA	NA	NA	NA	NA	NA	14302	NA	NA	NA	NA	NA	NA	NA	NA	NA	NA	NA	NA	NA	NA	NA	NA	NA	NA	NA	18168	NA	NA	NA	NA	NA	NA	NA	NA
P36776	LONP1	15	16.1	1	238700	300950	NA	NA	NA	NA	NA	NA	NA	NA	NA	NA	NA	NA	NA	NA	354330	NA	NA	NA	NA	NA	NA	NA	NA	NA	NA	NA	NA	NA	NA	NA	NA	NA	NA	NA	510950	NA	NA	NA	NA	NA	NA	NA	NA
P36871	PGM1	21	36.5	1	590390	672910	NA	NA	NA	NA	NA	NA	NA	NA	NA	NA	NA	NA	NA	NA	711120	NA	NA	NA	NA	NA	NA	NA	NA	NA	NA	NA	NA	NA	NA	NA	NA	NA	NA	NA	1151900	NA	NA	NA	NA	NA	NA	NA	NA
P36873	PPP1CC	1	14.9	1	5916.5	10274	NA	NA	NA	NA	NA	NA	NA	NA	NA	NA	NA	NA	NA	NA	11557	NA	NA	NA	NA	NA	NA	NA	NA	NA	NA	NA	NA	NA	NA	NA	NA	NA	NA	NA	12773	NA	NA	NA	NA	NA	NA	NA	NA
P36915	GNL1	4	7.2	1	65814	61353	NA	NA	NA	NA	NA	NA	NA	NA	NA	NA	NA	NA	NA	NA	66111	NA	NA	NA	NA	NA	NA	NA	NA	NA	NA	NA	NA	NA	NA	NA	NA	NA	NA	NA	103620	NA	NA	NA	NA	NA	NA	NA	NA
P36952	SERPINB5	9	25.1	1	107970	90655	NA	NA	NA	NA	NA	NA	NA	NA	NA	NA	NA	NA	NA	NA	93678	NA	NA	NA	NA	NA	NA	NA	NA	NA	NA	NA	NA	NA	NA	NA	NA	NA	NA	NA	245740	NA	NA	NA	NA	NA	NA	NA	NA
P36955	SERPINF1	5	12	1	101970	107840	NA	NA	NA	NA	NA	NA	NA	NA	NA	NA	NA	NA	NA	NA	138650	NA	NA	NA	NA	NA	NA	NA	NA	NA	NA	NA	NA	NA	NA	NA	NA	NA	NA	NA	145770	NA	NA	NA	NA	NA	NA	NA	NA
P36957	DLST	9	18.5	1	168320	171740	NA	NA	NA	NA	NA	NA	NA	NA	NA	NA	NA	NA	NA	NA	170530	NA	NA	NA	NA	NA	NA	NA	NA	NA	NA	NA	NA	NA	NA	NA	NA	NA	NA	NA	403730	NA	NA	NA	NA	NA	NA	NA	NA
P36959	GMPR	2	9	1	12768	14524	NA	NA	NA	NA	NA	NA	NA	NA	NA	NA	NA	NA	NA	NA	16946	NA	NA	NA	NA	NA	NA	NA	NA	NA	NA	NA	NA	NA	NA	NA	NA	NA	NA	NA	17530	NA	NA	NA	NA	NA	NA	NA	NA
P36969	GPX4	4	22.3	1	42385	59464	NA	NA	NA	NA	NA	NA	NA	NA	NA	NA	NA	NA	NA	NA	65680	NA	NA	NA	NA	NA	NA	NA	NA	NA	NA	NA	NA	NA	NA	NA	NA	NA	NA	NA	89594	NA	NA	NA	NA	NA	NA	NA	NA
P36980	CFHR2	1	14.8	1	6467.1	7114	NA	NA	NA	NA	NA	NA	NA	NA	NA	NA	NA	NA	NA	NA	8112.8	NA	NA	NA	NA	NA	NA	NA	NA	NA	NA	NA	NA	NA	NA	NA	NA	NA	NA	NA	11159	NA	NA	NA	NA	NA	NA	NA	NA
P37059	HSD17B2	5	12.7	1	38134	55631	NA	NA	NA	NA	NA	NA	NA	NA	NA	NA	NA	NA	NA	NA	94278	NA	NA	NA	NA	NA	NA	NA	NA	NA	NA	NA	NA	NA	NA	NA	NA	NA	NA	NA	86906	NA	NA	NA	NA	NA	NA	NA	NA
P37108	SRP14	3	15.4	1	84668	95006	NA	NA	NA	NA	NA	NA	NA	NA	NA	NA	NA	NA	NA	NA	89714	NA	NA	NA	NA	NA	NA	NA	NA	NA	NA	NA	NA	NA	NA	NA	NA	NA	NA	NA	227460	NA	NA	NA	NA	NA	NA	NA	NA
P37198	NUP62	2	4.2	1	16928	31997	NA	NA	NA	NA	NA	NA	NA	NA	NA	NA	NA	NA	NA	NA	30601	NA	NA	NA	NA	NA	NA	NA	NA	NA	NA	NA	NA	NA	NA	NA	NA	NA	NA	NA	66060	NA	NA	NA	NA	NA	NA	NA	NA
P37235;P84074	HPCAL1;HPCA	2	24.4	1	44681	46259	NA	NA	NA	NA	NA	NA	NA	NA	NA	NA	NA	NA	NA	NA	44023	NA	NA	NA	NA	NA	NA	NA	NA	NA	NA	NA	NA	NA	NA	NA	NA	NA	NA	NA	81920	NA	NA	NA	NA	NA	NA	NA	NA
P37268	FDFT1	4	10.3	1	36203	40079	NA	NA	NA	NA	NA	NA	NA	NA	NA	NA	NA	NA	NA	NA	52844	NA	NA	NA	NA	NA	NA	NA	NA	NA	NA	NA	NA	NA	NA	NA	NA	NA	NA	NA	74733	NA	NA	NA	NA	NA	NA	NA	NA
P37802	TAGLN2	10	46.7	1	283610	272040	NA	NA	NA	NA	NA	NA	NA	NA	NA	NA	NA	NA	NA	NA	212380	NA	NA	NA	NA	NA	NA	NA	NA	NA	NA	NA	NA	NA	NA	NA	NA	NA	NA	NA	532670	NA	NA	NA	NA	NA	NA	NA	NA
P37837	TALDO1	17	44.5	1	479140	684540	NA	NA	NA	NA	NA	NA	NA	NA	NA	NA	NA	NA	NA	NA	815420	NA	NA	NA	NA	NA	NA	NA	NA	NA	NA	NA	NA	NA	NA	NA	NA	NA	NA	NA	977850	NA	NA	NA	NA	NA	NA	NA	NA
P37840	SNCA	2	28.6	1	28312	20858	NA	NA	NA	NA	NA	NA	NA	NA	NA	NA	NA	NA	NA	NA	24171	NA	NA	NA	NA	NA	NA	NA	NA	NA	NA	NA	NA	NA	NA	NA	NA	NA	NA	NA	41363	NA	NA	NA	NA	NA	NA	NA	NA
P38117	ETFB	10	45.1	1	154990	222970	NA	NA	NA	NA	NA	NA	NA	NA	NA	NA	NA	NA	NA	NA	271220	NA	NA	NA	NA	NA	NA	NA	NA	NA	NA	NA	NA	NA	NA	NA	NA	NA	NA	NA	392320	NA	NA	NA	NA	NA	NA	NA	NA
P38159;Q96E39	RBMX;RBMXL1	7	18.2	1	168920	162650	NA	NA	NA	NA	NA	NA	NA	NA	NA	NA	NA	NA	NA	NA	111390	NA	NA	NA	NA	NA	NA	NA	NA	NA	NA	NA	NA	NA	NA	NA	NA	NA	NA	NA	295660	NA	NA	NA	NA	NA	NA	NA	NA
P38571	LIPA	3	5.8	1	43657	90612	NA	NA	NA	NA	NA	NA	NA	NA	NA	NA	NA	NA	NA	NA	83236	NA	NA	NA	NA	NA	NA	NA	NA	NA	NA	NA	NA	NA	NA	NA	NA	NA	NA	NA	81359	NA	NA	NA	NA	NA	NA	NA	NA
P38606	ATP6V1A	14	23	1	191610	250080	NA	NA	NA	NA	NA	NA	NA	NA	NA	NA	NA	NA	NA	NA	247600	NA	NA	NA	NA	NA	NA	NA	NA	NA	NA	NA	NA	NA	NA	NA	NA	NA	NA	NA	360180	NA	NA	NA	NA	NA	NA	NA	NA
P38646	HSPA9	33	49.2	1	1044800	1080100	NA	NA	NA	NA	NA	NA	NA	NA	NA	NA	NA	NA	NA	NA	1195100	NA	NA	NA	NA	NA	NA	NA	NA	NA	NA	NA	NA	NA	NA	NA	NA	NA	NA	NA	2045500	NA	NA	NA	NA	NA	NA	NA	NA
P38919	EIF4A3	12	29	1	125370	162580	NA	NA	NA	NA	NA	NA	NA	NA	NA	NA	NA	NA	NA	NA	197220	NA	NA	NA	NA	NA	NA	NA	NA	NA	NA	NA	NA	NA	NA	NA	NA	NA	NA	NA	255000	NA	NA	NA	NA	NA	NA	NA	NA
P39019	RPS19	7	44.8	1	192280	228990	NA	NA	NA	NA	NA	NA	NA	NA	NA	NA	NA	NA	NA	NA	160090	NA	NA	NA	NA	NA	NA	NA	NA	NA	NA	NA	NA	NA	NA	NA	NA	NA	NA	NA	453100	NA	NA	NA	NA	NA	NA	NA	NA
P39023	RPL3	16	32	1	281650	277120	NA	NA	NA	NA	NA	NA	NA	NA	NA	NA	NA	NA	NA	NA	283030	NA	NA	NA	NA	NA	NA	NA	NA	NA	NA	NA	NA	NA	NA	NA	NA	NA	NA	NA	638070	NA	NA	NA	NA	NA	NA	NA	NA
P39059	COL15A1	7	5.2	1	181240	129090	NA	NA	NA	NA	NA	NA	NA	NA	NA	NA	NA	NA	NA	NA	132790	NA	NA	NA	NA	NA	NA	NA	NA	NA	NA	NA	NA	NA	NA	NA	NA	NA	NA	NA	234010	NA	NA	NA	NA	NA	NA	NA	NA
P39060	COL18A1	8	5.1	1	201390	197020	NA	NA	NA	NA	NA	NA	NA	NA	NA	NA	NA	NA	NA	NA	117660	NA	NA	NA	NA	NA	NA	NA	NA	NA	NA	NA	NA	NA	NA	NA	NA	NA	NA	NA	197100	NA	NA	NA	NA	NA	NA	NA	NA
P39656	DDOST	8	16.2	1	126010	173780	NA	NA	NA	NA	NA	NA	NA	NA	NA	NA	NA	NA	NA	NA	179940	NA	NA	NA	NA	NA	NA	NA	NA	NA	NA	NA	NA	NA	NA	NA	NA	NA	NA	NA	249460	NA	NA	NA	NA	NA	NA	NA	NA
P39687	ANP32A	5	27.3	1	71469	81627	NA	NA	NA	NA	NA	NA	NA	NA	NA	NA	NA	NA	NA	NA	71998	NA	NA	NA	NA	NA	NA	NA	NA	NA	NA	NA	NA	NA	NA	NA	NA	NA	NA	NA	155950	NA	NA	NA	NA	NA	NA	NA	NA
P39748	FEN1	3	10.5	1	16517	23430	NA	NA	NA	NA	NA	NA	NA	NA	NA	NA	NA	NA	NA	NA	19555	NA	NA	NA	NA	NA	NA	NA	NA	NA	NA	NA	NA	NA	NA	NA	NA	NA	NA	NA	42757	NA	NA	NA	NA	NA	NA	NA	NA
P40121	CAPG	8	26.4	1	280320	253920	NA	NA	NA	NA	NA	NA	NA	NA	NA	NA	NA	NA	NA	NA	339930	NA	NA	NA	NA	NA	NA	NA	NA	NA	NA	NA	NA	NA	NA	NA	NA	NA	NA	NA	579950	NA	NA	NA	NA	NA	NA	NA	NA
P40123	CAP2	9	21.2	1	56475	51477	NA	NA	NA	NA	NA	NA	NA	NA	NA	NA	NA	NA	NA	NA	55830	NA	NA	NA	NA	NA	NA	NA	NA	NA	NA	NA	NA	NA	NA	NA	NA	NA	NA	NA	79890	NA	NA	NA	NA	NA	NA	NA	NA
P40222	TXLNA	9	18.3	1	50017	64292	NA	NA	NA	NA	NA	NA	NA	NA	NA	NA	NA	NA	NA	NA	69721	NA	NA	NA	NA	NA	NA	NA	NA	NA	NA	NA	NA	NA	NA	NA	NA	NA	NA	NA	119610	NA	NA	NA	NA	NA	NA	NA	NA
P40227	CCT6A	16	26.9	1	195820	241930	NA	NA	NA	NA	NA	NA	NA	NA	NA	NA	NA	NA	NA	NA	234820	NA	NA	NA	NA	NA	NA	NA	NA	NA	NA	NA	NA	NA	NA	NA	NA	NA	NA	NA	397540	NA	NA	NA	NA	NA	NA	NA	NA
P40261	NNMT	7	24.6	1	122910	102470	NA	NA	NA	NA	NA	NA	NA	NA	NA	NA	NA	NA	NA	NA	135780	NA	NA	NA	NA	NA	NA	NA	NA	NA	NA	NA	NA	NA	NA	NA	NA	NA	NA	NA	151170	NA	NA	NA	NA	NA	NA	NA	NA
P40306	PSMB10	5	13.9	1	65668	95555	NA	NA	NA	NA	NA	NA	NA	NA	NA	NA	NA	NA	NA	NA	101240	NA	NA	NA	NA	NA	NA	NA	NA	NA	NA	NA	NA	NA	NA	NA	NA	NA	NA	NA	119300	NA	NA	NA	NA	NA	NA	NA	NA
P40429	RPL13A	9	37.4	1	322650	302620	NA	NA	NA	NA	NA	NA	NA	NA	NA	NA	NA	NA	NA	NA	215480	NA	NA	NA	NA	NA	NA	NA	NA	NA	NA	NA	NA	NA	NA	NA	NA	NA	NA	NA	681080	NA	NA	NA	NA	NA	NA	NA	NA
P40616	ARL1	2	11	1	7590.7	8730.6	NA	NA	NA	NA	NA	NA	NA	NA	NA	NA	NA	NA	NA	NA	10691	NA	NA	NA	NA	NA	NA	NA	NA	NA	NA	NA	NA	NA	NA	NA	NA	NA	NA	NA	20131	NA	NA	NA	NA	NA	NA	NA	NA
P40763	STAT3	10	13.6	1	115090	119580	NA	NA	NA	NA	NA	NA	NA	NA	NA	NA	NA	NA	NA	NA	137860	NA	NA	NA	NA	NA	NA	NA	NA	NA	NA	NA	NA	NA	NA	NA	NA	NA	NA	NA	190920	NA	NA	NA	NA	NA	NA	NA	NA
P40818	USP8	5	3.8	1	33150	41327	NA	NA	NA	NA	NA	NA	NA	NA	NA	NA	NA	NA	NA	NA	40246	NA	NA	NA	NA	NA	NA	NA	NA	NA	NA	NA	NA	NA	NA	NA	NA	NA	NA	NA	70014	NA	NA	NA	NA	NA	NA	NA	NA
P40879	SLC26A3	8	10.3	1	59935	108430	NA	NA	NA	NA	NA	NA	NA	NA	NA	NA	NA	NA	NA	NA	220480	NA	NA	NA	NA	NA	NA	NA	NA	NA	NA	NA	NA	NA	NA	NA	NA	NA	NA	NA	228750	NA	NA	NA	NA	NA	NA	NA	NA
P40925	MDH1	15	37.7	1	482960	473230	NA	NA	NA	NA	NA	NA	NA	NA	NA	NA	NA	NA	NA	NA	492150	NA	NA	NA	NA	NA	NA	NA	NA	NA	NA	NA	NA	NA	NA	NA	NA	NA	NA	NA	812590	NA	NA	NA	NA	NA	NA	NA	NA
P40926	MDH2	19	61.5	1	485270	533500	NA	NA	NA	NA	NA	NA	NA	NA	NA	NA	NA	NA	NA	NA	663560	NA	NA	NA	NA	NA	NA	NA	NA	NA	NA	NA	NA	NA	NA	NA	NA	NA	NA	NA	1087800	NA	NA	NA	NA	NA	NA	NA	NA
P40938	RFC3	3	10.4	1	3441.7	4380.2	NA	NA	NA	NA	NA	NA	NA	NA	NA	NA	NA	NA	NA	NA	5267.1	NA	NA	NA	NA	NA	NA	NA	NA	NA	NA	NA	NA	NA	NA	NA	NA	NA	NA	NA	7967.6	NA	NA	NA	NA	NA	NA	NA	NA
P40939	HADHA	27	36.2	1	596780	712290	NA	NA	NA	NA	NA	NA	NA	NA	NA	NA	NA	NA	NA	NA	905110	NA	NA	NA	NA	NA	NA	NA	NA	NA	NA	NA	NA	NA	NA	NA	NA	NA	NA	NA	1236600	NA	NA	NA	NA	NA	NA	NA	NA
P41091;Q2VIR3	EIF2S3;EIF2S3L	16	37.3	1	329620	457850	NA	NA	NA	NA	NA	NA	NA	NA	NA	NA	NA	NA	NA	NA	482570	NA	NA	NA	NA	NA	NA	NA	NA	NA	NA	NA	NA	NA	NA	NA	NA	NA	NA	NA	677260	NA	NA	NA	NA	NA	NA	NA	NA
P41214	EIF2D	1	1.7	1	4448	5136	NA	NA	NA	NA	NA	NA	NA	NA	NA	NA	NA	NA	NA	NA	3629.7	NA	NA	NA	NA	NA	NA	NA	NA	NA	NA	NA	NA	NA	NA	NA	NA	NA	NA	NA	8603	NA	NA	NA	NA	NA	NA	NA	NA
P41218	MNDA	8	20.4	1	104400	88094	NA	NA	NA	NA	NA	NA	NA	NA	NA	NA	NA	NA	NA	NA	89579	NA	NA	NA	NA	NA	NA	NA	NA	NA	NA	NA	NA	NA	NA	NA	NA	NA	NA	NA	113500	NA	NA	NA	NA	NA	NA	NA	NA
P41219	PRPH	17	37.2	1	243860	298740	NA	NA	NA	NA	NA	NA	NA	NA	NA	NA	NA	NA	NA	NA	283030	NA	NA	NA	NA	NA	NA	NA	NA	NA	NA	NA	NA	NA	NA	NA	NA	NA	NA	NA	308700	NA	NA	NA	NA	NA	NA	NA	NA
P41221;Q9H1J7	WNT5A;WNT5B	1	2.9	1	2782	2546.5	NA	NA	NA	NA	NA	NA	NA	NA	NA	NA	NA	NA	NA	NA	2099.5	NA	NA	NA	NA	NA	NA	NA	NA	NA	NA	NA	NA	NA	NA	NA	NA	NA	NA	NA	2995.7	NA	NA	NA	NA	NA	NA	NA	NA
P41223	BUD31	5	34.7	1	49211	56629	NA	NA	NA	NA	NA	NA	NA	NA	NA	NA	NA	NA	NA	NA	48082	NA	NA	NA	NA	NA	NA	NA	NA	NA	NA	NA	NA	NA	NA	NA	NA	NA	NA	NA	102840	NA	NA	NA	NA	NA	NA	NA	NA
P41226	UBA7	6	6.5	1	22443	28967	NA	NA	NA	NA	NA	NA	NA	NA	NA	NA	NA	NA	NA	NA	34601	NA	NA	NA	NA	NA	NA	NA	NA	NA	NA	NA	NA	NA	NA	NA	NA	NA	NA	NA	40589	NA	NA	NA	NA	NA	NA	NA	NA
P41227	NAA10	5	25.1	1	22604	31508	NA	NA	NA	NA	NA	NA	NA	NA	NA	NA	NA	NA	NA	NA	35283	NA	NA	NA	NA	NA	NA	NA	NA	NA	NA	NA	NA	NA	NA	NA	NA	NA	NA	NA	51530	NA	NA	NA	NA	NA	NA	NA	NA
P41235	HNF4A	3	6.3	1	48241	71348	NA	NA	NA	NA	NA	NA	NA	NA	NA	NA	NA	NA	NA	NA	109150	NA	NA	NA	NA	NA	NA	NA	NA	NA	NA	NA	NA	NA	NA	NA	NA	NA	NA	NA	107810	NA	NA	NA	NA	NA	NA	NA	NA
P41236;Q6NXS1	PPP1R2;PPP1R2P3	2	11.7	1	9669.5	8536.9	NA	NA	NA	NA	NA	NA	NA	NA	NA	NA	NA	NA	NA	NA	10769	NA	NA	NA	NA	NA	NA	NA	NA	NA	NA	NA	NA	NA	NA	NA	NA	NA	NA	NA	20672	NA	NA	NA	NA	NA	NA	NA	NA
P41240	CSK	11	27.8	1	82767	115290	NA	NA	NA	NA	NA	NA	NA	NA	NA	NA	NA	NA	NA	NA	140580	NA	NA	NA	NA	NA	NA	NA	NA	NA	NA	NA	NA	NA	NA	NA	NA	NA	NA	NA	159490	NA	NA	NA	NA	NA	NA	NA	NA
P41250	GARS	10	12.3	1	89355	99695	NA	NA	NA	NA	NA	NA	NA	NA	NA	NA	NA	NA	NA	NA	113470	NA	NA	NA	NA	NA	NA	NA	NA	NA	NA	NA	NA	NA	NA	NA	NA	NA	NA	NA	180050	NA	NA	NA	NA	NA	NA	NA	NA
P41252	IARS	17	14.7	1	215500	313920	NA	NA	NA	NA	NA	NA	NA	NA	NA	NA	NA	NA	NA	NA	381730	NA	NA	NA	NA	NA	NA	NA	NA	NA	NA	NA	NA	NA	NA	NA	NA	NA	NA	NA	415040	NA	NA	NA	NA	NA	NA	NA	NA
P41594	GRM5	1	0.7	1	3347.9	74044	NA	NA	NA	NA	NA	NA	NA	NA	NA	NA	NA	NA	NA	NA	90820	NA	NA	NA	NA	NA	NA	NA	NA	NA	NA	NA	NA	NA	NA	NA	NA	NA	NA	NA	6936.1	NA	NA	NA	NA	NA	NA	NA	NA
P42025	ACTR1B	2	16	1	13950	25892	NA	NA	NA	NA	NA	NA	NA	NA	NA	NA	NA	NA	NA	NA	31042	NA	NA	NA	NA	NA	NA	NA	NA	NA	NA	NA	NA	NA	NA	NA	NA	NA	NA	NA	40160	NA	NA	NA	NA	NA	NA	NA	NA
P42126	ECI1	6	18.5	1	99738	141360	NA	NA	NA	NA	NA	NA	NA	NA	NA	NA	NA	NA	NA	NA	154300	NA	NA	NA	NA	NA	NA	NA	NA	NA	NA	NA	NA	NA	NA	NA	NA	NA	NA	NA	247300	NA	NA	NA	NA	NA	NA	NA	NA
P42166	TMPO	3	15.9	1	142040	143470	NA	NA	NA	NA	NA	NA	NA	NA	NA	NA	NA	NA	NA	NA	155880	NA	NA	NA	NA	NA	NA	NA	NA	NA	NA	NA	NA	NA	NA	NA	NA	NA	NA	NA	397930	NA	NA	NA	NA	NA	NA	NA	NA
P42167	TMPO	3	23.8	1	25247	15859	NA	NA	NA	NA	NA	NA	NA	NA	NA	NA	NA	NA	NA	NA	16696	NA	NA	NA	NA	NA	NA	NA	NA	NA	NA	NA	NA	NA	NA	NA	NA	NA	NA	NA	98847	NA	NA	NA	NA	NA	NA	NA	NA
P42224	STAT1	16	22.5	1	223510	254900	NA	NA	NA	NA	NA	NA	NA	NA	NA	NA	NA	NA	NA	NA	258050	NA	NA	NA	NA	NA	NA	NA	NA	NA	NA	NA	NA	NA	NA	NA	NA	NA	NA	NA	299340	NA	NA	NA	NA	NA	NA	NA	NA
P42226	STAT6	6	6.6	1	27422	32968	NA	NA	NA	NA	NA	NA	NA	NA	NA	NA	NA	NA	NA	NA	33872	NA	NA	NA	NA	NA	NA	NA	NA	NA	NA	NA	NA	NA	NA	NA	NA	NA	NA	NA	44689	NA	NA	NA	NA	NA	NA	NA	NA
P42285	SKIV2L2	8	6.1	1	74574	100320	NA	NA	NA	NA	NA	NA	NA	NA	NA	NA	NA	NA	NA	NA	101320	NA	NA	NA	NA	NA	NA	NA	NA	NA	NA	NA	NA	NA	NA	NA	NA	NA	NA	NA	168770	NA	NA	NA	NA	NA	NA	NA	NA
P42330;Q04828;P52895	AKR1C3;AKR1C1;AKR1C2	9	23.8	1	159130	265330	NA	NA	NA	NA	NA	NA	NA	NA	NA	NA	NA	NA	NA	NA	229870	NA	NA	NA	NA	NA	NA	NA	NA	NA	NA	NA	NA	NA	NA	NA	NA	NA	NA	NA	316500	NA	NA	NA	NA	NA	NA	NA	NA
P42331	ARHGAP25	7	10.2	1	34698	44244	NA	NA	NA	NA	NA	NA	NA	NA	NA	NA	NA	NA	NA	NA	53315	NA	NA	NA	NA	NA	NA	NA	NA	NA	NA	NA	NA	NA	NA	NA	NA	NA	NA	NA	69536	NA	NA	NA	NA	NA	NA	NA	NA
P42336	PIK3CA	2	1.5	1	3069.4	3238.1	NA	NA	NA	NA	NA	NA	NA	NA	NA	NA	NA	NA	NA	NA	3851.6	NA	NA	NA	NA	NA	NA	NA	NA	NA	NA	NA	NA	NA	NA	NA	NA	NA	NA	NA	4847.5	NA	NA	NA	NA	NA	NA	NA	NA
P42338	PIK3CB	1	2.1	1	2276.3	2162.3	NA	NA	NA	NA	NA	NA	NA	NA	NA	NA	NA	NA	NA	NA	2732.5	NA	NA	NA	NA	NA	NA	NA	NA	NA	NA	NA	NA	NA	NA	NA	NA	NA	NA	NA	4232.8	NA	NA	NA	NA	NA	NA	NA	NA
P42345	MTOR	5	1.6	1	29415	37588	NA	NA	NA	NA	NA	NA	NA	NA	NA	NA	NA	NA	NA	NA	39163	NA	NA	NA	NA	NA	NA	NA	NA	NA	NA	NA	NA	NA	NA	NA	NA	NA	NA	NA	58520	NA	NA	NA	NA	NA	NA	NA	NA
P42356	PI4KA	5	2.4	1	11275	18606	NA	NA	NA	NA	NA	NA	NA	NA	NA	NA	NA	NA	NA	NA	26032	NA	NA	NA	NA	NA	NA	NA	NA	NA	NA	NA	NA	NA	NA	NA	NA	NA	NA	NA	23444	NA	NA	NA	NA	NA	NA	NA	NA
P42566	EPS15	7	7.4	1	37890	46482	NA	NA	NA	NA	NA	NA	NA	NA	NA	NA	NA	NA	NA	NA	61133	NA	NA	NA	NA	NA	NA	NA	NA	NA	NA	NA	NA	NA	NA	NA	NA	NA	NA	NA	90804	NA	NA	NA	NA	NA	NA	NA	NA
P42574	CASP3	2	7.2	1	13097	14811	NA	NA	NA	NA	NA	NA	NA	NA	NA	NA	NA	NA	NA	NA	16521	NA	NA	NA	NA	NA	NA	NA	NA	NA	NA	NA	NA	NA	NA	NA	NA	NA	NA	NA	34039	NA	NA	NA	NA	NA	NA	NA	NA
P42677;Q71UM5	RPS27;RPS27L	2	25	1	97731	78879	NA	NA	NA	NA	NA	NA	NA	NA	NA	NA	NA	NA	NA	NA	89225	NA	NA	NA	NA	NA	NA	NA	NA	NA	NA	NA	NA	NA	NA	NA	NA	NA	NA	NA	196550	NA	NA	NA	NA	NA	NA	NA	NA
P42704	LRPPRC	48	31.3	1	786250	948700	NA	NA	NA	NA	NA	NA	NA	NA	NA	NA	NA	NA	NA	NA	1249000	NA	NA	NA	NA	NA	NA	NA	NA	NA	NA	NA	NA	NA	NA	NA	NA	NA	NA	NA	1881400	NA	NA	NA	NA	NA	NA	NA	NA
P42765	ACAA2	14	34.3	1	207200	265220	NA	NA	NA	NA	NA	NA	NA	NA	NA	NA	NA	NA	NA	NA	409060	NA	NA	NA	NA	NA	NA	NA	NA	NA	NA	NA	NA	NA	NA	NA	NA	NA	NA	NA	430420	NA	NA	NA	NA	NA	NA	NA	NA
P42766	RPL35	3	17.1	1	45902	57524	NA	NA	NA	NA	NA	NA	NA	NA	NA	NA	NA	NA	NA	NA	46719	NA	NA	NA	NA	NA	NA	NA	NA	NA	NA	NA	NA	NA	NA	NA	NA	NA	NA	NA	124070	NA	NA	NA	NA	NA	NA	NA	NA
P42768	WAS	1	1.6	1	9354.7	12917	NA	NA	NA	NA	NA	NA	NA	NA	NA	NA	NA	NA	NA	NA	15887	NA	NA	NA	NA	NA	NA	NA	NA	NA	NA	NA	NA	NA	NA	NA	NA	NA	NA	NA	16065	NA	NA	NA	NA	NA	NA	NA	NA
P42773	CDKN2C	3	16.7	1	27387	34104	NA	NA	NA	NA	NA	NA	NA	NA	NA	NA	NA	NA	NA	NA	38981	NA	NA	NA	NA	NA	NA	NA	NA	NA	NA	NA	NA	NA	NA	NA	NA	NA	NA	NA	47311	NA	NA	NA	NA	NA	NA	NA	NA
P42785	PRCP	2	3.2	1	26584	27303	NA	NA	NA	NA	NA	NA	NA	NA	NA	NA	NA	NA	NA	NA	21554	NA	NA	NA	NA	NA	NA	NA	NA	NA	NA	NA	NA	NA	NA	NA	NA	NA	NA	NA	41544	NA	NA	NA	NA	NA	NA	NA	NA
P42858	HTT	9	2.9	1	53187	76721	NA	NA	NA	NA	NA	NA	NA	NA	NA	NA	NA	NA	NA	NA	83244	NA	NA	NA	NA	NA	NA	NA	NA	NA	NA	NA	NA	NA	NA	NA	NA	NA	NA	NA	117520	NA	NA	NA	NA	NA	NA	NA	NA
P42892	ECE1	2	2.1	1	11341	18948	NA	NA	NA	NA	NA	NA	NA	NA	NA	NA	NA	NA	NA	NA	20972	NA	NA	NA	NA	NA	NA	NA	NA	NA	NA	NA	NA	NA	NA	NA	NA	NA	NA	NA	29375	NA	NA	NA	NA	NA	NA	NA	NA
P42898	MTHFR	2	3.5	1	1563.8	2053.3	NA	NA	NA	NA	NA	NA	NA	NA	NA	NA	NA	NA	NA	NA	2811.9	NA	NA	NA	NA	NA	NA	NA	NA	NA	NA	NA	NA	NA	NA	NA	NA	NA	NA	NA	3749.7	NA	NA	NA	NA	NA	NA	NA	NA
P43007	SLC1A4	4	7.1	1	64845	95815	NA	NA	NA	NA	NA	NA	NA	NA	NA	NA	NA	NA	NA	NA	83936	NA	NA	NA	NA	NA	NA	NA	NA	NA	NA	NA	NA	NA	NA	NA	NA	NA	NA	NA	123420	NA	NA	NA	NA	NA	NA	NA	NA
P43034	PAFAH1B1	8	23.9	1	135190	159150	NA	NA	NA	NA	NA	NA	NA	NA	NA	NA	NA	NA	NA	NA	178370	NA	NA	NA	NA	NA	NA	NA	NA	NA	NA	NA	NA	NA	NA	NA	NA	NA	NA	NA	293180	NA	NA	NA	NA	NA	NA	NA	NA
P43121	MCAM	16	27.1	1	120530	142430	NA	NA	NA	NA	NA	NA	NA	NA	NA	NA	NA	NA	NA	NA	133270	NA	NA	NA	NA	NA	NA	NA	NA	NA	NA	NA	NA	NA	NA	NA	NA	NA	NA	NA	165910	NA	NA	NA	NA	NA	NA	NA	NA
P43155	CRAT	11	17.1	1	185320	192410	NA	NA	NA	NA	NA	NA	NA	NA	NA	NA	NA	NA	NA	NA	231120	NA	NA	NA	NA	NA	NA	NA	NA	NA	NA	NA	NA	NA	NA	NA	NA	NA	NA	NA	378570	NA	NA	NA	NA	NA	NA	NA	NA
P43243	MATR3	15	14.8	1	166810	177230	NA	NA	NA	NA	NA	NA	NA	NA	NA	NA	NA	NA	NA	NA	176190	NA	NA	NA	NA	NA	NA	NA	NA	NA	NA	NA	NA	NA	NA	NA	NA	NA	NA	NA	355640	NA	NA	NA	NA	NA	NA	NA	NA
P43246	MSH2	11	11.6	1	134810	222170	NA	NA	NA	NA	NA	NA	NA	NA	NA	NA	NA	NA	NA	NA	218810	NA	NA	NA	NA	NA	NA	NA	NA	NA	NA	NA	NA	NA	NA	NA	NA	NA	NA	NA	268540	NA	NA	NA	NA	NA	NA	NA	NA
P43251	BTD	4	7.6	1	30073	38385	NA	NA	NA	NA	NA	NA	NA	NA	NA	NA	NA	NA	NA	NA	45855	NA	NA	NA	NA	NA	NA	NA	NA	NA	NA	NA	NA	NA	NA	NA	NA	NA	NA	NA	73047	NA	NA	NA	NA	NA	NA	NA	NA
P43304	GPD2	16	21.7	1	220970	289290	NA	NA	NA	NA	NA	NA	NA	NA	NA	NA	NA	NA	NA	NA	436100	NA	NA	NA	NA	NA	NA	NA	NA	NA	NA	NA	NA	NA	NA	NA	NA	NA	NA	NA	533130	NA	NA	NA	NA	NA	NA	NA	NA
P43307	SSR1	2	6.6	1	289820	205810	NA	NA	NA	NA	NA	NA	NA	NA	NA	NA	NA	NA	NA	NA	101440	NA	NA	NA	NA	NA	NA	NA	NA	NA	NA	NA	NA	NA	NA	NA	NA	NA	NA	NA	557330	NA	NA	NA	NA	NA	NA	NA	NA
P43353;P48448	ALDH3B1;ALDH3B2	2	6.2	1	2160.1	4106.7	NA	NA	NA	NA	NA	NA	NA	NA	NA	NA	NA	NA	NA	NA	6764.4	NA	NA	NA	NA	NA	NA	NA	NA	NA	NA	NA	NA	NA	NA	NA	NA	NA	NA	NA	3520.8	NA	NA	NA	NA	NA	NA	NA	NA
P43378	PTPN9	1	1.5	1	0	0	NA	NA	NA	NA	NA	NA	NA	NA	NA	NA	NA	NA	NA	NA	0	NA	NA	NA	NA	NA	NA	NA	NA	NA	NA	NA	NA	NA	NA	NA	NA	NA	NA	NA	0	NA	NA	NA	NA	NA	NA	NA	NA
P43405	SYK	7	10.4	1	44025	48094	NA	NA	NA	NA	NA	NA	NA	NA	NA	NA	NA	NA	NA	NA	53166	NA	NA	NA	NA	NA	NA	NA	NA	NA	NA	NA	NA	NA	NA	NA	NA	NA	NA	NA	90775	NA	NA	NA	NA	NA	NA	NA	NA
P43487	RANBP1	5	21.4	1	48782	48354	NA	NA	NA	NA	NA	NA	NA	NA	NA	NA	NA	NA	NA	NA	47406	NA	NA	NA	NA	NA	NA	NA	NA	NA	NA	NA	NA	NA	NA	NA	NA	NA	NA	NA	163790	NA	NA	NA	NA	NA	NA	NA	NA
P43490	NAMPT	16	31.2	1	171410	154080	NA	NA	NA	NA	NA	NA	NA	NA	NA	NA	NA	NA	NA	NA	178060	NA	NA	NA	NA	NA	NA	NA	NA	NA	NA	NA	NA	NA	NA	NA	NA	NA	NA	NA	301790	NA	NA	NA	NA	NA	NA	NA	NA
P43652	AFM	16	22.9	1	379250	563280	NA	NA	NA	NA	NA	NA	NA	NA	NA	NA	NA	NA	NA	NA	734540	NA	NA	NA	NA	NA	NA	NA	NA	NA	NA	NA	NA	NA	NA	NA	NA	NA	NA	NA	585910	NA	NA	NA	NA	NA	NA	NA	NA
P43686	PSMC4	11	25.8	1	101360	123750	NA	NA	NA	NA	NA	NA	NA	NA	NA	NA	NA	NA	NA	NA	135650	NA	NA	NA	NA	NA	NA	NA	NA	NA	NA	NA	NA	NA	NA	NA	NA	NA	NA	NA	206140	NA	NA	NA	NA	NA	NA	NA	NA
P43897	TSFM	5	13.2	1	73854	88119	NA	NA	NA	NA	NA	NA	NA	NA	NA	NA	NA	NA	NA	NA	79454	NA	NA	NA	NA	NA	NA	NA	NA	NA	NA	NA	NA	NA	NA	NA	NA	NA	NA	NA	181560	NA	NA	NA	NA	NA	NA	NA	NA
P45877	PPIC	2	10.4	1	15757	13727	NA	NA	NA	NA	NA	NA	NA	NA	NA	NA	NA	NA	NA	NA	14448	NA	NA	NA	NA	NA	NA	NA	NA	NA	NA	NA	NA	NA	NA	NA	NA	NA	NA	NA	29241	NA	NA	NA	NA	NA	NA	NA	NA
P45880	VDAC2	11	39.8	1	356250	382760	NA	NA	NA	NA	NA	NA	NA	NA	NA	NA	NA	NA	NA	NA	418470	NA	NA	NA	NA	NA	NA	NA	NA	NA	NA	NA	NA	NA	NA	NA	NA	NA	NA	NA	716180	NA	NA	NA	NA	NA	NA	NA	NA
P45954	ACADSB	4	9.5	1	29179	41817	NA	NA	NA	NA	NA	NA	NA	NA	NA	NA	NA	NA	NA	NA	49928	NA	NA	NA	NA	NA	NA	NA	NA	NA	NA	NA	NA	NA	NA	NA	NA	NA	NA	NA	68114	NA	NA	NA	NA	NA	NA	NA	NA
P45973	CBX5	1	4.2	1	8602.5	6860.9	NA	NA	NA	NA	NA	NA	NA	NA	NA	NA	NA	NA	NA	NA	5185.5	NA	NA	NA	NA	NA	NA	NA	NA	NA	NA	NA	NA	NA	NA	NA	NA	NA	NA	NA	18289	NA	NA	NA	NA	NA	NA	NA	NA
P45974	USP5	12	15	1	132380	190450	NA	NA	NA	NA	NA	NA	NA	NA	NA	NA	NA	NA	NA	NA	195590	NA	NA	NA	NA	NA	NA	NA	NA	NA	NA	NA	NA	NA	NA	NA	NA	NA	NA	NA	335140	NA	NA	NA	NA	NA	NA	NA	NA
P45984	MAPK9	1	1.9	1	11481	17367	NA	NA	NA	NA	NA	NA	NA	NA	NA	NA	NA	NA	NA	NA	18248	NA	NA	NA	NA	NA	NA	NA	NA	NA	NA	NA	NA	NA	NA	NA	NA	NA	NA	NA	29148	NA	NA	NA	NA	NA	NA	NA	NA
P45985	MAP2K4	1	3	1	5910.3	6720.5	NA	NA	NA	NA	NA	NA	NA	NA	NA	NA	NA	NA	NA	NA	7658.7	NA	NA	NA	NA	NA	NA	NA	NA	NA	NA	NA	NA	NA	NA	NA	NA	NA	NA	NA	11506	NA	NA	NA	NA	NA	NA	NA	NA
P46020	PHKA1	1	0.6	1	865.49	1110.4	NA	NA	NA	NA	NA	NA	NA	NA	NA	NA	NA	NA	NA	NA	1306.6	NA	NA	NA	NA	NA	NA	NA	NA	NA	NA	NA	NA	NA	NA	NA	NA	NA	NA	NA	1782.4	NA	NA	NA	NA	NA	NA	NA	NA
P46060	RANGAP1	9	17.2	1	94610	113220	NA	NA	NA	NA	NA	NA	NA	NA	NA	NA	NA	NA	NA	NA	134280	NA	NA	NA	NA	NA	NA	NA	NA	NA	NA	NA	NA	NA	NA	NA	NA	NA	NA	NA	203200	NA	NA	NA	NA	NA	NA	NA	NA
P46063	RECQL	12	19.9	1	194310	204130	NA	NA	NA	NA	NA	NA	NA	NA	NA	NA	NA	NA	NA	NA	220920	NA	NA	NA	NA	NA	NA	NA	NA	NA	NA	NA	NA	NA	NA	NA	NA	NA	NA	NA	319300	NA	NA	NA	NA	NA	NA	NA	NA
P46087	NOP2	2	2.5	1	27675	29910	NA	NA	NA	NA	NA	NA	NA	NA	NA	NA	NA	NA	NA	NA	31577	NA	NA	NA	NA	NA	NA	NA	NA	NA	NA	NA	NA	NA	NA	NA	NA	NA	NA	NA	41942	NA	NA	NA	NA	NA	NA	NA	NA
P46100	ATRX	3	1.6	1	16902	18699	NA	NA	NA	NA	NA	NA	NA	NA	NA	NA	NA	NA	NA	NA	17517	NA	NA	NA	NA	NA	NA	NA	NA	NA	NA	NA	NA	NA	NA	NA	NA	NA	NA	NA	33762	NA	NA	NA	NA	NA	NA	NA	NA
P46108	CRK	5	19.4	1	41631	58593	NA	NA	NA	NA	NA	NA	NA	NA	NA	NA	NA	NA	NA	NA	53154	NA	NA	NA	NA	NA	NA	NA	NA	NA	NA	NA	NA	NA	NA	NA	NA	NA	NA	NA	105230	NA	NA	NA	NA	NA	NA	NA	NA
P46109	CRKL	3	11.9	1	19641	20659	NA	NA	NA	NA	NA	NA	NA	NA	NA	NA	NA	NA	NA	NA	26901	NA	NA	NA	NA	NA	NA	NA	NA	NA	NA	NA	NA	NA	NA	NA	NA	NA	NA	NA	35536	NA	NA	NA	NA	NA	NA	NA	NA
P46199	MTIF2	2	2.2	1	13638	18606	NA	NA	NA	NA	NA	NA	NA	NA	NA	NA	NA	NA	NA	NA	21491	NA	NA	NA	NA	NA	NA	NA	NA	NA	NA	NA	NA	NA	NA	NA	NA	NA	NA	NA	33831	NA	NA	NA	NA	NA	NA	NA	NA
P46379	BAG6	5	4.9	1	16250	17629	NA	NA	NA	NA	NA	NA	NA	NA	NA	NA	NA	NA	NA	NA	19991	NA	NA	NA	NA	NA	NA	NA	NA	NA	NA	NA	NA	NA	NA	NA	NA	NA	NA	NA	31318	NA	NA	NA	NA	NA	NA	NA	NA
P46459	NSF	18	24.2	1	202760	241180	NA	NA	NA	NA	NA	NA	NA	NA	NA	NA	NA	NA	NA	NA	254590	NA	NA	NA	NA	NA	NA	NA	NA	NA	NA	NA	NA	NA	NA	NA	NA	NA	NA	NA	470120	NA	NA	NA	NA	NA	NA	NA	NA
P46734;P52564	MAP2K3;MAP2K6	5	14.4	1	58392	80901	NA	NA	NA	NA	NA	NA	NA	NA	NA	NA	NA	NA	NA	NA	94712	NA	NA	NA	NA	NA	NA	NA	NA	NA	NA	NA	NA	NA	NA	NA	NA	NA	NA	NA	136200	NA	NA	NA	NA	NA	NA	NA	NA
P46736	BRCC3	3	12.3	1	19524	26457	NA	NA	NA	NA	NA	NA	NA	NA	NA	NA	NA	NA	NA	NA	30029	NA	NA	NA	NA	NA	NA	NA	NA	NA	NA	NA	NA	NA	NA	NA	NA	NA	NA	NA	38534	NA	NA	NA	NA	NA	NA	NA	NA
P46776	RPL27A	4	27.7	1	87417	91965	NA	NA	NA	NA	NA	NA	NA	NA	NA	NA	NA	NA	NA	NA	74818	NA	NA	NA	NA	NA	NA	NA	NA	NA	NA	NA	NA	NA	NA	NA	NA	NA	NA	NA	205780	NA	NA	NA	NA	NA	NA	NA	NA
P46777	RPL5	10	34.7	1	201270	185350	NA	NA	NA	NA	NA	NA	NA	NA	NA	NA	NA	NA	NA	NA	185190	NA	NA	NA	NA	NA	NA	NA	NA	NA	NA	NA	NA	NA	NA	NA	NA	NA	NA	NA	489080	NA	NA	NA	NA	NA	NA	NA	NA
P46778	RPL21	4	13.8	1	68808	87602	NA	NA	NA	NA	NA	NA	NA	NA	NA	NA	NA	NA	NA	NA	81573	NA	NA	NA	NA	NA	NA	NA	NA	NA	NA	NA	NA	NA	NA	NA	NA	NA	NA	NA	170880	NA	NA	NA	NA	NA	NA	NA	NA
P46779	RPL28	8	43.8	1	151210	156650	NA	NA	NA	NA	NA	NA	NA	NA	NA	NA	NA	NA	NA	NA	143260	NA	NA	NA	NA	NA	NA	NA	NA	NA	NA	NA	NA	NA	NA	NA	NA	NA	NA	NA	278460	NA	NA	NA	NA	NA	NA	NA	NA
P46781	RPS9	10	46.9	1	646780	824440	NA	NA	NA	NA	NA	NA	NA	NA	NA	NA	NA	NA	NA	NA	803370	NA	NA	NA	NA	NA	NA	NA	NA	NA	NA	NA	NA	NA	NA	NA	NA	NA	NA	NA	1425500	NA	NA	NA	NA	NA	NA	NA	NA
P46782	RPS5	8	39.2	1	276510	280060	NA	NA	NA	NA	NA	NA	NA	NA	NA	NA	NA	NA	NA	NA	289220	NA	NA	NA	NA	NA	NA	NA	NA	NA	NA	NA	NA	NA	NA	NA	NA	NA	NA	NA	575600	NA	NA	NA	NA	NA	NA	NA	NA
P46783;Q9NQ39	RPS10;RPS10P5	9	52.7	1	99729	85575	NA	NA	NA	NA	NA	NA	NA	NA	NA	NA	NA	NA	NA	NA	102130	NA	NA	NA	NA	NA	NA	NA	NA	NA	NA	NA	NA	NA	NA	NA	NA	NA	NA	NA	207490	NA	NA	NA	NA	NA	NA	NA	NA
P46821	MAP1B	11	5.3	1	67947	72502	NA	NA	NA	NA	NA	NA	NA	NA	NA	NA	NA	NA	NA	NA	72261	NA	NA	NA	NA	NA	NA	NA	NA	NA	NA	NA	NA	NA	NA	NA	NA	NA	NA	NA	89499	NA	NA	NA	NA	NA	NA	NA	NA
P46926	GNPDA1	5	20.4	1	100990	133120	NA	NA	NA	NA	NA	NA	NA	NA	NA	NA	NA	NA	NA	NA	139620	NA	NA	NA	NA	NA	NA	NA	NA	NA	NA	NA	NA	NA	NA	NA	NA	NA	NA	NA	198840	NA	NA	NA	NA	NA	NA	NA	NA
P46934	NEDD4	2	3.3	1	2220.2	1490.7	NA	NA	NA	NA	NA	NA	NA	NA	NA	NA	NA	NA	NA	NA	1455.9	NA	NA	NA	NA	NA	NA	NA	NA	NA	NA	NA	NA	NA	NA	NA	NA	NA	NA	NA	3012.9	NA	NA	NA	NA	NA	NA	NA	NA
P46939	UTRN	40	11.9	1	405630	633500	NA	NA	NA	NA	NA	NA	NA	NA	NA	NA	NA	NA	NA	NA	653020	NA	NA	NA	NA	NA	NA	NA	NA	NA	NA	NA	NA	NA	NA	NA	NA	NA	NA	NA	838630	NA	NA	NA	NA	NA	NA	NA	NA
P46940	IQGAP1	53	35.7	1	1132500	1323000	NA	NA	NA	NA	NA	NA	NA	NA	NA	NA	NA	NA	NA	NA	1361000	NA	NA	NA	NA	NA	NA	NA	NA	NA	NA	NA	NA	NA	NA	NA	NA	NA	NA	NA	2663200	NA	NA	NA	NA	NA	NA	NA	NA
P46952	HAAO	4	14.7	1	24832	39142	NA	NA	NA	NA	NA	NA	NA	NA	NA	NA	NA	NA	NA	NA	54618	NA	NA	NA	NA	NA	NA	NA	NA	NA	NA	NA	NA	NA	NA	NA	NA	NA	NA	NA	57283	NA	NA	NA	NA	NA	NA	NA	NA
P46976	GYG1	6	16.9	1	79458	79656	NA	NA	NA	NA	NA	NA	NA	NA	NA	NA	NA	NA	NA	NA	80573	NA	NA	NA	NA	NA	NA	NA	NA	NA	NA	NA	NA	NA	NA	NA	NA	NA	NA	NA	110740	NA	NA	NA	NA	NA	NA	NA	NA
P46977	STT3A	15	18.3	1	320290	394300	NA	NA	NA	NA	NA	NA	NA	NA	NA	NA	NA	NA	NA	NA	393280	NA	NA	NA	NA	NA	NA	NA	NA	NA	NA	NA	NA	NA	NA	NA	NA	NA	NA	NA	545520	NA	NA	NA	NA	NA	NA	NA	NA
P47755	CAPZA2	5	28.7	1	63409	92153	NA	NA	NA	NA	NA	NA	NA	NA	NA	NA	NA	NA	NA	NA	106290	NA	NA	NA	NA	NA	NA	NA	NA	NA	NA	NA	NA	NA	NA	NA	NA	NA	NA	NA	145670	NA	NA	NA	NA	NA	NA	NA	NA
P47756	CAPZB	13	44	1	522070	690110	NA	NA	NA	NA	NA	NA	NA	NA	NA	NA	NA	NA	NA	NA	699850	NA	NA	NA	NA	NA	NA	NA	NA	NA	NA	NA	NA	NA	NA	NA	NA	NA	NA	NA	1102600	NA	NA	NA	NA	NA	NA	NA	NA
P47813	EIF1AX	1	31.2	1	11040	11979	NA	NA	NA	NA	NA	NA	NA	NA	NA	NA	NA	NA	NA	NA	9386.4	NA	NA	NA	NA	NA	NA	NA	NA	NA	NA	NA	NA	NA	NA	NA	NA	NA	NA	NA	20181	NA	NA	NA	NA	NA	NA	NA	NA
P47895	ALDH1A3	5	13.5	1	59902	57232	NA	NA	NA	NA	NA	NA	NA	NA	NA	NA	NA	NA	NA	NA	62861	NA	NA	NA	NA	NA	NA	NA	NA	NA	NA	NA	NA	NA	NA	NA	NA	NA	NA	NA	102630	NA	NA	NA	NA	NA	NA	NA	NA
P47897	QARS	22	32.3	1	291830	351700	NA	NA	NA	NA	NA	NA	NA	NA	NA	NA	NA	NA	NA	NA	376360	NA	NA	NA	NA	NA	NA	NA	NA	NA	NA	NA	NA	NA	NA	NA	NA	NA	NA	NA	595390	NA	NA	NA	NA	NA	NA	NA	NA
P47914	RPL29	2	14.5	1	3397.6	3315.8	NA	NA	NA	NA	NA	NA	NA	NA	NA	NA	NA	NA	NA	NA	3990.9	NA	NA	NA	NA	NA	NA	NA	NA	NA	NA	NA	NA	NA	NA	NA	NA	NA	NA	NA	15164	NA	NA	NA	NA	NA	NA	NA	NA
P47985;P0C7P4	UQCRFS1;UQCRFS1P1	9	27.7	1	103480	111800	NA	NA	NA	NA	NA	NA	NA	NA	NA	NA	NA	NA	NA	NA	156080	NA	NA	NA	NA	NA	NA	NA	NA	NA	NA	NA	NA	NA	NA	NA	NA	NA	NA	NA	263860	NA	NA	NA	NA	NA	NA	NA	NA
P47989	XDH	2	1.3	1	8837.8	10667	NA	NA	NA	NA	NA	NA	NA	NA	NA	NA	NA	NA	NA	NA	12831	NA	NA	NA	NA	NA	NA	NA	NA	NA	NA	NA	NA	NA	NA	NA	NA	NA	NA	NA	18442	NA	NA	NA	NA	NA	NA	NA	NA
P48047	ATP5O	9	52.6	1	140210	180550	NA	NA	NA	NA	NA	NA	NA	NA	NA	NA	NA	NA	NA	NA	191970	NA	NA	NA	NA	NA	NA	NA	NA	NA	NA	NA	NA	NA	NA	NA	NA	NA	NA	NA	342140	NA	NA	NA	NA	NA	NA	NA	NA
P48059	LIMS1	6	34.8	1	252050	198590	NA	NA	NA	NA	NA	NA	NA	NA	NA	NA	NA	NA	NA	NA	163180	NA	NA	NA	NA	NA	NA	NA	NA	NA	NA	NA	NA	NA	NA	NA	NA	NA	NA	NA	340940	NA	NA	NA	NA	NA	NA	NA	NA
P48147	PREP	22	31.4	1	170040	244960	NA	NA	NA	NA	NA	NA	NA	NA	NA	NA	NA	NA	NA	NA	245380	NA	NA	NA	NA	NA	NA	NA	NA	NA	NA	NA	NA	NA	NA	NA	NA	NA	NA	NA	414330	NA	NA	NA	NA	NA	NA	NA	NA
P48163	ME1	7	11.4	1	53366	73140	NA	NA	NA	NA	NA	NA	NA	NA	NA	NA	NA	NA	NA	NA	89999	NA	NA	NA	NA	NA	NA	NA	NA	NA	NA	NA	NA	NA	NA	NA	NA	NA	NA	NA	104320	NA	NA	NA	NA	NA	NA	NA	NA
P48200	IREB2	1	1.1	1	0	0	NA	NA	NA	NA	NA	NA	NA	NA	NA	NA	NA	NA	NA	NA	0	NA	NA	NA	NA	NA	NA	NA	NA	NA	NA	NA	NA	NA	NA	NA	NA	NA	NA	NA	0	NA	NA	NA	NA	NA	NA	NA	NA
P48426	PIP4K2A	1	5.7	1	5091.6	7356	NA	NA	NA	NA	NA	NA	NA	NA	NA	NA	NA	NA	NA	NA	8232.9	NA	NA	NA	NA	NA	NA	NA	NA	NA	NA	NA	NA	NA	NA	NA	NA	NA	NA	NA	12407	NA	NA	NA	NA	NA	NA	NA	NA
P48444	ARCN1	20	37	1	257090	329760	NA	NA	NA	NA	NA	NA	NA	NA	NA	NA	NA	NA	NA	NA	400080	NA	NA	NA	NA	NA	NA	NA	NA	NA	NA	NA	NA	NA	NA	NA	NA	NA	NA	NA	605360	NA	NA	NA	NA	NA	NA	NA	NA
P48449	LSS	6	8.5	1	69323	84711	NA	NA	NA	NA	NA	NA	NA	NA	NA	NA	NA	NA	NA	NA	100100	NA	NA	NA	NA	NA	NA	NA	NA	NA	NA	NA	NA	NA	NA	NA	NA	NA	NA	NA	190770	NA	NA	NA	NA	NA	NA	NA	NA
P48506	GCLC	9	17.4	1	120810	210900	NA	NA	NA	NA	NA	NA	NA	NA	NA	NA	NA	NA	NA	NA	185520	NA	NA	NA	NA	NA	NA	NA	NA	NA	NA	NA	NA	NA	NA	NA	NA	NA	NA	NA	305510	NA	NA	NA	NA	NA	NA	NA	NA
P48507	GCLM	1	2.6	1	28247	41419	NA	NA	NA	NA	NA	NA	NA	NA	NA	NA	NA	NA	NA	NA	39784	NA	NA	NA	NA	NA	NA	NA	NA	NA	NA	NA	NA	NA	NA	NA	NA	NA	NA	NA	51514	NA	NA	NA	NA	NA	NA	NA	NA
P48509	CD151	5	17.8	1	98566	72128	NA	NA	NA	NA	NA	NA	NA	NA	NA	NA	NA	NA	NA	NA	54302	NA	NA	NA	NA	NA	NA	NA	NA	NA	NA	NA	NA	NA	NA	NA	NA	NA	NA	NA	123510	NA	NA	NA	NA	NA	NA	NA	NA
P48556	PSMD8	5	12.3	1	79674	103850	NA	NA	NA	NA	NA	NA	NA	NA	NA	NA	NA	NA	NA	NA	100760	NA	NA	NA	NA	NA	NA	NA	NA	NA	NA	NA	NA	NA	NA	NA	NA	NA	NA	NA	159000	NA	NA	NA	NA	NA	NA	NA	NA
P48634	PRRC2A	1	0.8	1	0	0	NA	NA	NA	NA	NA	NA	NA	NA	NA	NA	NA	NA	NA	NA	0	NA	NA	NA	NA	NA	NA	NA	NA	NA	NA	NA	NA	NA	NA	NA	NA	NA	NA	NA	0	NA	NA	NA	NA	NA	NA	NA	NA
P48637	GSS	15	28.1	1	195680	272950	NA	NA	NA	NA	NA	NA	NA	NA	NA	NA	NA	NA	NA	NA	277380	NA	NA	NA	NA	NA	NA	NA	NA	NA	NA	NA	NA	NA	NA	NA	NA	NA	NA	NA	477150	NA	NA	NA	NA	NA	NA	NA	NA
P48643	CCT5	23	37.2	1	419050	583740	NA	NA	NA	NA	NA	NA	NA	NA	NA	NA	NA	NA	NA	NA	811810	NA	NA	NA	NA	NA	NA	NA	NA	NA	NA	NA	NA	NA	NA	NA	NA	NA	NA	NA	845520	NA	NA	NA	NA	NA	NA	NA	NA
P48651	PTDSS1	2	4.4	1	7695.6	10719	NA	NA	NA	NA	NA	NA	NA	NA	NA	NA	NA	NA	NA	NA	10454	NA	NA	NA	NA	NA	NA	NA	NA	NA	NA	NA	NA	NA	NA	NA	NA	NA	NA	NA	13657	NA	NA	NA	NA	NA	NA	NA	NA
P48681	NES	10	6.2	1	82952	126620	NA	NA	NA	NA	NA	NA	NA	NA	NA	NA	NA	NA	NA	NA	123810	NA	NA	NA	NA	NA	NA	NA	NA	NA	NA	NA	NA	NA	NA	NA	NA	NA	NA	NA	156880	NA	NA	NA	NA	NA	NA	NA	NA
P48723	HSPA13	3	5.3	1	13209	21428	NA	NA	NA	NA	NA	NA	NA	NA	NA	NA	NA	NA	NA	NA	21284	NA	NA	NA	NA	NA	NA	NA	NA	NA	NA	NA	NA	NA	NA	NA	NA	NA	NA	NA	26673	NA	NA	NA	NA	NA	NA	NA	NA
P48728	AMT	5	12.4	1	9201.9	13939	NA	NA	NA	NA	NA	NA	NA	NA	NA	NA	NA	NA	NA	NA	17498	NA	NA	NA	NA	NA	NA	NA	NA	NA	NA	NA	NA	NA	NA	NA	NA	NA	NA	NA	27791	NA	NA	NA	NA	NA	NA	NA	NA
P48729;Q8N752	CSNK1A1;CSNK1A1L	6	19	1	21565	22841	NA	NA	NA	NA	NA	NA	NA	NA	NA	NA	NA	NA	NA	NA	28993	NA	NA	NA	NA	NA	NA	NA	NA	NA	NA	NA	NA	NA	NA	NA	NA	NA	NA	NA	46772	NA	NA	NA	NA	NA	NA	NA	NA
P48735	IDH2	22	49.6	1	564530	562700	NA	NA	NA	NA	NA	NA	NA	NA	NA	NA	NA	NA	NA	NA	659770	NA	NA	NA	NA	NA	NA	NA	NA	NA	NA	NA	NA	NA	NA	NA	NA	NA	NA	NA	1171300	NA	NA	NA	NA	NA	NA	NA	NA
P48739	PITPNB	7	35.1	1	98368	124200	NA	NA	NA	NA	NA	NA	NA	NA	NA	NA	NA	NA	NA	NA	139520	NA	NA	NA	NA	NA	NA	NA	NA	NA	NA	NA	NA	NA	NA	NA	NA	NA	NA	NA	190700	NA	NA	NA	NA	NA	NA	NA	NA
P48960	CD97	3	3.7	1	33579	43178	NA	NA	NA	NA	NA	NA	NA	NA	NA	NA	NA	NA	NA	NA	56840	NA	NA	NA	NA	NA	NA	NA	NA	NA	NA	NA	NA	NA	NA	NA	NA	NA	NA	NA	68595	NA	NA	NA	NA	NA	NA	NA	NA
P49006	MARCKSL1	1	6.7	1	3010.8	3387.9	NA	NA	NA	NA	NA	NA	NA	NA	NA	NA	NA	NA	NA	NA	3874.1	NA	NA	NA	NA	NA	NA	NA	NA	NA	NA	NA	NA	NA	NA	NA	NA	NA	NA	NA	6839.3	NA	NA	NA	NA	NA	NA	NA	NA
P49023	PXN	8	13	1	60845	67349	NA	NA	NA	NA	NA	NA	NA	NA	NA	NA	NA	NA	NA	NA	61357	NA	NA	NA	NA	NA	NA	NA	NA	NA	NA	NA	NA	NA	NA	NA	NA	NA	NA	NA	123480	NA	NA	NA	NA	NA	NA	NA	NA
P49069	CAMLG	1	3.4	1	8000.6	10525	NA	NA	NA	NA	NA	NA	NA	NA	NA	NA	NA	NA	NA	NA	11414	NA	NA	NA	NA	NA	NA	NA	NA	NA	NA	NA	NA	NA	NA	NA	NA	NA	NA	NA	18373	NA	NA	NA	NA	NA	NA	NA	NA
P49137	MAPKAPK2	2	3.5	1	2896.8	4916.7	NA	NA	NA	NA	NA	NA	NA	NA	NA	NA	NA	NA	NA	NA	5640	NA	NA	NA	NA	NA	NA	NA	NA	NA	NA	NA	NA	NA	NA	NA	NA	NA	NA	NA	6419.4	NA	NA	NA	NA	NA	NA	NA	NA
P49189	ALDH9A1	12	26.5	1	208120	297310	NA	NA	NA	NA	NA	NA	NA	NA	NA	NA	NA	NA	NA	NA	337260	NA	NA	NA	NA	NA	NA	NA	NA	NA	NA	NA	NA	NA	NA	NA	NA	NA	NA	NA	490470	NA	NA	NA	NA	NA	NA	NA	NA
P49207	RPL34	6	41.9	1	237380	217460	NA	NA	NA	NA	NA	NA	NA	NA	NA	NA	NA	NA	NA	NA	106060	NA	NA	NA	NA	NA	NA	NA	NA	NA	NA	NA	NA	NA	NA	NA	NA	NA	NA	NA	659180	NA	NA	NA	NA	NA	NA	NA	NA
P49247	RPIA	4	10.9	1	34830	50253	NA	NA	NA	NA	NA	NA	NA	NA	NA	NA	NA	NA	NA	NA	74275	NA	NA	NA	NA	NA	NA	NA	NA	NA	NA	NA	NA	NA	NA	NA	NA	NA	NA	NA	78815	NA	NA	NA	NA	NA	NA	NA	NA
P49257	LMAN1	14	29.4	1	272860	384570	NA	NA	NA	NA	NA	NA	NA	NA	NA	NA	NA	NA	NA	NA	439840	NA	NA	NA	NA	NA	NA	NA	NA	NA	NA	NA	NA	NA	NA	NA	NA	NA	NA	NA	471800	NA	NA	NA	NA	NA	NA	NA	NA
P49321	NASP	13	15.1	1	95022	160190	NA	NA	NA	NA	NA	NA	NA	NA	NA	NA	NA	NA	NA	NA	176510	NA	NA	NA	NA	NA	NA	NA	NA	NA	NA	NA	NA	NA	NA	NA	NA	NA	NA	NA	315560	NA	NA	NA	NA	NA	NA	NA	NA
P49326	FMO5	5	7.5	1	29214	41879	NA	NA	NA	NA	NA	NA	NA	NA	NA	NA	NA	NA	NA	NA	85138	NA	NA	NA	NA	NA	NA	NA	NA	NA	NA	NA	NA	NA	NA	NA	NA	NA	NA	NA	93816	NA	NA	NA	NA	NA	NA	NA	NA
P49327	FASN	47	20.3	1	512870	729760	NA	NA	NA	NA	NA	NA	NA	NA	NA	NA	NA	NA	NA	NA	749920	NA	NA	NA	NA	NA	NA	NA	NA	NA	NA	NA	NA	NA	NA	NA	NA	NA	NA	NA	1311300	NA	NA	NA	NA	NA	NA	NA	NA
P49354	FNTA	2	4.5	1	17520	22683	NA	NA	NA	NA	NA	NA	NA	NA	NA	NA	NA	NA	NA	NA	28610	NA	NA	NA	NA	NA	NA	NA	NA	NA	NA	NA	NA	NA	NA	NA	NA	NA	NA	NA	32880	NA	NA	NA	NA	NA	NA	NA	NA
P49368	CCT3	23	44.8	1	364530	473100	NA	NA	NA	NA	NA	NA	NA	NA	NA	NA	NA	NA	NA	NA	530220	NA	NA	NA	NA	NA	NA	NA	NA	NA	NA	NA	NA	NA	NA	NA	NA	NA	NA	NA	734340	NA	NA	NA	NA	NA	NA	NA	NA
P49406	MRPL19	4	12	1	60914	67722	NA	NA	NA	NA	NA	NA	NA	NA	NA	NA	NA	NA	NA	NA	85967	NA	NA	NA	NA	NA	NA	NA	NA	NA	NA	NA	NA	NA	NA	NA	NA	NA	NA	NA	138690	NA	NA	NA	NA	NA	NA	NA	NA
P49407	ARRB1	4	8.9	1	72209	98674	NA	NA	NA	NA	NA	NA	NA	NA	NA	NA	NA	NA	NA	NA	104780	NA	NA	NA	NA	NA	NA	NA	NA	NA	NA	NA	NA	NA	NA	NA	NA	NA	NA	NA	185100	NA	NA	NA	NA	NA	NA	NA	NA
P49411	TUFM	22	52.9	1	675410	902570	NA	NA	NA	NA	NA	NA	NA	NA	NA	NA	NA	NA	NA	NA	1179600	NA	NA	NA	NA	NA	NA	NA	NA	NA	NA	NA	NA	NA	NA	NA	NA	NA	NA	NA	1707100	NA	NA	NA	NA	NA	NA	NA	NA
P49419	ALDH7A1	14	27.3	1	520010	571540	NA	NA	NA	NA	NA	NA	NA	NA	NA	NA	NA	NA	NA	NA	513510	NA	NA	NA	NA	NA	NA	NA	NA	NA	NA	NA	NA	NA	NA	NA	NA	NA	NA	NA	985020	NA	NA	NA	NA	NA	NA	NA	NA
P49427	CDC34	2	7.6	1	16847	20327	NA	NA	NA	NA	NA	NA	NA	NA	NA	NA	NA	NA	NA	NA	22428	NA	NA	NA	NA	NA	NA	NA	NA	NA	NA	NA	NA	NA	NA	NA	NA	NA	NA	NA	34814	NA	NA	NA	NA	NA	NA	NA	NA
P49441	INPP1	1	3	1	14610	18077	NA	NA	NA	NA	NA	NA	NA	NA	NA	NA	NA	NA	NA	NA	24351	NA	NA	NA	NA	NA	NA	NA	NA	NA	NA	NA	NA	NA	NA	NA	NA	NA	NA	NA	30586	NA	NA	NA	NA	NA	NA	NA	NA
P49447	CYB561	1	6	1	3826.1	3498.2	NA	NA	NA	NA	NA	NA	NA	NA	NA	NA	NA	NA	NA	NA	4608.1	NA	NA	NA	NA	NA	NA	NA	NA	NA	NA	NA	NA	NA	NA	NA	NA	NA	NA	NA	8642.8	NA	NA	NA	NA	NA	NA	NA	NA
P49458	SRP9	5	50	1	34847	44006	NA	NA	NA	NA	NA	NA	NA	NA	NA	NA	NA	NA	NA	NA	35117	NA	NA	NA	NA	NA	NA	NA	NA	NA	NA	NA	NA	NA	NA	NA	NA	NA	NA	NA	73531	NA	NA	NA	NA	NA	NA	NA	NA
P49585	PCYT1A	4	8.7	1	6270.3	6354.9	NA	NA	NA	NA	NA	NA	NA	NA	NA	NA	NA	NA	NA	NA	7595.1	NA	NA	NA	NA	NA	NA	NA	NA	NA	NA	NA	NA	NA	NA	NA	NA	NA	NA	NA	11207	NA	NA	NA	NA	NA	NA	NA	NA
P49588	AARS	23	23.3	1	383770	436560	NA	NA	NA	NA	NA	NA	NA	NA	NA	NA	NA	NA	NA	NA	481430	NA	NA	NA	NA	NA	NA	NA	NA	NA	NA	NA	NA	NA	NA	NA	NA	NA	NA	NA	757850	NA	NA	NA	NA	NA	NA	NA	NA
P49589	CARS	12	16.4	1	85377	107740	NA	NA	NA	NA	NA	NA	NA	NA	NA	NA	NA	NA	NA	NA	121990	NA	NA	NA	NA	NA	NA	NA	NA	NA	NA	NA	NA	NA	NA	NA	NA	NA	NA	NA	185970	NA	NA	NA	NA	NA	NA	NA	NA
P49590	HARS2	4	14	1	29392	35488	NA	NA	NA	NA	NA	NA	NA	NA	NA	NA	NA	NA	NA	NA	38752	NA	NA	NA	NA	NA	NA	NA	NA	NA	NA	NA	NA	NA	NA	NA	NA	NA	NA	NA	57980	NA	NA	NA	NA	NA	NA	NA	NA
P49591	SARS	14	24.5	1	204360	268190	NA	NA	NA	NA	NA	NA	NA	NA	NA	NA	NA	NA	NA	NA	254340	NA	NA	NA	NA	NA	NA	NA	NA	NA	NA	NA	NA	NA	NA	NA	NA	NA	NA	NA	498920	NA	NA	NA	NA	NA	NA	NA	NA
P49593	PPM1F	1	2.2	1	5994.1	6922.1	NA	NA	NA	NA	NA	NA	NA	NA	NA	NA	NA	NA	NA	NA	9116.5	NA	NA	NA	NA	NA	NA	NA	NA	NA	NA	NA	NA	NA	NA	NA	NA	NA	NA	NA	11063	NA	NA	NA	NA	NA	NA	NA	NA
P49711;P17017;Q9HAH1;Q8IZC7;P10072;Q8N587;Q9UC07;Q14929;Q9Y3M9;Q8NI51;Q9C0F3;Q8NDP4;P52736;Q32M78;Q9Y2H8;Q8N8E2;Q15935;Q8N8Z8;P17024;Q8N883;Q9BS34;Q7Z3I7;Q14587;Q147U1;Q96MX3;C9JN71;Q9BY31;P17014;P17025;Q9NYW8;Q8N972;Q96H86	CTCF;ZNF14;ZNF556;ZNF101;HKR1;ZNF561;ZNF69;ZNF169;ZNF337;CTCFL;ZNF436;ZNF439;ZNF133;ZNF699;ZNF510;ZNF513;ZNF77;ZNF441;ZNF20;ZNF614;ZNF670;ZNF572;ZNF268;ZNF846;ZNF48;ZNF878;ZNF717;ZNF12;ZNF182;RBAK;ZNF709;ZNF764	2	3.4	1	10883	13445	NA	NA	NA	NA	NA	NA	NA	NA	NA	NA	NA	NA	NA	NA	12157	NA	NA	NA	NA	NA	NA	NA	NA	NA	NA	NA	NA	NA	NA	NA	NA	NA	NA	NA	22269	NA	NA	NA	NA	NA	NA	NA	NA
P49720	PSMB3	5	29.8	1	42372	57780	NA	NA	NA	NA	NA	NA	NA	NA	NA	NA	NA	NA	NA	NA	62042	NA	NA	NA	NA	NA	NA	NA	NA	NA	NA	NA	NA	NA	NA	NA	NA	NA	NA	NA	91253	NA	NA	NA	NA	NA	NA	NA	NA
P49721	PSMB2	5	21.4	1	364410	559030	NA	NA	NA	NA	NA	NA	NA	NA	NA	NA	NA	NA	NA	NA	552610	NA	NA	NA	NA	NA	NA	NA	NA	NA	NA	NA	NA	NA	NA	NA	NA	NA	NA	NA	797720	NA	NA	NA	NA	NA	NA	NA	NA
P49736	MCM2	10	10.6	1	46516	81405	NA	NA	NA	NA	NA	NA	NA	NA	NA	NA	NA	NA	NA	NA	88261	NA	NA	NA	NA	NA	NA	NA	NA	NA	NA	NA	NA	NA	NA	NA	NA	NA	NA	NA	94437	NA	NA	NA	NA	NA	NA	NA	NA
P49746	THBS3	4	4.4	1	18155	35014	NA	NA	NA	NA	NA	NA	NA	NA	NA	NA	NA	NA	NA	NA	24301	NA	NA	NA	NA	NA	NA	NA	NA	NA	NA	NA	NA	NA	NA	NA	NA	NA	NA	NA	33294	NA	NA	NA	NA	NA	NA	NA	NA
P49748	ACADVL	19	31.3	1	444780	621320	NA	NA	NA	NA	NA	NA	NA	NA	NA	NA	NA	NA	NA	NA	733760	NA	NA	NA	NA	NA	NA	NA	NA	NA	NA	NA	NA	NA	NA	NA	NA	NA	NA	NA	921650	NA	NA	NA	NA	NA	NA	NA	NA
P49750	YLPM1	3	1.3	1	11738	12664	NA	NA	NA	NA	NA	NA	NA	NA	NA	NA	NA	NA	NA	NA	16119	NA	NA	NA	NA	NA	NA	NA	NA	NA	NA	NA	NA	NA	NA	NA	NA	NA	NA	NA	25956	NA	NA	NA	NA	NA	NA	NA	NA
P49754	VPS41	2	1.9	1	7076.3	8543.5	NA	NA	NA	NA	NA	NA	NA	NA	NA	NA	NA	NA	NA	NA	9379	NA	NA	NA	NA	NA	NA	NA	NA	NA	NA	NA	NA	NA	NA	NA	NA	NA	NA	NA	13085	NA	NA	NA	NA	NA	NA	NA	NA
P49755	TMED10	4	15.1	1	93573	112660	NA	NA	NA	NA	NA	NA	NA	NA	NA	NA	NA	NA	NA	NA	145950	NA	NA	NA	NA	NA	NA	NA	NA	NA	NA	NA	NA	NA	NA	NA	NA	NA	NA	NA	218360	NA	NA	NA	NA	NA	NA	NA	NA
P49756	RBM25	3	3.2	1	29922	39535	NA	NA	NA	NA	NA	NA	NA	NA	NA	NA	NA	NA	NA	NA	39087	NA	NA	NA	NA	NA	NA	NA	NA	NA	NA	NA	NA	NA	NA	NA	NA	NA	NA	NA	62618	NA	NA	NA	NA	NA	NA	NA	NA
P49757	NUMB	2	3.1	1	13003	17655	NA	NA	NA	NA	NA	NA	NA	NA	NA	NA	NA	NA	NA	NA	28377	NA	NA	NA	NA	NA	NA	NA	NA	NA	NA	NA	NA	NA	NA	NA	NA	NA	NA	NA	35373	NA	NA	NA	NA	NA	NA	NA	NA
P49770	EIF2B2	3	8.3	1	29456	30573	NA	NA	NA	NA	NA	NA	NA	NA	NA	NA	NA	NA	NA	NA	27600	NA	NA	NA	NA	NA	NA	NA	NA	NA	NA	NA	NA	NA	NA	NA	NA	NA	NA	NA	64190	NA	NA	NA	NA	NA	NA	NA	NA
P49773	HINT1	3	19.8	1	43686	54839	NA	NA	NA	NA	NA	NA	NA	NA	NA	NA	NA	NA	NA	NA	39210	NA	NA	NA	NA	NA	NA	NA	NA	NA	NA	NA	NA	NA	NA	NA	NA	NA	NA	NA	130950	NA	NA	NA	NA	NA	NA	NA	NA
P49788	RARRES1	1	3.1	1	12674	21147	NA	NA	NA	NA	NA	NA	NA	NA	NA	NA	NA	NA	NA	NA	21731	NA	NA	NA	NA	NA	NA	NA	NA	NA	NA	NA	NA	NA	NA	NA	NA	NA	NA	NA	37427	NA	NA	NA	NA	NA	NA	NA	NA
P49789	FHIT	1	8.8	1	4049.6	5162.6	NA	NA	NA	NA	NA	NA	NA	NA	NA	NA	NA	NA	NA	NA	5622.6	NA	NA	NA	NA	NA	NA	NA	NA	NA	NA	NA	NA	NA	NA	NA	NA	NA	NA	NA	8771.5	NA	NA	NA	NA	NA	NA	NA	NA
P49790	NUP153	4	3.7	1	10644	13937	NA	NA	NA	NA	NA	NA	NA	NA	NA	NA	NA	NA	NA	NA	16969	NA	NA	NA	NA	NA	NA	NA	NA	NA	NA	NA	NA	NA	NA	NA	NA	NA	NA	NA	27196	NA	NA	NA	NA	NA	NA	NA	NA
P49792	RANBP2	29	12.3	1	189050	229840	NA	NA	NA	NA	NA	NA	NA	NA	NA	NA	NA	NA	NA	NA	243890	NA	NA	NA	NA	NA	NA	NA	NA	NA	NA	NA	NA	NA	NA	NA	NA	NA	NA	NA	420650	NA	NA	NA	NA	NA	NA	NA	NA
P49796	RGS3	2	1.6	1	12871	16372	NA	NA	NA	NA	NA	NA	NA	NA	NA	NA	NA	NA	NA	NA	27669	NA	NA	NA	NA	NA	NA	NA	NA	NA	NA	NA	NA	NA	NA	NA	NA	NA	NA	NA	27448	NA	NA	NA	NA	NA	NA	NA	NA
P49815	TSC2	2	0.9	1	1780.1	3521	NA	NA	NA	NA	NA	NA	NA	NA	NA	NA	NA	NA	NA	NA	2741.5	NA	NA	NA	NA	NA	NA	NA	NA	NA	NA	NA	NA	NA	NA	NA	NA	NA	NA	NA	4038.9	NA	NA	NA	NA	NA	NA	NA	NA
P49821	NDUFV1	12	25.2	1	175360	269670	NA	NA	NA	NA	NA	NA	NA	NA	NA	NA	NA	NA	NA	NA	343160	NA	NA	NA	NA	NA	NA	NA	NA	NA	NA	NA	NA	NA	NA	NA	NA	NA	NA	NA	592610	NA	NA	NA	NA	NA	NA	NA	NA
P49840	GSK3A	2	13.5	1	71034	69605	NA	NA	NA	NA	NA	NA	NA	NA	NA	NA	NA	NA	NA	NA	74756	NA	NA	NA	NA	NA	NA	NA	NA	NA	NA	NA	NA	NA	NA	NA	NA	NA	NA	NA	134700	NA	NA	NA	NA	NA	NA	NA	NA
P49841	GSK3B	1	14.8	1	11614	6109.5	NA	NA	NA	NA	NA	NA	NA	NA	NA	NA	NA	NA	NA	NA	4472.4	NA	NA	NA	NA	NA	NA	NA	NA	NA	NA	NA	NA	NA	NA	NA	NA	NA	NA	NA	23517	NA	NA	NA	NA	NA	NA	NA	NA
P49848	TAF6	2	2.7	1	9323.4	15350	NA	NA	NA	NA	NA	NA	NA	NA	NA	NA	NA	NA	NA	NA	11663	NA	NA	NA	NA	NA	NA	NA	NA	NA	NA	NA	NA	NA	NA	NA	NA	NA	NA	NA	20369	NA	NA	NA	NA	NA	NA	NA	NA
P49863	GZMK	2	10.6	1	26676	33959	NA	NA	NA	NA	NA	NA	NA	NA	NA	NA	NA	NA	NA	NA	35752	NA	NA	NA	NA	NA	NA	NA	NA	NA	NA	NA	NA	NA	NA	NA	NA	NA	NA	NA	52658	NA	NA	NA	NA	NA	NA	NA	NA
P49902	NT5C2	2	3.4	1	40754	52895	NA	NA	NA	NA	NA	NA	NA	NA	NA	NA	NA	NA	NA	NA	56054	NA	NA	NA	NA	NA	NA	NA	NA	NA	NA	NA	NA	NA	NA	NA	NA	NA	NA	NA	58024	NA	NA	NA	NA	NA	NA	NA	NA
P49903	SEPHS1	3	9.9	1	59658	80547	NA	NA	NA	NA	NA	NA	NA	NA	NA	NA	NA	NA	NA	NA	86602	NA	NA	NA	NA	NA	NA	NA	NA	NA	NA	NA	NA	NA	NA	NA	NA	NA	NA	NA	135590	NA	NA	NA	NA	NA	NA	NA	NA
P49908	SEPP1	2	4.7	1	30226	42347	NA	NA	NA	NA	NA	NA	NA	NA	NA	NA	NA	NA	NA	NA	43788	NA	NA	NA	NA	NA	NA	NA	NA	NA	NA	NA	NA	NA	NA	NA	NA	NA	NA	NA	48464	NA	NA	NA	NA	NA	NA	NA	NA
P49913	CAMP	6	30	1	97087	72836	NA	NA	NA	NA	NA	NA	NA	NA	NA	NA	NA	NA	NA	NA	99392	NA	NA	NA	NA	NA	NA	NA	NA	NA	NA	NA	NA	NA	NA	NA	NA	NA	NA	NA	82376	NA	NA	NA	NA	NA	NA	NA	NA
P49914	MTHFS	2	10.3	1	23857	34494	NA	NA	NA	NA	NA	NA	NA	NA	NA	NA	NA	NA	NA	NA	39020	NA	NA	NA	NA	NA	NA	NA	NA	NA	NA	NA	NA	NA	NA	NA	NA	NA	NA	NA	54142	NA	NA	NA	NA	NA	NA	NA	NA
P49915	GMPS	12	17.5	1	263970	369280	NA	NA	NA	NA	NA	NA	NA	NA	NA	NA	NA	NA	NA	NA	340570	NA	NA	NA	NA	NA	NA	NA	NA	NA	NA	NA	NA	NA	NA	NA	NA	NA	NA	NA	488770	NA	NA	NA	NA	NA	NA	NA	NA
P49916	LIG3	5	5.6	1	16376	21142	NA	NA	NA	NA	NA	NA	NA	NA	NA	NA	NA	NA	NA	NA	23997	NA	NA	NA	NA	NA	NA	NA	NA	NA	NA	NA	NA	NA	NA	NA	NA	NA	NA	NA	27470	NA	NA	NA	NA	NA	NA	NA	NA
P49959	MRE11A	5	7.2	1	18655	19927	NA	NA	NA	NA	NA	NA	NA	NA	NA	NA	NA	NA	NA	NA	18793	NA	NA	NA	NA	NA	NA	NA	NA	NA	NA	NA	NA	NA	NA	NA	NA	NA	NA	NA	36957	NA	NA	NA	NA	NA	NA	NA	NA
P49961	ENTPD1	7	12.9	1	166640	202720	NA	NA	NA	NA	NA	NA	NA	NA	NA	NA	NA	NA	NA	NA	198440	NA	NA	NA	NA	NA	NA	NA	NA	NA	NA	NA	NA	NA	NA	NA	NA	NA	NA	NA	234570	NA	NA	NA	NA	NA	NA	NA	NA
P50053	KHK	1	3	1	8396	15834	NA	NA	NA	NA	NA	NA	NA	NA	NA	NA	NA	NA	NA	NA	15680	NA	NA	NA	NA	NA	NA	NA	NA	NA	NA	NA	NA	NA	NA	NA	NA	NA	NA	NA	19041	NA	NA	NA	NA	NA	NA	NA	NA
P50135	HNMT	3	9.2	1	38120	52055	NA	NA	NA	NA	NA	NA	NA	NA	NA	NA	NA	NA	NA	NA	58098	NA	NA	NA	NA	NA	NA	NA	NA	NA	NA	NA	NA	NA	NA	NA	NA	NA	NA	NA	88341	NA	NA	NA	NA	NA	NA	NA	NA
P50148	GNAQ	4	18.1	1	50832	73107	NA	NA	NA	NA	NA	NA	NA	NA	NA	NA	NA	NA	NA	NA	80211	NA	NA	NA	NA	NA	NA	NA	NA	NA	NA	NA	NA	NA	NA	NA	NA	NA	NA	NA	108270	NA	NA	NA	NA	NA	NA	NA	NA
P50150	GNG4	1	21.3	1	8483.3	9041.9	NA	NA	NA	NA	NA	NA	NA	NA	NA	NA	NA	NA	NA	NA	8597.9	NA	NA	NA	NA	NA	NA	NA	NA	NA	NA	NA	NA	NA	NA	NA	NA	NA	NA	NA	14167	NA	NA	NA	NA	NA	NA	NA	NA
P50213	IDH3A	10	25.1	1	138290	176050	NA	NA	NA	NA	NA	NA	NA	NA	NA	NA	NA	NA	NA	NA	191600	NA	NA	NA	NA	NA	NA	NA	NA	NA	NA	NA	NA	NA	NA	NA	NA	NA	NA	NA	366570	NA	NA	NA	NA	NA	NA	NA	NA
P50225;P50226	SULT1A1;SULT1A2	4	41	1	78437	76557	NA	NA	NA	NA	NA	NA	NA	NA	NA	NA	NA	NA	NA	NA	121070	NA	NA	NA	NA	NA	NA	NA	NA	NA	NA	NA	NA	NA	NA	NA	NA	NA	NA	NA	343810	NA	NA	NA	NA	NA	NA	NA	NA
P50238	CRIP1	2	19.5	1	14400	8257.2	NA	NA	NA	NA	NA	NA	NA	NA	NA	NA	NA	NA	NA	NA	7662	NA	NA	NA	NA	NA	NA	NA	NA	NA	NA	NA	NA	NA	NA	NA	NA	NA	NA	NA	69848	NA	NA	NA	NA	NA	NA	NA	NA
P50281	MMP14	5	8.1	1	64110	58426	NA	NA	NA	NA	NA	NA	NA	NA	NA	NA	NA	NA	NA	NA	69988	NA	NA	NA	NA	NA	NA	NA	NA	NA	NA	NA	NA	NA	NA	NA	NA	NA	NA	NA	92335	NA	NA	NA	NA	NA	NA	NA	NA
P50336	PPOX	3	6.3	1	12145	14952	NA	NA	NA	NA	NA	NA	NA	NA	NA	NA	NA	NA	NA	NA	17348	NA	NA	NA	NA	NA	NA	NA	NA	NA	NA	NA	NA	NA	NA	NA	NA	NA	NA	NA	21547	NA	NA	NA	NA	NA	NA	NA	NA
P50395	GDI2	14	43.4	1	570280	835560	NA	NA	NA	NA	NA	NA	NA	NA	NA	NA	NA	NA	NA	NA	849860	NA	NA	NA	NA	NA	NA	NA	NA	NA	NA	NA	NA	NA	NA	NA	NA	NA	NA	NA	1311000	NA	NA	NA	NA	NA	NA	NA	NA
P50402	EMD	4	16.1	1	68752	52878	NA	NA	NA	NA	NA	NA	NA	NA	NA	NA	NA	NA	NA	NA	51158	NA	NA	NA	NA	NA	NA	NA	NA	NA	NA	NA	NA	NA	NA	NA	NA	NA	NA	NA	174700	NA	NA	NA	NA	NA	NA	NA	NA
P50416	CPT1A	17	23.5	1	248280	351310	NA	NA	NA	NA	NA	NA	NA	NA	NA	NA	NA	NA	NA	NA	564800	NA	NA	NA	NA	NA	NA	NA	NA	NA	NA	NA	NA	NA	NA	NA	NA	NA	NA	NA	545070	NA	NA	NA	NA	NA	NA	NA	NA
P50440	GATM	2	4.7	1	7478.1	11376	NA	NA	NA	NA	NA	NA	NA	NA	NA	NA	NA	NA	NA	NA	12771	NA	NA	NA	NA	NA	NA	NA	NA	NA	NA	NA	NA	NA	NA	NA	NA	NA	NA	NA	24829	NA	NA	NA	NA	NA	NA	NA	NA
P50443	SLC26A2	4	4.3	1	30744	39983	NA	NA	NA	NA	NA	NA	NA	NA	NA	NA	NA	NA	NA	NA	36332	NA	NA	NA	NA	NA	NA	NA	NA	NA	NA	NA	NA	NA	NA	NA	NA	NA	NA	NA	170950	NA	NA	NA	NA	NA	NA	NA	NA
P50452	SERPINB8	1	4.8	1	3242.5	4862.3	NA	NA	NA	NA	NA	NA	NA	NA	NA	NA	NA	NA	NA	NA	8766.9	NA	NA	NA	NA	NA	NA	NA	NA	NA	NA	NA	NA	NA	NA	NA	NA	NA	NA	NA	10796	NA	NA	NA	NA	NA	NA	NA	NA
P50453	SERPINB9	9	28.7	1	140620	127360	NA	NA	NA	NA	NA	NA	NA	NA	NA	NA	NA	NA	NA	NA	152710	NA	NA	NA	NA	NA	NA	NA	NA	NA	NA	NA	NA	NA	NA	NA	NA	NA	NA	NA	175770	NA	NA	NA	NA	NA	NA	NA	NA
P50454	SERPINH1	15	34.2	1	269810	256080	NA	NA	NA	NA	NA	NA	NA	NA	NA	NA	NA	NA	NA	NA	246990	NA	NA	NA	NA	NA	NA	NA	NA	NA	NA	NA	NA	NA	NA	NA	NA	NA	NA	NA	407890	NA	NA	NA	NA	NA	NA	NA	NA
P50479	PDLIM4	9	29.7	1	128000	98311	NA	NA	NA	NA	NA	NA	NA	NA	NA	NA	NA	NA	NA	NA	102580	NA	NA	NA	NA	NA	NA	NA	NA	NA	NA	NA	NA	NA	NA	NA	NA	NA	NA	NA	153300	NA	NA	NA	NA	NA	NA	NA	NA
P50502;Q8NFI4;Q8IZP2	ST13;ST13P5;ST13P4	10	27.9	1	179150	167910	NA	NA	NA	NA	NA	NA	NA	NA	NA	NA	NA	NA	NA	NA	153970	NA	NA	NA	NA	NA	NA	NA	NA	NA	NA	NA	NA	NA	NA	NA	NA	NA	NA	NA	341050	NA	NA	NA	NA	NA	NA	NA	NA
P50552	VASP	11	33.7	1	178110	140030	NA	NA	NA	NA	NA	NA	NA	NA	NA	NA	NA	NA	NA	NA	131460	NA	NA	NA	NA	NA	NA	NA	NA	NA	NA	NA	NA	NA	NA	NA	NA	NA	NA	NA	286950	NA	NA	NA	NA	NA	NA	NA	NA
P50570	DNM2	14	21.5	1	393740	536490	NA	NA	NA	NA	NA	NA	NA	NA	NA	NA	NA	NA	NA	NA	566980	NA	NA	NA	NA	NA	NA	NA	NA	NA	NA	NA	NA	NA	NA	NA	NA	NA	NA	NA	944070	NA	NA	NA	NA	NA	NA	NA	NA
P50579	METAP2	3	9.6	1	2906.1	12606	NA	NA	NA	NA	NA	NA	NA	NA	NA	NA	NA	NA	NA	NA	6446.3	NA	NA	NA	NA	NA	NA	NA	NA	NA	NA	NA	NA	NA	NA	NA	NA	NA	NA	NA	5529.8	NA	NA	NA	NA	NA	NA	NA	NA
P50583	NUDT2	2	15.6	1	12743	18333	NA	NA	NA	NA	NA	NA	NA	NA	NA	NA	NA	NA	NA	NA	19895	NA	NA	NA	NA	NA	NA	NA	NA	NA	NA	NA	NA	NA	NA	NA	NA	NA	NA	NA	23235	NA	NA	NA	NA	NA	NA	NA	NA
P50851	LRBA	21	7.8	1	200780	286180	NA	NA	NA	NA	NA	NA	NA	NA	NA	NA	NA	NA	NA	NA	354530	NA	NA	NA	NA	NA	NA	NA	NA	NA	NA	NA	NA	NA	NA	NA	NA	NA	NA	NA	513300	NA	NA	NA	NA	NA	NA	NA	NA
P50895	BCAM	6	11.5	1	21286	37980	NA	NA	NA	NA	NA	NA	NA	NA	NA	NA	NA	NA	NA	NA	37876	NA	NA	NA	NA	NA	NA	NA	NA	NA	NA	NA	NA	NA	NA	NA	NA	NA	NA	NA	40811	NA	NA	NA	NA	NA	NA	NA	NA
P50897	PPT1	3	10.1	1	48988	80574	NA	NA	NA	NA	NA	NA	NA	NA	NA	NA	NA	NA	NA	NA	78381	NA	NA	NA	NA	NA	NA	NA	NA	NA	NA	NA	NA	NA	NA	NA	NA	NA	NA	NA	99906	NA	NA	NA	NA	NA	NA	NA	NA
P50914	RPL14	5	22.3	1	75862	81914	NA	NA	NA	NA	NA	NA	NA	NA	NA	NA	NA	NA	NA	NA	108200	NA	NA	NA	NA	NA	NA	NA	NA	NA	NA	NA	NA	NA	NA	NA	NA	NA	NA	NA	147860	NA	NA	NA	NA	NA	NA	NA	NA
P50990	CCT8	29	51.5	1	780350	960430	NA	NA	NA	NA	NA	NA	NA	NA	NA	NA	NA	NA	NA	NA	975340	NA	NA	NA	NA	NA	NA	NA	NA	NA	NA	NA	NA	NA	NA	NA	NA	NA	NA	NA	1496800	NA	NA	NA	NA	NA	NA	NA	NA
P50991	CCT4	22	39.5	1	265560	343630	NA	NA	NA	NA	NA	NA	NA	NA	NA	NA	NA	NA	NA	NA	343400	NA	NA	NA	NA	NA	NA	NA	NA	NA	NA	NA	NA	NA	NA	NA	NA	NA	NA	NA	546740	NA	NA	NA	NA	NA	NA	NA	NA
P50993	ATP1A2	4	18.5	1	57252	65358	NA	NA	NA	NA	NA	NA	NA	NA	NA	NA	NA	NA	NA	NA	56841	NA	NA	NA	NA	NA	NA	NA	NA	NA	NA	NA	NA	NA	NA	NA	NA	NA	NA	NA	72546	NA	NA	NA	NA	NA	NA	NA	NA
P50995	ANXA11	14	31.9	1	275430	323470	NA	NA	NA	NA	NA	NA	NA	NA	NA	NA	NA	NA	NA	NA	280920	NA	NA	NA	NA	NA	NA	NA	NA	NA	NA	NA	NA	NA	NA	NA	NA	NA	NA	NA	557740	NA	NA	NA	NA	NA	NA	NA	NA
P51003;Q9BWT3	PAPOLA;PAPOLG	4	4.7	1	20097	29585	NA	NA	NA	NA	NA	NA	NA	NA	NA	NA	NA	NA	NA	NA	31280	NA	NA	NA	NA	NA	NA	NA	NA	NA	NA	NA	NA	NA	NA	NA	NA	NA	NA	NA	44971	NA	NA	NA	NA	NA	NA	NA	NA
P51114	FXR1	6	9.7	1	79862	97191	NA	NA	NA	NA	NA	NA	NA	NA	NA	NA	NA	NA	NA	NA	116270	NA	NA	NA	NA	NA	NA	NA	NA	NA	NA	NA	NA	NA	NA	NA	NA	NA	NA	NA	147170	NA	NA	NA	NA	NA	NA	NA	NA
P51116	FXR2	2	3.6	1	6497.1	8685.7	NA	NA	NA	NA	NA	NA	NA	NA	NA	NA	NA	NA	NA	NA	8655.4	NA	NA	NA	NA	NA	NA	NA	NA	NA	NA	NA	NA	NA	NA	NA	NA	NA	NA	NA	12496	NA	NA	NA	NA	NA	NA	NA	NA
P51148	RAB5C	3	27.3	1	23412	30375	NA	NA	NA	NA	NA	NA	NA	NA	NA	NA	NA	NA	NA	NA	41622	NA	NA	NA	NA	NA	NA	NA	NA	NA	NA	NA	NA	NA	NA	NA	NA	NA	NA	NA	50390	NA	NA	NA	NA	NA	NA	NA	NA
P51149	RAB7A	10	48.8	1	258190	218630	NA	NA	NA	NA	NA	NA	NA	NA	NA	NA	NA	NA	NA	NA	198540	NA	NA	NA	NA	NA	NA	NA	NA	NA	NA	NA	NA	NA	NA	NA	NA	NA	NA	NA	576890	NA	NA	NA	NA	NA	NA	NA	NA
P51151	RAB9A	2	12.4	1	16944	12190	NA	NA	NA	NA	NA	NA	NA	NA	NA	NA	NA	NA	NA	NA	11161	NA	NA	NA	NA	NA	NA	NA	NA	NA	NA	NA	NA	NA	NA	NA	NA	NA	NA	NA	24307	NA	NA	NA	NA	NA	NA	NA	NA
P51153	RAB13	2	24.1	1	20757	16311	NA	NA	NA	NA	NA	NA	NA	NA	NA	NA	NA	NA	NA	NA	10294	NA	NA	NA	NA	NA	NA	NA	NA	NA	NA	NA	NA	NA	NA	NA	NA	NA	NA	NA	40997	NA	NA	NA	NA	NA	NA	NA	NA
P51159	RAB27A	5	23.1	1	29438	39052	NA	NA	NA	NA	NA	NA	NA	NA	NA	NA	NA	NA	NA	NA	44287	NA	NA	NA	NA	NA	NA	NA	NA	NA	NA	NA	NA	NA	NA	NA	NA	NA	NA	NA	73666	NA	NA	NA	NA	NA	NA	NA	NA
P51161	FABP6	2	14.8	1	7067.8	4537.2	NA	NA	NA	NA	NA	NA	NA	NA	NA	NA	NA	NA	NA	NA	7488.4	NA	NA	NA	NA	NA	NA	NA	NA	NA	NA	NA	NA	NA	NA	NA	NA	NA	NA	NA	7911.3	NA	NA	NA	NA	NA	NA	NA	NA
P51178	PLCD1	4	6.5	1	40478	45763	NA	NA	NA	NA	NA	NA	NA	NA	NA	NA	NA	NA	NA	NA	64662	NA	NA	NA	NA	NA	NA	NA	NA	NA	NA	NA	NA	NA	NA	NA	NA	NA	NA	NA	102430	NA	NA	NA	NA	NA	NA	NA	NA
P51397	DAP	2	15.7	1	4096.6	3227.5	NA	NA	NA	NA	NA	NA	NA	NA	NA	NA	NA	NA	NA	NA	4005.3	NA	NA	NA	NA	NA	NA	NA	NA	NA	NA	NA	NA	NA	NA	NA	NA	NA	NA	NA	11876	NA	NA	NA	NA	NA	NA	NA	NA
P51398	DAP3	6	15.8	1	31275	36302	NA	NA	NA	NA	NA	NA	NA	NA	NA	NA	NA	NA	NA	NA	41266	NA	NA	NA	NA	NA	NA	NA	NA	NA	NA	NA	NA	NA	NA	NA	NA	NA	NA	NA	69710	NA	NA	NA	NA	NA	NA	NA	NA
P51452	DUSP3	3	17.3	1	38131	48469	NA	NA	NA	NA	NA	NA	NA	NA	NA	NA	NA	NA	NA	NA	50402	NA	NA	NA	NA	NA	NA	NA	NA	NA	NA	NA	NA	NA	NA	NA	NA	NA	NA	NA	62499	NA	NA	NA	NA	NA	NA	NA	NA
P51531	SMARCA2	2	1.8	1	19771	21605	NA	NA	NA	NA	NA	NA	NA	NA	NA	NA	NA	NA	NA	NA	23633	NA	NA	NA	NA	NA	NA	NA	NA	NA	NA	NA	NA	NA	NA	NA	NA	NA	NA	NA	45026	NA	NA	NA	NA	NA	NA	NA	NA
P51532	SMARCA4	3	2.7	1	11142	12272	NA	NA	NA	NA	NA	NA	NA	NA	NA	NA	NA	NA	NA	NA	14925	NA	NA	NA	NA	NA	NA	NA	NA	NA	NA	NA	NA	NA	NA	NA	NA	NA	NA	NA	24708	NA	NA	NA	NA	NA	NA	NA	NA
P51553	IDH3G	5	14.8	1	42136	56979	NA	NA	NA	NA	NA	NA	NA	NA	NA	NA	NA	NA	NA	NA	75786	NA	NA	NA	NA	NA	NA	NA	NA	NA	NA	NA	NA	NA	NA	NA	NA	NA	NA	NA	88343	NA	NA	NA	NA	NA	NA	NA	NA
P51570	GALK1	5	13	1	43479	51515	NA	NA	NA	NA	NA	NA	NA	NA	NA	NA	NA	NA	NA	NA	53877	NA	NA	NA	NA	NA	NA	NA	NA	NA	NA	NA	NA	NA	NA	NA	NA	NA	NA	NA	90605	NA	NA	NA	NA	NA	NA	NA	NA
P51571	SSR4	3	19.7	1	68217	46957	NA	NA	NA	NA	NA	NA	NA	NA	NA	NA	NA	NA	NA	NA	48421	NA	NA	NA	NA	NA	NA	NA	NA	NA	NA	NA	NA	NA	NA	NA	NA	NA	NA	NA	118230	NA	NA	NA	NA	NA	NA	NA	NA
P51572	BCAP31	15	43.5	1	385510	445320	NA	NA	NA	NA	NA	NA	NA	NA	NA	NA	NA	NA	NA	NA	522160	NA	NA	NA	NA	NA	NA	NA	NA	NA	NA	NA	NA	NA	NA	NA	NA	NA	NA	NA	730660	NA	NA	NA	NA	NA	NA	NA	NA
P51575	P2RX1	1	2.3	1	1757.8	6703.6	NA	NA	NA	NA	NA	NA	NA	NA	NA	NA	NA	NA	NA	NA	4321.7	NA	NA	NA	NA	NA	NA	NA	NA	NA	NA	NA	NA	NA	NA	NA	NA	NA	NA	NA	6280.1	NA	NA	NA	NA	NA	NA	NA	NA
P51580	TPMT	7	29	1	53189	82970	NA	NA	NA	NA	NA	NA	NA	NA	NA	NA	NA	NA	NA	NA	93656	NA	NA	NA	NA	NA	NA	NA	NA	NA	NA	NA	NA	NA	NA	NA	NA	NA	NA	NA	149600	NA	NA	NA	NA	NA	NA	NA	NA
P51589	CYP2J2	1	2.6	1	1891	2975.1	NA	NA	NA	NA	NA	NA	NA	NA	NA	NA	NA	NA	NA	NA	5575.1	NA	NA	NA	NA	NA	NA	NA	NA	NA	NA	NA	NA	NA	NA	NA	NA	NA	NA	NA	6695.9	NA	NA	NA	NA	NA	NA	NA	NA
P51606	RENBP	3	5.2	1	9770	14741	NA	NA	NA	NA	NA	NA	NA	NA	NA	NA	NA	NA	NA	NA	19069	NA	NA	NA	NA	NA	NA	NA	NA	NA	NA	NA	NA	NA	NA	NA	NA	NA	NA	NA	17089	NA	NA	NA	NA	NA	NA	NA	NA
P51608	MECP2	7	18.5	1	43186	43620	NA	NA	NA	NA	NA	NA	NA	NA	NA	NA	NA	NA	NA	NA	53712	NA	NA	NA	NA	NA	NA	NA	NA	NA	NA	NA	NA	NA	NA	NA	NA	NA	NA	NA	127630	NA	NA	NA	NA	NA	NA	NA	NA
P51610	HCFC1	11	6.5	1	132010	162470	NA	NA	NA	NA	NA	NA	NA	NA	NA	NA	NA	NA	NA	NA	131450	NA	NA	NA	NA	NA	NA	NA	NA	NA	NA	NA	NA	NA	NA	NA	NA	NA	NA	NA	283510	NA	NA	NA	NA	NA	NA	NA	NA
P51636	CAV2	2	16	1	7608.3	11307	NA	NA	NA	NA	NA	NA	NA	NA	NA	NA	NA	NA	NA	NA	9519.8	NA	NA	NA	NA	NA	NA	NA	NA	NA	NA	NA	NA	NA	NA	NA	NA	NA	NA	NA	18628	NA	NA	NA	NA	NA	NA	NA	NA
P51648	ALDH3A2	7	16.3	1	93426	158410	NA	NA	NA	NA	NA	NA	NA	NA	NA	NA	NA	NA	NA	NA	161840	NA	NA	NA	NA	NA	NA	NA	NA	NA	NA	NA	NA	NA	NA	NA	NA	NA	NA	NA	234490	NA	NA	NA	NA	NA	NA	NA	NA
P51649	ALDH5A1	9	16.8	1	148740	226790	NA	NA	NA	NA	NA	NA	NA	NA	NA	NA	NA	NA	NA	NA	329670	NA	NA	NA	NA	NA	NA	NA	NA	NA	NA	NA	NA	NA	NA	NA	NA	NA	NA	NA	405450	NA	NA	NA	NA	NA	NA	NA	NA
P51659	HSD17B4	21	27.7	1	361060	446550	NA	NA	NA	NA	NA	NA	NA	NA	NA	NA	NA	NA	NA	NA	524170	NA	NA	NA	NA	NA	NA	NA	NA	NA	NA	NA	NA	NA	NA	NA	NA	NA	NA	NA	773720	NA	NA	NA	NA	NA	NA	NA	NA
P51665	PSMD7	4	12.3	1	52126	68490	NA	NA	NA	NA	NA	NA	NA	NA	NA	NA	NA	NA	NA	NA	78336	NA	NA	NA	NA	NA	NA	NA	NA	NA	NA	NA	NA	NA	NA	NA	NA	NA	NA	NA	111250	NA	NA	NA	NA	NA	NA	NA	NA
P51687	SUOX	7	14.1	1	34266	46976	NA	NA	NA	NA	NA	NA	NA	NA	NA	NA	NA	NA	NA	NA	67738	NA	NA	NA	NA	NA	NA	NA	NA	NA	NA	NA	NA	NA	NA	NA	NA	NA	NA	NA	79895	NA	NA	NA	NA	NA	NA	NA	NA
P51689;Q5FYA8	ARSD;ARSH	1	3.4	1	11018	10761	NA	NA	NA	NA	NA	NA	NA	NA	NA	NA	NA	NA	NA	NA	10588	NA	NA	NA	NA	NA	NA	NA	NA	NA	NA	NA	NA	NA	NA	NA	NA	NA	NA	NA	13281	NA	NA	NA	NA	NA	NA	NA	NA
P51692;P42229	STAT5B;STAT5A	10	13.5	1	206440	297310	NA	NA	NA	NA	NA	NA	NA	NA	NA	NA	NA	NA	NA	NA	337150	NA	NA	NA	NA	NA	NA	NA	NA	NA	NA	NA	NA	NA	NA	NA	NA	NA	NA	NA	382530	NA	NA	NA	NA	NA	NA	NA	NA
P51798	CLCN7	3	3	1	13988	19356	NA	NA	NA	NA	NA	NA	NA	NA	NA	NA	NA	NA	NA	NA	21941	NA	NA	NA	NA	NA	NA	NA	NA	NA	NA	NA	NA	NA	NA	NA	NA	NA	NA	NA	26332	NA	NA	NA	NA	NA	NA	NA	NA
P51808	DYNLT3	1	14.7	1	2485.8	2601.7	NA	NA	NA	NA	NA	NA	NA	NA	NA	NA	NA	NA	NA	NA	3834.8	NA	NA	NA	NA	NA	NA	NA	NA	NA	NA	NA	NA	NA	NA	NA	NA	NA	NA	NA	4064.6	NA	NA	NA	NA	NA	NA	NA	NA
P51809	VAMP7	4	14.1	1	28561	40894	NA	NA	NA	NA	NA	NA	NA	NA	NA	NA	NA	NA	NA	NA	44545	NA	NA	NA	NA	NA	NA	NA	NA	NA	NA	NA	NA	NA	NA	NA	NA	NA	NA	NA	62718	NA	NA	NA	NA	NA	NA	NA	NA
P51812	RPS6KA3	8	17.4	1	90770	136430	NA	NA	NA	NA	NA	NA	NA	NA	NA	NA	NA	NA	NA	NA	161110	NA	NA	NA	NA	NA	NA	NA	NA	NA	NA	NA	NA	NA	NA	NA	NA	NA	NA	NA	233190	NA	NA	NA	NA	NA	NA	NA	NA
P51857	AKR1D1	1	2.8	1	4361	768.17	NA	NA	NA	NA	NA	NA	NA	NA	NA	NA	NA	NA	NA	NA	1008.9	NA	NA	NA	NA	NA	NA	NA	NA	NA	NA	NA	NA	NA	NA	NA	NA	NA	NA	NA	7982.3	NA	NA	NA	NA	NA	NA	NA	NA
P51858	HDGF	15	61.7	1	121690	108670	NA	NA	NA	NA	NA	NA	NA	NA	NA	NA	NA	NA	NA	NA	83318	NA	NA	NA	NA	NA	NA	NA	NA	NA	NA	NA	NA	NA	NA	NA	NA	NA	NA	NA	329650	NA	NA	NA	NA	NA	NA	NA	NA
P51878	CASP5	2	3.2	1	13610	31959	NA	NA	NA	NA	NA	NA	NA	NA	NA	NA	NA	NA	NA	NA	74557	NA	NA	NA	NA	NA	NA	NA	NA	NA	NA	NA	NA	NA	NA	NA	NA	NA	NA	NA	33852	NA	NA	NA	NA	NA	NA	NA	NA
P51884	LUM	10	28.7	1	337530	659710	NA	NA	NA	NA	NA	NA	NA	NA	NA	NA	NA	NA	NA	NA	565500	NA	NA	NA	NA	NA	NA	NA	NA	NA	NA	NA	NA	NA	NA	NA	NA	NA	NA	NA	664840	NA	NA	NA	NA	NA	NA	NA	NA
P51888	PRELP	13	33.2	1	178840	259020	NA	NA	NA	NA	NA	NA	NA	NA	NA	NA	NA	NA	NA	NA	238390	NA	NA	NA	NA	NA	NA	NA	NA	NA	NA	NA	NA	NA	NA	NA	NA	NA	NA	NA	321220	NA	NA	NA	NA	NA	NA	NA	NA
P51911	CNN1	12	42.4	1	1325100	613930	NA	NA	NA	NA	NA	NA	NA	NA	NA	NA	NA	NA	NA	NA	356600	NA	NA	NA	NA	NA	NA	NA	NA	NA	NA	NA	NA	NA	NA	NA	NA	NA	NA	NA	769480	NA	NA	NA	NA	NA	NA	NA	NA
P51946	CCNH	2	5.3	1	13379	17017	NA	NA	NA	NA	NA	NA	NA	NA	NA	NA	NA	NA	NA	NA	17538	NA	NA	NA	NA	NA	NA	NA	NA	NA	NA	NA	NA	NA	NA	NA	NA	NA	NA	NA	30141	NA	NA	NA	NA	NA	NA	NA	NA
P51948	MNAT1	1	4.2	1	0	0	NA	NA	NA	NA	NA	NA	NA	NA	NA	NA	NA	NA	NA	NA	0	NA	NA	NA	NA	NA	NA	NA	NA	NA	NA	NA	NA	NA	NA	NA	NA	NA	NA	NA	0	NA	NA	NA	NA	NA	NA	NA	NA
P51970	NDUFA8	4	27.9	1	26791	26721	NA	NA	NA	NA	NA	NA	NA	NA	NA	NA	NA	NA	NA	NA	39764	NA	NA	NA	NA	NA	NA	NA	NA	NA	NA	NA	NA	NA	NA	NA	NA	NA	NA	NA	59718	NA	NA	NA	NA	NA	NA	NA	NA
P51991	HNRNPA3	10	21.2	1	243860	261250	NA	NA	NA	NA	NA	NA	NA	NA	NA	NA	NA	NA	NA	NA	193630	NA	NA	NA	NA	NA	NA	NA	NA	NA	NA	NA	NA	NA	NA	NA	NA	NA	NA	NA	561100	NA	NA	NA	NA	NA	NA	NA	NA
P52198	RND2	1	3.1	1	12879	9175.5	NA	NA	NA	NA	NA	NA	NA	NA	NA	NA	NA	NA	NA	NA	7600.3	NA	NA	NA	NA	NA	NA	NA	NA	NA	NA	NA	NA	NA	NA	NA	NA	NA	NA	NA	14046	NA	NA	NA	NA	NA	NA	NA	NA
P52209	PGD	14	28.4	1	434240	592430	NA	NA	NA	NA	NA	NA	NA	NA	NA	NA	NA	NA	NA	NA	587650	NA	NA	NA	NA	NA	NA	NA	NA	NA	NA	NA	NA	NA	NA	NA	NA	NA	NA	NA	764970	NA	NA	NA	NA	NA	NA	NA	NA
P52272	HNRNPM	23	28.1	1	419520	444860	NA	NA	NA	NA	NA	NA	NA	NA	NA	NA	NA	NA	NA	NA	417660	NA	NA	NA	NA	NA	NA	NA	NA	NA	NA	NA	NA	NA	NA	NA	NA	NA	NA	NA	931940	NA	NA	NA	NA	NA	NA	NA	NA
P52292	KPNA2	2	6.2	1	11260	19118	NA	NA	NA	NA	NA	NA	NA	NA	NA	NA	NA	NA	NA	NA	20350	NA	NA	NA	NA	NA	NA	NA	NA	NA	NA	NA	NA	NA	NA	NA	NA	NA	NA	NA	31099	NA	NA	NA	NA	NA	NA	NA	NA
P52294	KPNA1	3	8.4	1	63917	86309	NA	NA	NA	NA	NA	NA	NA	NA	NA	NA	NA	NA	NA	NA	95867	NA	NA	NA	NA	NA	NA	NA	NA	NA	NA	NA	NA	NA	NA	NA	NA	NA	NA	NA	117230	NA	NA	NA	NA	NA	NA	NA	NA
P52298	NCBP2	4	21.8	1	20674	20594	NA	NA	NA	NA	NA	NA	NA	NA	NA	NA	NA	NA	NA	NA	25501	NA	NA	NA	NA	NA	NA	NA	NA	NA	NA	NA	NA	NA	NA	NA	NA	NA	NA	NA	45105	NA	NA	NA	NA	NA	NA	NA	NA
P52306	RAP1GDS1	15	27.7	1	100780	118120	NA	NA	NA	NA	NA	NA	NA	NA	NA	NA	NA	NA	NA	NA	140300	NA	NA	NA	NA	NA	NA	NA	NA	NA	NA	NA	NA	NA	NA	NA	NA	NA	NA	NA	189690	NA	NA	NA	NA	NA	NA	NA	NA
P52434	POLR2H	2	13.3	1	19909	29456	NA	NA	NA	NA	NA	NA	NA	NA	NA	NA	NA	NA	NA	NA	34360	NA	NA	NA	NA	NA	NA	NA	NA	NA	NA	NA	NA	NA	NA	NA	NA	NA	NA	NA	40666	NA	NA	NA	NA	NA	NA	NA	NA
P52565	ARHGDIA	8	48	1	278630	313980	NA	NA	NA	NA	NA	NA	NA	NA	NA	NA	NA	NA	NA	NA	356630	NA	NA	NA	NA	NA	NA	NA	NA	NA	NA	NA	NA	NA	NA	NA	NA	NA	NA	NA	526870	NA	NA	NA	NA	NA	NA	NA	NA
P52566	ARHGDIB	8	40.3	1	124550	127220	NA	NA	NA	NA	NA	NA	NA	NA	NA	NA	NA	NA	NA	NA	159190	NA	NA	NA	NA	NA	NA	NA	NA	NA	NA	NA	NA	NA	NA	NA	NA	NA	NA	NA	227780	NA	NA	NA	NA	NA	NA	NA	NA
P52594	AGFG1	4	7.1	1	44417	56954	NA	NA	NA	NA	NA	NA	NA	NA	NA	NA	NA	NA	NA	NA	62249	NA	NA	NA	NA	NA	NA	NA	NA	NA	NA	NA	NA	NA	NA	NA	NA	NA	NA	NA	87425	NA	NA	NA	NA	NA	NA	NA	NA
P52597	HNRNPF	7	21.7	1	158990	352750	NA	NA	NA	NA	NA	NA	NA	NA	NA	NA	NA	NA	NA	NA	369790	NA	NA	NA	NA	NA	NA	NA	NA	NA	NA	NA	NA	NA	NA	NA	NA	NA	NA	NA	400200	NA	NA	NA	NA	NA	NA	NA	NA
P52630	STAT2	4	4.9	1	31405	40996	NA	NA	NA	NA	NA	NA	NA	NA	NA	NA	NA	NA	NA	NA	44138	NA	NA	NA	NA	NA	NA	NA	NA	NA	NA	NA	NA	NA	NA	NA	NA	NA	NA	NA	65007	NA	NA	NA	NA	NA	NA	NA	NA
P52701	MSH6	3	1.9	1	24100	36098	NA	NA	NA	NA	NA	NA	NA	NA	NA	NA	NA	NA	NA	NA	37002	NA	NA	NA	NA	NA	NA	NA	NA	NA	NA	NA	NA	NA	NA	NA	NA	NA	NA	NA	49274	NA	NA	NA	NA	NA	NA	NA	NA
P52735	VAV2	2	2.2	1	13820	9493.5	NA	NA	NA	NA	NA	NA	NA	NA	NA	NA	NA	NA	NA	NA	9521.2	NA	NA	NA	NA	NA	NA	NA	NA	NA	NA	NA	NA	NA	NA	NA	NA	NA	NA	NA	16373	NA	NA	NA	NA	NA	NA	NA	NA
P52758	HRSP12	4	31.4	1	54853	63513	NA	NA	NA	NA	NA	NA	NA	NA	NA	NA	NA	NA	NA	NA	82277	NA	NA	NA	NA	NA	NA	NA	NA	NA	NA	NA	NA	NA	NA	NA	NA	NA	NA	NA	117460	NA	NA	NA	NA	NA	NA	NA	NA
P52788	SMS	5	11.7	1	49711	64852	NA	NA	NA	NA	NA	NA	NA	NA	NA	NA	NA	NA	NA	NA	74812	NA	NA	NA	NA	NA	NA	NA	NA	NA	NA	NA	NA	NA	NA	NA	NA	NA	NA	NA	106950	NA	NA	NA	NA	NA	NA	NA	NA
P52789	HK2	16	23.3	1	138960	179900	NA	NA	NA	NA	NA	NA	NA	NA	NA	NA	NA	NA	NA	NA	220740	NA	NA	NA	NA	NA	NA	NA	NA	NA	NA	NA	NA	NA	NA	NA	NA	NA	NA	NA	354050	NA	NA	NA	NA	NA	NA	NA	NA
P52790	HK3	8	12.5	1	47790	47295	NA	NA	NA	NA	NA	NA	NA	NA	NA	NA	NA	NA	NA	NA	52476	NA	NA	NA	NA	NA	NA	NA	NA	NA	NA	NA	NA	NA	NA	NA	NA	NA	NA	NA	51136	NA	NA	NA	NA	NA	NA	NA	NA
P52815	MRPL12	3	16.2	1	8879.9	6648.6	NA	NA	NA	NA	NA	NA	NA	NA	NA	NA	NA	NA	NA	NA	8542	NA	NA	NA	NA	NA	NA	NA	NA	NA	NA	NA	NA	NA	NA	NA	NA	NA	NA	NA	13602	NA	NA	NA	NA	NA	NA	NA	NA
P52888	THOP1	12	16.8	1	77810	106450	NA	NA	NA	NA	NA	NA	NA	NA	NA	NA	NA	NA	NA	NA	124690	NA	NA	NA	NA	NA	NA	NA	NA	NA	NA	NA	NA	NA	NA	NA	NA	NA	NA	NA	173650	NA	NA	NA	NA	NA	NA	NA	NA
P52907	CAPZA1	8	49.3	1	166240	238310	NA	NA	NA	NA	NA	NA	NA	NA	NA	NA	NA	NA	NA	NA	266150	NA	NA	NA	NA	NA	NA	NA	NA	NA	NA	NA	NA	NA	NA	NA	NA	NA	NA	NA	431560	NA	NA	NA	NA	NA	NA	NA	NA
P52943	CRIP2	2	12.5	1	66672	20342	NA	NA	NA	NA	NA	NA	NA	NA	NA	NA	NA	NA	NA	NA	22137	NA	NA	NA	NA	NA	NA	NA	NA	NA	NA	NA	NA	NA	NA	NA	NA	NA	NA	NA	98559	NA	NA	NA	NA	NA	NA	NA	NA
P52948	NUP98	11	6.1	1	86574	97589	NA	NA	NA	NA	NA	NA	NA	NA	NA	NA	NA	NA	NA	NA	121390	NA	NA	NA	NA	NA	NA	NA	NA	NA	NA	NA	NA	NA	NA	NA	NA	NA	NA	NA	178880	NA	NA	NA	NA	NA	NA	NA	NA
P53004	BLVRA	9	30.7	1	142330	149060	NA	NA	NA	NA	NA	NA	NA	NA	NA	NA	NA	NA	NA	NA	161290	NA	NA	NA	NA	NA	NA	NA	NA	NA	NA	NA	NA	NA	NA	NA	NA	NA	NA	NA	197160	NA	NA	NA	NA	NA	NA	NA	NA
P53007	SLC25A1	9	24.4	1	102290	155780	NA	NA	NA	NA	NA	NA	NA	NA	NA	NA	NA	NA	NA	NA	164140	NA	NA	NA	NA	NA	NA	NA	NA	NA	NA	NA	NA	NA	NA	NA	NA	NA	NA	NA	260060	NA	NA	NA	NA	NA	NA	NA	NA
P53041	PPP5C	9	18.6	1	65212	67763	NA	NA	NA	NA	NA	NA	NA	NA	NA	NA	NA	NA	NA	NA	68803	NA	NA	NA	NA	NA	NA	NA	NA	NA	NA	NA	NA	NA	NA	NA	NA	NA	NA	NA	113330	NA	NA	NA	NA	NA	NA	NA	NA
P53365	ARFIP2	3	11.1	1	50554	53408	NA	NA	NA	NA	NA	NA	NA	NA	NA	NA	NA	NA	NA	NA	50241	NA	NA	NA	NA	NA	NA	NA	NA	NA	NA	NA	NA	NA	NA	NA	NA	NA	NA	NA	100550	NA	NA	NA	NA	NA	NA	NA	NA
P53367	ARFIP1	6	16.1	1	71030	78117	NA	NA	NA	NA	NA	NA	NA	NA	NA	NA	NA	NA	NA	NA	68029	NA	NA	NA	NA	NA	NA	NA	NA	NA	NA	NA	NA	NA	NA	NA	NA	NA	NA	NA	180200	NA	NA	NA	NA	NA	NA	NA	NA
P53370	NUDT6	1	3.5	1	11044	19812	NA	NA	NA	NA	NA	NA	NA	NA	NA	NA	NA	NA	NA	NA	26001	NA	NA	NA	NA	NA	NA	NA	NA	NA	NA	NA	NA	NA	NA	NA	NA	NA	NA	NA	36003	NA	NA	NA	NA	NA	NA	NA	NA
P53384	NUBP1	1	8.4	1	7995.5	9092.7	NA	NA	NA	NA	NA	NA	NA	NA	NA	NA	NA	NA	NA	NA	9054.4	NA	NA	NA	NA	NA	NA	NA	NA	NA	NA	NA	NA	NA	NA	NA	NA	NA	NA	NA	23370	NA	NA	NA	NA	NA	NA	NA	NA
P53396	ACLY	32	31.1	1	459490	554350	NA	NA	NA	NA	NA	NA	NA	NA	NA	NA	NA	NA	NA	NA	602030	NA	NA	NA	NA	NA	NA	NA	NA	NA	NA	NA	NA	NA	NA	NA	NA	NA	NA	NA	994060	NA	NA	NA	NA	NA	NA	NA	NA
P53582	METAP1	5	15.8	1	58969	65488	NA	NA	NA	NA	NA	NA	NA	NA	NA	NA	NA	NA	NA	NA	53746	NA	NA	NA	NA	NA	NA	NA	NA	NA	NA	NA	NA	NA	NA	NA	NA	NA	NA	NA	147720	NA	NA	NA	NA	NA	NA	NA	NA
P53597	SUCLG1	9	29.2	1	305460	389720	NA	NA	NA	NA	NA	NA	NA	NA	NA	NA	NA	NA	NA	NA	453740	NA	NA	NA	NA	NA	NA	NA	NA	NA	NA	NA	NA	NA	NA	NA	NA	NA	NA	NA	805270	NA	NA	NA	NA	NA	NA	NA	NA
P53602	MVD	9	27.2	1	79218	108150	NA	NA	NA	NA	NA	NA	NA	NA	NA	NA	NA	NA	NA	NA	140220	NA	NA	NA	NA	NA	NA	NA	NA	NA	NA	NA	NA	NA	NA	NA	NA	NA	NA	NA	194240	NA	NA	NA	NA	NA	NA	NA	NA
P53609	PGGT1B	4	9.8	1	26691	29763	NA	NA	NA	NA	NA	NA	NA	NA	NA	NA	NA	NA	NA	NA	32695	NA	NA	NA	NA	NA	NA	NA	NA	NA	NA	NA	NA	NA	NA	NA	NA	NA	NA	NA	50606	NA	NA	NA	NA	NA	NA	NA	NA
P53611	RABGGTB	2	5.7	1	22893	30515	NA	NA	NA	NA	NA	NA	NA	NA	NA	NA	NA	NA	NA	NA	27784	NA	NA	NA	NA	NA	NA	NA	NA	NA	NA	NA	NA	NA	NA	NA	NA	NA	NA	NA	49740	NA	NA	NA	NA	NA	NA	NA	NA
P53618	COPB1	21	24	1	363400	433860	NA	NA	NA	NA	NA	NA	NA	NA	NA	NA	NA	NA	NA	NA	497520	NA	NA	NA	NA	NA	NA	NA	NA	NA	NA	NA	NA	NA	NA	NA	NA	NA	NA	NA	885710	NA	NA	NA	NA	NA	NA	NA	NA
P53621	COPA	40	32.1	1	540420	611610	NA	NA	NA	NA	NA	NA	NA	NA	NA	NA	NA	NA	NA	NA	693410	NA	NA	NA	NA	NA	NA	NA	NA	NA	NA	NA	NA	NA	NA	NA	NA	NA	NA	NA	1245500	NA	NA	NA	NA	NA	NA	NA	NA
P53634	CTSC	3	7.6	1	46597	39434	NA	NA	NA	NA	NA	NA	NA	NA	NA	NA	NA	NA	NA	NA	28125	NA	NA	NA	NA	NA	NA	NA	NA	NA	NA	NA	NA	NA	NA	NA	NA	NA	NA	NA	132020	NA	NA	NA	NA	NA	NA	NA	NA
P53675	CLTCL1	2	8.3	1	29915	37407	NA	NA	NA	NA	NA	NA	NA	NA	NA	NA	NA	NA	NA	NA	45760	NA	NA	NA	NA	NA	NA	NA	NA	NA	NA	NA	NA	NA	NA	NA	NA	NA	NA	NA	56829	NA	NA	NA	NA	NA	NA	NA	NA
P53701	HCCS	4	14.9	1	12660	15858	NA	NA	NA	NA	NA	NA	NA	NA	NA	NA	NA	NA	NA	NA	21561	NA	NA	NA	NA	NA	NA	NA	NA	NA	NA	NA	NA	NA	NA	NA	NA	NA	NA	NA	28673	NA	NA	NA	NA	NA	NA	NA	NA
P53801	PTTG1IP	2	7.8	1	68185	81448	NA	NA	NA	NA	NA	NA	NA	NA	NA	NA	NA	NA	NA	NA	98108	NA	NA	NA	NA	NA	NA	NA	NA	NA	NA	NA	NA	NA	NA	NA	NA	NA	NA	NA	161280	NA	NA	NA	NA	NA	NA	NA	NA
P53814	SMTN	24	26.5	1	360720	207350	NA	NA	NA	NA	NA	NA	NA	NA	NA	NA	NA	NA	NA	NA	202910	NA	NA	NA	NA	NA	NA	NA	NA	NA	NA	NA	NA	NA	NA	NA	NA	NA	NA	NA	408790	NA	NA	NA	NA	NA	NA	NA	NA
P53985	SLC16A1	8	14	1	80425	100480	NA	NA	NA	NA	NA	NA	NA	NA	NA	NA	NA	NA	NA	NA	145030	NA	NA	NA	NA	NA	NA	NA	NA	NA	NA	NA	NA	NA	NA	NA	NA	NA	NA	NA	142310	NA	NA	NA	NA	NA	NA	NA	NA
P53990	IST1	6	14.3	1	63819	90768	NA	NA	NA	NA	NA	NA	NA	NA	NA	NA	NA	NA	NA	NA	94857	NA	NA	NA	NA	NA	NA	NA	NA	NA	NA	NA	NA	NA	NA	NA	NA	NA	NA	NA	144050	NA	NA	NA	NA	NA	NA	NA	NA
P53992	SEC24C	18	18.4	1	116570	148210	NA	NA	NA	NA	NA	NA	NA	NA	NA	NA	NA	NA	NA	NA	153650	NA	NA	NA	NA	NA	NA	NA	NA	NA	NA	NA	NA	NA	NA	NA	NA	NA	NA	NA	282990	NA	NA	NA	NA	NA	NA	NA	NA
P53999	SUB1	4	33.1	1	123580	151920	NA	NA	NA	NA	NA	NA	NA	NA	NA	NA	NA	NA	NA	NA	105000	NA	NA	NA	NA	NA	NA	NA	NA	NA	NA	NA	NA	NA	NA	NA	NA	NA	NA	NA	275490	NA	NA	NA	NA	NA	NA	NA	NA
P54136	RARS	20	32.4	1	336550	474970	NA	NA	NA	NA	NA	NA	NA	NA	NA	NA	NA	NA	NA	NA	533350	NA	NA	NA	NA	NA	NA	NA	NA	NA	NA	NA	NA	NA	NA	NA	NA	NA	NA	NA	743970	NA	NA	NA	NA	NA	NA	NA	NA
P54289	CACNA2D1	12	10.8	1	120400	118770	NA	NA	NA	NA	NA	NA	NA	NA	NA	NA	NA	NA	NA	NA	130820	NA	NA	NA	NA	NA	NA	NA	NA	NA	NA	NA	NA	NA	NA	NA	NA	NA	NA	NA	148970	NA	NA	NA	NA	NA	NA	NA	NA
P54577	YARS	18	30.3	1	263050	312440	NA	NA	NA	NA	NA	NA	NA	NA	NA	NA	NA	NA	NA	NA	325410	NA	NA	NA	NA	NA	NA	NA	NA	NA	NA	NA	NA	NA	NA	NA	NA	NA	NA	NA	516700	NA	NA	NA	NA	NA	NA	NA	NA
P54578	USP14	14	23.5	1	199430	242420	NA	NA	NA	NA	NA	NA	NA	NA	NA	NA	NA	NA	NA	NA	271870	NA	NA	NA	NA	NA	NA	NA	NA	NA	NA	NA	NA	NA	NA	NA	NA	NA	NA	NA	381890	NA	NA	NA	NA	NA	NA	NA	NA
P54619	PRKAG1	6	25.7	1	101070	107680	NA	NA	NA	NA	NA	NA	NA	NA	NA	NA	NA	NA	NA	NA	103450	NA	NA	NA	NA	NA	NA	NA	NA	NA	NA	NA	NA	NA	NA	NA	NA	NA	NA	NA	196320	NA	NA	NA	NA	NA	NA	NA	NA
P54652	HSPA2	12	38.3	1	276660	271280	NA	NA	NA	NA	NA	NA	NA	NA	NA	NA	NA	NA	NA	NA	268740	NA	NA	NA	NA	NA	NA	NA	NA	NA	NA	NA	NA	NA	NA	NA	NA	NA	NA	NA	661660	NA	NA	NA	NA	NA	NA	NA	NA
P54709	ATP1B3	5	18.3	1	112410	142830	NA	NA	NA	NA	NA	NA	NA	NA	NA	NA	NA	NA	NA	NA	189880	NA	NA	NA	NA	NA	NA	NA	NA	NA	NA	NA	NA	NA	NA	NA	NA	NA	NA	NA	265050	NA	NA	NA	NA	NA	NA	NA	NA
P54725	RAD23A	5	20.1	1	47626	62560	NA	NA	NA	NA	NA	NA	NA	NA	NA	NA	NA	NA	NA	NA	72080	NA	NA	NA	NA	NA	NA	NA	NA	NA	NA	NA	NA	NA	NA	NA	NA	NA	NA	NA	95628	NA	NA	NA	NA	NA	NA	NA	NA
P54727	RAD23B	9	25.2	1	99544	116290	NA	NA	NA	NA	NA	NA	NA	NA	NA	NA	NA	NA	NA	NA	126770	NA	NA	NA	NA	NA	NA	NA	NA	NA	NA	NA	NA	NA	NA	NA	NA	NA	NA	NA	201730	NA	NA	NA	NA	NA	NA	NA	NA
P54753	EPHB3	1	1.8	1	0	0	NA	NA	NA	NA	NA	NA	NA	NA	NA	NA	NA	NA	NA	NA	0	NA	NA	NA	NA	NA	NA	NA	NA	NA	NA	NA	NA	NA	NA	NA	NA	NA	NA	NA	0	NA	NA	NA	NA	NA	NA	NA	NA
P54802	NAGLU	2	2.6	1	8697.5	12384	NA	NA	NA	NA	NA	NA	NA	NA	NA	NA	NA	NA	NA	NA	13757	NA	NA	NA	NA	NA	NA	NA	NA	NA	NA	NA	NA	NA	NA	NA	NA	NA	NA	NA	21193	NA	NA	NA	NA	NA	NA	NA	NA
P54803	GALC	4	6	1	11650	20268	NA	NA	NA	NA	NA	NA	NA	NA	NA	NA	NA	NA	NA	NA	27060	NA	NA	NA	NA	NA	NA	NA	NA	NA	NA	NA	NA	NA	NA	NA	NA	NA	NA	NA	28037	NA	NA	NA	NA	NA	NA	NA	NA
P54819	AK2	9	38.1	1	134770	173640	NA	NA	NA	NA	NA	NA	NA	NA	NA	NA	NA	NA	NA	NA	183430	NA	NA	NA	NA	NA	NA	NA	NA	NA	NA	NA	NA	NA	NA	NA	NA	NA	NA	NA	346800	NA	NA	NA	NA	NA	NA	NA	NA
P54821	PRRX1	1	4.5	1	3496.3	3644.1	NA	NA	NA	NA	NA	NA	NA	NA	NA	NA	NA	NA	NA	NA	11920	NA	NA	NA	NA	NA	NA	NA	NA	NA	NA	NA	NA	NA	NA	NA	NA	NA	NA	NA	4521.1	NA	NA	NA	NA	NA	NA	NA	NA
P54851	EMP2	2	7.2	1	25384	38633	NA	NA	NA	NA	NA	NA	NA	NA	NA	NA	NA	NA	NA	NA	43983	NA	NA	NA	NA	NA	NA	NA	NA	NA	NA	NA	NA	NA	NA	NA	NA	NA	NA	NA	49777	NA	NA	NA	NA	NA	NA	NA	NA
P54868	HMGCS2	12	25.4	1	334720	701670	NA	NA	NA	NA	NA	NA	NA	NA	NA	NA	NA	NA	NA	NA	963920	NA	NA	NA	NA	NA	NA	NA	NA	NA	NA	NA	NA	NA	NA	NA	NA	NA	NA	NA	1056900	NA	NA	NA	NA	NA	NA	NA	NA
[truncated: 128,049 more rows]
[truncated: 112 more columns]

## Sheet: 4. Kinase screening results
Overall screening result					stage II screening result					stage III screening result					stage IV screening result
Protein id	Gene names	logrank p	Cox p	HR_CI	Protein id	Gene names	logrank p	Cox p	HR_CI	Protein id	Gene names	logrank p	Cox p	HR_CI	Protein id	Gene names	logrank p	Cox p	HR_CI
O00418	EEF2K	0.0426359	0.0482169	2.3 (1 - 5.2)	O14920	IKBKB	0.00924628	0.0174406	0.23 (0.066 - 0.77)	O14733	MAP2K7	0.0209871	0.028278	0.32 (0.11 - 0.88)	P10398	ARAF	0.0475767	0.0867334	0.13 (0.013 - 1.3)
O14733	MAP2K7	0.0232799	0.0266312	0.44 (0.21 - 0.91)	O60229	KALRN	0.00282121	0.0169164	0.09 (0.012 - 0.65)	O14920	IKBKB	1.92967e-05	0.000907856	0.075 (0.016 - 0.35)	P19784	CSNK2A2	0.0481732	0.0822691	7 (0.78 - 63)
O14920	IKBKB	0.00307919	0.00495005	0.31 (0.13 - 0.7)	O94768	STK17B	0.000216324	0.0105163	0.042 (0.0037 - 0.48)	O15264	MAPK13	0.0105651	0.0169769	0.26 (0.089 - 0.79)	P49840	GSK3A	0.0475767	0.0867334	7.4 (0.75 - 74)
O15075	DCLK1	0.0346559	0.0402072	2.4 (1 - 5.5)	O95747	OXSR1	0.00747103	0.0288423	0.1 (0.013 - 0.79)	O75116	ROCK2	0.00245817	0.00440396	0.29 (0.12 - 0.68)	Q02750	MAP2K1	0.0216047	0.055117	9.5 (0.95 - 94)
O15111	CHUK	0.0131955	0.0155879	0.46 (0.24 - 0.86)	P06213	INSR	3.79308e-06	0.00278536	34 (3.4 - 340)	O75676	RPS6KA4	0.0335473	0.0404995	0.36 (0.14 - 0.96)
O15264	MAPK13	0.00963252	0.0132533	0.36 (0.16 - 0.81)	P12931	SRC	0.0011941	0.00646025	0.12 (0.027 - 0.56)	O94768	STK17B	0.0479932	0.0618238	3.4 (0.94 - 12)
O60229	KALRN	0.00017022	0.000638028	0.2 (0.077 - 0.5)	P24941	CDK2	0.000971538	0.00863198	0.088 (0.014 - 0.54)	O95747	OXSR1	4.19947e-06	4.98713e-05	0.13 (0.047 - 0.35)
O60885	BRD4	0.012489	0.0156626	2.8 (1.2 - 6.3)	P31749	AKT1	0.0110116	0.0189336	4.3 (1.3 - 14)	P04626	ERBB2	0.0386794	0.0514547	0.29 (0.086 - 1)
O75116	ROCK2	0.00194119	0.00280602	0.39 (0.21 - 0.72)	P49840	GSK3A	0.0123343	0.0200395	4.2 (1.3 - 14)	P06213	INSR	0.0011214	0.00223473	0.26 (0.11 - 0.62)
O75676	RPS6KA4	0.0160505	0.0198406	0.41 (0.19 - 0.87)	P51812	RPS6KA3	1.07511e-06	0.000650843	0.042 (0.0067 - 0.26)	P07947	YES1	0.0208129	0.049643	0.13 (0.017 - 1)
O75962	TRIO	0.0226359	0.0264491	2.3 (1.1 - 4.9)	P53004	BLVRA	0.0366934	0.0489761	3.3 (1 - 11)	P08581	MET	0.00901853	0.0142354	3.7 (1.3 - 11)
O94768	STK17B	0.0101319	0.0143429	3.1 (1.3 - 7.8)	P54760	EPHB4	0.0187307	0.0466993	0.12 (0.016 - 0.97)	P10398	ARAF	0.0164071	0.0219481	0.34 (0.14 - 0.86)
O95747	OXSR1	1.73774e-05	7.21152e-05	0.23 (0.11 - 0.47)	Q00534	CDK6	0.00833046	0.0192879	0.16 (0.034 - 0.74)	P11802	CDK4	0.0169898	0.0289731	4.1 (1.2 - 15)
P04626	ERBB2	0.0418792	0.0457061	0.49 (0.25 - 0.99)	Q02750	MAP2K1	0.00389115	0.00972096	5.2 (1.5 - 18)	P12931	SRC	0.00316636	0.00860015	0.16 (0.04 - 0.63)
P06213	INSR	0.00862949	0.0119375	0.37 (0.17 - 0.8)	Q13153	PAK1	0.000294168	0.0051165	0.076 (0.013 - 0.46)	P45984	MAPK9	0.00412041	0.0127405	0.15 (0.034 - 0.67)
P07332	FES	0.0419869	0.0483791	2.4 (1 - 5.8)	Q13464	ROCK1	0.0277128	0.0406292	0.28 (0.084 - 0.95)	P49840	GSK3A	0.0229583	0.0282186	2.7 (1.1 - 6.5)
P07947	YES1	0.0122328	0.0189152	0.28 (0.1 - 0.81)	Q15418	RPS6KA1	0.0034236	0.00890652	0.18 (0.052 - 0.65)	P51812	RPS6KA3	0.0471256	0.0533907	2.3 (0.99 - 5.4)
P08581	MET	0.0086287	0.0117508	3 (1.3 - 6.9)	Q8N4C8	MINK1	0.0240843	0.0351565	0.29 (0.089 - 0.92)	P54760	EPHB4	0.0331551	0.0420559	0.35 (0.13 - 0.96)
P09619	PDGFRB	0.0118793	0.0143786	2.2 (1.2 - 4.1)	Q8NI60	ADCK3	0.00150663	0.004256	0.16 (0.048 - 0.57)	Q00534	CDK6	0.00111237	0.00246414	4.1 (1.6 - 10)
P10398	ARAF	0.000311129	0.000607551	0.32 (0.17 - 0.62)	Q99683	MAP3K5	0.00814371	0.0143971	4.5 (1.4 - 15)	Q02750	MAP2K1	0.00724275	0.0148298	0.19 (0.05 - 0.72)
P11802	CDK4	0.00270749	0.00540673	4.2 (1.5 - 11)	Q9UEW8	STK39	0.0314302	0.0531902	0.2 (0.038 - 1)	Q05655	PRKCD	0.0101029	0.0152632	0.28 (0.099 - 0.78)
P12931	SRC	0.000295994	0.00079089	0.23 (0.099 - 0.55)	Q9UHD2	TBK1	0.0234799	0.0410444	0.2 (0.044 - 0.94)	Q05823	RNASEL	0.0336062	0.0450414	0.31 (0.1 - 0.97)
P19525	EIF2AK2	0.0320237	0.0354624	2 (1 - 3.7)	Q9UPN9	TRIM33	0.0100731	0.0189039	4.6 (1.3 - 16)	Q13464	ROCK1	0.00157339	0.00454391	0.18 (0.054 - 0.59)
P19784	CSNK2A2	0.0193605	0.02916	0.27 (0.083 - 0.88)	Q9Y2H1	STK38L	0.00171434	0.00893233	8.7 (1.7 - 44)	Q15208	STK38	0.000618656	0.00155892	0.23 (0.091 - 0.57)
P24941	CDK2	0.024914	0.030611	0.41 (0.18 - 0.92)	Q9Y6E0	STK24	0.0475998	0.0820055	0.16 (0.021 - 1.3)	Q15418	RPS6KA1	0.00316636	0.00860015	0.16 (0.04 - 0.63)
P25092	GUCY2C	0.0310023	0.0352898	0.45 (0.22 - 0.95)						Q76MJ5	ERN2	0.0110879	0.0232354	0.18 (0.043 - 0.79)
P29317	EPHA2	0.0180227	0.022843	2.7 (1.1 - 6.4)						Q7KZI7	MARK2	0.00540529	0.0239767	0.098 (0.013 - 0.74)
P29323	EPHB2	0.0107746	0.014007	0.38 (0.18 - 0.82)						Q99683	MAP3K5	0.00252902	0.00509794	0.21 (0.072 - 0.63)
P31749	AKT1	0.0115607	0.0135201	2.2 (1.2 - 4)						Q9UHD2	TBK1	0.0230835	0.0282596	2.6 (1.1 - 6.1)
P42345	MTOR	0.0263584	0.0294443	0.49 (0.26 - 0.93)						Q9UPN9	TRIM33	0.0346898	0.0416246	2.7 (1 - 7.3)
P45984	MAPK9	0.00706652	0.0109	0.31 (0.13 - 0.76)						Q9Y572	RIPK3	0.000519733	0.00475809	10 (2 - 53)
P48729	CSNK1A1	0.00271654	0.00379324	0.4 (0.22 - 0.74)						Q9Y6R4	MAP3K4	0.002575	0.00508885	0.22 (0.075 - 0.63)
P49840	GSK3A	0.0268038	0.0296519	2 (1.1 - 3.8)
P51812	RPS6KA3	0.000174051	0.000373414	0.31 (0.17 - 0.59)
P53004	BLVRA	0.00310189	0.00427365	2.5 (1.3 - 4.6)
P53671	LIMK2	0.0180114	0.0232834	0.38 (0.16 - 0.88)
P54753	EPHB3	0.0300317	0.0348645	0.43 (0.2 - 0.94)
P54760	EPHB4	0.00307355	0.00513551	0.31 (0.14 - 0.7)
Q00534	CDK6	0.0112638	0.0140013	2.4 (1.2 - 4.7)
Q02750	MAP2K1	0.00220155	0.00342457	2.8 (1.4 - 5.7)
Q05655	PRKCD	0.0218246	0.0249768	0.45 (0.23 - 0.91)
Q05823	RNASEL	0.0156953	0.0185327	0.46 (0.24 - 0.88)
Q13153	PAK1	0.00766611	0.00953055	0.44 (0.24 - 0.82)
Q13464	ROCK1	0.00568218	0.00820778	0.35 (0.16 - 0.76)
Q13557	CAMK2D	0.00569365	0.0149141	0.17 (0.041 - 0.71)
Q15208	STK38	0.0203968	0.024642	0.41 (0.19 - 0.89)
Q15418	RPS6KA1	0.00464645	0.00632512	0.39 (0.2 - 0.76)
Q15772	SPEG	0.0146583	0.019655	0.34 (0.14 - 0.84)
Q76MJ5	ERN2	0.00397398	0.011861	0.16 (0.039 - 0.67)
Q7KZI7	MARK2	0.0171455	0.0246301	0.31 (0.11 - 0.86)
Q8IU85	CAMK1D	0.0204501	0.0241223	0.44 (0.22 - 0.9)
Q8N4C8	MINK1	0.0268221	0.0304982	0.48 (0.25 - 0.93)
Q8NI60	ADCK3	0.000117538	0.000350664	0.25 (0.12 - 0.54)
Q96SB4	SRPK1	0.0202621	0.0253493	0.4 (0.18 - 0.89)
Q99683	MAP3K5	0.00332303	0.00480488	0.33 (0.15 - 0.71)
Q9UEW8	STK39	0.0437433	0.0479033	0.5 (0.25 - 0.99)
Q9UHD2	TBK1	0.00469715	0.00645047	3 (1.4 - 6.4)
Q9UHY1	NRBP1	0.0187471	0.0234747	2.6 (1.1 - 5.8)
Q9UPN9	TRIM33	0.00784631	0.0103838	2.7 (1.3 - 5.6)
Q9Y2H1	STK38L	0.0225727	0.0261061	2.2 (1.1 - 4.5)
Q9Y572	RIPK3	0.0441336	0.0499423	2.2 (1 - 5)
Q9Y6E0	STK24	0.0290301	0.032585	0.48 (0.25 - 0.94)
Q9Y6R4	MAP3K4	0.00500597	0.00688322	0.34 (0.16 - 0.74)

## Sheet: 5. GSK3α, GSK3β and MAP2K1
Correlation between the clinical information and expression of GSK3α, GSK3β and MAP2K1
Characteristics	n (All samples)	n (Tumor samples with GSK3α expression data)	n (Tumor samples with GSK3β expression data)	n (Tumor samples with MAP2K1 expression data)	p value of Log-rank test, low GSK3α vs high GSK3α	p value of Cox proportional hazards models, low GSK3α vs high GSK3α	HR (CI) of Coxph test, low GSK3α vs high GSK3α	p value of Log-rank test, low GSK3β vs high GSK3β	p value of Cox proportional hazards models, low GSK3β vs high GSK3β	HR (CI) of Coxph test, low GSK3β vs high GSK3β	p value of Log-rank test, low MAP2K1vs high MAP2K1	p value of Cox proportional hazards models, low MAP2K1 vs high MAP2K1	HR (CI) of Coxph test, low MAP2K1 vs high MAP2K1
All samples
	78	74	74	78	0.027	0.03	2.02 (1.07-3.81)	0.13	0.14	2.03 (0.80-5.18)	0.0022	0.0034	2.83 (1.41-5.68)
Age(years)
﹤50	23	22	21	23	0.0049	0.0085	4.84 (1.50-15.66)	0.065	0.074	3.00 (0.90-9.69)	0.053	0.068	3.00 (0.92-9.54)
≥50	55	52	53	55	0.12	0.13	1.79 (0.85-3.79)	0.036	0.054	0.24 (0.057-1.02)	0.0079	0.012	3.23 (1.30-8.04)
Sex
Male	43	41	42	43	0.018	0.022	2.79 (1.16-6.72)	0.037	0.041	2.35 (1.04-5.35)	0.017	0.021	0.35 (0.14-0.85)
Female	35	33	32	35	0.024	0.031	3.00 (1.10-7.94)	0.059	0.068	0.41 (0.16-1.07)	< 0.0001	0.00048	9.44 (2.68-33.26)
TNM
I	8	8	8	8	0.25	1	Can not be estimated	0.25	1	Can not be estimated	0.043	1	Can not be estimated
II	26	25	24	26	0.012	0.02	4.18 (1.25-13.96)	0.097	0.11	0.39 (0.12-1.22)	0.0039	0.0097	5.23 (1.49-18.32)
III	35	33	33	35	0.023	0.028	2.70 (1.11-6.53)	0.078	0.089	0.41 (0.15-1.14)	0.0072	0.015	0.19 (0.050-0.72)
IV	8	7	8	8	0.048	0.087	7.45 (0.75-74.12)	0.051	0.089	6.86 (0.75-62.94)	0.022	0.055	9.48 (0.95-94.47)
