# Supplementary material for: Deciphering the Clinical Significance and Kinase Functions of GSK3α in Colon Cancer by Proteomics and Phosphoproteomics
Source: Mol Cell Proteomics. 2023 Apr 8;22(5):100545. doi: 10.1016/j.mcpro.2023.100545 (PMC10196724; doi:10.1016/j.mcpro.2023.100545)
Supplement: Supplemental Table S2 [file mmc2.xlsx]

## Sheet: Description
Supplemental Table S2. Information on the colon cancer tissue microarray and the GSK3α intensity of each spot in the microarray.
Description
1. The clinical information, and GSK3α intensity of 68 DNTs and 111 tumor tissues used in the IHC assay.
2. Correlation between the clinical information and expression of GSK3α.

## Sheet: 1. Fig S3A-C
Samples	Accesion number	Acquisition time	TNM stage	Site	Age	Sex	VitalStatus(0 for alive, 1 for death)	OS(months)	Normal.intensity	Tumor.intensity	GSK3α class
CRC001	W00007052C02	2011.12.27	I	colon	58	Female	0	69	NA	7052.08	high
CRC002	W00007063C01	2011.12.29	III	colon	71	Male	1	37	2424.45	21208.2	high
CRC003	W00007070C01	2011.12.30	I	colon	71	Female	0	69	9959.74	28540.1	high
CRC004	W00007095C01	2012.1.6	III	colon	68	Male	0	68	1065.47	3029.68	low
CRC005	W00007106C01	2012.1.6	III	colon	76	Female	0	68	21924.1	1663.72	low
CRC006	W00007126C01	2012.1.10	IV	colon	45	Female	1	31	4107.05	4765.19	high
CRC007	W00007127C01	2012.1.10	II	colon	60	Female	0	68	1419.56	4418.48	low
CRC008	W00007137C01	2012.1.11	II	colon	40	Female	0	68	NA	4689.34	low
CRC009	W00007156C01	2012.1.13	I	colon	68	Female	0	68	2332.83	9452.31	high
CRC010	W00007175C01	2012.1.17	III	colon	67	Female	0	68	10	146.72	low
CRC011	W00007178C01	2012.1.18	I	colon	79	Male	0	68	NA	286.22	low
CRC012	W00007222C01	2012.2.2	II	colon	73	Male	1	28	4286.03	8427.98	high
CRC013	W00007224C01	2012.2.2	III	colon	76	Male	1	9	12385.2	7616.12	high
CRC014	W00007238C01	2012.2.3	III	colon	79	Male	1	10	10	10	low
CRC015	W00007291C01	2012.2.10	II	colon	64	Female	0	67	1651.03	5285.5	high
CRC016	W00007304C01	2012.2.13	II	colon	68	Female	0	67	4275.65	1523.44	low
CRC017	W00007328C01	2012.2.16	I	colon	38	Female	0	67	432.05	41.46	low
CRC018	W00007383C01	2012.2.24	II	colon	72	Male	0	67	NA	4300.35	low
CRC019	W00007399C01	2012.2.28	II	colon	81	Male	1	13	4165.86	2969.37	low
CRC020	W00007410C01	2012.2.29	I	colon	79	Male	0	67	2135.36	4157.55	low
CRC021	W00007422C01	2012.3.1	II	colon	82	Male	0	66	6206.85	9436.95	high
CRC022	W00007442C01	2012.3.2	II	colon	64	Male	0	66	NA	11704.6	high
CRC023	W00007462C01	2012.3.6	II	colon	71	Male	1	11	4747.4	10341.7	high
CRC024	W00007483C01	2012.3.7	II	colon	72	Male	1	29	NA	8054.41	high
CRC025	W00007506C01	2012.3.9	III	colon	46	Female	0	66	NA	3047.97	low
CRC026	W00007523C01	2012.3.13	III	colon	83	Female	0	66	389.04	1234.52	low
CRC027	W00007527C01	2012.3.14	III	colon	70	Female	0	66	4529.9	3918.8	low
CRC028	W00007537C01	2012.3.14	II	colon	42	Female	0	66	10	15.61	low
CRC029	W00007543C01	2012.3.15	III	colon	57	Female	1	14	NA	7632.69	high
CRC030	W00007562C01	2012.3.16	II	colon	25	Male	0	66	62.4	26821.9	high
CRC031	W00007580C01	2012.3.20	III	colon	64	Male	0	66	2671.91	8554.16	high
CRC032	W00007598C01	2012.3.22	II	colon	67	Male	0	66	NA	10733.5	high
CRC033	W00007611C01	2012.3.23	III	colon	66	Male	1	57	4545.62	10	low
CRC034	W00007642C01	2012.3.28	II	colon	66	Female	1	37	5548.83	36523.7	high
CRC035	W00007654C01	2012.3.29	II	colon	70	Male	0	66	NA	3359.55	low
CRC036	W00007658C01	2012.3.30	IV	colon	36	Female	1	38	3946.76	23078.8	high
CRC037	W00007683C01	2012.4.1	II	colon	78	Female	0	65	1975.08	5748.63	high
CRC038	W00007716C01	2012.4.9	II	colon	64	Female	0	65	NA	361.98	low
CRC039	W00007720C01	2012.4.10	IV	colon	57	Male	1	32	NA	2055.89	low
CRC040	W00007734C01	2012.4.12	I	colon	39	Female	1	23	1641.33	6918.84	high
CRC041	W00007752C01	2012.4.16	III	colon	66	Male	1	26	NA	5580.73	high
CRC042	W00007811C01	2012.4.24	II	colon	62	Female	0	65	NA	2407.06	low
CRC043	W00007870C01	2012.5.7	II	colon	61	Male	0	21	NA	10	low
CRC044	W00007871C01	2012.5.3	II	colon	62	Male	0	64	473.97	67.81	low
CRC045	W00007887C01	2012.5.4	II	colon	46	Female	0	64	1379.34	1016.41	low
CRC046	W00007890C01	2012.5.4	II	colon	79	Male	0	15	10484.7	525.52	low
CRC047	W00007929C01	2012.5.10	II	colon	35	Male	0	64	10690.6	1418.06	low
CRC048	W00007934C01	2012.5.11	III	colon	69	Female	0	64	662.69	243.89	low
CRC049	W00007971C01	2012.5.16	II	colon	65	Male	1	37	13220.4	1884.37	low
CRC050	W00007972C01	2012.5.16	II	colon	49	Male	0	64	NA	6566.43	high
CRC051	W00007978C01	2012.5.17	II	colon	68	Male	0	64	NA	7488.56	high
CRC052	W00007985C01	2012.5.17	II	colon	46	Male	0	64	NA	10	low
CRC053	W00007987C01	2012.5.18	II	colon	38	Female	1	18	2261.66	5264.35	high
CRC054	W00007995C01	2012.5.18	II	colon	70	Female	1	31	NA	27008.5	high
CRC055	W00008008C01	2012.5.22	III	colon	74	Male	1	33	27945.4	38021.1	high
CRC056	W00008012C01	2012.5.22	IV	colon	76	Female	1	7	10	9947.84	high
CRC057	W00008082C01	2012.5.30	II	colon	84	Female	0	64	3958.45	17127.5	high
CRC058	W00008097C01	2012.6.1	III	colon	69	Female	0	63	2263.74	5726.12	high
CRC059	W00008108C01	2012.6.4	II	colon	76	Male	0	63	10	674.6	low
CRC060	W00008459C01	2012.7.20	II	colon	66	Male	1	26	4930.32	14506	high
CRC061	W00008486C01	2012.7.25	II	colon	66	Female	0	62	NA	414.03	low
CRC062	W00008488C01	2012.7.26	II	colon	48	Female	0	62	2102.97	2559.89	low
CRC063	W00008492C01	2012.7.26	III	colon	63	Female	0	62	3524.84	764.53	low
CRC064	W00008500C01	2012.7.27	II	colon	56	Female	0	62	368.42	1643.35	low
CRC065	W00008506C01	2012.7.30	II	colon	58	Female	0	62	NA	651.11	low
CRC066	W00008523C01	2012.8.1	III	colon	47	Female	0	61	NA	3717.42	low
CRC067	W00008533C01	2012.8.2	II	colon	62	Female	0	61	2439.47	94.16	low
CRC068	W00008578C01	2012.8.7	III	colon	69	Female	0	61	NA	932.07	low
CRC069	W00008605C01	2012.8.13	II	colon	71	Male	0	24	300.96	532.01	low
CRC070	W00008656C01	2012.8.16	III	colon	30	Female	0	61	NA	763.2	low
CRC071	W00008686C01	2012.8.21	II	colon	55	Female	0	61	NA	2621.69	low
CRC072	W00008687C01	2012.8.21	II	colon	69	Male	0	61	2765.15	12659.5	high
CRC073	W00008688C01	2012.8.22	III	colon	81	Male	1	42	NA	9954.46	high
CRC074	W00008693C01	2012.8.22	II	colon	64	Male	0	61	NA	895.36	low
CRC075	W00008703C01	2012.8.23	II	colon	52	Male	0	61	1573.39	279.29	low
CRC076	W00008723C01	2012.8.27	IV	colon	36	Male	1	37	4618.55	23523.5	high
CRC077	W00008761C01	2012.9.3	II	colon	64	Female	0	60	3007.09	74.34	low
CRC078	W00008770C01	2012.9.4	II	colon	72	Male	0	60	9275.31	6140.01	high
CRC079	W00008773C01	2012.9.5	II	colon	79	Female	0	60	1214.42	3772.21	low
CRC080	W00011208C01WC	2013.8.21	III	colon	74	Female	1	12	NA	1812.41	low
CRC081	W00011211C01WC	2013.8.21	IV	colon	54	Male	0	49	NA	460.44	low
CRC082	W00011228C01GC	2013.8.23	II	colon	59	Male	1	13	NA	3074.83	low
CRC083	W00011261C01GC	2013.8.27	II	colon	77	Male	1	29	2600.75	3055.72	low
CRC084	W00011270C01GC	2013.8.28	IV	colon	73	Female	1	33	NA	4849.92	high
CRC085	W00011289C02GC	2013.8.29	III	colon	64	Male	0	49	NA	21020.7	high
CRC086	W00011297C01GC	2013.8.30	II	colon	64	Female	0	49	23101.6	5462.65	high
CRC087	W00011306C01WC	2013.8.30	II	colon	83	Female	0	49	NA	29150.6	high
CRC088	W00011333C01GC	2013.9.3	II	colon	52	Male	0	48	NA	3524.93	low
CRC089	W00011346C01GC	2013.9.3	III	colon	60	Male	0	48	1346.43	6596.35	high
CRC090	W00011364C01WC	2013.9.5	III	colon	64	Male	0	48	10	2967.68	low
CRC091	W00011388C01WC	2013.9.6	II	colon	40	Male	0	48	35.56	6.33	low
CRC092	W00011411C01GC	2013.9.10	II	colon	51	Male	0	48	100.96	12.19	low
CRC093	W00011412C01GC	2013.9.10	II	colon	56	Female	0	48	3316.98	1043.91	low
CRC094	W00011429C01WC	2013.9.11	II	colon	77	Male	1	19	2635.4	922.94	low
CRC095	W00011468C01WC	2013.9.16	IV	colon	53	Female	0	48	NA	4604.19	low
CRC096	W00011515C01WC	2013.9.22	II	colon	76	Female	0	48	NA	3773.04	low
CRC097	W00011524C01GC	2013.9.23	II	colon	50	Female	0	48	NA	8297.05	high
CRC098	W00011530C01GC	2013.9.24	IV	colon	72	Male	1	12	2805.66	24391.7	high
CRC099	W00011531C01WC	2013.9.24	II	colon	66	Male	1	5	NA	8539.03	high
CRC100	W00011559C01WC	2013.9.26	III	colon	47	Male	0	48	2870.11	485.13	low
CRC101	W00011573C01GC	2013.9.27	II	colon	70	Male	0	48	10	422.38	low
CRC102	W00011575C01WC	2013.9.27	II	colon	62	Female	0	48	10	1856.73	low
CRC103	W00011583C01GC	2013.9.28	II	colon	71	Female	0	48	10	6789.88	high
CRC104	W00011593C01GC	2013.9.29	II	colon	74	Male	0	48	NA	619.28	low
CRC105	W00011597C01GC	2013.9.29	III	colon	63	Male	0	48	594.11	2169.32	low
CRC106	W00011607C01GC	2013.10.8	II	colon	66	Female	0	47	NA	823.33	low
CRC107	W00011629C01GC	2013.10.9	IV	colon	65	Male	0	47	201.45	2009.99	low
CRC108	W00008925C01	2012.9.26	II	colon	59	Female	0	60	NA	881.17	low
CRC109	W00008931C01	2012.9.27	II	colon	77	Male	0	60	NA	8120.01	high
CRC110	W00008980C01	2012.10.10	II	colon	44	Female	0	59	8533.39	17285.3	high
CRC111	W00009047C01	2012.10.19	II	colon	63	Male	0	59	NA	14.76	low

## Sheet: 2. GSK3α
Correlation between the clinical information and expression of GSK3α
Characteristics	n (All samples)	n (Tumor samples with GSK3α expression data)	p value of Log-rank test, low GSK3α vs high GSK3α	p value of Cox proportional hazards models, low GSK3α vs high GSK3α	HR (CI) of Coxph test, low GSK3α vs high GSK3α
All samples
	111	111	0.00016	0.00048	4.03 (1.84-8.81)
Age(years)
﹤50	20	20	0.0013	1	Can not be estimated
≥50	91	91	0.00023	0.00063	3.98 (1.80-8.77)
Sex
Male	57	57	0.015	0.02	2.86 (1.19-6.91)
Female	54	54	0.00024	0.0071	17.1 (2.16-135.28)
TNM
I	7	7	0.39	1	Can not be estimated
II	67	67	0.0093	0.033	9.23 (1.20-70.97)
III	27	27	0.0082	0.017	5.15 (1.34-19.80)
IV	10	10	0.032	0.064	7.65 (0.89-65.80)
