# Supplementary material for: Deciphering the Clinical Significance and Kinase Functions of GSK3α in Colon Cancer by Proteomics and Phosphoproteomics
Source: Mol Cell Proteomics. 2023 Apr 8;22(5):100545. doi: 10.1016/j.mcpro.2023.100545 (PMC10196724; doi:10.1016/j.mcpro.2023.100545)
Supplement: Supplemental Table S3 [file mmc3.xlsx]

## Sheet: Description
Supplemental Table S3. List of phospho-substrates of GSK3α and GSK3β in vitro.
Description
1. Unique search key of annotated spectra deposited to the MS-Viewer.
2. The identified phosphosites in phosphoproteome of GSK3α in vitro.
3. The Lum values for the ATP amounts remaining in the system. The values were Log10-transformed.
4. 1236 potential phospho-substrates of GSK3α in vitro. #DIV/0! means the phosphosites were only identified in GSK3α treatment group.
5. The percent of amino acid at the postion of +4 of pS/T for 1236 potential phospho-substates.
6. 441 hype-phosphorylated (ΔPs > 1) proteins in GSK3α-treatment group.
7. The identified phosphosites in phosphoproteome of GSK3β in vitro.
8. 571 phosphosites increased in the GSK3β treatment group in vitro. These phosphosites were quantified with ratio (GSK3β/control) > 1.5 or only identified in GSK3β treatment group in duplicate. #DIV/0! means the phosphosites were only identified in GSK3β treatment group.
9. The Identified proteins in phosphoproteome of GSK3α in vitro.
10. The Identified proteins in phosphoproteome of GSK3β in vitro.

## Sheet: 1. Unique key of MS-viewer
Batch ID	Key	Raw files	Treatment	Repeat
GSK3α phosphoproteome (in vitro)	4ccstmezwc	GSK3α(vitro).(1)raw	recombinant GSK3α	rep1
		GSK3α(vitro).(2)raw	recombinant GSK3α	rep2
		GSK3α(vitro).(3)raw	recombinant GSK3α	rep3
		Control(vitro).(1)raw	buffer	rep1
		Control(vitro).(2)raw	buffer	rep2
		Control(vitro).(3)raw	buffer	rep3
GSK3β phosphoproteome (in vitro)-1	hg71ikgso7	TW3B-1.raw	buffer	rep1
		TW3B-2.raw	recombinant GSK3α	rep1
GSK3β phosphoproteome (in vitro)-2	8hmfo3nlef	vitro(GSK3β)-Control-2.raw	buffer	rep2
		vitro(GSK3β)-GSK3β-2.raw	recombinant GSK3α	rep2

## Sheet: 2.Phosphoproteome data (GSK3α)
Id-protein	Protein names	Gene names	Score	Animo acid	Number of site	Sequence window	Modification window	Phospho (STY) Probabilities	Phospho (STY) Score diffs	Charge	m/z	GSK3α-1_intensity	GSK3α-2_intensity	GSK3α-3_intensity	Control-1_intensity	Control-2_intensity	Control-3_intensity
A0A1B0GTU1_S759	Zinc finger CCCH domain-containing protein 11A	ZC3H11A	98.968	S	1	SGPSSSQMSMKTRRLSSASTGKPPLSVEDDF	X;X;X;X;X;X;X;X;X;X;X;X;X;X;X;Phospho (STY);X;X;X;X;X;X;X;X;X;X;X;X;X;X;X	RLS(0.925)S(0.051)AS(0.011)T(0.014)GKPPLSVEDDFEK	RLS(12.6)S(-12.6)AS(-19.19)T(-18.35)GKPPLS(-50.65)VEDDFEK	3	748.358	31125000	56202000	50967000	0	0	0
A0AVK6_S71	Transcription factor E2F8	E2F8	102.62	S	1	PWTPTANLKMLISAVSPEIRNRDQKRGLFDN	X;X;X;X;X;X;X;X;X;X;X;X;X;X;X;Phospho (STY);X;X;X;X;X;X;X;X;X;X;X;X;X;X;X	MLISAVS(1)PEIR	MLIS(-45.6)AVS(45.6)PEIR	2	648.325	0	6373200	0	0	0	0
A0FGR8_S738	Extended synaptotagmin-2	ESYT2	112.16	S	1	PEAGPQGLHDLGRSSSSLLASPGHISVKEPT	X;X;X;X;X;X;X;X;X;X;X;X;X;X;X;Phospho (STY);X;X;X;X;X;X;X;X;X;X;X;X;X;X;X	S(0.001)S(0.001)S(0.875)S(0.031)LLAS(0.091)PGHISVK	S(-28.19)S(-28.19)S(9.81)S(-14.56)LLAS(-9.81)PGHIS(-38.28)VK	3	517.259	7706000	0	0	0	6309900	0
A0JLT2_S226	Mediator of RNA polymerase II transcription subunit 19	MED19	219.94	S	1	RKRKKKEKKKKKNRHSPDHPGMGSSQASSSS	X;X;X;X;X;X;X;X;X;X;X;X;X;X;X;Phospho (STY);X;X;X;X;X;X;X;X;X;X;X;X;X;X;X	NRHS(1)PDHPGMGSSQASSSSSLR	NRHS(66.11)PDHPGMGS(-66.11)S(-90.91)QAS(-152.45)S(-168.72)S(-175.34)S(-180.15)S(-188.31)LR	4	591.255	0	0	0	149760000	247930000	0
A0MZ66_S493	Shootin-1	KIAA1598	277.69	S	1	ERILRRRKVTAEADSSSPTGILATSESKSMP	X;X;X;X;X;X;X;X;X;X;X;X;X;X;X;Phospho (STY);X;X;X;X;X;X;X;X;X;X;X;X;X;X;X	VTAEADS(0.001)S(0.857)S(0.141)PT(0.001)GILATSESK	VT(-149.58)AEADS(-29.9)S(7.83)S(-7.83)PT(-31.95)GILAT(-118.77)S(-124.8)ES(-142.4)K	2	1015.96	0	0	0	0	0	13752000
A1L390_S76	Pleckstrin homology domain-containing family G member 3	PLEKHG3	91.937	S	1	SNNNSSSWLNVKGPLSPFNSRAAAGPAHHKL	X;X;X;X;X;X;X;X;X;X;X;X;X;X;X;Phospho (STY);X;X;X;X;X;X;X;X;X;X;X;X;X;X;X	GPLS(1)PFNSR	GPLS(34.59)PFNS(-34.59)R	2	527.74	9335000	7462800	9197200	0	0	0
A0MZ66_S534	Shootin-1	KIAA1598	73.435	S	1	TALNKKTLEAEFNSPSPPTPEPGEGPRKLEG	X;X;X;X;X;X;X;X;X;X;X;X;X;X;X;Phospho (STY);X;X;X;X;X;X;X;X;X;X;X;X;X;X;X	TLEAEFNS(0.013)PS(0.97)PPT(0.017)PEPGEGPR	T(-36.91)LEAEFNS(-18.8)PS(17.45)PPT(-17.45)PEPGEGPR	3	763.674	0	8163300	6849700	0	0	0
A1A4S6_S591	Rho GTPase-activating protein 10	ARHGAP10	223.81	S	1	TPPDTTFPEPTCLSASPPNAPPRQSKRQGQR	X;X;X;X;X;X;X;X;X;X;X;X;X;X;X;Phospho (STY);X;X;X;X;X;X;X;X;X;X;X;X;X;X;X	TPPDTTFPEPTCLS(0.016)AS(0.984)PPNAPPR	T(-120.32)PPDT(-109.98)T(-104.16)FPEPT(-69.05)CLS(-17.88)AS(17.88)PPNAPPR	3	844.049	57830000	0	41788000	14840000	0	0
A5YM69_S184	Rho guanine nucleotide exchange factor 35	ARHGEF35	131.13	S	1	EEETSSDNSGQTRYYSPCEEHPAETNQNEGA	X;X;X;X;X;X;X;X;X;X;X;X;X;X;X;Phospho (STY);X;X;X;X;X;X;X;X;X;X;X;X;X;X;X	YYS(1)PCEEHPAETNQNEGAESGTIR	Y(-68.89)Y(-65.28)S(64.25)PCEEHPAET(-64.25)NQNEGAES(-116.6)GT(-118.91)IR	3	940.38	26496000	34037000	21197000	0	0	0
A1L390_S759	Pleckstrin homology domain-containing family G member 3	PLEKHG3	86.182	S	1	YIPKGLVRNSISRFNSLPRPDPEPVPPVGSK	X;X;X;X;X;X;X;X;X;X;X;X;X;X;X;Phospho (STY);X;X;X;X;X;X;X;X;X;X;X;X;X;X;X	FNS(1)LPRPDPEPVPPVGSK	FNS(80.02)LPRPDPEPVPPVGS(-80.02)K	3	671.666	4754300	6919500	5607300	6528400	3989900	2962900
O00178_S25	GTP-binding protein 1	GTPBP1	239	S	1	MDSPVPASMFAPEPSSPGAARAAAAAARLHG	X;X;X;X;X;X;X;X;X;X;X;X;X;X;X;Phospho (STY);X;X;X;X;X;X;X;X;X;X;X;X;X;X;X	SAMDSPVPASMFAPEPS(0.086)S(0.914)PGAAR	S(-101.56)AMDS(-96.24)PVPAS(-78.26)MFAPEPS(-10.24)S(10.24)PGAAR	3	780.673	30116000	46421000	41458000	0	0	0
A1X283_S291	SH3 and PX domain-containing protein 2B	SH3PXD2B	119.97	S	1	KKNSGEPLPPKPGPGSPSHPGALDLDGVSRQ	X;X;X;X;X;X;X;X;X;X;X;X;X;X;X;Phospho (STY);X;X;X;X;X;X;X;X;X;X;X;X;X;X;X	NSGEPLPPKPGPGS(0.938)PS(0.062)HPGALDLDGVSR	NS(-80.03)GEPLPPKPGPGS(11.82)PS(-11.82)HPGALDLDGVS(-73.94)R	3	939.119	0	27604000	35808000	20720000	0	0
Q99755_S458	Phosphatidylinositol 4-phosphate 5-kinase type-1 alpha;Putative PIP5K1A and PSMD4-like protein	PIP5K1A;PIPSL	114.79	S	1	RFMCNTVFKKIPLKPSPSKKFRSGSSFSRRA	X;X;X;X;X;X;X;X;X;X;X;X;X;X;X;Phospho (STY);X;X;X;X;X;X;X;X;X;X;X;X;X;X;X	KIPLKPS(0.981)PS(0.019)K	KIPLKPS(17.07)PS(-17.07)K	3	392.225	0	0	12182000	0	0	0
O00193_S17	Small acidic protein	SMAP	444.98	S	1	SAARESHPHGVKRSASPDDDLGSSNWEAADL	X;X;X;X;X;X;X;X;X;X;X;X;X;X;X;Phospho (STY);X;X;X;X;X;X;X;X;X;X;X;X;X;X;X	S(0.023)AS(0.977)PDDDLGSSNWEAADLGNEER	S(-16.3)AS(16.3)PDDDLGS(-205.07)S(-236.36)NWEAADLGNEER	2	1258	408170000	231890000	172530000	0	0	0
A6H8Y1_S2227	Transcription factor TFIIIB component B'' homolog	BDP1	44.71	S	1	TGPCTLGLDRGLGENSVEEPQIKDSKGDSVL	X;X;X;X;X;X;X;X;X;X;X;X;X;X;X;Phospho (STY);X;X;X;X;X;X;X;X;X;X;X;X;X;X;X	GLGENS(1)VEEPQIK	GLGENS(44.71)VEEPQIK	2	740.34	6879700	0	0	0	0	0
O00515_S394	Ladinin-1	LAD1	144.54	S	1	KPKKENSETTLTRSASMKLPDNTVKLGEKLE	X;X;X;X;X;X;X;X;X;X;X;X;X;X;X;Phospho (STY);X;X;X;X;X;X;X;X;X;X;X;X;X;X;X	S(0.001)AS(0.999)MKLPDNTVK	S(-32.76)AS(32.76)MKLPDNT(-92.15)VK	2	685.823	41560000	38015000	40345000	0	0	0
A6ND36_S634	Protein FAM83G	FAM83G	87.228	S	1	YFEVREHSVPLRRRHSEQVANGPTPPPRRQL	X;X;X;X;X;X;X;X;X;X;X;X;X;X;X;Phospho (STY);X;X;X;X;X;X;X;X;X;X;X;X;X;X;X	RHS(1)EQVANGPTPPPR	RHS(74.44)EQVANGPT(-74.44)PPPR	3	574.941	0	0	0	18966000	22600000	0
A6NDB9_S420	Paralemmin-3	PALM3	99.531	S	1	GSEEKPGTGRDEAEMSPVVERKGGEKKLELE	X;X;X;X;X;X;X;X;X;X;X;X;X;X;X;Phospho (STY);X;X;X;X;X;X;X;X;X;X;X;X;X;X;X	DEAEMS(1)PVVER	DEAEMS(99.53)PVVER	2	671.273	0	37605000	26367000	0	16437000	16011000
A6NDB9_S303	Paralemmin-3	PALM3	206.66	S	1	AMGEIGRVPEVVQTSSPRLQERLEAAASIEG	X;X;X;X;X;X;X;X;X;X;X;X;X;X;X;Phospho (STY);X;X;X;X;X;X;X;X;X;X;X;X;X;X;X	VPEVVQTS(0.049)S(0.951)PR	VPEVVQT(-36.48)S(-12.92)S(12.92)PR	2	639.808	0	0	60854000	0	37735000	36176000
A6NEL2_S271	Ankyrin repeat domain-containing protein SOWAHB	SOWAHB	93.011	S	1	AHSPPATVEAATSRASPPALLPGPAPRGDRP	X;X;X;X;X;X;X;X;X;X;X;X;X;X;X;Phospho (STY);X;X;X;X;X;X;X;X;X;X;X;X;X;X;X	AS(1)PPALLPGPAPR	AS(93.01)PPALLPGPAPR	2	662.345	0	9138900	0	5918200	0	0
O14497_S1755	AT-rich interactive domain-containing protein 1A	ARID1A	201.12	S	1	GQRTLLDPGRFSKVSSPAPMEGGEEEEELLG	X;X;X;X;X;X;X;X;X;X;X;Phospho (STY);X;X;X;Phospho (STY);X;X;X;X;X;X;X;X;X;X;X;X;X;X;X	VS(0.002)S(0.998)PAPMEGGEEEEELLGPK	VS(-27.43)S(27.43)PAPMEGGEEEEELLGPK	2	1082.97	41901000	57331000	46893000	0	0	0
A6NHR9_S38	Structural maintenance of chromosomes flexible hinge domain-containing protein 1	SMCHD1	55.127	S	1	VGHRTVYLFDRREKESELGDRPLQVGERSDY	X;X;X;X;X;X;X;X;X;X;X;X;X;X;X;Phospho (STY);X;X;X;X;X;X;X;X;X;X;X;X;X;X;X	EKES(1)ELGDRPLQVGER	EKES(55.13)ELGDRPLQVGER	3	641.305	35365000	0	0	0	0	0
O14681_S330	Etoposide-induced protein 2.4 homolog	EI24	152.23	S	2	LSSSTSAEKFPSPHPSPAKLKATAGH_____	X;X;X;X;X;X;X;X;X;X;X;Phospho (STY);X;X;X;Phospho (STY);X;X;X;X;X;X;X;X;X;X;X;X;X;X;X	FPS(1)PHPS(1)PAK	FPS(87.72)PHPS(87.72)PAK	2	612.746	16943000	16199000	17194000	0	0	0
Q99666_S1478	RANBP2-like and GRIP domain-containing protein 5/6;RANBP2-like and GRIP domain-containing protein 8;E3 SUMO-protein ligase RanBP2;RanBP2-like and GRIP domain-containing protein 4;RanBP2-like and GRIP domain-containing protein 3;RANBP2-like and GRIP domain-containing protein 1;RANBP2-like and GRIP domain-containing protein 2	RGPD5;RGPD8;RANBP2;RGPD4;RGPD3;RGPD1;RGPD2	143.42	S	1;2	AKTAQEKDSLITPHVSRSSTPRESPCGKIAV	X;X;X;X;X;X;X;X;X;X;X;Phospho (STY);X;X;X;Phospho (STY);X;X;X;X;X;X;X;X;X;X;X;X;X;X;X	DSLIT(1)PHVS(1)R	DS(-45.96)LIT(45.96)PHVS(84.55)R	2	642.773	13848000	11261000	17650000	0	0	0
A6NKF1_S402	SAC3 domain-containing protein 1	SAC3D1	281.93	S	1	VVMAEEEDEGTDRPGSPA_____________	X;X;X;X;X;X;X;X;X;X;X;X;X;X;X;Phospho (STY);X;X;X;X;X;X;X;X;X;X;X;X;X;X;X	TLEEVVMAEEEDEGTDRPGS(1)PA	T(-112.05)LEEVVMAEEEDEGT(-44.35)DRPGS(44.35)PA	3	1221.01	33258000	0	35961000	0	0	0
A8MT19_S551	Putative rhophilin-2-like protein RHPN2P1;Rhophilin-2	RHPN2P1;RHPN2	147.18	S	1	SFLSWGTNKNRQKSASTLCLPSVGAARPQVK	X;X;X;X;X;X;X;X;X;X;X;X;X;X;X;Phospho (STY);X;X;X;X;X;X;X;X;X;X;X;X;X;X;X	S(0.013)AS(0.975)T(0.013)LCLPSVGAAR	S(-18.87)AS(18.87)T(-18.87)LCLPS(-128.36)VGAAR	2	735.345	11337000	0	13048000	7573700	4691600	0
A8MVW0_S476	Protein FAM171A2	FAM171A2	48.226	S	1	RRGPSGAAAFLHEPPSPPPPFDHYLGHKGAA	X;X;X;X;X;X;X;X;X;X;X;X;X;X;X;Phospho (STY);X;X;X;X;X;X;X;X;X;X;X;X;X;X;X	GPS(0.001)GAAAFLHEPPS(0.999)PPPPFDHYLGHK	GPS(-30.13)GAAAFLHEPPS(30.13)PPPPFDHY(-43.89)LGHK	4	701.581	7447000	0	0	0	0	0
A8MVW0_S789	Protein FAM171A2	FAM171A2	122.06	S	1	RGDSSRSSASELRRDSLTSPEDELGAEVGDE	X;X;X;X;X;X;X;X;X;X;X;X;X;X;X;Phospho (STY);X;X;X;X;X;X;X;X;X;X;X;X;X;X;X	RDS(0.92)LT(0.064)S(0.016)PEDELGAEVGDEAGDKK	RDS(11.59)LT(-11.59)S(-17.53)PEDELGAEVGDEAGDKK	3	833.369	0	65067000	83346000	0	0	0
C9JLW8_S21	Protein FAM195B	FAM195B	346.13	S	1;2	VSRVVYNGKRTSSPRSPPSSSEIFTPAHEEN	X;X;X;X;X;X;X;X;X;X;X;X;Phospho (STY);X;X;Phospho (STY);X;X;X;X;X;X;X;X;X;X;X;X;X;X;X	S(1)PPSSSEIFTPAHEENVR	S(57.89)PPS(-57.89)S(-89.68)S(-112.1)EIFT(-218.17)PAHEENVR	2	1032.46	0	0	98728000	91619000	60966000	58614000
C9JLW8_S24	Protein FAM195B	FAM195B	300.18	S	1	VVYNGKRTSSPRSPPSSSEIFTPAHEENVRF	X;X;X;X;X;X;X;X;X;X;X;X;X;X;X;Phospho (STY);X;X;X;X;X;X;X;X;X;X;X;X;X;X;X	S(0.137)PPS(0.862)S(0.001)SEIFTPAHEENVR	S(-7.98)PPS(7.98)S(-30.31)S(-51.43)EIFT(-147.28)PAHEENVR	2	1032.46	0	157210000	0	0	0	0
C9JLW8_S18	Protein FAM195B	FAM195B	128.43	S	2	SSPVSRVVYNGKRTSSPRSPPSSSEIFTPAH	X;X;X;X;X;X;X;X;X;X;X;X;X;X;X;Phospho (STY);X;X;Phospho (STY);X;X;Phospho (STY);X;X;X;X;X;X;X;X;X	T(0.133)S(0.117)S(0.75)PRS(0.992)PPS(0.003)S(0.003)S(0.002)EIFTPAHEENVR	T(-7.51)S(-8.1)S(7.51)PRS(25.52)PPS(-25.52)S(-26.04)S(-26.55)EIFT(-82.64)PAHEENVR	3	891.384	18412000	18710000	0	0	0	0
Q13765_S166	Nascent polypeptide-associated complex subunit alpha;Nascent polypeptide-associated complex subunit alpha, muscle-specific form	NACA	219.4	S	1	SNIQENTQTPTVQEESEEEEVDETGVEVKDI	X;X;X;X;X;X;X;X;X;X;X;X;X;X;X;Phospho (STY);X;X;X;X;X;X;X;X;X;X;X;X;X;X;X	VQGEAVSNIQENTQTPTVQEES(1)EEEEVDETGVEVK	VQGEAVS(-165.83)NIQENT(-123.84)QT(-92.19)PT(-57.2)VQEES(55.85)EEEEVDET(-55.85)GVEVK	3	1314.25	315820000	46768000	98006000	0	0	0
M0R2J8_S164		DCDC1	56.434	S	1	FSSLKFQSARNWQKLSQRHKLQPRVIKVTAY	X;X;X;X;X;X;X;X;X;X;X;X;X;X;X;Phospho (STY);X;X;X;X;X;X;X;X;X;X;X;X;X;X;X	NWQKLS(1)QR	NWQKLS(56.43)QR	2	570.272	0	1012100000	0	0	0	0
O00115_S70	Deoxyribonuclease-2-alpha	DNASE2	54.276	S	1	DESSGGWRDGRALINSPEGAVGRSLQPLYRS	X;X;X;X;X;X;X;X;X;X;X;X;X;X;X;Phospho (STY);X;X;X;X;X;X;X;X;X;X;X;X;X;X;X	DGRALINS(1)PEGAVGR	DGRALINS(54.28)PEGAVGR	2	796.383	0	0	15941000	0	0	0
O00116_S65	Alkyldihydroxyacetonephosphate synthase, peroxisomal	AGPS	60.95	S	1	REALSTNECKARRAASAATAAPTATPAAQES	X;X;X;X;X;X;X;X;X;X;X;X;X;X;X;Phospho (STY);X;X;X;X;X;X;X;X;X;X;X;X;X;X;X	AAS(0.977)AAT(0.023)AAPTATPAAQESGTIPK	AAS(16.35)AAT(-16.35)AAPT(-39.78)AT(-45.14)PAAQES(-55.52)GT(-55.52)IPK	3	721.682	0	0	0	7185100	12420000	0
O00159_S408	Unconventional myosin-Ic	MYO1C	114.86	S	1	LVGKINRSLASKDVESPSWRSTTVLGLLDIY	X;X;X;X;X;X;X;X;X;X;X;X;X;X;X;Phospho (STY);X;X;X;X;X;X;X;X;X;X;X;X;X;X;X	DVES(0.998)PS(0.002)WR	DVES(27.98)PS(-27.98)WR	2	528.213	20698000	0	18954000	12547000	10392000	10438000
Q99666_S21	RANBP2-like and GRIP domain-containing protein 5/6;RANBP2-like and GRIP domain-containing protein 8	RGPD5;RGPD8	176.89	S	1	ADVERYVASVLGLTPSPRQKSMKGFYFAKLY	X;X;X;X;X;X;X;X;X;X;X;X;X;X;X;Phospho (STY);X;X;X;X;X;X;X;X;X;X;X;X;X;X;X	YVASVLGLT(0.021)PS(0.979)PR	Y(-101.47)VAS(-62.44)VLGLT(-16.74)PS(16.74)PR	2	720.368	14911000	20878000	20245000	0	0	0
O00161_S5	Synaptosomal-associated protein 23	SNAP23	105	S	1	___________MDNLSSEEIQQRAHQITDES	X;X;X;X;X;X;X;X;X;X;X;X;X;X;X;Phospho (STY);X;X;X;X;X;X;X;X;X;X;X;X;X;X;X	MDNLS(0.799)S(0.201)EEIQQR	MDNLS(5.99)S(-5.99)EEIQQR	2	786.324	0	0	0	8932600	0	0
O00161_S110	Synaptosomal-associated protein 23	SNAP23	77.08	S	1	SGKAYKTTWGDGGENSPCNVVSKQPGPVTNG	X;X;X;X;X;X;X;X;X;X;X;X;X;X;X;Phospho (STY);X;X;X;X;X;X;X;X;X;X;X;X;X;X;X	TTWGDGGENS(0.996)PCNVVS(0.004)K	T(-53.28)T(-53.28)WGDGGENS(24.27)PCNVVS(-24.27)K	2	944.383	0	0	0	0	18224000	0
O00165_S153	HCLS1-associated protein X-1	HAX1	83.251	S	1	PRIFGGVLESDARSESPQPAPDWGSQRPFHR	X;X;X;X;X;X;X;X;X;X;X;X;X;X;X;Phospho (STY);X;X;X;X;X;X;X;X;X;X;X;X;X;X;X	S(0.016)ES(0.984)PQPAPDWGSQRPFHR	S(-17.8)ES(17.8)PQPAPDWGS(-73.27)QRPFHR	3	720.32	15750000	0	0	0	0	0
O14745_S269	Na(+)/H(+) exchange regulatory cofactor NHE-RF1	SLC9A3R1	161.5	S	1	PLPVPFTNGEIQKENSREALAEAALESPRPA	X;X;X;X;X;X;X;X;X;X;X;X;X;X;X;Phospho (STY);X;X;X;X;X;X;X;X;X;X;Phospho (STY);X;X;X;X	ENS(1)REALAEAALESPR	ENS(141.65)REALAEAALES(-141.65)PR	3	608.283	31829000	11509000	23147000	0	0	0
O00192_S267	Armadillo repeat protein deleted in velo-cardio-facial syndrome	ARVCF	312.1	S	1	ERFQAEPYGLEDDTRSLAADDEGGPELEPDY	X;X;X;X;X;X;X;X;X;X;X;X;X;X;X;Phospho (STY);X;X;X;X;X;X;X;X;X;X;X;X;X;X;X	S(1)LAADDEGGPELEPDYGTATR	S(232.22)LAADDEGGPELEPDY(-232.42)GT(-232.22)AT(-237.3)R	2	1122.47	0	15252000	12310000	0	0	0
O14974_S871	Protein phosphatase 1 regulatory subunit 12A	PPP1R12A	226.5	S	1	SFWTQDSDENEQEQQSDTEEGSNKKETQTDS	X;X;X;X;X;X;X;X;X;X;X;X;X;X;X;Phospho (STY);X;X;X;X;X;X;X;X;X;X;X;X;X;X;X	STGVSFWTQDSDENEQEQQS(0.971)DT(0.028)EEGSNKK	S(-201.44)T(-201.44)GVS(-168.52)FWT(-93.9)QDS(-57.63)DENEQEQQS(15.35)DT(-15.35)EEGS(-35.16)NKK	3	1124.12	49100000	42592000	68166000	0	0	0
O00203_S276	AP-3 complex subunit beta-1	AP3B1	313.55	S	1	KEGDELEDNGKNFYESDDDQKEKTDKKKKPY	X;X;X;X;X;X;X;X;X;X;X;X;X;X;X;Phospho (STY);X;X;X;X;X;X;X;X;X;X;X;X;X;X;X	EGDELEDNGKNFYES(1)DDDQKEK	EGDELEDNGKNFY(-177.56)ES(177.56)DDDQKEK	3	895.355	155900000	0	133380000	90940000	71510000	65957000
O00203_S609	AP-3 complex subunit beta-1	AP3B1	162.86	S	1	AKKIFLAQKPAPLLESPFKDRDHFQLGTLSH	X;X;X;X;X;X;X;X;X;X;X;X;X;X;X;Phospho (STY);X;X;X;X;X;X;X;X;X;X;X;X;X;X;X	IFLAQKPAPLLES(1)PFKDR	IFLAQKPAPLLES(119.06)PFKDR	3	717.385	12628000	0	5850000	0	0	0
O15027_S1327	Protein transport protein Sec16A	SEC16A	186.13	S	1	EKRDNNWRYDPRFTGSFDDDPDPHRDPYGEE	X;X;X;X;X;X;X;X;X;X;X;X;X;X;X;Phospho (STY);X;X;X;X;X;X;X;X;X;X;X;X;X;X;X	FTGS(1)FDDDPDPHRDPYGEEVDRR	FT(-47.32)GS(47.32)FDDDPDPHRDPY(-163.59)GEEVDRR	4	701.291	93811000	84497000	59007000	0	0	0
O00231_S23	26S proteasome non-ATPase regulatory subunit 11	PSMD11	128.1	S	1	EFQRAQSLLSTDREASIDILHSIVKRDIQEN	X;X;X;X;X;X;Phospho (STY);X;X;X;X;X;X;X;X;Phospho (STY);X;X;X;X;X;X;X;X;X;X;X;X;X;X;X	EAS(1)IDILHSIVK	EAS(93.91)IDILHS(-93.91)IVK	2	702.86	6713500	0	0	0	0	0
O15027_S569	Protein transport protein Sec16A	SEC16A	229.51	S	1	PEDEASGSFFKQIDSSPVGGETDETTVSQNY	X;X;X;X;X;X;X;X;X;X;X;X;X;X;X;Phospho (STY);X;X;X;X;X;X;X;X;X;X;X;X;X;X;X	QIDS(0.039)S(0.961)PVGGETDETTVSQNYR	QIDS(-13.9)S(13.9)PVGGET(-96.85)DET(-115.21)T(-127.9)VS(-145.08)QNY(-202.05)R	2	1182.01	9987900	13156000	16125000	0	0	0
O15042_S767	U2 snRNP-associated SURP motif-containing protein	U2SURP	233.79	S	1	PIFKVAPSKWEAVDESELEAQAVTTSKWELF	X;X;X;X;X;X;X;X;X;X;X;X;X;X;X;Phospho (STY);X;X;X;X;X;X;X;X;X;X;X;X;X;X;X	WEAVDES(1)ELEAQAVTTSK	WEAVDES(115.24)ELEAQAVT(-115.24)T(-121.12)S(-123.75)K	2	1036.96	12531000	8846800	7854900	0	0	0
O15047_S468	Histone-lysine N-methyltransferase SETD1A	SETD1A	111.24	S	2	REEVRTSPRPASPARSGSPAPETTNESVPFA	X;X;X;X;X;X;X;X;X;X;X;X;X;X;X;Phospho (STY);X;Phospho (STY);X;X;X;X;X;X;X;X;X;X;X;X;X	S(1)GS(1)PAPETTNESVPFAQHSSLDSR	S(66.33)GS(60.98)PAPET(-60.98)T(-61.3)NES(-73.75)VPFAQHS(-103.02)S(-103.38)LDS(-107.29)R	3	887.7	28197000	32229000	19751000	0	0	0
O00429_S616	Dynamin-1-like protein	DNM1L	228.76	S	1	LLAEEKSKPIPIMPASPQKGHAVNLLDVPVP	X;X;X;X;X;X;X;X;X;X;X;X;X;X;X;Phospho (STY);X;X;X;X;X;X;X;X;X;X;X;X;X;X;X	PIPIMPAS(1)PQK	PIPIMPAS(74.76)PQK	2	629.817	109660000	201640000	167130000	58396000	102530000	127020000
O00443_S259	Phosphatidylinositol 4-phosphate 3-kinase C2 domain-containing subunit alpha	PIK3C2A	135.1	S		TDLEITDSKVSNLQVSPKSEDISKFDWLDLD	X;X;X;X;X;X;X;X;X;X;X;X;X;X;X;Phospho (STY);X;X;X;X;X;X;X;X;X;X;X;X;X;X;X	VSNLQVS(1)PK	VS(-116.38)NLQVS(116.38)PK	2	526.263	30604000	0	27940000	0	0	0
O00499_S296	Myc box-dependent-interacting protein 1	BIN1	112.26	S	1;2	VKAQPSDNAPAKGNKSPSPPDGSPAATPEIR	X;X;X;X;X;X;X;X;X;X;X;X;X;X;X;Phospho (STY);X;X;X;X;X;X;Phospho (STY);X;X;X;X;X;X;X;X	GNKS(0.769)PS(0.231)PPDGSPAATPEIR	GNKS(5.23)PS(-5.23)PPDGS(-45.79)PAAT(-98.6)PEIR	3	653.305	0	52064000	64161000	32988000	0	0
O00499_S298	Myc box-dependent-interacting protein 1	BIN1	180.62	S	1	AQPSDNAPAKGNKSPSPPDGSPAATPEIRVN	X;X;X;X;X;X;X;X;X;X;X;X;X;X;X;Phospho (STY);X;X;X;X;X;X;X;X;X;X;X;X;X;X;X	SPS(1)PPDGSPAATPEIR	S(-39.78)PS(39.78)PPDGS(-91.85)PAAT(-135.01)PEIR	2	829.875	0	22718000	21040000	19212000	0	15091000
O00499_S331	Myc box-dependent-interacting protein 1	BIN1	77.649	S	1	PEPAGGATPGATLPKSPSQLRKGPPVPPPPK	X;X;X;X;X;X;X;X;X;X;X;X;X;X;X;Phospho (STY);X;X;X;X;X;X;X;X;X;X;X;X;X;X;X	VNHEPEPAGGATPGAT(0.021)LPKS(0.883)PS(0.096)QLR	VNHEPEPAGGAT(-43.07)PGAT(-16.15)LPKS(9.66)PS(-9.66)QLR	3	864.425	0	8615400	10688000	0	0	0
O00505_S60	Importin subunit alpha-4	KPNA3	218.11	S	1	LLKKRNVPQEESLEDSDVDADFKAQNVTLEA	X;X;X;X;X;X;X;X;X;X;X;X;X;X;X;Phospho (STY);X;X;X;X;X;X;X;X;X;X;X;X;X;X;X	NVPQEESLEDS(1)DVDADFK	NVPQEES(-87.24)LEDS(87.24)DVDADFK	2	1058.93	18336000	5333600	7900500	0	0	0
O00512_S687	B-cell CLL/lymphoma 9 protein	BCL9	143.42	S	1	GNNPIFPRIPVEGPLSPSRGDFPKGIPPQMG	X;X;X;X;X;X;X;X;X;X;X;X;X;X;X;Phospho (STY);X;X;X;X;X;X;X;X;X;X;X;X;X;X;X	IPVEGPLS(0.988)PS(0.012)R	IPVEGPLS(19.31)PS(-19.31)R	2	616.308	22383000	33688000	0	0	0	0
O15047_S470	Histone-lysine N-methyltransferase SETD1A	SETD1A	143.47	S	1;2	EVRTSPRPASPARSGSPAPETTNESVPFAQH	X;X;X;X;X;X;X;X;X;X;X;X;X;Phospho (STY);X;Phospho (STY);X;X;X;X;X;X;X;X;X;X;X;X;X;X;X	S(1)GS(1)PAPETTNESVPFAQHSSLDSR	S(66.33)GS(60.98)PAPET(-60.98)T(-61.3)NES(-73.75)VPFAQHS(-103.02)S(-103.38)LDS(-107.29)R	3	887.7	28197000	32229000	19751000	0	0	0
O00515_S272	Ladinin-1	LAD1	151.42	S	1	SEKASIFEKALASEKSPTADAKPAPKRATAS	X;X;X;X;X;X;X;X;X;X;X;X;X;X;X;Phospho (STY);X;X;X;X;X;X;X;X;X;X;X;X;X;X;X	ALASEKS(0.992)PT(0.008)ADAKPAPK	ALAS(-42.46)EKS(20.93)PT(-20.93)ADAKPAPK	3	587.964	93101000	92924000	81745000	64669000	0	52384000
O15083_S187	ERC protein 2;ELKS/Rab6-interacting/CAST family member 1	ERC2;ERC1	122.94	S	1	DSKLGSSMNSIKTFWSPELKKERVLRKEEAA	X;X;X;X;X;X;X;X;X;X;X;X;X;X;X;Phospho (STY);X;X;X;X;X;X;X;X;X;X;X;X;X;X;X	TFWS(1)PELKK	T(-80.8)FWS(80.8)PELKK	2	608.294	9270800	19749000	10676000	0	0	0
O00515_S356	Ladinin-1	LAD1	321.68	S	1	LQVKIPSKEEEADMSSPTQRTYSSSLKRSSP	X;X;X;X;X;X;X;X;X;X;X;X;X;X;X;Phospho (STY);X;X;X;X;X;X;X;X;X;X;X;X;X;X;X	IPSKEEEADMS(0.017)S(0.983)PTQR	IPS(-203.25)KEEEADMS(-17.58)S(17.58)PT(-38.42)QR	2	942.906	24341000	0	0	18788000	16755000	0
O00515_S121	Ladinin-1	LAD1	65.33	S	2	QAPIQERLEAEEGRNSLSPVQATQKPLVSKK	X;X;X;X;X;X;X;X;X;X;X;X;X;X;X;Phospho (STY);X;Phospho (STY);X;X;X;X;X;X;X;X;X;X;X;X;X	LEAEEGRNS(1)LS(1)PVQATQKPLVSK	LEAEEGRNS(49.44)LS(40.8)PVQAT(-40.8)QKPLVS(-49.12)K	3	881.093	0	0	15056000	0	0	0
O00515_S123	Ladinin-1	LAD1	174.68	S	1;2	PIQERLEAEEGRNSLSPVQATQKPLVSKKEL	X;X;X;X;X;X;X;X;X;X;X;X;X;Phospho (STY);X;Phospho (STY);X;X;X;X;X;X;X;X;X;X;X;X;X;X;X	NSLS(1)PVQATQKPLVSK	NS(-64.4)LS(59)PVQAT(-59)QKPLVS(-85.75)K	3	592.98	24090000	13436000	14249000	10322000	10443000	12245000
O00515_S64	Ladinin-1	LAD1	170.19	S	1	SQNGDRQASASERLPSVEEAEVPKPLPPASK	X;X;X;X;X;X;X;X;X;X;X;X;X;X;X;Phospho (STY);X;X;X;X;X;X;X;X;X;X;X;X;X;X;X	LPS(1)VEEAEVPKPLPPASKDEDEDIQSILR	LPS(141.13)VEEAEVPKPLPPAS(-141.13)KDEDEDIQS(-164.34)ILR	3	1094.54	17664000	10431000	15336000	11275000	0	0
O00515_S39	Ladinin-1	LAD1	98.368	S		EEQERERRRRHRNLSSTTDDEAPRLSQNGDR	X;X;X;X;X;X;X;X;X;X;X;X;X;X;X;Phospho (STY);X;X;X;X;X;X;X;X;X;X;X;X;X;X;X	NLS(0.029)S(0.751)T(0.181)T(0.039)DDEAPR	NLS(-14.2)S(6.18)T(-6.18)T(-12.85)DDEAPR	2	693.283	0	0	0	20366000	0	0
O15231_S64	Zinc finger protein 185	ZNF185	113.51	S	1	EGRTIELPSGRSRATSFSSAGEVPKPRPPST	X;X;X;X;X;X;X;X;X;X;X;X;X;X;X;Phospho (STY);X;X;X;X;X;X;X;X;X;X;X;X;X;X;X	AT(0.001)S(0.999)FSSAGEVPKPRPPSTR	AT(-30.88)S(30.88)FS(-33.1)S(-47.05)AGEVPKPRPPS(-76.14)T(-76.14)R	3	684.669	9515100	9017300	16006000	0	0	0
O43379_S1348	WD repeat-containing protein 62	WDR62	110.68	S	1	RLHGSAFRPSLPAPESPGLPAHPSNPQLPEA	X;X;X;X;X;X;X;X;X;X;X;X;X;X;X;Phospho (STY);X;X;X;X;X;X;X;X;X;X;X;X;X;X;X	LHGSAFRPSLPAPES(1)PGLPAHPSNPQLPEAR	LHGS(-49.21)AFRPS(-40.7)LPAPES(38.47)PGLPAHPS(-38.47)NPQLPEAR	4	827.665	16857000	11245000	24153000	0	0	0
O00560_S6	Syntenin-1	SDCBP	76.262	S	1	__________MSLYPSLEDLKVDKVIQAQTA	X;X;X;X;X;X;X;X;X;X;X;X;X;X;X;Phospho (STY);X;X;X;X;X;X;X;X;X;X;X;X;X;X;X	SLYPS(1)LEDLKVDK	S(-43.53)LY(-35.1)PS(35.1)LEDLKVDK	2	814.895	14006000	0	0	0	0	0
O00567_S519	Nucleolar protein 56	NOP56	246.95	S	1	SKPKKKKSFSKEELMSSDLEETAGSTSIPKR	X;X;X;X;X;X;X;X;X;X;X;X;X;X;Oxidation (M);Phospho (STY);X;X;X;X;X;X;X;X;X;X;X;X;X;X;X	EELMS(0.939)S(0.061)DLEETAGSTSIPK	EELMS(11.88)S(-11.88)DLEET(-38.65)AGS(-57.64)T(-63.71)S(-69.11)IPK	2	1060.45	81129000	0	38162000	0	0	0
O00567_S520	Nucleolar protein 56	NOP56	330.22	S	1	KPKKKKSFSKEELMSSDLEETAGSTSIPKRK	X;X;X;X;X;X;X;X;X;X;X;X;X;X;X;Phospho (STY);X;X;X;X;X;X;X;X;X;X;X;X;X;X;X	SFSKEELMS(0.005)S(0.995)DLEETAGSTSIPK	S(-209.89)FS(-197.85)KEELMS(-22.74)S(22.74)DLEET(-107.31)AGS(-131.86)T(-137.97)S(-144.06)IPK	2	1277.07	16719000	0	7162200	0	0	0
O00567_S569	Nucleolar protein 56	NOP56	45.653	S	2	SGSKKKRKFSKEEPVSSGPEEAVGKSSSKKK	X;X;X;X;X;X;X;X;X;X;X;X;X;X;X;Phospho (STY);Phospho (STY);X;X;X;X;X;X;X;X;X;X;X;X;X;X	EEPVS(1)S(1)GPEEAVGK	EEPVS(45.65)S(45.65)GPEEAVGK	2	787.805	0	18213000	0	0	0	0
O00567_S570	Nucleolar protein 56	NOP56	150.22	S	1;2	GSKKKRKFSKEEPVSSGPEEAVGKSSSKKKK	X;X;X;X;X;X;X;X;X;X;X;X;X;X;Phospho (STY);Phospho (STY);X;X;X;X;X;X;X;X;X;X;X;X;X;X;X	EEPVS(1)S(1)GPEEAVGK	EEPVS(45.65)S(45.65)GPEEAVGK	2	787.805	0	18213000	0	0	0	0
O00567_S314	Nucleolar protein 56	NOP56	168.78	S	1	LIGEAVGARLIAHAGSLTNLAKYPASTVQIL	X;X;X;X;X;X;X;X;X;X;X;X;X;X;X;Phospho (STY);X;X;X;X;X;X;X;X;X;X;X;X;X;X;X	LIAHAGS(0.991)LT(0.009)NLAK	LIAHAGS(20.54)LT(-20.54)NLAK	2	694.869	14677000	33738000	45272000	21731000	18051000	14862000
O00571_S594	ATP-dependent RNA helicase DDX3X;ATP-dependent RNA helicase DDX3Y	DDX3X;DDX3Y	52.579	S	1	HYKGSSRGRSKSSRFSGGFGARDYRQSSGAS	X;X;X;X;X;X;X;X;X;X;X;X;X;X;X;Phospho (STY);X;X;X;X;X;X;X;X;X;X;X;X;X;X;X	FS(1)GGFGAR	FS(52.58)GGFGAR	2	439.681	7826300	0	0	0	0	0
O43598_S169	2'-deoxynucleoside 5'-phosphate N-hydrolase 1	DNPH1	187.78	S	1	LDRYFEADPPGQVAASPDPTT__________	X;X;X;X;X;X;X;X;X;X;X;X;X;X;X;Phospho (STY);X;X;X;X;X;X;X;X;X;X;X;X;X;X;X	YFEADPPGQVAAS(1)PDPTT	Y(-169.44)FEADPPGQVAAS(39.37)PDPT(-39.37)T(-39.37)	2	971.909	38251000	20895000	28162000	0	0	0
O43719_S714	HIV Tat-specific factor 1	HTATSF1	179.8	S	1	DDDSNEKLFDEEEDSSEKLFDDSDERGTLGG	X;X;X;Phospho (STY);X;X;X;X;X;X;X;X;X;X;X;Phospho (STY);X;X;X;X;X;X;X;X;X;X;X;X;X;X;X	LFDEEEDS(0.048)S(0.952)EK	LFDEEEDS(-12.94)S(12.94)EK	2	704.264	11898000	18093000	16294000	0	0	0
O60220_S96	Mitochondrial import inner membrane translocase subunit Tim8 A	TIMM8A	103.43	S		LEQTQKSKPVFSESLSD______________	X;X;X;X;X;X;X;X;X;X;X;X;X;X;X;Phospho (STY);X;X;X;X;X;X;X;X;X;X;X;X;X;X;X	SKPVFSES(0.001)LS(0.999)D	S(-92.95)KPVFS(-41.95)ES(-29.04)LS(29.04)D	2	638.279	3883400	2808400	3799100	0	0	0
O60291_S524	E3 ubiquitin-protein ligase MGRN1	MGRN1	197.85	S	1	QGTRAASIENVLQDSSPEHCGRGPPADIYLP	X;X;X;X;X;X;X;X;X;X;X;X;X;X;X;Phospho (STY);X;X;X;X;X;X;X;X;X;X;X;X;X;X;X	AASIENVLQDS(0.108)S(0.892)PEHCGR	AAS(-111.34)IENVLQDS(-9.15)S(9.15)PEHCGR	3	683.961	20883000	19053000	23460000	0	0	0
O14497_S1134	AT-rich interactive domain-containing protein 1A	ARID1A	96.97	S	1	AAADSKKSQPKIQPPSPAGSGSMQGPQTPQS	X;X;X;X;X;X;X;X;X;X;X;X;X;X;X;Phospho (STY);X;X;X;X;X;X;X;X;X;X;X;X;X;X;X	IQPPS(0.911)PAGS(0.044)GS(0.044)MQGPQT(0.001)PQSTSSSMAEGGDLKPPTPASTPHSQIPPLPGMSR	IQPPS(13.15)PAGS(-13.15)GS(-13.15)MQGPQT(-30.07)PQS(-41.93)T(-41.93)S(-47.59)S(-47.59)S(-47.59)MAEGGDLKPPT(-79.95)PAS(-79.77)T(-79.77)PHS(-84.55)QIPPLPGMS(-94.64)R	4	1311.87	16102000	0	0	0	0	0
O60293_S655	Zinc finger C3H1 domain-containing protein	ZFC3H1	110.23	S	1	RAFKPEETSSNSDPPSPPVLNNSHPVPRSNL	X;X;X;X;X;X;X;X;X;X;X;X;X;X;X;Phospho (STY);X;X;X;X;X;X;X;X;X;X;X;X;X;X;X	AFKPEETSSNSDPPS(1)PPVLNNSHPVPR	AFKPEET(-51.5)S(-52.42)S(-52.42)NS(-51.5)DPPS(36.91)PPVLNNS(-36.91)HPVPR	3	994.133	37587000	26678000	35424000	0	0	0
O14497_S1184	AT-rich interactive domain-containing protein 1A	ARID1A	186.21	S	1	PHSQIPPLPGMSRSNSVGIQDAFNDGSDSTF	X;X;X;X;X;X;X;X;X;X;X;X;X;X;X;Phospho (STY);X;X;X;X;X;X;X;X;X;X;X;X;X;X;X	S(0.009)NS(0.991)VGIQDAFNDGSDSTFQK	S(-20.32)NS(20.32)VGIQDAFNDGS(-158.76)DS(-165.61)T(-168.78)FQK	2	1098.96	0	23244000	0	0	0	0
O14497_S1751	AT-rich interactive domain-containing protein 1A	ARID1A	133.05	S	1	VGDPGQRTLLDPGRFSKVSSPAPMEGGEEEE	X;X;X;X;X;X;X;X;X;X;X;X;X;X;X;Phospho (STY);X;X;Phospho (STY);Phospho (STY);X;X;X;X;X;X;X;X;X;X;X	TLLDPGRFS(1)K	T(-102.11)LLDPGRFS(102.11)K	2	607.302	25455000	9288200	10985000	0	6846600	6465700
O14497_S1600	AT-rich interactive domain-containing protein 1A	ARID1A	112.06	S	1	VSSPAPLPRPMENRTSPSKSPFLHSGMKMQK	X;X;X;X;X;X;X;X;X;X;X;X;X;X;X;Phospho (STY);X;X;X;X;X;X;X;X;X;X;X;X;X;X;X	T(0.014)S(0.982)PS(0.004)KSPFLHSGMK	T(-18.48)S(18.48)PS(-23.94)KS(-34.58)PFLHS(-81.97)GMK	3	528.581	29553000	0	0	27301000	0	0
O60341_S69	Lysine-specific histone demethylase 1A	KDM1A	152.98	S	1	AVGERTPRKKEPPRASPPGGLAEPPGSAGPQ	X;X;X;X;X;Phospho (STY);X;X;X;X;X;X;X;X;X;Phospho (STY);X;X;X;X;X;X;X;X;X;X;X;X;X;X;X	EPPRAS(1)PPGGLAEPPGSAGPQAGPTVVPGSATPMETGIAETPEGR	EPPRAS(58.99)PPGGLAEPPGS(-58.99)AGPQAGPT(-106.06)VVPGS(-128.83)AT(-139.05)PMET(-143.56)GIAET(-150.19)PEGR	3	1452.36	63613000	64625000	102920000	0	0	0
O14544_S311	Suppressor of cytokine signaling 6	SOCS6	41.047	S	1	MLQSPRAGHDDVPPLSPLLPPMQNNQIQRNF	X;X;X;X;X;X;X;X;X;X;X;X;X;X;X;Phospho (STY);X;X;X;X;X;X;X;X;X;X;X;X;X;X;X	AGHDDVPPLS(1)PLLPPMQNNQIQR	AGHDDVPPLS(41.05)PLLPPMQNNQIQR	3	873.091	11170000	0	0	0	0	0
O14545_S326	TRAF-type zinc finger domain-containing protein 1	TRAFD1	279.65	S	1	SCNPSRALPSLNTGSSSPRGVEEPDVIFQNF	X;X;X;X;X;X;X;X;X;X;X;X;X;X;X;Phospho (STY);X;X;X;X;X;X;X;X;X;X;X;X;X;X;X	ALPSLNTGS(0.007)S(0.774)S(0.218)PR	ALPS(-141.47)LNT(-51.84)GS(-20.2)S(5.5)S(-5.5)PR	2	683.822	0	0	0	135520000	0	0
O14545_S327	TRAF-type zinc finger domain-containing protein 1	TRAFD1	279.65	S	1;2	CNPSRALPSLNTGSSSPRGVEEPDVIFQNFL	X;X;X;X;X;X;X;X;X;X;X;Phospho (STY);X;X;X;Phospho (STY);X;X;X;X;X;X;X;X;X;X;X;X;X;X;X	ALPSLNTGS(0.012)S(0.144)S(0.844)PR	ALPS(-155.45)LNT(-50.4)GS(-18.4)S(-7.67)S(7.67)PR	2	683.822	0	132110000	61966000	0	0	135350000
O60343_S666	TBC1 domain family member 4	TBC1D4	108.72	S	1	KRKLNLQDGRAQGVRSPLLRQSSSEQCSNLS	X;X;X;X;X;X;X;X;X;X;X;X;X;X;X;Phospho (STY);X;X;X;X;X;X;X;X;X;X;X;X;X;X;X	AQGVRS(1)PLLR	AQGVRS(84.36)PLLR	3	392.88	11754000	10832000	16091000	0	0	0
O14617_S658	AP-3 complex subunit delta-1	AP3D1	138.46	S	1	AVFHEEEQRRPKHRPSEADEEELARRREARK	X;X;X;X;X;X;X;X;X;X;X;X;X;X;X;Phospho (STY);X;X;X;X;X;X;X;X;X;X;X;X;X;X;X	HRPS(1)EADEEELAR	HRPS(138.46)EADEEELAR	3	540.233	0	0	22496000	0	0	0
O14617_S827	AP-3 complex subunit delta-1	AP3D1	96.881	S	1	DSEKLPIQKHRNTETSKSPEKDVPMVEKKSK	X;X;X;X;X;X;X;X;X;X;X;X;X;X;X;Phospho (STY);X;X;X;X;X;X;X;X;Oxidation (M);X;X;X;X;X;X	NTET(0.088)S(0.812)KS(0.1)PEKDVPMVEK	NT(-60.14)ET(-9.67)S(9.08)KS(-9.08)PEKDVPMVEK	3	672.306	0	0	25891000	0	0	0
O14617_S829	AP-3 complex subunit delta-1	AP3D1	371.37	S	1	EKLPIQKHRNTETSKSPEKDVPMVEKKSKKP	X;X;X;X;X;X;X;X;X;X;X;X;X;X;X;Phospho (STY);X;X;X;X;X;X;Oxidation (M);X;X;X;X;X;X;X;X	NTETSKS(1)PEKDVPMVEK	NT(-106.92)ET(-60.98)S(-37.31)KS(37.31)PEKDVPMVEK	3	999.958	778070000	542310000	479940000	368400000	384590000	326840000
O60749_S365	Sorting nexin-2;Sorting nexin-1	SNX2;SNX1	208.28	S	1	MLGNSEDHTALSRALSQLAEVEEKIDQLHQE	X;X;X;X;X;X;X;X;X;X;X;X;X;X;X;Phospho (STY);X;X;X;X;X;X;X;X;X;X;X;X;X;X;X	ALS(1)QLAEVEEK	ALS(184.11)QLAEVEEK	2	648.808	9035000	9003900	5524800	0	0	0
O14639_S587	Actin-binding LIM protein 1	ABLIM1	115.63	S	1	PPSFAVVGPDMKRRSSGREEDDEELLRRRQL	X;X;X;X;X;X;X;X;X;X;X;X;X;X;X;Phospho (STY);X;X;X;X;X;X;X;X;X;X;X;X;X;X;X	RS(0.048)S(0.952)GREEDDEELLR	RS(-12.95)S(12.95)GREEDDEELLR	3	590.927	0	22278000	19830000	13632000	0	0
O14639_S452	Actin-binding LIM protein 1	ABLIM1	126.03	S	1	EGYQDVRDRMIHRSTSQGSINSPVYSRHSYT	X;X;X;X;X;X;X;X;X;X;X;X;X;X;X;Phospho (STY);X;X;X;X;X;X;X;X;X;X;X;X;X;X;X	S(0.002)T(0.002)S(0.997)QGSINSPVYSR	S(-27.64)T(-27.64)S(27.64)QGS(-48.73)INS(-78.28)PVY(-103.96)S(-96.13)R	2	781.846	79525000	61431000	0	33247000	0	0
O14639_S655	Actin-binding LIM protein 1	ABLIM1	123.63	S	1	SPINSASHIPSSKTASLPGYGRNGLHRPVST	X;X;X;X;X;X;X;X;X;X;X;X;X;X;X;Phospho (STY);X;X;X;X;X;X;X;X;X;X;X;X;X;X;X	TAS(1)LPGYGR	T(-43.65)AS(43.65)LPGY(-98.81)GR	2	501.226	56948000	0	66669000	0	32571000	29266000
O60832_S451	H/ACA ribonucleoprotein complex subunit 4	DKC1	56.688	S	2	QVVAEAAKTAKRKRESESESDETPPAAPQLI	X;X;X;X;X;X;X;X;X;X;X;X;X;X;X;Phospho (STY);X;Phospho (STY);X;X;X;X;X;X;X;X;X;X;X;X;X	KRES(0.868)ES(0.79)ES(0.327)DET(0.015)PPAAPQLIK	KRES(7.42)ES(5.21)ES(-5.21)DET(-20.11)PPAAPQLIK	3	791.352	59018000	46709000	35625000	0	0	0
O60832_S453	H/ACA ribonucleoprotein complex subunit 4	DKC1	56.688	S	2	VAEAAKTAKRKRESESESDETPPAAPQLIKK	X;X;X;X;X;X;X;X;X;X;X;X;X;Phospho (STY);X;Phospho (STY);X;X;X;X;X;X;X;X;X;X;X;X;X;X;X	KRES(0.868)ES(0.79)ES(0.327)DET(0.015)PPAAPQLIK	KRES(7.42)ES(5.21)ES(-5.21)DET(-20.11)PPAAPQLIK	3	791.352	59018000	46709000	35625000	0	0	0
O14647_S1728	Chromodomain-helicase-DNA-binding protein 2	CHD2	97.083	S	1	RDYYDRHHHDSKRRRSDEFRPQNYHQQDFRR	X;X;X;X;X;X;X;X;X;X;X;X;X;X;X;Phospho (STY);X;X;X;X;X;X;X;X;X;X;X;X;X;X;X	S(1)DEFRPQNYHQQDFR	S(61.42)DEFRPQNY(-61.42)HQQDFR	3	682.953	0	0	0	0	8194600	0
O14681_S326	Etoposide-induced protein 2.4 homolog	EI24	152.23	S	2	LQSALSSSTSAEKFPSPHPSPAKLKATAGH_	X;X;X;X;X;X;X;X;X;X;X;X;X;X;X;Phospho (STY);X;X;X;Phospho (STY);X;X;X;X;X;X;X;X;X;X;X	FPS(1)PHPS(1)PAK	FPS(87.72)PHPS(87.72)PAK	2	612.746	16943000	0	17194000	0	0	0
O60841_S135	Eukaryotic translation initiation factor 5B	EIF5B	128.41	S	1	DSKSKKTAKPKVEMYSGSDDDDDFNKLPKKA	X;X;X;X;X;X;X;X;X;X;X;X;X;X;X;Phospho (STY);X;X;X;X;X;X;X;X;X;X;X;X;X;X;X	VEMYS(0.971)GS(0.029)DDDDDFNKLPK	VEMY(-60)S(15.24)GS(-15.24)DDDDDFNKLPK	3	718.957	16562000	9833900	10360000	0	0	0
O14683_S14	Tumor protein p53-inducible protein 11	TP53I11	169.55	S	1	__MAAKQPPPLMKKHSQTDLVSRLKTRKILG	X;X;X;X;X;X;X;X;X;X;X;X;X;X;X;Phospho (STY);X;X;X;X;X;X;X;X;X;X;X;X;X;X;X	KHS(1)QTDLVSR	KHS(34.34)QT(-34.34)DLVS(-137.73)R	3	417.534	0	53898000	0	40499000	0	0
O60885_S1126	Bromodomain-containing protein 4	BRD4	62.678	S	1	KEEKIHSPIIRSEPFSPSLRPEPPKHPESIK	X;X;X;X;X;X;Phospho (STY);X;X;X;X;X;X;X;X;Phospho (STY);X;X;X;X;X;X;X;X;X;X;X;X;X;X;X	SEPFS(0.972)PS(0.028)LRPEPPKHPESIK	S(-42.68)EPFS(15.47)PS(-15.47)LRPEPPKHPES(-38.03)IK	4	585.541	42089000	35875000	33646000	0	0	0
O14686_S1671	Histone-lysine N-methyltransferase 2D	KMT2D	124	S	1	GVEHMECEIKLEGPVSPDVEPGKEETEESKK	X;X;X;X;X;X;X;X;X;X;X;X;X;X;X;Phospho (STY);X;X;X;X;X;X;X;X;X;X;X;X;X;X;X	LEGPVS(1)PDVEPGKEETEESK	LEGPVS(64.57)PDVEPGKEET(-64.57)EES(-82.24)K	3	746.002	0	37537000	0	0	0	17897000
O14686_S654	Histone-lysine N-methyltransferase 2D	KMT2D	73.632	S	1	PEESPMSPPPEVSRLSPLPVVSRLSPPPEES	X;X;X;X;X;X;X;X;X;X;X;X;X;X;X;Phospho (STY);X;X;X;X;X;X;X;X;X;X;X;X;X;X;X	LS(1)PLPVVSR	LS(56.72)PLPVVS(-56.72)R	2	524.284	3304800	8720800	6847800	0	0	0
O14686_S4359	Histone-lysine N-methyltransferase 2D	KMT2D	115.8	S	1	PKPQGPTLEPPPGRVSPAAAQLADTLFSKGL	X;X;X;X;X;X;X;X;X;X;X;X;X;X;X;Phospho (STY);X;X;X;X;X;X;X;X;X;X;X;X;X;X;X	VS(1)PAAAQLADTLFSK	VS(107.94)PAAAQLADT(-107.94)LFS(-115.06)K	2	799.895	0	6121600	6770100	2300500	0	0
Q99666_S1017	RANBP2-like and GRIP domain-containing protein 5/6;RANBP2-like and GRIP domain-containing protein 8;E3 SUMO-protein ligase RanBP2;RanBP2-like and GRIP domain-containing protein 4;RanBP2-like and GRIP domain-containing protein 3	RGPD5;RGPD8;RANBP2;RGPD4;RGPD3	77.024	S	1	LFSSQYGKMANKANTSGDFEKDDDAYKTEDS;LFSSRYGKMANKANTSGDFEKDDDAYKTEDS	X;X;X;X;X;X;X;X;X;X;X;X;X;X;X;Phospho (STY);X;X;X;X;X;X;X;X;X;X;X;X;X;X;X	ANT(0.091)S(0.906)GDFEKDDDAY(0.002)KTEDSDDIHFEPVVQMPEK	ANT(-9.96)S(9.96)GDFEKDDDAY(-27.4)KT(-36)EDS(-36.86)DDIHFEPVVQMPEK	4	963.908	0	0	19990000	0	0	0
Q99666_S1534	RANBP2-like and GRIP domain-containing protein 5/6;RANBP2-like and GRIP domain-containing protein 8	RGPD5;RGPD8	56.916	S	1	VEVSSTSETTTKAVVSPPKFVFVSESVKRIF	X;X;X;X;X;X;X;X;X;X;X;X;X;X;X;Phospho (STY);X;X;X;X;X;X;X;X;X;X;X;X;X;X;X	AVVS(1)PPK	AVVS(55.06)PPK	2	389.199	0	30431000	27138000	0	14272000	16089000
O75151_S474	Lysine-specific demethylase PHF2	PHF2	131.26	S	1	SDEVCDGDREKEEPPSPIEATPPQSLLEKVS	X;X;X;X;X;X;X;X;X;X;X;X;X;X;X;Phospho (STY);X;X;X;X;X;X;X;X;X;X;X;X;X;X;X	EKEEPPS(1)PIEATPPQSLLEK	EKEEPPS(76.29)PIEAT(-76.29)PPQS(-99.23)LLEK	3	767.042	24958000	19662000	22341000	0	0	0
Q99666_S1275	RANBP2-like and GRIP domain-containing protein 5/6;RANBP2-like and GRIP domain-containing protein 8;E3 SUMO-protein ligase RanBP2;RanBP2-like and GRIP domain-containing protein 4;RanBP2-like and GRIP domain-containing protein 3	RGPD5;RGPD8;RANBP2;RGPD4;RGPD3	381.02	S	1	DSVSSSSVHASPLASSPVRKNLFRFDESTTG;DSVSSSSVHASPLASSPVRKNLFRFGESTTG	X;X;X;X;X;X;X;X;X;X;X;X;X;X;X;Phospho (STY);X;X;X;X;X;X;X;X;X;X;X;X;X;X;X	EDALDDSVSSSSVHASPLAS(0.032)S(0.968)PVRK	EDALDDS(-77.03)VS(-82.66)S(-77.46)S(-72.13)S(-69.78)VHAS(-45.18)PLAS(-14.81)S(14.81)PVRK	2	1311.11	0	8408200	12557000	0	0	0
Q99666_S128	RANBP2-like and GRIP domain-containing protein 5/6;RANBP2-like and GRIP domain-containing protein 8;E3 SUMO-protein ligase RanBP2;RanBP2-like and GRIP domain-containing protein 4;RanBP2-like and GRIP domain-containing protein 3;RANBP2-like and GRIP domain-containing protein 1;RANBP2-like and GRIP domain-containing protein 2	RGPD5;RGPD8;RANBP2;RGPD4;RGPD3;RGPD1;RGPD2	96.015	S	1	RAKYWLERAAKLFPGSPAIYKLKEQLLDCEG;RAKYWVERAAKLFPGSPAIYKLKEQLLDCEG	X;X;X;X;X;X;X;X;X;X;X;X;X;X;X;Phospho (STY);X;X;X;X;X;X;X;X;X;X;X;X;X;X;X	LFPGS(1)PAIYK	LFPGS(45.41)PAIY(-45.41)K	2	586.791	0	7954700	5817200	0	0	0
Q99666_S788	RANBP2-like and GRIP domain-containing protein 5/6;RANBP2-like and GRIP domain-containing protein 8;E3 SUMO-protein ligase RanBP2;RanBP2-like and GRIP domain-containing protein 4;RanBP2-like and GRIP domain-containing protein 3;RANBP2-like and GRIP domain-containing protein 1;RANBP2-like and GRIP domain-containing protein 2	RGPD5;RGPD8;RANBP2;RGPD4;RGPD3;RGPD1;RGPD2	115.13	S	1	SEIKHSTPSPTKYSLSPSKSYKYSPETPPRW;SEIKHSTPSPTRYSLSPSKSYKYSPKTPPRW	X;X;X;X;X;X;X;X;X;X;X;X;X;X;X;Phospho (STY);X;X;X;X;X;X;X;Phospho (STY);X;X;Phospho (STY);X;X;X;X	YSLS(0.996)PS(0.004)K	Y(-84.52)S(-78.36)LS(23.87)PS(-23.87)K	2	431.191	28789000	0	0	12577000	16846000	23440000
O75151_S537	Lysine-specific demethylase PHF2	PHF2	115.02	S	1	KLKDGGKKKGKKSRESASPTIPNLDLLEAHT	X;X;X;X;X;X;X;X;X;X;X;X;X;X;X;Phospho (STY);X;X;X;X;X;X;X;X;X;X;X;X;X;X;X	ES(0.792)AS(0.204)PT(0.004)IPNLDLLEAHTK	ES(5.9)AS(-5.9)PT(-23.05)IPNLDLLEAHT(-109.57)K	3	672.661	60259000	26112000	54728000	0	0	0
O14737_S119	Programmed cell death protein 5	PDCD5	49.243	S	1	EKTTTVKFNRRKVMDSDEDDDY_________	X;X;X;X;X;X;X;X;X;X;X;X;X;X;X;Phospho (STY);X;X;X;X;X;X;X;X;X;X;X;X;X;X;X	KVMDS(1)DEDDDY	KVMDS(38.72)DEDDDY(-38.72)	2	706.234	0	61397000	0	0	0	0
O75312_S19	Zinc finger protein ZPR1	ZPR1	88.634	S	1	SGAVEPGPPGAAVAPSPAPAPPPAPDHLFRP	X;X;X;X;X;X;X;X;X;X;X;X;X;X;X;Phospho (STY);X;X;X;X;X;X;X;X;X;X;X;X;X;X;X	AASGAVEPGPPGAAVAPS(1)PAPAPPPAPDHLFR	AAS(-66.48)GAVEPGPPGAAVAPS(66.48)PAPAPPPAPDHLFR	3	1031.17	3985100	7296700	13393000	0	0	0
O75420_S638	PERQ amino acid-rich with GYF domain-containing protein 1	GIGYF1	90.05	S	1	RGGDQNLLPTMSRSLSVPDSGRLWDVHTSAS	X;X;X;X;X;X;X;X;X;X;X;X;X;X;X;Phospho (STY);X;X;X;X;X;X;X;X;X;X;X;X;X;X;X	SLS(1)VPDSGR	S(-35.79)LS(35.79)VPDS(-63.93)GR	2	499.221	11337000	16204000	7872400	0	0	0
O94979_S527	Protein transport protein Sec31A	SEC31A	112.09	S	1	DGANVALKDSDQVAQSDGEESPAAEEQLLGE	X;X;X;X;X;X;X;X;X;X;X;X;X;X;X;Phospho (STY);X;X;X;X;X;X;X;X;X;X;X;X;X;X;X	DSDQVAQS(1)DGEESPAAEEQLLGEHIKEEK	DS(-50.74)DQVAQS(36.33)DGEES(-36.33)PAAEEQLLGEHIKEEK	4	812.858	25564000	12842000	15829000	0	0	0
O14757_S389	Serine/threonine-protein kinase Chk1	CHEK1	186.67	S	1;2	VKRMTRFFTKLDADKSYQCLKETCEKLGYQW	X;X;X;X;X;X;X;X;Phospho (STY);X;X;X;X;X;X;Phospho (STY);X;X;X;X;X;X;X;X;X;X;X;X;X;X;X	LDADKS(1)YQCLK	LDADKS(79.32)Y(-79.32)QCLK	2	710.813	41844000	0	0	0	0	0
O14757_S467	Serine/threonine-protein kinase Chk1	CHEK1	99.215	S	1	KRHFLKIKGKLIDIVSSQKIWLPAT______	X;X;X;X;X;X;X;X;X;X;X;X;X;X;X;Phospho (STY);X;X;X;X;X;X;X;X;X;X;X;X;X;X;X	LIDIVS(0.878)S(0.122)QK	LIDIVS(8.56)S(-8.56)QK	2	541.778	14163000	0	0	10509000	0	5837600
O14757_S333	Serine/threonine-protein kinase Chk1	CHEK1	297.28	S	1	QPEPRTGLSLWDTSPSYIDKLVQGISFSQPT	X;X;X;X;X;X;X;X;X;X;X;X;X;X;X;Phospho (STY);X;X;X;X;X;X;X;X;X;X;X;X;X;X;X	TGLSLWDTS(0.001)PS(0.999)YIDK	T(-202.61)GLS(-159.35)LWDT(-44.86)S(-28.72)PS(28.72)Y(-99.99)IDK	2	881.9	65619000	0	25572000	2434300	0	0
O14757_S286	Serine/threonine-protein kinase Chk1	CHEK1	197.47	S	1	KGAKRPRVTSGGVSESPSGFSKHIQSNLDFS	X;X;X;X;X;X;X;X;X;X;X;X;X;X;X;Phospho (STY);X;X;X;X;X;X;X;X;X;X;X;X;X;X;X	VTSGGVS(0.001)ES(0.974)PS(0.025)GFS(0.001)K	VT(-109.61)S(-63.41)GGVS(-32.13)ES(15.97)PS(-15.97)GFS(-29.78)K	2	753.33	0	0	0	0	46056000	0
O14757_S288	Serine/threonine-protein kinase Chk1	CHEK1	195.6	S	1	AKRPRVTSGGVSESPSGFSKHIQSNLDFSPV	X;X;X;X;X;X;X;X;X;X;X;X;X;X;X;Phospho (STY);X;X;X;X;X;X;X;X;X;X;X;X;X;X;X	VTSGGVSES(0.015)PS(0.978)GFS(0.007)K	VT(-147.13)S(-100.29)GGVS(-52.48)ES(-18.27)PS(18.27)GFS(-21.28)K	2	753.33	0	70479000	0	53135000	0	37360000
O14929_S361	Histone acetyltransferase type B catalytic subunit	HAT1	130.22	S	1	EQYRSYRLDIKRRLISPYKKKQRDLAKMRKC	X;X;X;X;X;X;X;X;X;X;X;X;X;X;X;Phospho (STY);X;X;X;X;X;X;X;X;X;X;X;X;X;X;X	LIS(1)PYK	LIS(83.18)PY(-83.18)K	2	400.701	0	21412000	21109000	5869700	5563900	9940300
P19105_S19	Myosin regulatory light chain 12A;Myosin regulatory light polypeptide 9;Myosin regulatory light chain 12B	MYL12A;MYL9;MYL12B	240.45	S	1	KRTKTKTKKRPQRATSNVFAMFDQSQIQEFK	X;X;X;X;X;X;X;X;X;X;X;X;X;X;X;Phospho (STY);X;X;X;X;X;X;X;X;X;X;X;X;X;X;X	AT(0.004)S(0.996)NVFAMFDQSQIQEFK	AT(-23.85)S(23.85)NVFAMFDQS(-200.58)QIQEFK	2	1085.98	37416000	4648700	8766600	0	0	0
O14974_S445	Protein phosphatase 1 regulatory subunit 12A	PPP1R12A	240.73	S	1	DESPATWRLGLRKTGSYGALAEITASKEGQK	X;X;X;X;X;X;X;X;X;X;X;X;X;X;X;Phospho (STY);X;X;X;X;X;X;X;X;X;X;X;X;X;X;X	TGS(1)YGALAEITASK	T(-50.74)GS(50.74)Y(-154.27)GALAEIT(-175.89)AS(-199.71)K	2	724.837	69216000	57434000	100590000	58197000	25739000	0
O14974_S507	Protein phosphatase 1 regulatory subunit 12A	PPP1R12A	117.86	S	1	TRLAYVAPTIPRRLASTSDIEEKENRDSSSL	X;X;X;X;X;X;X;X;X;X;X;X;X;X;X;Phospho (STY);X;X;X;X;X;X;X;X;X;X;X;X;X;X;X	LAS(0.992)T(0.008)SDIEEK	LAS(20.9)T(-20.9)S(-34.72)DIEEK	2	586.758	21141000	24605000	0	10415000	12696000	0
O14974_S910	Protein phosphatase 1 regulatory subunit 12A	PPP1R12A	97.175	S	1	TSAGDRYDSLLGRSGSYSYLEERKPYSSRLE	X;X;X;X;X;X;X;X;X;X;X;X;X;X;X;Phospho (STY);X;X;X;X;X;X;X;X;X;X;X;X;X;X;X	S(0.002)GS(0.998)YSYLEER	S(-27.85)GS(27.85)Y(-48.72)S(-38.4)Y(-67.47)LEER	2	635.753	33645000	0	0	25461000	0	22944000
O95425_S968	Supervillin	SVIL	216.83	S	1	KRALTGRDSGMEKYGSFEEAEASYPILNRAR	X;X;X;X;X;X;X;X;X;X;X;X;X;X;X;Phospho (STY);X;X;X;X;X;X;X;X;X;X;X;X;X;X;X	YGS(1)FEEAEASYPILNR	Y(-109.64)GS(109.64)FEEAEAS(-139.05)Y(-189.37)PILNR	2	963.419	24214000	16205000	12785000	0	0	0
O95793_S390	Double-stranded RNA-binding protein Staufen homolog 1	STAU1	175	S	1	KKPGDGRKVTFFEPGSGDENGTSNKEDEFRM	X;X;X;X;X;X;X;X;X;X;X;X;X;X;X;Phospho (STY);X;X;X;X;X;X;X;X;X;X;X;X;X;X;X	VTFFEPGS(1)GDENGTSNKEDEFR	VT(-106.16)FFEPGS(52.21)GDENGT(-52.21)S(-58.3)NKEDEFR	3	848.018	39380000	43989000	38903000	0	0	0
O14980_S391	Exportin-1	XPO1	121.3	S	1	LAAELYRESPFSTSASPLLSGSQHFDVPPRR	X;X;X;X;X;X;X;X;X;X;X;X;X;X;X;Phospho (STY);X;X;X;X;X;X;X;X;X;X;X;X;X;X;X	ESPFST(0.002)S(0.037)AS(0.956)PLLS(0.006)GSQHFDVPPR	ES(-77.25)PFS(-42.87)T(-27.86)S(-14.11)AS(14.11)PLLS(-22.34)GS(-43.43)QHFDVPPR	3	841.723	0	13446000	24044000	0	0	0
O15013_S1284	Rho guanine nucleotide exchange factor 10	ARHGEF10	124.17	S	2	GDSLGSMTQKSDLSSSSGSLSLSHGSSSLEH	X;X;X;X;X;X;X;X;X;X;X;X;X;X;X;Phospho (STY);X;X;Phospho (STY);X;X;X;X;X;X;X;X;X;X;X;X	SDLSS(0.138)S(0.852)S(0.08)GS(0.893)LS(0.035)LS(0.002)HGSSSLEHR	S(-79.45)DLS(-35.77)S(-7.93)S(7.93)S(-11.03)GS(11.03)LS(-14.16)LS(-27.11)HGS(-45.19)S(-44.5)S(-50.3)LEHR	3	792.995	16024000	0	0	0	0	0
O15013_S1287	Rho guanine nucleotide exchange factor 10	ARHGEF10	124.17	S	2	LGSMTQKSDLSSSSGSLSLSHGSSSLEHRSE	X;X;X;X;X;X;X;X;X;X;X;Phospho (STY);Phospho (STY);X;X;Phospho (STY);X;X;X;X;X;X;X;X;X;X;X;X;X;X;X	SDLSS(0.138)S(0.852)S(0.08)GS(0.893)LS(0.035)LS(0.002)HGSSSLEHR	S(-79.45)DLS(-35.77)S(-7.93)S(7.93)S(-11.03)GS(11.03)LS(-14.16)LS(-27.11)HGS(-45.19)S(-44.5)S(-50.3)LEHR	3	792.995	16024000	0	12477000	0	0	0
O15014_S358	Zinc finger protein 609	ZNF609	86.291	S		LDCTRHDWAPPRFCDSPTSDLEMRNGRGRGK	X;X;X;X;X;X;X;X;X;X;X;X;X;X;X;Phospho (STY);X;X;X;X;X;X;X;X;X;X;X;X;X;X;X	FCDS(0.992)PT(0.003)S(0.005)DLEMR	FCDS(23.01)PT(-24.94)S(-23.01)DLEMR	2	769.289	4298500	0	0	0	0	0
O15014_S491	Zinc finger protein 609	ZNF609	108.71	S	1	PGTKVEPTVLDRNCPSPVLIDCPHPNCNKKY	X;X;X;X;X;X;X;X;X;X;X;X;X;X;X;Phospho (STY);X;X;X;X;X;X;X;X;X;X;X;X;X;X;X	NCPS(1)PVLIDCPHPNCNKK	NCPS(87.33)PVLIDCPHPNCNKK	3	743.992	0	0	31904000	24035000	23118000	25003000
O15027_S2081	Protein transport protein Sec16A	SEC16A	40.533	S	1	PGWDRADSGPTQPPLSLSPAPETKRPGQAAK	X;X;X;X;X;X;X;X;X;X;X;X;X;X;X;Phospho (STY);X;X;X;X;X;X;X;X;X;X;X;X;X;X;X	ADS(0.007)GPT(0.024)QPPLS(0.883)LS(0.082)PAPET(0.005)K	ADS(-20.95)GPT(-15.74)QPPLS(10.31)LS(-10.31)PAPET(-22.8)K	3	658.314	0	0	0	0	3607600	0
O15027_S2083	Protein transport protein Sec16A	SEC16A	87.49	S	1	WDRADSGPTQPPLSLSPAPETKRPGQAAKKE	X;X;X;X;X;X;X;X;X;X;X;X;X;X;X;Phospho (STY);X;X;X;X;X;X;X;X;X;X;X;X;X;X;X	ADSGPTQPPLS(0.035)LS(0.96)PAPET(0.005)K	ADS(-63.92)GPT(-53.65)QPPLS(-14.38)LS(14.38)PAPET(-22.66)K	2	986.967	0	0	0	0	6720400	6160300
O15027_S1069	Protein transport protein Sec16A	SEC16A	97.352	S	1	LERAQQELVPPQQQASPPQLPKAMFSELSNP	X;X;X;X;X;X;X;X;X;X;X;X;X;X;X;Phospho (STY);X;X;X;X;X;X;X;X;X;X;X;X;X;X;X	AQQELVPPQQQAS(1)PPQLPK	AQQELVPPQQQAS(68.63)PPQLPK	3	722.031	23664000	43441000	42198000	33687000	30250000	25448000
O95999_S134	B-cell lymphoma/leukemia 10	BCL10	185.71	S	1	CSSCEPFPDGATNNLSRSNSDESNFSEKLRA	X;X;X;X;X;X;X;X;X;X;X;X;X;X;X;Phospho (STY);X;X;X;X;X;X;X;X;X;X;X;X;X;X;X	CSSCEPFPDGAT(0.002)NNLS(0.998)R	CS(-155.12)S(-145.09)CEPFPDGAT(-27.43)NNLS(27.43)R	2	996.385	9220200	11186000	7504600	0	0	0
O15027_S595	Protein transport protein Sec16A	SEC16A	109.09	S	1	VSQNYRGSVSQPSTPSPPKPTGIFQTSANSS	X;X;X;X;X;X;X;X;X;X;X;X;X;X;X;Phospho (STY);X;X;X;X;X;X;X;X;X;X;X;X;X;X;X	GSVSQPS(0.029)T(0.029)PS(0.911)PPKPT(0.029)GIFQTSANSSFEPVK	GS(-64.45)VS(-64.45)QPS(-14.91)T(-14.91)PS(14.91)PPKPT(-14.91)GIFQT(-35.44)S(-48.91)ANS(-61.01)S(-61.01)FEPVK	3	1047.17	0	12747000	0	4530600	0	3442900
O15027_S1964	Protein transport protein Sec16A	SEC16A	54.263	S	1	LLPSAPQTLPDGPLASPARVPMFPVPLPPGP	X;X;X;X;X;X;X;X;X;X;X;X;X;X;X;Phospho (STY);X;X;X;X;X;X;X;X;X;X;X;X;X;X;X	LLPSAPQTLPDGPLAS(0.999)PAR	LLPS(-35.23)APQT(-34.73)LPDGPLAS(34.73)PAR	3	661.01	0	0	9277900	0	0	0
O96013_S291	Serine/threonine-protein kinase PAK 4	PAK4	55.95	S	1	CTPAAPAVPGPPGPRSPQREPQRVSHEQFRA	X;X;X;X;X;X;X;X;X;X;X;X;X;X;X;Phospho (STY);X;X;X;X;X;X;X;X;X;X;X;X;X;X;X	GAPSPGVLGPHASEPQLAPPACT(0.001)PAAPAVPGPPGPRS(0.999)PQREPQR	GAPS(-47.15)PGVLGPHAS(-47.16)EPQLAPPACT(-28.94)PAAPAVPGPPGPRS(28.94)PQREPQR	5	887.644	15895000	18132000	20114000	0	0	0
O15037_S359	Protein KHNYN	KHNYN	81.665	S	1	LQRLHNGNASPPRVPSPPPAPEPPWHCGDRG	X;X;X;X;X;X;X;X;X;X;X;X;X;X;X;Phospho (STY);X;X;X;X;X;X;X;X;X;X;X;X;X;X;X	VPS(1)PPPAPEPPWHCGDR	VPS(72.09)PPPAPEPPWHCGDR	3	659.289	0	0	0	0	5724100	5237600
O15042_S485	U2 snRNP-associated SURP motif-containing protein	U2SURP	205.62	S	1	HVYYRWKLYSILQGDSPTKWRTEDFRMFKNG	X;X;X;X;X;X;X;X;X;X;X;X;X;X;X;Phospho (STY);X;X;X;X;X;X;X;X;X;X;X;X;X;X;X	LYSILQGDS(0.817)PT(0.183)K	LY(-176.67)S(-129.88)ILQGDS(6.49)PT(-6.49)K	2	701.337	9880500	0	0	0	0	0
O15042_S181	U2 snRNP-associated SURP motif-containing protein	U2SURP	43.895	S		DQKNPPNQSSNERPPSLLVIETKKPPLKKGE	X;X;X;X;X;X;X;X;X;X;X;X;X;X;X;Phospho (STY);X;X;X;X;X;X;X;X;X;X;X;X;X;X;X	NPPNQS(0.008)S(0.024)NERPPS(0.883)LLVIET(0.086)K	NPPNQS(-20.65)S(-15.75)NERPPS(10.14)LLVIET(-10.14)K	3	767.381	0	0	17287000	0	0	0
P04792_S65	Heat shock protein beta-1	HSPB1	98.703	S	1	SWPGYVRPLPPAAIESPAVAAPAYSRALSRQ	X;X;X;X;X;X;X;X;X;X;X;X;X;X;X;Phospho (STY);X;X;X;X;X;X;X;X;X;X;X;X;X;X;X	PLPPAAIES(1)PAVAAPAYSR	PLPPAAIES(73.12)PAVAAPAY(-86.04)S(-73.12)R	3	653.331	14211000	15550000	16740000	0	0	0
P04920_S113	Anion exchange protein 2	SLC4A2	226.32	S	1	TPQGPGRKPRRRPGASPTGETPTIEEGEEDE	X;X;X;X;X;X;X;X;X;X;X;X;X;X;X;Phospho (STY);X;X;X;X;X;X;X;X;X;X;X;X;X;X;X	RRPGAS(1)PTGETPTIEEGEEDEDEASEAEGAR	RRPGAS(34.02)PT(-34.02)GET(-49.27)PT(-61.08)IEEGEEDEDEAS(-173.39)EAEGAR	3	1118.14	52305000	20893000	34844000	0	0	0
P05783_S7	Keratin, type I cytoskeletal 18	KRT18	148.14	S	1	_________MSFTTRSTFSTNYRSLGSVQAP	X;X;X;X;X;X;X;X;X;X;X;X;X;X;X;Phospho (STY);X;X;X;X;X;X;X;X;X;X;Phospho (STY);X;X;X;X	S(0.94)T(0.06)FSTNYR	S(11.94)T(-11.94)FS(-49.56)T(-86.45)NY(-137.73)R	2	528.213	34171000	36378000	36716000	0	0	0
O15067_S569	Phosphoribosylformylglycinamidine synthase	PFAS	97.32	S	1	IWGAEYQESNALLLRSPNRDFLTHVSARERC	X;X;X;X;X;X;X;X;X;X;X;X;X;X;X;Phospho (STY);X;X;X;X;X;X;X;X;X;X;X;X;X;X;X	S(1)PNRDFLTHVSAR	S(60.73)PNRDFLT(-60.73)HVS(-94.26)AR	3	527.251	0	0	0	0	10935000	0
P06400_S37	Retinoblastoma-associated protein	RB1	140.06	S	1	APPPPPPPEEDPEQDSGPEDLPLVRLEFEET	X;X;X;X;X;X;X;X;X;X;X;X;X;X;X;Phospho (STY);X;X;X;X;X;X;X;X;X;X;X;X;X;X;X	TAATAAAAAAEPPAPPPPPPPEEDPEQDS(1)GPEDLPLVR	T(-131.16)AAT(-131.16)AAAAAAEPPAPPPPPPPEEDPEQDS(131.16)GPEDLPLVR	4	962.953	135710000	65388000	108330000	0	0	0
O15084_S1011	Serine/threonine-protein phosphatase 6 regulatory ankyrin repeat subunit A	ANKRD28	72.34	S	1	TFNAINRYTNTSKTVSFEALPIMRNEPSSYC	X;X;X;X;X;X;X;X;X;X;X;X;X;X;X;Phospho (STY);X;X;X;X;X;X;X;X;X;X;X;X;X;X;X	T(0.001)VS(0.999)FEALPIMR	T(-30.74)VS(30.74)FEALPIMR	2	672.325	4683700	0	0	0	0	0
O15085_S150	Rho guanine nucleotide exchange factor 11	ARHGEF11	92.098	S	1	DPSPAGAPRITSVIPSPPPPPPLPPPQRITG	X;X;X;X;X;X;X;X;X;X;X;X;X;X;X;Phospho (STY);X;X;X;X;X;X;X;X;X;X;X;X;X;X;X	IT(0.008)S(0.007)VIPS(0.985)PPPPPPLPPPQR	IT(-20.92)S(-21.5)VIPS(20.92)PPPPPPLPPPQR	2	1034.06	0	0	11838000	0	3070700	3444600
O15085_S1295	Rho guanine nucleotide exchange factor 11	ARHGEF11	105.94	S	1	MGLCSLEHLPPRTRNSGIWESPELDRNLAED	X;X;X;X;X;X;X;X;X;X;X;X;X;X;X;Phospho (STY);X;X;X;X;X;X;X;X;X;X;X;X;X;X;X	NS(1)GIWESPELDR	NS(64.24)GIWES(-64.24)PELDR	2	741.817	7242000	26691000	11390000	8561700	3729800	0
O15085_S1458	Rho guanine nucleotide exchange factor 11	ARHGEF11	115.79	S	1	ELAHRELLKSLGGESSGGTTPVGSFHTEAAR	X;X;X;X;X;X;X;X;X;X;X;X;X;X;X;Phospho (STY);X;X;X;X;X;X;X;X;X;X;X;X;X;X;X	SLGGES(0.043)S(0.881)GGT(0.064)T(0.012)PVGSFHTEAAR	S(-63.7)LGGES(-13.1)S(11.41)GGT(-11.41)T(-18.67)PVGS(-43.04)FHT(-63.98)EAAR	3	728.99	0	0	0	0	0	13444000
P06748_S260	Nucleophosmin	NPM1	152.55	S	1	EDIKAKMQASIEKGGSLPKVEAKFINYVKNC	X;X;X;X;X;X;X;X;X;X;X;X;X;X;X;Phospho (STY);X;X;X;X;X;X;X;X;X;X;X;X;X;X;X	GGS(1)LPKVEAK	GGS(132.62)LPKVEAK	2	533.271	59435000	143610000	104240000	0	0	0
O15119_S707	T-box transcription factor TBX3	TBX3	204.52	S	1	LNSRSSTLSSSSMSLSPKLCAEKEAATSELQ	X;X;X;X;X;X;X;X;X;X;X;X;X;X;X;Phospho (STY);X;X;X;X;X;X;X;X;X;X;X;X;X;X;X	SSTLSSSSMS(0.005)LS(0.995)PK	S(-131.4)S(-131.4)T(-114.4)LS(-64.78)S(-60.22)S(-47.99)S(-35.68)MS(-22.81)LS(22.81)PK	2	739.826	14662000	17094000	9382500	14008000	14401000	13143000
O15155_S50	BET1 homolog	BET1	171.62	S	1	LTESLRSKVTAIKSLSIEIGHEVKTQNKLLA	X;X;X;X;X;X;X;X;X;X;X;X;X;X;X;Phospho (STY);X;X;X;X;X;X;X;X;X;X;X;X;X;X;X	SLS(1)IEIGHEVK	S(-50.41)LS(50.41)IEIGHEVK	2	646.318	0	6978900	7135200	0	0	0
O15164_S811	Transcription intermediary factor 1-alpha	TRIM24	189.84	S	1	NSSNGKSEWLDPSQKSPLHVGETRKEDDPNE	X;X;X;X;X;X;X;X;X;X;X;X;X;X;X;Phospho (STY);X;X;X;X;X;X;X;X;X;X;X;X;X;X;X	SEWLDPS(0.001)QKS(0.999)PLHVGETR	S(-118.14)EWLDPS(-28.99)QKS(28.99)PLHVGET(-66.47)R	3	716.004	103860000	89022000	0	44064000	32876000	39520000
P07355_S184	Annexin A2	ANXA2	238.83	S	1	KLMVALAKGRRAEDGSVIDYELIDQDARDLY	X;X;X;X;X;X;X;X;X;X;X;X;X;X;X;Phospho (STY);X;X;X;X;X;X;X;X;X;X;X;X;X;X;X	AEDGS(1)VIDYELIDQDAR	AEDGS(154.12)VIDY(-154.12)ELIDQDAR	2	994.928	22570000	17920000	17599000	0	0	0
O15226_S618	NF-kappa-B-repressing factor	NKRF	140.91	S	1	KRDIEQIIRNYARSESHTDLTFSRELTNDER	X;X;X;X;X;X;X;X;X;X;X;X;X;X;X;Phospho (STY);X;X;X;X;X;X;X;X;X;X;X;X;X;X;X	SES(1)HTDLTFSR	S(-45.81)ES(42)HT(-42)DLT(-91.46)FS(-111.36)R	2	680.282	23185000	0	0	0	0	0
P0CG23_S140	Zinc finger protein 853	ZNF853	53.166	S	1	DGQQQLSQLQQEKHQSVHHQELKPELQLMHQ	X;X;X;X;X;X;X;X;X;X;X;X;X;X;X;Phospho (STY);X;X;X;X;X;X;X;X;X;X;X;X;X;X;X	HQS(1)VHHQELK	HQS(53.17)VHHQELK	2	661.804	12921000	12326000	13088000	0	0	0
P11388_S1377	DNA topoisomerase 2-alpha	TOP2A	225.14	S	1	PKLSNKELKPQKSVVSDLEADDVKGSVPLSS	X;X;X;X;X;X;X;X;X;X;X;X;X;X;X;Phospho (STY);X;X;X;X;X;X;X;X;X;Phospho (STY);X;X;X;X;Phospho (STY)	SVVS(1)DLEADDVK	S(-87.22)VVS(87.22)DLEADDVK	2	678.8	62266000	54477000	34482000	0	0	0
O15231_S465	Zinc finger protein 185	ZNF185	194.1	S	1	RQSSPSGSEQLVRRESCGSSVLTDFEGKDVA	X;X;X;Phospho (STY);X;X;X;X;X;X;X;X;X;X;X;Phospho (STY);X;X;X;X;X;X;X;X;X;X;X;X;X;X;X	RES(0.99)CGS(0.008)S(0.002)VLTDFEGK	RES(21.03)CGS(-21.03)S(-25.98)VLT(-53.08)DFEGK	2	876.369	0	40651000	0	25005000	12286000	10067000
P12268_S122	Inosine-5'-monophosphate dehydrogenase 2	IMPDH2	261.63	S	1	VKKYEQGFITDPVVLSPKDRVRDVFEAKARH	X;X;X;X;X;X;X;X;X;X;X;X;X;X;X;Phospho (STY);X;X;X;X;X;X;X;X;X;X;X;X;X;X;X	KYEQGFITDPVVLS(1)PK	KY(-248.62)EQGFIT(-90.37)DPVVLS(90.37)PK	2	950.976	8028800	20827000	17117000	0	0	0
O15258_S2	Protein RER1	RER1	50.426	S	1	______________MSEGDSVGESVHGKPSV	X;X;X;X;X;X;X;X;X;X;X;X;X;X;X;Phospho (STY);X;X;X;X;X;X;X;X;X;X;X;X;X;X;X	S(0.999)EGDS(0.001)VGESVHGKPSVVYR	S(31.52)EGDS(-31.52)VGES(-42.43)VHGKPS(-49.61)VVY(-49.65)R	3	704.32	0	0	0	11678000	0	0
O15297_S432	Protein phosphatase 1D	PPM1D	79.804	S	1	PPVKSLEEDPWPRVNSKDHIPALVRSNAFSE	X;X;X;X;X;X;X;X;X;X;X;X;X;X;X;Phospho (STY);X;X;X;X;X;X;X;X;X;X;X;X;X;X;X	VNS(1)KDHIPALVR	VNS(79.8)KDHIPALVR	3	476.917	0	0	12364000	12498000	0	0
P12270_S379	Nucleoprotein TPR	TPR	244.52	S	1	KRKGAILSEEELAAMSPTAAAVAKIVKPGMK	X;X;X;X;X;X;X;X;X;X;X;X;X;X;X;Phospho (STY);X;X;X;X;X;X;X;X;X;X;X;X;X;X;X	GAILSEEELAAMS(0.912)PT(0.088)AAAVAK	GAILS(-182.38)EEELAAMS(10.14)PT(-10.14)AAAVAK	2	1055.51	8533600	8742500	8485800	0	0	0
P12956_S520	X-ray repair cross-complementing protein 6	XRCC6	131.83	S	1	DLTLPKVEAMNKRLGSLVDEFKELVYPPDYN	X;X;X;X;X;X;X;X;X;X;X;X;X;X;X;Phospho (STY);X;X;X;X;X;X;X;X;X;X;X;X;X;X;X	LGS(1)LVDEFK	LGS(99.75)LVDEFK	2	544.257	12533000	17303000	25399000	0	0	0
O15417_S1857	Trinucleotide repeat-containing gene 18 protein	TNRC18	84.842	S	1	ASGGGYRLGARERALSPGLEESGLGLLARFA	X;X;X;X;X;X;X;X;X;X;X;X;X;X;X;Phospho (STY);X;X;X;X;X;X;X;X;X;X;X;X;X;X;X	ALS(1)PGLEESGLGLLAR	ALS(58.41)PGLEES(-58.41)GLGLLAR	2	831.927	5901800	0	0	0	0	0
O15427_S464	Monocarboxylate transporter 4	SLC16A3	177.64	S	1;2	AEPEKNGEVVHTPETSV______________	X;X;X;X;X;X;X;X;X;X;X;Phospho (STY);X;X;X;Phospho (STY);X;X;X;X;X;X;X;X;X;X;X;X;X;X;X	NGEVVHTPET(0.014)S(0.986)V	NGEVVHT(-67.8)PET(-18.45)S(18.45)V	2	674.793	12092000	11529000	9454000	23620000	0	24636000
P15880_S264	40S ribosomal protein S2	RPS2	150.11	S	1	SYLTPDLWKETVFTKSPYQEFTDHLVKTHTR	Phospho (STY);X;X;X;X;X;X;X;X;X;X;X;X;X;X;Phospho (STY);X;X;X;X;X;X;X;X;X;X;X;X;X;X;X	S(1)PYQEFTDHLVK	S(66.25)PY(-66.25)QEFT(-97.54)DHLVK	2	772.345	9729200	6227700	9027700	0	0	0
P15924_S2821	Desmoplakin	DSP	217.01	S	1;2	ASVSSKGLPSPYNMSSAPGSRSGSRSGSRSG	X;X;X;X;X;X;X;X;X;X;X;X;X;X;X;Phospho (STY);X;X;X;Phospho (STY);X;X;X;X;X;X;X;X;X;X;X	GLPSPYNMS(0.063)S(0.936)APGS(0.002)R	GLPS(-130.06)PY(-144.16)NMS(-11.75)S(11.75)APGS(-27.49)R	2	800.845	42813000	71567000	34719000	0	0	0
P18031_S50	Tyrosine-protein phosphatase non-receptor type 1	PTPN1	82.417	S	1	AKLPKNKNRNRYRDVSPFDHSRIKLHQEDND	X;X;X;X;X;X;X;X;X;X;X;X;X;X;X;Phospho (STY);X;X;X;X;X;X;X;X;X;X;X;X;X;X;X	DVS(1)PFDHSR	DVS(53.46)PFDHS(-53.46)R	2	570.23	9073000	8858800	10036000	0	0	0
P18583_S1782	Protein SON	SON	183.56	S	1	AASPVVSSMPERASESSSEEKDDYEIFVKVK	X;X;Phospho (STY);X;X;X;X;X;X;X;X;X;X;X;X;Phospho (STY);X;X;X;X;X;X;X;X;X;X;X;X;X;X;X	ASES(0.99)S(0.01)SEEKDDYEIFVK	AS(-46.51)ES(20.11)S(-20.11)S(-38.51)EEKDDY(-145.47)EIFVK	3	681.621	19056000	17029000	17506000	0	0	0
O15541_S6	RING finger protein 113A	RNF113A	56.202	S	1	__________MAEQLSPGKAVDQVCTFLFKK	X;X;X;X;X;X;X;X;X;X;X;X;X;X;X;Phospho (STY);X;X;X;X;X;X;X;X;X;X;X;X;X;X;X	AEQLS(1)PGK	AEQLS(56.2)PGK	2	476.213	0	15513000	0	0	0	0
O43166_S162	Signal-induced proliferation-associated 1-like protein 1	SIPA1L1	113.54	S	1	ENMDSRFLMPEAYPSSPRKALRRIRQRSNSD	X;X;X;X;X;X;X;X;X;X;X;X;X;X;X;Phospho (STY);X;X;X;X;X;X;X;X;X;X;X;X;X;X;X	FLMPEAYPS(0.218)S(0.782)PR	FLMPEAY(-67.54)PS(-5.55)S(5.55)PR	2	737.825	0	14216000	0	0	0	0
O43166_S1549	Signal-induced proliferation-associated 1-like protein 1	SIPA1L1	114.7	S		KSTIEEDLKKLIDLESPTPESQKSFKFHALS	X;X;X;X;X;X;X;X;X;X;X;X;X;X;X;Phospho (STY);X;X;X;X;X;X;X;X;X;X;X;X;X;X;X	LIDLES(0.995)PT(0.004)PESQK	LIDLES(23.52)PT(-23.52)PES(-37.46)QK	2	768.863	0	20339000	21792000	0	0	0
O43166_S1270	Signal-induced proliferation-associated 1-like protein 1	SIPA1L1	115.34	S	1	SPSGRLMRQDPVVHLSPNKQGHSDSHYSSHS	X;X;X;X;X;X;X;X;X;X;X;X;X;X;X;Phospho (STY);X;X;X;X;X;X;X;X;X;X;X;X;X;X;X	QDPVVHLS(1)PNK	QDPVVHLS(56.17)PNK	2	657.316	0	0	11839000	7195600	10296000	8801500
O43166_S1585	Signal-induced proliferation-associated 1-like protein 1	SIPA1L1	79.639	S		FPSTPTSRRALHRTLSDESIYNSQREHFFTS	X;X;X;X;X;X;X;X;X;X;X;X;X;X;X;Phospho (STY);X;X;X;X;X;X;X;X;X;X;X;X;X;X;X	T(0.004)LS(0.995)DESIYNSQR	T(-23.74)LS(23.74)DES(-34.46)IY(-54.78)NS(-66.5)QR	2	746.819	23763000	0	0	11760000	0	11807000
O43169_S23	Cytochrome b5 type B	CYB5B	178.15	S	1	AEASGSDGKGQEVETSVTYYRLEEVAKRNSL	X;X;X;X;X;X;X;X;X;X;X;X;X;X;X;Phospho (STY);X;X;X;X;X;X;X;X;X;X;X;X;X;X;X	GQEVET(0.032)S(0.936)VT(0.032)YYR	GQEVET(-14.64)S(14.64)VT(-14.64)Y(-72.95)Y(-82.01)R	2	756.324	12052000	0	0	0	0	6699000
O43172_S483	U4/U6 small nuclear ribonucleoprotein Prp4	PRPF4	155.88	S	1	GAYDNTAKIWTHPGWSPLKTLAGHEGKVMGL	X;X;X;X;X;X;X;X;X;X;X;X;X;X;X;Phospho (STY);X;X;X;X;X;X;X;X;X;X;X;X;X;X;X	IWTHPGWS(1)PLK	IWT(-64.57)HPGWS(64.57)PLK	2	701.339	0	4979400	0	0	0	0
O43237_S194	Cytoplasmic dynein 1 light intermediate chain 2	DYNC1LI2	269.61	S	1	KDFQDYMEPEEGCQGSPQRRGPLTSGSDEEN	X;X;X;X;X;X;X;X;X;X;X;X;X;X;X;Phospho (STY);X;X;X;X;X;X;X;X;X;X;X;X;X;X;X	DFQDYMEPEEGCQGS(1)PQR	DFQDY(-163.96)MEPEEGCQGS(163.96)PQR	2	751.614	26893000	25006000	21925000	29387000	11158000	9765100
P18583_S2129	Protein SON	SON	189.31	S	1	QSKEDDDVIVNKPHVSDEEEEEPPFYHHPFK	X;X;X;X;X;X;X;X;X;X;X;X;X;X;X;Phospho (STY);X;X;X;X;X;X;X;X;X;X;X;X;X;X;X	EDDDVIVNKPHVS(1)DEEEEEPPFYHHPFK	EDDDVIVNKPHVS(126.17)DEEEEEPPFY(-126.17)HHPFK	4	692.304	274030000	166090000	202420000	0	0	0
O43290_S348	U4/U6.U5 tri-snRNP-associated protein 1	SART1	92.977	S	1	ILSKYDEELEGERPHSFRLEQGGTADGLRER	X;X;X;X;X;X;X;X;X;X;X;X;X;X;X;Phospho (STY);X;X;X;X;X;X;X;X;X;X;X;X;X;X;X	YDEELEGERPHS(1)FR	Y(-91.21)DEELEGERPHS(91.21)FR	3	615.26	0	0	0	0	16130000	0
O43294_S68	Transforming growth factor beta-1-induced transcript 1 protein	TGFB1I1	106.36	S	1	SGDKDHLYSTVCKPRSPKPAAPAAPPFSSSS	X;X;X;X;X;X;X;X;X;X;X;X;X;X;X;Phospho (STY);X;X;X;X;X;X;X;X;X;X;X;X;X;X;X	S(1)PKPAAPAAPPFSSSSGVLGTGLCELDR	S(53.58)PKPAAPAAPPFS(-54.21)S(-53.58)S(-59.75)S(-65.69)GVLGT(-99.9)GLCELDR	3	950.456	11947000	0	5732300	0	0	0
O43303_S400	Centriolar coiled-coil protein of 110 kDa	CCP110	68.942	S	1	ACHILINNPINACELSPKGKEQAMDLIIQDT	X;X;X;X;X;X;X;X;X;X;X;X;X;X;X;Phospho (STY);X;X;X;X;X;X;X;X;X;X;X;X;X;X;X	TSSACHILINNPINACELS(1)PK	T(-64.69)S(-64.69)S(-64.78)ACHILINNPINACELS(64.69)PK	3	807.043	0	9922900	8793400	0	0	0
P18583_S2029	Protein SON	SON	59.739	S	2	PVRLRRSRTPLRRRFSRSPIRRKRSRSSERG	X;X;X;X;X;X;X;X;X;X;X;X;X;X;X;Phospho (STY);X;Phospho (STY);X;X;X;X;X;X;X;X;X;X;X;X;X	RFS(1)RS(1)PIR	RFS(59.74)RS(59.74)PIR	3	393.513	38899000	67471000	69555000	0	0	0
O43353_S363	Receptor-interacting serine/threonine-protein kinase 2	RIPK2	93.228	S	1	SSQLHENSGSPETSRSLPAPQDNDFLSRKAQ	X;X;X;X;X;X;X;X;X;X;X;X;X;X;X;Phospho (STY);X;X;X;X;X;X;X;X;X;X;X;X;X;X;X	S(1)LPAPQDNDFLSR	S(87.33)LPAPQDNDFLS(-87.33)R	2	770.346	0	7530700	6294200	0	0	0
P18583_S2031	Protein SON	SON	59.739	S	2	RLRRSRTPLRRRFSRSPIRRKRSRSSERGRS	X;X;X;X;X;X;X;X;X;X;X;X;X;Phospho (STY);X;Phospho (STY);X;X;X;X;X;X;X;X;X;X;X;X;X;X;X	RFS(1)RS(1)PIR	RFS(59.74)RS(59.74)PIR	3	393.513	38899000	67471000	69555000	0	0	0
P18583_S2009	Protein SON	SON	108.31	S	2	TPSRRRRSRSVVRRRSFSISPVRLRRSRTPL	X;X;X;X;X;X;X;X;X;X;X;X;X;X;X;Phospho (STY);X;X;X;Phospho (STY);X;X;X;X;X;X;X;X;X;X;X	RRS(0.998)FS(0.018)IS(0.984)PVR	RRS(27.76)FS(-17.88)IS(17.88)PVR	3	455.546	6592500	10065000	6939400	0	0	0
P18583_S2013	Protein SON	SON	183.67	S	1;2	RRRSRSVVRRRSFSISPVRLRRSRTPLRRRF	X;X;X;X;X;X;X;X;X;X;X;Phospho (STY);X;Phospho (STY);X;Phospho (STY);X;X;X;X;X;X;X;X;X;X;X;X;X;X;X	SFS(1)IS(1)PVR	S(-39.01)FS(39.01)IS(72.08)PVR	2	526.714	6592500	10065000	6939400	0	0	0
P18669_S31	Phosphoglycerate mutase 1	PGAM1	131.35	S	1	WNLENRFSGWYDADLSPAGHEEAKRGGQALR	X;X;X;X;X;X;X;X;X;X;X;X;X;X;X;Phospho (STY);X;X;X;X;X;X;X;X;X;X;X;X;X;X;X	FSGWYDADLS(1)PAGHEEAK	FS(-109.04)GWY(-81.1)DADLS(81.1)PAGHEEAK	3	687.286	11351000	11677000	6957400	0	0	0
O43395_S619	U4/U6 small nuclear ribonucleoprotein Prp3	PRPF3	289.8	S	1	WDEQTSNTKGDDDEESDEEAVKKTNKCVLVW	X;X;X;X;X;X;X;X;X;X;X;X;X;X;X;Phospho (STY);X;X;X;X;X;X;X;X;X;X;X;X;X;X;X	WDEQTSNTKGDDDEES(1)DEEAVKK	WDEQT(-149.54)S(-135.67)NT(-109.16)KGDDDEES(109.16)DEEAVKK	3	912.366	0	83738000	0	43439000	0	39193000
O43399_S21	Tumor protein D54	TPD52L2	126.07	S	1	QDINLNSPNKGLLSDSMTDVPVDTGVAARTP	X;X;X;X;X;X;Phospho (STY);X;X;X;X;X;X;X;X;Phospho (STY);X;X;X;X;X;X;X;X;X;X;X;X;X;X;X	GLLS(0.002)DS(0.995)MT(0.003)DVPVDTGVAAR	GLLS(-26.41)DS(25.3)MT(-25.3)DVPVDT(-77.19)GVAAR	2	992.458	12146000	0	0	0	0	0
O43399_S12	Tumor protein D54	TPD52L2	324.83	S	1	____MDSAGQDINLNSPNKGLLSDSMTDVPV	X;X;X;X;X;X;X;X;X;X;X;X;X;X;X;Phospho (STY);X;X;X;X;X;X;X;X;Phospho (STY);X;X;X;X;X;X	MDSAGQDINLNS(1)PNK	MDS(-219.64)AGQDINLNS(219.64)PNK	2	863.361	74988000	74996000	73229000	73992000	36649000	33343000
O43399_S166	Tumor protein D54	TPD52L2	242.91	S	1	ISRKLGDMRNSATFKSFEDRVGTIKSKVVGD	X;X;X;X;X;X;X;X;X;X;X;X;X;X;X;Phospho (STY);X;X;X;X;X;X;X;X;X;X;X;X;X;X;X	NSATFKS(1)FEDR	NS(-118.55)AT(-56.25)FKS(56.25)FEDR	3	691.293	0	486000000	413410000	104210000	114460000	92911000
O43426_S1049	Synaptojanin-1	SYNJ1	63.69	S	1;2	SSSGLGTSPSSSPRTSPCQSPTISEGPVPSL	X;X;X;X;X;X;X;X;X;X;X;X;X;X;X;Phospho (STY);X;X;X;Phospho (STY);X;X;X;X;X;X;X;X;X;X;X	T(0.473)S(0.528)PCQS(0.756)PT(0.191)IS(0.051)EGPVPS(0.001)LPIRPSR	T(-0.49)S(0.49)PCQS(5.99)PT(-5.99)IS(-11.72)EGPVPS(-27.21)LPIRPS(-36.49)R	3	875.071	0	0	0	0	0	2801800
O43432_S1409	Eukaryotic translation initiation factor 4 gamma 3	EIF4G3	174.78	S	1	HNFLLEQKLDFIESDSPCSSEALSKKELSAE	X;X;X;X;X;X;X;X;X;X;X;X;X;X;X;Phospho (STY);X;X;X;X;X;X;X;X;X;X;X;X;X;X;X	LDFIES(0.002)DS(0.997)PCS(0.001)SEALSK	LDFIES(-28.05)DS(28.05)PCS(-29.4)S(-34.99)EALS(-64.78)K	2	982.913	18011000	22354000	0	0	0	0
P18858_S66	DNA ligase 1	LIG1	257.46	S	1;2	SPVKRPGRKAARVLGSEGEEEDEALSPAKGQ	Phospho (STY);X;X;X;X;X;X;X;X;X;X;X;X;X;X;Phospho (STY);X;X;X;X;X;X;X;X;X;Phospho (STY);X;X;X;X;X	VLGS(1)EGEEEDEALS(1)PAK	VLGS(171.83)EGEEEDEALS(171.83)PAK	2	960.382	22468000	28549000	16938000	0	0	0
O43432_S232	Eukaryotic translation initiation factor 4 gamma 3	EIF4G3	58.916	S	1	KQEEKPKPDPVLKSPSPVLRLVLSGEKKEQE	X;X;X;X;X;X;X;X;X;X;X;X;X;X;X;Phospho (STY);X;X;X;X;X;X;X;X;X;X;X;X;X;X;X	SPS(1)PVLR	S(-38.5)PS(38.5)PVLR	2	418.207	0	0	13328000	0	0	0
O43491_S715	Band 4.1-like protein 2	EPB41L2	138.15	S	1	KDERVITEEMNGKEISPGSGPGEIRKVEPVT	X;X;X;X;X;X;X;X;X;X;X;X;X;X;X;Phospho (STY);X;X;X;X;X;X;X;X;X;X;X;X;X;X;X	EIS(1)PGSGPGEIR	EIS(61.29)PGS(-61.29)GPGEIR	2	639.79	37371000	24755000	24392000	14576000	22928000	18282000
O43491_S39	Band 4.1-like protein 2	EPB41L2	187.11	S	1	KEKPKEVAENQQNQSSDPEEEKGSQPPPAAE	X;X;X;X;X;X;X;X;X;X;X;X;X;X;X;Phospho (STY);X;X;X;X;X;X;X;X;X;X;X;X;X;X;X	EVAENQQNQS(0.112)S(0.888)DPEEEKGSQPPPAAESQSSLR	EVAENQQNQS(-8.98)S(8.98)DPEEEKGS(-42.82)QPPPAAES(-100.57)QS(-118.38)S(-117.35)LR	3	1178.51	31155000	0	0	25701000	0	26328000
P18858_S76	DNA ligase 1	LIG1	329.59	S	1;2	ARVLGSEGEEEDEALSPAKGQKPALDCSQVS	X;X;X;X;X;Phospho (STY);X;X;X;X;X;X;X;X;X;Phospho (STY);X;X;X;X;X;X;X;X;X;X;X;Phospho (STY);X;X;Phospho (STY)	VLGS(1)EGEEEDEALS(1)PAK	VLGS(171.83)EGEEEDEALS(171.83)PAK	2	960.382	22468000	28549000	16938000	0	0	0
O43491_S683	Band 4.1-like protein 2	EPB41L2	188.69	S	1	EKRRITPLSLQTQGSSHETLNIVEEKKRAEV	X;X;X;X;X;X;X;X;X;X;X;X;X;X;X;Phospho (STY);X;X;X;X;X;X;X;X;X;X;X;X;X;X;X	ITPLSLQT(0.001)QGS(0.028)S(0.964)HET(0.007)LNIVEEK	IT(-141.62)PLS(-85.02)LQT(-30.54)QGS(-15.39)S(15.39)HET(-21.24)LNIVEEK	3	835.414	0	19221000	38695000	0	0	0
P20810_S243	Calpastatin	CAST	300.17	S	1	PDDAIDALSSDFTCGSPTAAGKKTEKEESTE	X;X;X;X;X;X;X;X;X;X;X;X;X;X;X;Phospho (STY);X;X;X;X;X;X;X;X;X;X;X;X;X;X;X	KEGITGPPADSSKPIGPDDAIDALSSDFTCGS(0.987)PT(0.013)AAGK	KEGIT(-205.5)GPPADS(-195.86)S(-196.25)KPIGPDDAIDALS(-114.56)S(-92.38)DFT(-53.85)CGS(18.9)PT(-18.9)AAGK	4	953.441	47813000	16655000	28211000	0	0	0
O43524_S413	Forkhead box protein O3	FOXO3	91.701	S	1	PSQPSPTGGLMQRSSSFPYTTKGSGLGSPTS	X;X;X;X;X;X;X;X;X;X;X;X;X;X;X;Phospho (STY);X;X;X;X;X;X;X;X;X;X;X;X;X;X;X	SS(0.002)S(0.998)FPYTTK	S(-40.91)S(-28.01)S(28.01)FPY(-69.85)T(-55.03)T(-61.15)K	2	549.231	11278000	0	11905000	0	0	0
P21291_S192	Cysteine and glycine-rich protein 1	CSRP1	191.19	S	1	PKGFGFGQGAGALVHSE______________	X;X;X;X;X;X;X;X;X;X;X;X;X;X;X;Phospho (STY);X;X;X;X;X;X;X;X;X;X;X;X;X;X;X	GFGFGQGAGALVHS(1)E	GFGFGQGAGALVHS(191.19)E	2	757.327	11577000	14985000	16621000	0	0	0
P23588_S597	Eukaryotic translation initiation factor 4B	EIF4B	259.53	S	1	NPASKFSSASKYAALSVDGEDENEGEDYAE_	X;X;X;X;X;X;X;X;X;X;X;X;X;X;X;Phospho (STY);X;X;X;X;X;X;X;X;X;X;X;X;X;X;X	YAALS(1)VDGEDENEGEDYAE	Y(-175.18)AALS(175.18)VDGEDENEGEDY(-242.32)AE	2	1078.4	35229000	17440000	16228000	0	0	0
O43683_S655	Mitotic checkpoint serine/threonine-protein kinase BUB1	BUB1	138.02	S	1	SCEENMVVPSRDGKFSPIQEKSPKQALSSHM	X;X;X;X;X;X;X;X;X;X;X;X;X;X;X;Phospho (STY);X;X;X;X;X;X;X;X;X;X;X;X;X;X;X	DGKFS(1)PIQEK	DGKFS(138.02)PIQEK	2	614.784	14990000	0	0	0	8949600	6607400
O43683_S596	Mitotic checkpoint serine/threonine-protein kinase BUB1	BUB1	145.44	S	1	VWGIRCNKTLAPSPKSPGDFTSAAQLASTPF	X;X;X;X;X;X;X;X;X;X;X;X;X;X;X;Phospho (STY);X;X;X;X;X;X;X;X;X;X;X;X;X;X;X	S(1)PGDFTSAAQLASTPFHK	S(40.06)PGDFT(-40.06)S(-54.68)AAQLAS(-117.95)T(-125.89)PFHK	3	647.963	10840000	5602200	0	0	0	0
O43719_S579	HIV Tat-specific factor 1	HTATSF1	243.99	S	1	EFEENGLEKDLDEEGSEKELHENVLDKELEE	X;X;X;X;X;X;X;X;X;X;X;X;X;X;X;Phospho (STY);X;X;X;X;X;X;X;X;X;X;X;X;X;X;X	DLDEEGS(1)EKELHENVLDK	DLDEEGS(174.47)EKELHENVLDK	3	726.986	241210000	159710000	118240000	82775000	78711000	58847000
O43719_S529	HIV Tat-specific factor 1	HTATSF1	183.45	S	1	ENGLAKESEDDLNKESEEEVGPTKESEEDDS	X;X;X;X;X;X;X;X;X;X;X;X;X;X;X;Phospho (STY);X;X;X;X;X;X;X;X;X;X;X;X;X;X;X	ESEDDLNKES(1)EEEVGPTK	ES(-77.56)EDDLNKES(77.56)EEEVGPT(-96.73)K	2	1057.94	0	0	0	13877000	11481000	0
O43719_S453	HIV Tat-specific factor 1	HTATSF1	292.98	S	1	GEFEEGASENNAKESSPEKEAEEGCPEKESE	X;X;X;X;X;X;X;X;X;X;X;X;X;X;X;Phospho (STY);X;X;X;X;X;X;X;X;X;X;X;X;X;X;X	ES(0.001)S(0.999)PEKEAEEGCPEKESEEGCPK	ES(-32.16)S(32.16)PEKEAEEGCPEKES(-233.72)EEGCPK	3	901.354	419620000	0	313270000	0	322140000	0
P24864_S103	G1/S-specific cyclin-E1	CCNE1	78.324	S	1	PNSTCKPRIIAPSRGSPLPVLSWANREEVWK	X;X;X;X;X;X;X;X;X;X;X;X;X;X;X;Phospho (STY);X;X;X;X;X;X;X;X;X;X;X;X;X;X;X	GS(1)PLPVLSWANR	GS(70.87)PLPVLS(-70.87)WANR	2	688.84	7264300	5208100	7591300	0	0	0
P25054_S1371	Adenomatous polyposis coli protein	APC	79.293	S	1	SGAKSPSKSGAQTPKSPPEHYVQETPLMFSR	X;X;X;X;X;X;X;X;X;X;X;X;X;X;X;Phospho (STY);X;X;X;X;X;X;X;X;X;X;X;X;X;X;X	S(1)PPEHYVQETPLMFSR	S(46.83)PPEHY(-46.83)VQET(-50.96)PLMFS(-76.65)R	3	666.632	5793900	3835800	3238700	0	0	0
O43719_S676	HIV Tat-specific factor 1	HTATSF1	335.34	S	1	KKAEEGDADEKLFEESDDKEDEDADGKEVED	X;X;X;X;X;X;X;X;X;X;X;X;X;X;X;Phospho (STY);X;X;X;X;X;X;X;X;X;X;X;X;X;X;X	LFEES(1)DDKEDEDADGKEVEDADEK	LFEES(188.17)DDKEDEDADGKEVEDADEK	4	946.373	53119000	0	0	21504000	16217000	22299000
O43719_S616	HIV Tat-specific factor 1	HTATSF1	155.97	S	1	EFEDDGSEKVLDEEGSEREFDEDSDEKEEEE	X;X;X;X;X;X;X;X;X;X;X;X;X;X;X;Phospho (STY);X;X;X;X;X;X;X;X;X;X;X;X;X;X;X	VLDEEGS(1)ER	VLDEEGS(96.17)ER	2	557.227	48617000	47747000	38292000	0	32785000	41143000
O43741_S184	5'-AMP-activated protein kinase subunit beta-2	PRKAB2	154.69	S	1	DSMESSETSCRDLSSSPPGPYGQEMYAFRSE	X;X;X;X;X;X;X;X;X;X;X;X;X;X;X;Phospho (STY);X;X;X;X;X;X;X;X;X;X;X;X;X;X;X	DLSS(0.016)S(0.984)PPGPYGQEMYAFR	DLS(-43.26)S(-17.88)S(17.88)PPGPY(-105.24)GQEMY(-125.15)AFR	2	1041.44	26870000	0	26076000	0	0	0
O43741_S108	5'-AMP-activated protein kinase subunit beta-2	PRKAB2	81.055	S	1	SGSFNNWSTKIPLIKSHNDFVAILDLPEGEH	X;X;X;X;X;X;X;X;X;X;X;X;X;X;X;Phospho (STY);X;X;X;X;X;X;X;X;X;X;X;X;X;X;X	S(1)HNDFVAILDLPEGEHQYK	S(79.63)HNDFVAILDLPEGEHQY(-79.63)K	3	764.683	13909000	0	0	0	0	0
O43765_S77	Small glutamine-rich tetratricopeptide repeat-containing protein alpha	SGTA	158.52	S	1;2	FEAAATGKEMPQDLRSPARTPPSEEDSAEAE	X;X;X;X;X;X;X;X;X;X;X;X;X;X;X;Phospho (STY);X;X;X;Phospho (STY);X;X;X;X;X;X;X;X;X;X;X	EMPQDLRS(1)PAR	EMPQDLRS(158.52)PAR	2	690.311	79310000	0	0	35083000	31331000	23227000
O43772_S9	Mitochondrial carnitine/acylcarnitine carrier protein	SLC25A20	53.034	S	1	_______MADQPKPISPLKNLLAGGFGGVCL	X;X;X;X;X;X;X;X;X;X;X;X;X;X;X;Phospho (STY);X;X;X;X;X;X;X;X;X;X;X;X;X;X;X	ADQPKPIS(1)PLK	ADQPKPIS(53.03)PLK	2	658.337	0	0	0	0	0	2678000
O43815_S245	Striatin	STRN	106.75	S		VLDNFKFLESAAADFSDEDEDDDVDGREKSV	X;X;X;X;X;X;X;X;X;X;X;X;X;X;X;Phospho (STY);X;X;X;X;X;X;X;X;X;X;X;X;X;X;X	FLESAAADFS(1)DEDEDDDVDGR	FLES(-56.36)AAADFS(56.36)DEDEDDDVDGR	2	1199.45	4962200	0	0	0	0	0
P26358_S714	DNA (cytosine-5)-methyltransferase 1	DNMT1	306.99	S	1	ADDDEEVDDNIPEMPSPKKMHQGKKKKQNKN	X;X;X;X;X;X;X;X;X;X;X;X;X;X;X;Phospho (STY);X;X;X;X;X;X;X;X;X;X;X;X;X;X;X	EADDDEEVDDNIPEMPS(1)PK	EADDDEEVDDNIPEMPS(306.99)PK	2	1112.93	119950000	127910000	117430000	0	0	0
P26368_S2	Splicing factor U2AF 65 kDa subunit	U2AF2	185.81	S	1	______________MSDFDEFERQLNENKQE	X;X;X;X;X;X;X;X;X;X;X;X;X;X;X;Phospho (STY);X;X;X;X;X;X;X;X;X;X;X;X;X;X;X	S(1)DFDEFER	S(85.53)DFDEFER	2	583.706	43051000	48116000	51796000	0	0	0
P27816_S507	Microtubule-associated protein 4	MAP4	209.11	S	1	VAPSTVKEVGLLKDMSPLSETEMALGKDVTP	X;X;X;X;X;X;X;X;X;X;X;X;X;X;X;Phospho (STY);X;X;X;X;X;X;X;X;X;X;X;X;X;Phospho (STY);X	DMS(1)PLSETEMALGK	DMS(80.78)PLS(-80.78)ET(-110.04)EMALGK	2	794.835	97649000	59119000	72439000	0	0	0
O43852_S44	Calumenin	CALU	244.67	S	1	HHEPQLSDKVHNDAQSFDYDHDAFLGAEEAK	X;X;X;X;X;X;X;X;X;X;X;X;X;X;X;Phospho (STY);X;X;X;X;X;X;X;X;X;X;X;X;X;X;X	VHNDAQS(1)FDYDHDAFLGAEEAK	VHNDAQS(125.05)FDY(-125.05)DHDAFLGAEEAK	2	853.687	0	66906000	77992000	21214000	0	0
P27816_S99	Microtubule-associated protein 4	MAP4	198.85	S	1	LANGGHGVEGSDTTGSPTEFLEEKMAYQEYP	X;X;X;X;X;X;X;X;X;X;X;X;X;X;X;Phospho (STY);X;X;X;X;X;X;X;X;X;X;X;X;X;X;X	KPCSETSQIEDTPSSKPTLLANGGHGVEGS(0.001)DT(0.003)T(0.039)GS(0.926)PT(0.029)EFLEEK	KPCS(-48.83)ET(-48.83)S(-49.18)QIEDT(-45.54)PS(-35.07)S(-35.07)KPT(-35.51)LLANGGHGVEGS(-30.19)DT(-25.18)T(-13.71)GS(13.71)PT(-14.98)EFLEEK	5	920.421	51211000	37069000	48743000	0	0	0
P28290_S869	Sperm-specific antigen 2	SSFA2	152.89	S	1;2	QERPLCEHTRTLSTHSVPNISGATCSAFASP	X;X;X;X;X;X;X;X;X;X;X;X;X;Phospho (STY);X;Phospho (STY);X;X;X;X;X;X;X;X;X;X;X;X;X;X;X	T(0.059)LS(0.475)T(0.544)HS(0.919)VPNIS(0.003)GATCSAFASPFGCPYSHR	T(-10.37)LS(-0.7)T(0.7)HS(8.74)VPNIS(-25.14)GAT(-38.01)CS(-51.65)AFAS(-68.46)PFGCPY(-87.69)S(-93.78)HR	3	1090.46	27490000	16288000	21662000	0	0	0
P29590_S518	Protein PML	PML	105.46	S	1;2;3	RSSPEQPRPSTSKAVSPPHLDGPPSPRSPVI	X;X;X;X;X;X;X;X;X;X;X;X;X;X;X;Phospho (STY);X;X;X;X;X;X;X;X;Phospho (STY);X;X;Phospho (STY);X;X;X	AVS(1)PPHLDGPPS(1)PR	AVS(80.41)PPHLDGPPS(80.41)PR	3	793.842	9665200	14568000	12188000	0	0	0
P29590_S527	Protein PML	PML	132.81	S	1;2;3	STSKAVSPPHLDGPPSPRSPVIGSEVFLPNS	X;X;X;X;X;X;Phospho (STY);X;X;X;X;X;X;X;X;Phospho (STY);X;X;Phospho (STY);X;X;X;X;X;X;X;X;X;X;X;X	AVS(1)PPHLDGPPS(1)PR	AVS(80.41)PPHLDGPPS(80.41)PR	3	793.842	9665200	14568000	12188000	0	0	0
O60231_S160	Putative pre-mRNA-splicing factor ATP-dependent RNA helicase DHX16	DHX16	127.22	S	1	KKKTGGSKQQTEKPESEDEWERTERERLQDL	X;X;X;X;X;X;X;X;X;X;X;X;X;X;X;Phospho (STY);X;X;X;X;X;X;X;X;X;X;X;X;X;X;X	QQTEKPES(1)EDEWER	QQT(-54.54)EKPES(54.54)EDEWER	3	624.255	151740000	0	133840000	0	0	0
O60244_S617	Mediator of RNA polymerase II transcription subunit 14	MED14	143.38	S	1	TKTGKQTRTNAKRKLSDDPCPVESKKTKRAG	X;X;X;X;X;X;X;X;X;X;X;X;X;X;X;Phospho (STY);X;X;X;X;X;X;X;X;X;X;X;X;X;X;X	KLS(1)DDPCPVESK	KLS(111.5)DDPCPVES(-111.5)K	2	727.815	0	0	0	0	10406000	11440000
O60256_S227	Phosphoribosyl pyrophosphate synthase-associated protein 2	PRPSAP2	316.13	S	1	GEAQDAESDLVDGRHSPPMVRSVAAIHPSLE	X;X;X;X;X;X;X;X;X;X;X;X;X;X;X;Phospho (STY);X;X;X;X;X;X;X;X;X;X;X;X;X;X;X	HS(1)PPMVR	HS(68.22)PPMVR	2	452.199	313410000	83381000	115990000	0	0	0
O60264_S825	SWI/SNF-related matrix-associated actin-dependent regulator of chromatin subfamily A member 5	SMARCA5	71.692	S	1	AQAQKEEQLKIDEAESLNDEELEEKEKLLTQ	X;X;X;X;X;X;X;X;X;X;X;X;X;X;X;Phospho (STY);X;X;X;X;X;X;X;X;X;X;X;X;X;X;X	IDEAES(1)LNDEELEEK	IDEAES(71.69)LNDEELEEK	2	921.88	0	11921000	0	0	0	0
P30048_S237	Thioredoxin-dependent peroxide reductase, mitochondrial	PRDX3	210.58	S	1	VETHGEVCPANWTPDSPTIKPSPAASKEYFQ	X;X;X;X;X;X;X;X;X;X;X;X;X;X;X;Phospho (STY);X;X;X;X;X;X;X;X;X;X;X;X;X;X;X	AFQYVETHGEVCPANWTPDS(0.992)PT(0.008)IKPSPAASK	AFQY(-179.38)VET(-155.59)HGEVCPANWT(-55.34)PDS(21.04)PT(-21.04)IKPS(-41.53)PAAS(-56.81)K	3	1155.87	80823000	54602000	69454000	0	0	0
P30622_S348	CAP-Gly domain-containing linker protein 1;CAP-Gly domain-containing linker protein 2	CLIP1;CLIP2	165.16	S	1	SGLLTETSSRYARKISGTTALQEALKEKQQH;TGLLTETSSRYARKISGTTALQEALKEKQQH	X;X;X;X;X;X;X;X;X;X;X;X;X;X;X;Phospho (STY);X;X;X;X;X;X;X;X;X;X;X;X;X;X;X	KIS(1)GTTALQEALK	KIS(41.76)GT(-41.76)T(-45.23)ALQEALK	2	720.379	9870900	5852100	6844300	0	0	0
P33991_S326	DNA replication licensing factor MCM4	MCM4	52.6	S		HTTRVEMDRGRIAEPSVCGRCHTTHSMALIH	X;X;X;X;X;X;X;X;X;X;X;X;X;X;X;Phospho (STY);X;X;X;X;X;X;X;X;X;X;X;X;X;X;X	IAEPS(1)VCGR	IAEPS(52.6)VCGR	2	534.731	20803000	14136000	11430000	0	0	0
O60282_S935	Kinesin heavy chain isoform 5C	KIF5C	90.464	S	1	AQIAKPIRPGHYPASSPTAVHAIRGGGGSSS	X;X;X;X;X;X;X;X;X;X;X;X;X;X;X;Phospho (STY);X;X;X;X;X;X;X;X;X;X;X;X;X;X;X	PIRPGHYPAS(0.19)S(0.81)PTAVHAIR	PIRPGHY(-41.07)PAS(-6.3)S(6.3)PT(-34.17)AVHAIR	4	527.52	0	16669000	0	0	0	0
P35251_S156	Replication factor C subunit 1	RFC1	95.822	S	1	MKKNEENTKTKNKPLSPIKLTPTSVLDYFGT	X;X;X;X;X;X;X;X;X;X;X;X;X;X;X;Phospho (STY);X;X;X;X;X;X;X;X;X;X;X;X;X;X;X	NKPLS(1)PIK	NKPLS(95.82)PIK	2	488.765	100510000	149160000	144390000	0	0	0
O60292_S146	Signal-induced proliferation-associated 1-like protein 3	SIPA1L3	58.079	S	1	ASSGSKAFHRLSRRRSKDVEFQDGWPRSPGR	X;X;X;X;X;X;X;X;X;X;X;X;X;X;X;Phospho (STY);X;X;X;X;X;X;X;X;X;X;X;X;X;X;X	S(1)KDVEFQDGWPR	S(58.08)KDVEFQDGWPR	3	515.224	2643900	0	0	0	0	0
P35548_S123	Homeobox protein MSX-2	MSX2	173.96	S	1	NSEDGAAWMQEPGRYSPPPRHMSPTTCTLRK	X;X;X;X;X;X;X;X;X;X;X;X;X;X;X;Phospho (STY);X;X;X;X;X;X;X;X;X;X;X;X;X;X;X	SENSEDGAAWMQEPGRYS(1)PPPR	S(-163.98)ENS(-127.12)EDGAAWMQEPGRY(-62.8)S(62.8)PPPR	3	847.688	36037000	36724000	30110000	0	0	0
P35568_S1145	Insulin receptor substrate 1	IRS1	196.68	S	1	GSSSSSEDVKRHSSASFENVWLRPGELGGAP	X;X;X;X;X;X;X;X;X;X;X;X;X;X;X;Phospho (STY);X;X;X;X;X;X;X;X;X;X;X;X;X;X;X	HSS(0.001)AS(0.999)FENVWLRPGELGGAPK	HS(-36.64)S(-31.02)AS(31.02)FENVWLRPGELGGAPK	3	773.702	76720000	54789000	69694000	0	0	0
P41208_S20	Centrin-2	CETN2	217.35	S	1	FKKANMASSSQRKRMSPKPELTEEQKQEIRE	X;X;X;X;X;X;X;X;X;X;X;X;X;X;X;Phospho (STY);X;X;X;X;X;X;X;X;X;X;X;X;X;X;X	RMS(1)PKPELTEEQK	RMS(105.58)PKPELT(-105.58)EEQK	3	551.595	129300000	111040000	96751000	0	0	0
O60333_S1487	Kinesin-like protein KIF1B	KIF1B	42.568	S		VRGEENLAGWRPRGDSLILEHQWELEKLELL	X;X;X;X;X;X;X;X;X;X;X;X;X;X;X;Phospho (STY);X;X;X;X;X;X;X;X;X;X;X;X;X;X;X	GDS(1)LILEHQWELEK	GDS(42.57)LILEHQWELEK	3	592.945	6165600	0	0	0	0	0
O60333_S1057	Kinesin-like protein KIF1B	KIF1B	143.5	S	1	NQSDFSSVAMTRSGLSLEELRIVEGQGQSSE	X;X;X;X;X;X;X;X;X;X;X;X;X;X;X;Phospho (STY);X;X;X;X;X;X;X;X;X;X;X;X;X;X;X	SGLS(1)LEELR	S(-53.53)GLS(53.53)LEELR	2	542.258	22528000	5576700	7943300	5666200	0	0
P42566_S814	Epidermal growth factor receptor substrate 15	EPS15	203.06	S	1	PFKLNDPFQPFPGNDSPKEKDPEIFCDPFTS	X;X;X;X;X;X;X;X;X;X;X;X;X;X;X;Phospho (STY);X;X;X;X;X;X;X;X;X;X;X;X;X;X;X	LNDPFQPFPGNDS(1)PK	LNDPFQPFPGNDS(177.42)PK	2	876.885	25853000	29175000	26330000	0	0	0
P42566_S324	Epidermal growth factor receptor substrate 15	EPS15	145.69	S	1	PPSDRASLQKNIIGSSPVADFSAIKELDTLN	X;X;X;X;X;X;X;X;X;X;X;X;X;X;X;Phospho (STY);X;X;X;X;X;X;X;X;X;X;X;X;X;X;X	NIIGS(0.1)S(0.899)PVADFSAIK	NIIGS(-9.52)S(9.52)PVADFS(-38.23)AIK	2	799.895	13070000	8820400	11716000	0	0	0
P42694_S1620	Probable helicase with zinc finger domain	HELZ	72.37	S	2	LQYRQVQSRSPPAVPSPPSSTDHSSHFSNFN	X;X;X;X;X;X;X;X;X;Phospho (STY);X;X;X;X;X;Phospho (STY);X;X;X;X;X;X;X;X;X;X;X;X;X;X;X	S(1)PPAVPS(0.999)PPS(0.001)STDHSSHFSNFNDNSR	S(55.75)PPAVPS(31.1)PPS(-31.1)S(-36.29)T(-41.22)DHS(-42)S(-42.26)HFS(-51.26)NFNDNS(-61.96)R	4	732.796	10814000	8578700	8325600	0	0	0
O60343_S588	TBC1 domain family member 4	TBC1D4	150.04	S	1	NIFSRGANRMRGRLGSVDSFERSNSLASEKD	X;X;X;X;X;X;X;X;X;X;X;X;X;X;X;Phospho (STY);X;X;X;X;X;X;X;X;X;X;X;X;X;X;X	LGS(1)VDSFER	LGS(81.91)VDS(-81.91)FER	2	545.234	73836000	0	32337000	36216000	0	26765000
O60343_S591	TBC1 domain family member 4	TBC1D4	141.08	S	1	SRGANRMRGRLGSVDSFERSNSLASEKDYSP	X;X;X;X;X;X;X;X;X;X;X;X;X;X;X;Phospho (STY);X;X;X;X;X;X;X;X;X;X;X;X;X;X;X	LGSVDS(1)FER	LGS(-55.55)VDS(55.55)FER	2	545.234	6310100	3614400	0	4665900	4547600	3808900
O60353_S620	Frizzled-6	FZD6	149.52	S	1	ASTPRLREQDCGEPASPAASISRLSGEQVDG	X;X;X;X;X;X;X;X;X;X;X;X;X;X;X;Phospho (STY);X;X;X;X;X;X;X;X;X;X;X;X;X;X;X	EQDCGEPAS(0.999)PAAS(0.001)ISR	EQDCGEPAS(32.3)PAAS(-32.3)IS(-43.83)R	2	877.856	0	22799000	17862000	11266000	11081000	12195000
O60493_S72	Sorting nexin-3	SNX3	119.39	S	1	LPIFKLKESTVRRRYSDFEWLRSELERESKV	X;X;X;X;X;X;X;X;X;X;X;X;X;X;X;Phospho (STY);X;X;X;X;X;X;X;X;X;X;X;X;X;X;X	RYS(1)DFEWLR	RY(-59.48)S(59.48)DFEWLR	2	676.295	15043000	0	0	0	0	0
O60502_S505	Protein O-GlcNAcase	MGEA5	128.89	S	1	AKMAEELKPMDTDKESIAESKSPEMSMQEDC	X;X;X;X;X;X;X;X;X;X;X;X;X;X;X;Phospho (STY);X;X;X;X;X;X;X;X;X;X;X;X;X;X;X	MAEELKPMDT(0.196)DKES(0.798)IAES(0.006)K	MAEELKPMDT(-6.1)DKES(6.1)IAES(-21.42)K	3	744.665	0	51149000	0	0	0	0
O60504_S530	Vinexin	SORBS3	263.9	S	1	EPRLRLCDDGPQLPTSPRLTAAARSARHPSS	X;X;X;X;X;X;X;X;X;X;X;X;X;X;X;Phospho (STY);X;X;X;X;X;X;X;X;X;X;X;X;X;X;X	LCDDGPQLPT(0.013)S(0.987)PR	LCDDGPQLPT(-18.97)S(18.97)PR	2	768.332	173040000	93776000	98777000	0	62325000	68191000
O60508_S43	Pre-mRNA-processing factor 17	CDC40	180.66	S	1	RCPLPAADSLMHLTKSPSSKPSLAVAVDSAP	X;X;X;X;X;X;X;X;X;X;X;X;X;X;X;Phospho (STY);X;X;X;X;X;X;X;X;X;X;X;X;X;X;X	S(0.97)PS(0.029)S(0.001)KPSLAVAVDSAPEVAVK	S(15.28)PS(-15.28)S(-29.24)KPS(-59.4)LAVAVDS(-127.87)APEVAVK	2	1060.04	13573000	0	9099000	0	0	0
O60524_S831	Nuclear export mediator factor NEMF	NEMF	102.39	S	1	LSAKERREMKKKKLPSDSGDLEALEGKDKEK	X;X;X;X;X;X;X;X;X;X;X;X;X;X;X;Phospho (STY);X;X;X;X;X;X;X;X;X;X;X;X;X;X;X	KLPS(0.965)DS(0.035)GDLEALEGK	KLPS(14.39)DS(-14.39)GDLEALEGK	2	819.885	19666000	0	0	0	0	0
O60524_S417	Nuclear export mediator factor NEMF	NEMF	415.13	S	1	QTNHVTMLLRNPYLLSEEEDDDVDGDVNVEK	X;X;X;X;X;X;X;X;X;X;X;X;X;X;X;Phospho (STY);X;X;X;X;X;X;X;X;X;X;X;X;X;X;X	NPYLLS(1)EEEDDDVDGDVNVEK	NPY(-171.19)LLS(171.19)EEEDDDVDGDVNVEK	2	1237.51	49898000	0	11764000	0	0	0
O60551_S38	Glycylpeptide N-tetradecanoyltransferase 2	NMT2	79.311	S	1	GIDGDNEEETEHAKGSPGGYLGAKKKKKKQK	X;X;X;X;X;X;X;X;X;X;X;X;X;X;X;Phospho (STY);X;X;X;X;X;X;X;X;X;X;X;X;X;X;X	GS(1)PGGYLGAK	GS(63.73)PGGY(-63.73)LGAK	2	493.721	0	8190400	9133900	0	7227100	5825600
O60583_S480	Cyclin-T2	CCNT2	274.81	S	1	HKQGQSQAASSSSVTSPIKMKIPIANTEKYM	X;X;X;X;X;X;X;X;X;X;X;X;X;X;X;Phospho (STY);X;X;X;X;X;X;X;X;X;X;X;X;X;X;X	QGQSQAASSSS(0.001)VT(0.021)S(0.977)PIK	QGQS(-216.08)QAAS(-78)S(-40.18)S(-34.3)S(-28.43)VT(-16.68)S(16.68)PIK	2	871.901	42053000	0	0	24768000	23704000	21719000
O60583_S601	Cyclin-T2	CCNT2	60.034	S	1	GSKHSADGIPPTVLRSPVGLSSDGISSSSSS	X;X;X;X;X;X;X;X;X;X;X;X;X;X;X;Phospho (STY);X;X;X;X;X;X;X;X;X;X;X;X;X;X;X	S(1)PVGLSSDGISSSSSSSR	S(42.29)PVGLS(-42.29)S(-47.48)DGIS(-53.15)S(-57.47)S(-57.33)S(-57.17)S(-57.17)S(-57.17)S(-57.17)R	2	888.886	0	0	0	8575900	0	0
O60658_S457	High affinity cAMP-specific and IBMX-insensitive 3',5'-cyclic phosphodiesterase 8A	PDE8A	100.11	S	1	NDLVGGLMSDGLRRLSGNEYVLSTKNTQMVS	X;X;X;X;X;X;X;X;X;X;X;X;X;X;X;Phospho (STY);X;X;X;X;X;X;X;X;X;X;X;X;X;X;X	RLS(1)GNEYVLSTK	RLS(52.55)GNEY(-52.55)VLS(-79.69)T(-93.69)K	2	723.853	0	13474000	0	0	5699900	6272900
O60684_S6	Importin subunit alpha-7	KPNA6	296.25	S	1	__________METMASPGKDNYRMKSYKNNA	X;X;X;X;X;X;X;X;X;X;X;X;X;X;X;Phospho (STY);X;X;X;X;X;X;X;X;X;X;X;X;X;X;X	METMAS(1)PGKDNYR	MET(-101.71)MAS(101.71)PGKDNY(-207.57)R	2	811.323	0	93503000	76646000	92296000	68759000	66362000
O60716_S252	Catenin delta-1	CTNND1	78.088	S	1	IEERYRPSMEGYRAPSRQDVYGPQPQVRVGG	X;X;X;X;X;X;X;X;X;X;X;X;X;X;X;Phospho (STY);X;X;X;X;X;X;X;X;X;X;X;X;X;X;X	APS(1)RQDVYGPQPQVR	APS(56.99)RQDVY(-56.99)GPQPQVR	3	889.423	45481000	0	0	13682000	0	0
P46013_S2466	Antigen KI-67	MKI67	137.37	S	1	EESMTDDKITEVSCKSPQPESFKTSRSSKQR	X;X;X;X;X;X;X;X;X;X;X;X;X;X;X;Phospho (STY);X;X;X;X;X;X;X;X;X;X;X;X;X;X;X	ELFQTPGHTEESMTDDKITEVS(0.015)CKS(0.971)PQPES(0.015)FK	ELFQT(-91.67)PGHT(-60.05)EES(-60.05)MT(-60.05)DDKIT(-43.71)EVS(-18.22)CKS(18.22)PQPES(-18.22)FK	4	941.419	81875000	59635000	40812000	0	0	0
O60716_S349	Catenin delta-1	CTNND1	138.45	S	1	YYWAPLAQHERGSLASLDSLRKGGPPPPNWR	X;X;X;X;X;X;X;X;X;X;X;X;X;X;X;Phospho (STY);X;X;X;X;X;X;X;X;X;X;X;X;X;X;X	GSLAS(1)LDSLR	GS(-72.18)LAS(46.98)LDS(-46.98)LR	2	549.763	25066000	14740000	0	10924000	0	0
P46019_S729	Phosphorylase b kinase regulatory subunit alpha, liver isoform	PHKA2	155.06	S	1	VPMTLPTKVLSAHRKSLNLVDSPQPLLEKVP	X;X;X;X;X;X;X;X;X;X;X;X;X;X;X;Phospho (STY);X;X;X;X;X;X;X;X;X;X;X;X;X;X;X	S(1)LNLVDSPQPLLEK	S(117.7)LNLVDS(-117.7)PQPLLEK	2	816.916	12205000	8319300	13618000	0	0	0
O60716_S857	Catenin delta-1	CTNND1	41.092	S		EGWKKSDFQVNLNNASRSQSSHSYDDSTLPL	X;X;X;X;X;X;X;X;X;X;X;X;X;X;X;Phospho (STY);X;X;X;X;X;X;Phospho (STY);X;X;X;X;X;X;X;X	SDFQVNLNNAS(1)R	S(-36.79)DFQVNLNNAS(36.79)R	2	722.814	0	0	0	0	2492100	0
O60716_S920	Catenin delta-1	CTNND1	208.33	S	1	STPNERGDHNRTLDRSGDLGDMEPLKGTTPL	X;X;X;X;X;X;X;X;X;X;X;X;X;X;X;Phospho (STY);X;X;X;X;X;X;X;X;X;X;X;X;X;X;X	S(1)GDLGDMEPLK	S(196.27)GDLGDMEPLK	2	621.26	17482000	0	31602000	24624000	0	0
O60716_S864	Catenin delta-1	CTNND1	183.24	S	1	FQVNLNNASRSQSSHSYDDSTLPLIDRNQKS	X;X;X;X;X;X;X;X;Phospho (STY);X;X;X;X;X;X;Phospho (STY);X;X;X;X;X;X;X;X;X;X;X;X;X;X;X	SQSS(0.006)HS(0.994)YDDSTLPLIDR	S(-64.69)QS(-35.04)S(-22.2)HS(22.2)Y(-71.59)DDS(-64.27)T(-70.49)LPLIDR	2	1000.93	31285000	0	0	0	0	0
O60716_S268	Catenin delta-1	CTNND1	205.07	S	1	RQDVYGPQPQVRVGGSSVDLHRFHPEPYGLE	X;X;X;X;X;X;X;X;X;X;X;X;X;X;X;Phospho (STY);X;X;X;X;X;X;X;X;X;X;X;X;X;X;X	VGGS(0.986)S(0.014)VDLHR	VGGS(18.6)S(-18.6)VDLHR	2	553.753	0	181770000	0	0	85505000	0
P46020_S981	Phosphorylase b kinase regulatory subunit alpha, skeletal muscle isoform	PHKA1	101.07	S	1	EFGVERSVRPTDSNVSPAISIHEIGAVGATK	X;X;X;X;X;X;X;X;X;X;X;X;X;X;X;Phospho (STY);X;X;X;Phospho (STY);X;X;X;X;X;X;X;X;X;X;X	S(0.002)VRPT(0.014)DS(0.13)NVS(0.853)PAIS(0.001)IHEIGAVGATK	S(-26.57)VRPT(-17.77)DS(-8.18)NVS(8.18)PAIS(-31.37)IHEIGAVGAT(-95.1)K	3	862.769	34452000	21075000	21303000	0	0	0
O60749_S185	Sorting nexin-2	SNX2	69.431	S	1	LSMFSKSEFSVKRRFSDFLGLHSKLASKYLH	X;X;X;X;X;X;X;X;X;X;X;X;X;X;X;Phospho (STY);X;X;X;X;X;X;X;X;X;X;X;X;X;X;X	RFS(1)DFLGLHSK	RFS(60.19)DFLGLHS(-60.19)K	3	462.89	8037600	0	0	0	0	0
O60763_S942	General vesicular transport factor p115	USO1	110.21	S	1	LKDLGHPVEEEDELESGDQEDEDDESEDPGK	X;X;X;X;X;X;X;X;X;X;X;X;X;X;X;Phospho (STY);X;X;X;X;X;X;X;X;X;X;X;X;X;X;X	LKDLGHPVEEEDELES(1)GDQEDEDDESEDPGKDLDHI	LKDLGHPVEEEDELES(57.92)GDQEDEDDES(-57.92)EDPGKDLDHI	4	832.346	31095000	0	0	0	0	0
O60784_S462	Target of Myb protein 1	TOM1	152.88	S	1	LEERAKAADRLPNLSSPSAEGPPGPPSGPAP	X;X;X;X;X;X;X;X;X;X;X;X;X;X;X;Phospho (STY);X;X;X;X;X;X;X;X;X;X;X;X;X;X;X	LPNLS(0.003)S(0.981)PS(0.015)AEGPPGPPSGPAPR	LPNLS(-24.76)S(18.03)PS(-18.03)AEGPPGPPS(-82.47)GPAPR	2	1081.52	0	20122000	0	0	0	0
Q99880_S37	Histone H2B type 1-L;Histone H2B type 1-M;Histone H2B type 1-N;Histone H2B type 1-H;Histone H2B type 2-F;Histone H2B type 1-C/E/F/G/I;Histone H2B type 1-D;Histone H2B type F-S;Histone H2B type 1-K	HIST1H2BL;HIST1H2BM;HIST1H2BN;HIST1H2BH;HIST2H2BF;HIST1H2BC;HIST1H2BD;H2BFS;HIST1H2BK	194.98	S	1	AQKKDGKKRKRSRKESYSVYVYKVLKQVHPD	X;X;X;X;X;X;X;X;X;X;X;X;X;X;X;Phospho (STY);X;X;X;X;X;X;X;X;X;X;X;X;X;X;X	KES(1)YSVYVYK	KES(54.07)Y(-85.69)S(-54.07)VY(-126.96)VY(-163.22)K	2	673.307	0	11397000	7395700	8671100	9288300	0
O60825_S493	6-phosphofructo-2-kinase/fructose-2,6-bisphosphatase 2;6-phosphofructo-2-kinase;Fructose-2,6-bisphosphatase	PFKFB2	125.72	S	1	RPRNYSVGSRPLKPLSPLRAQDMQEGAD___	X;X;X;X;X;X;X;X;X;X;X;X;X;X;X;Phospho (STY);X;X;X;X;X;X;X;X;X;X;X;X;X;X;X	PLKPLS(1)PLR	PLKPLS(86.01)PLR	2	550.815	10884000	5544800	6258300	9080900	0	7634300
O60825_S466	6-phosphofructo-2-kinase/fructose-2,6-bisphosphatase 2;6-phosphofructo-2-kinase;Fructose-2,6-bisphosphatase	PFKFB2	99.813	S	1	NNFPKNQTPVRMRRNSFTPLSSSNTIRRPRN	X;X;X;X;X;X;X;X;X;X;X;X;X;X;X;Phospho (STY);X;X;X;X;X;X;X;X;X;X;X;X;X;X;X	RNS(0.999)FT(0.001)PLSSSNTIR	RNS(29.8)FT(-29.8)PLS(-54)S(-54)S(-54)NT(-54)IR	2	830.396	0	6667000	6191800	0	5738900	9962100
O60832_S494	H/ACA ribonucleoprotein complex subunit 4	DKC1	237.39	S	1	AKAGLESGAEPGDGDSDTTKKKKKKKKAKEV	X;X;X;X;X;X;X;X;X;X;X;X;X;X;X;Phospho (STY);X;X;X;X;X;X;X;X;X;X;X;X;X;X;X	AGLESGAEPGDGDS(0.976)DT(0.021)T(0.004)K	AGLES(-140.28)GAEPGDGDS(16.72)DT(-16.72)T(-24.18)K	2	893.854	0	0	87161000	30214000	56223000	33516000
O60832_S513	H/ACA ribonucleoprotein complex subunit 4	DKC1	194.92	S	1	KKKKKKKKAKEVELVSE______________	X;X;X;X;X;X;X;X;X;X;X;X;X;X;X;Phospho (STY);X;X;X;X;X;X;X;X;X;X;X;X;X;X;X	EVELVS(1)E	EVELVS(84.23)E	2	442.686	8990300	11069000	11559000	7343900	9892500	7693200
P46087_S181	Probable 28S rRNA (cytosine(4447)-C(5))-methyltransferase	NOP2	223.4	S	1	ARKQKAREAAAGIQWSEEETEDEEEEKEVTP	X;X;X;X;X;X;X;X;X;X;X;X;X;X;X;Phospho (STY);X;X;X;X;X;X;X;X;X;X;X;X;X;X;X	EAAAGIQWS(0.994)EEET(0.006)EDEEEEKEVTPESGPPK	EAAAGIQWS(22.54)EEET(-22.54)EDEEEEKEVT(-92.51)PES(-108.22)GPPK	3	1137.48	16985000	10828000	9274700	0	0	0
P46100_S889	Transcriptional regulator ATRX	ATRX	142.42	S	1	GSSDDAERKQERETFSSAEGTVDKDTTIMEL	X;X;X;X;X;X;X;X;X;X;X;X;X;X;X;Phospho (STY);X;X;X;X;X;X;X;X;X;X;X;X;X;X;X	ET(0.001)FS(0.982)S(0.017)AEGTVDKDTTIMELR	ET(-30.75)FS(17.61)S(-17.61)AEGT(-53.44)VDKDT(-91.64)T(-96.84)IMELR	3	770.678	36644000	27292000	36027000	0	0	0
O60841_S107	Eukaryotic translation initiation factor 5B	EIF5B	284.45	S	2	TSKDKKKKGQKGKKQSFDDNDSEELEDKDSK	X;X;X;X;X;X;X;X;X;X;X;X;X;X;X;Phospho (STY);X;X;X;X;X;Phospho (STY);X;X;X;X;X;X;X;X;X	KQS(1)FDDNDS(1)EELEDKDSK	KQS(198.71)FDDNDS(84.7)EELEDKDS(-84.7)K	2	763.621	76741000	47932000	0	17903000	0	0
O60841_S113	Eukaryotic translation initiation factor 5B	EIF5B	464.58	S	1;2	KKGQKGKKQSFDDNDSEELEDKDSKSKKTAK	X;X;X;X;X;X;X;X;X;Phospho (STY);X;X;X;X;X;Phospho (STY);X;X;X;X;X;X;X;X;X;X;X;X;X;X;X	QSFDDNDS(1)EELEDKDSK	QS(-253.11)FDDNDS(174.64)EELEDKDS(-174.64)K	2	1040.9	362750000	220300000	224590000	138030000	165170000	149560000
O60841_S435	Eukaryotic translation initiation factor 5B	EIF5B	157.85	S	1	EATLKLLQAQGVEVPSKDSLPKKRPIYEDKK	X;X;X;X;X;X;X;X;X;X;X;X;X;X;X;Phospho (STY);X;X;X;X;X;X;X;X;X;X;X;X;X;X;X	LLQAQGVEVPS(0.855)KDS(0.145)LPK	LLQAQGVEVPS(7.69)KDS(-7.69)LPK	3	630.331	0	24750000	29425000	0	0	0
P46937_S127	Transcriptional coactivator YAP1	YAP1	254.86	S	1	AGTAGALTPQHVRAHSSPASLQLGAVSPGTL	X;X;X;X;X;X;X;X;X;X;X;X;X;X;X;Phospho (STY);X;X;X;X;X;X;X;X;X;X;X;X;X;X;X	AHS(0.989)S(0.011)PASLQLGAVSPGTLTPTGVVSGPAATPTAQHLR	AHS(19.39)S(-19.39)PAS(-52.26)LQLGAVS(-134.66)PGT(-150.46)LT(-174.55)PT(-200.05)GVVS(-203.69)GPAAT(-212.53)PT(-211.42)AQHLR	3	1205.62	61396000	91544000	87236000	0	0	0
P48637_S415	Glutathione synthetase	GSS	102.45	S	1	KIEPEPFENCLLRPGSPARVVQCISELGIFG	X;X;X;X;X;X;X;X;X;X;X;X;X;X;X;Phospho (STY);X;X;X;X;X;X;X;X;X;X;X;X;X;X;X	IEPEPFENCLLRPGS(1)PAR	IEPEPFENCLLRPGS(64.83)PAR	2	721.342	15021000	29478000	38217000	0	0	0
O60885_S1083	Bromodomain-containing protein 4	BRD4	117.8	S	1	IHSPQMSQFQSLTHQSPPQQNVQPKKQELRA	X;X;X;X;X;X;X;X;X;X;X;X;X;X;X;Phospho (STY);X;X;X;X;X;X;X;X;X;X;X;X;X;X;X	EAPSPLMIHSPQMSQFQS(0.053)LT(0.032)HQS(0.915)PPQQNVQPK	EAPS(-89.65)PLMIHS(-70.4)PQMS(-49.29)QFQS(-12.38)LT(-14.5)HQS(12.38)PPQQNVQPK	4	920.186	0	82935000	79361000	10594000	0	0
O60885_S1117	Bromodomain-containing protein 4	BRD4	98.009	S	1	VQPQPLVVVKEEKIHSPIIRSEPFSPSLRPE	X;X;X;X;X;X;X;X;X;X;X;X;X;X;X;Phospho (STY);X;X;X;X;X;X;X;X;Phospho (STY);X;X;X;X;X;X	IHS(1)PIIR	IHS(98.01)PIIR	2	458.244	0	19369000	0	4599200	7968700	9261300
P49792_S1160	E3 SUMO-protein ligase RanBP2	RANBP2	233.17	S	1	PTLETANKNHETDGGSAHGDDDDDGPHFEPV	X;X;X;X;X;X;X;X;X;X;X;X;X;X;X;Phospho (STY);X;X;X;X;X;X;X;X;X;X;X;X;X;X;X	NHETDGGS(1)AHGDDDDDGPHFEPVVPLPDK	NHET(-63.84)DGGS(63.84)AHGDDDDDGPHFEPVVPLPDK	3	1050.43	27371000	17899000	21039000	0	0	0
O60934_S432	Nibrin	NBN	102.87	S	1	VSNTLAKMRIPNYQLSPTKLPSINKSKDRAS	X;X;X;X;X;X;X;X;X;X;X;X;X;X;X;Phospho (STY);X;X;X;X;X;X;X;X;X;X;X;X;X;X;X	IPNYQLS(0.843)PT(0.157)K	IPNY(-44.58)QLS(7.31)PT(-7.31)K	2	620.802	0	13063000	0	5523900	0	0
O75052_S266	Carboxyl-terminal PDZ ligand of neuronal nitric oxide synthase protein	NOS1AP	55.267	S	1	TGSKVSHPQEPMLTASPRMLLPSSSSKPPGL	X;X;X;X;X;X;X;X;X;X;X;X;X;X;X;Phospho (STY);X;X;X;X;X;X;X;X;X;X;X;X;X;X;X	VSHPQEPMLT(0.121)AS(0.879)PR	VS(-48.69)HPQEPMLT(-8.6)AS(8.6)PR	3	543.92	14859000	0	0	0	0	0
O75069_S430	Transmembrane and coiled-coil domains protein 2	TMCC2	51.787	S		QATHTAVVSKPREFASLIRNKFGSADNIAHL	X;X;X;X;X;X;X;X;X;X;X;X;X;X;X;Phospho (STY);X;X;X;X;X;X;X;X;X;X;X;X;X;X;X	PREFAS(1)LIR	PREFAS(51.79)LIR	2	584.797	0	0	6861600	0	0	0
O75113_S300	NEDD4-binding protein 1	N4BP1	98.292	S	1	RRFSDSEERHTKKQFSLENVQEGEILHDAKT	X;X;X;X;X;X;X;X;X;X;X;X;X;X;X;Phospho (STY);X;X;X;X;X;X;X;X;X;X;X;X;X;X;X	QFS(1)LENVQEGEILHDAK	QFS(98.29)LENVQEGEILHDAK	3	679.649	8770700	0	0	0	0	0
O75122_S529	CLIP-associating protein 2	CLASP2	68.845	S	1	ARSSRIPRPSVSQGCSREASRESSRDTSPVR	X;X;X;X;X;X;X;X;X;X;X;X;X;X;X;Phospho (STY);X;X;X;X;X;X;X;X;X;X;X;X;X;X;X	IPRPSVS(0.001)QGCS(0.999)R	IPRPS(-42.67)VS(-29.13)QGCS(29.13)R	3	475.222	17362000	0	0	0	10587000	10637000
O75122_S370	CLIP-associating protein 2	CLASP2	204.78	S	1	SSKASSLPGSLQRSRSDIDVNAAAGAKAHHA	X;X;X;X;X;X;X;X;X;X;X;X;X;X;X;Phospho (STY);X;X;X;X;X;X;X;X;X;X;X;X;X;X;X	S(0.001)RS(0.999)DIDVNAAAGAK	S(-28.5)RS(28.5)DIDVNAAAGAK	2	727.835	0	60688000	54392000	0	20674000	26924000
O75131_S243	Copine-3	CPNE3	116.71	S		TFQTTMTKLKEASRSSPVEFECINEKKRQKK	X;X;X;X;X;X;X;X;X;X;X;X;X;X;X;Phospho (STY);X;X;X;X;X;X;X;X;X;X;X;X;X;X;X	S(0.232)S(0.768)PVEFECINEK	S(-5.19)S(5.19)PVEFECINEK	2	759.813	0	9348500	0	12173000	0	0
P49792_S2668	E3 SUMO-protein ligase RanBP2	RANBP2	317.58	S	1	LPPTFFCYKNRPDYVSEEEEDDEDFETAVKK	X;X;X;X;X;X;X;X;X;X;X;X;X;X;X;Phospho (STY);X;X;X;X;X;X;X;X;X;X;X;X;X;X;X	NRPDYVS(1)EEEEDDEDFETAVK	NRPDY(-146.8)VS(146.8)EEEEDDEDFET(-155.49)AVK	2	866.013	71318000	57860000	55744000	0	0	0
P49841_S78	Glycogen synthase kinase-3 beta	GSK3B	210.93	S	1	GNGSFGVVYQAKLCDSGELVAIKKVLQDKRF	X;X;X;Phospho (STY);X;X;X;X;X;X;X;X;X;X;X;Phospho (STY);X;X;X;X;X;X;X;X;X;X;X;X;X;X;X	LCDS(1)GELVAIKK	LCDS(146)GELVAIKK	3	471.567	29789000	12049000	10569000	0	0	0
O75151_S705	Lysine-specific demethylase PHF2	PHF2	58.32	S	1	EFPIRRKKNAPKRDLSFLLDKKAVLPTPVTK	X;X;X;X;X;X;X;X;X;X;X;X;X;X;X;Phospho (STY);X;X;X;X;X;X;X;X;X;X;X;X;X;X;X	RDLS(1)FLLDKK	RDLS(58.32)FLLDKK	3	438.899	4023900	0	0	0	0	0
O75153_S664	Clustered mitochondria protein homolog	CLUH	225.56	S	1	SLESKSEDPPGQEAGSEEEGSSASGLAKVKE	X;X;X;X;X;X;X;X;X;X;X;X;X;X;X;Phospho (STY);X;X;X;X;X;X;X;X;X;X;X;X;X;X;X	SEDPPGQEAGS(1)EEEGSSASGLAK	S(-171.73)EDPPGQEAGS(58.63)EEEGS(-58.63)S(-68.54)AS(-78.39)GLAK	2	1149.97	29153000	26649000	0	0	0	0
P49841_S25	Glycogen synthase kinase-3 beta	GSK3B	395.88	S	1;2	FAESCKPVQQPSAFGSMKVSRDKDGSKVTTV	X;X;X;X;X;X;X;X;X;X;X;Phospho (STY);X;X;X;Phospho (STY);Oxidation (M);X;X;X;X;X;X;X;X;Phospho (STY);X;X;X;X;X	TTSFAESCKPVQQPSAFGS(1)MK	T(-285.43)T(-279.79)S(-251.55)FAES(-208.3)CKPVQQPS(-87.49)AFGS(87.49)MK	2	1184.52	201970000	196990000	266540000	0	0	0
O75179_S2045	Ankyrin repeat domain-containing protein 17	ANKRD17	110.94	S	2	PMPTAKEHYPVSSPSSPSPPAQPGGVSRNSP	X;X;X;X;X;X;X;X;X;X;X;X;X;X;X;Phospho (STY);X;Phospho (STY);X;X;X;X;X;X;X;X;X;X;X;X;X	EHYPVS(0.003)SPS(0.046)S(0.951)PS(0.999)PPAQPGGVSR	EHY(-43.21)PVS(-25.97)S(-33.97)PS(-13.18)S(13.18)PS(36.11)PPAQPGGVS(-48.88)R	3	794.005	23732000	20073000	0	19105000	0	0
O75179_S2047	Ankyrin repeat domain-containing protein 17	ANKRD17	97.057	S	2	PTAKEHYPVSSPSSPSPPAQPGGVSRNSPLD	X;X;X;X;X;X;X;X;X;X;X;X;Phospho (STY);Phospho (STY);X;Phospho (STY);X;X;X;X;X;X;X;X;X;X;X;X;X;X;X	EHYPVS(0.003)SPS(0.046)S(0.951)PS(0.999)PPAQPGGVSR	EHY(-43.21)PVS(-25.97)S(-33.97)PS(-13.18)S(13.18)PS(36.11)PPAQPGGVS(-48.88)R	3	794.005	23732000	20073000	0	19105000	19979000	0
O75179_S1709	Ankyrin repeat domain-containing protein 17	ANKRD17	89.08	S	1	GPSPLSSPNGKLTVASPKRGQKREEGWKEVV	X;X;X;X;X;X;X;X;X;X;X;X;X;X;X;Phospho (STY);X;X;X;X;X;X;X;X;X;X;X;X;X;X;X	LTVAS(1)PK	LT(-51.53)VAS(51.53)PK	2	398.204	8203800	17360000	0	0	0	0
O75179_S2081	Ankyrin repeat domain-containing protein 17	ANKRD17	101.38	S	1	ASPNKVASSSEQEAGSPPVVETTNTRPPNSS	X;Phospho (STY);X;X;X;X;X;X;X;X;X;X;X;X;X;Phospho (STY);X;X;X;X;X;X;X;X;X;X;X;X;X;X;X	VASSSEQEAGS(0.996)PPVVET(0.003)T(0.001)NTRPPNSSSSSGSSSAHSNQQQPPGSVSQEPRPPLQQSQVPPPEVR	VAS(-40.44)S(-40.44)S(-40.44)EQEAGS(25.52)PPVVET(-25.52)T(-31.35)NT(-43.05)RPPNS(-53.15)S(-53.15)S(-53.15)S(-53.15)S(-53.15)GS(-53.15)S(-53.15)S(-53.15)AHS(-62.64)NQQQPPGS(-75.95)VS(-79.91)QEPRPPLQQS(-79.91)QVPPPEVR	5	1334.43	14838000	0	0	0	24805000	18629000
P49841_S174	Glycogen synthase kinase-3 beta	GSK3B	82.59	S	1	KLYMYQLFRSLAYIHSFGICHRDIKPQNLLL	X;X;X;X;X;X;X;X;X;X;X;X;X;X;X;Phospho (STY);X;X;X;X;X;X;X;X;X;X;X;X;X;X;X	SLAYIHS(1)FGICHR	S(-51.06)LAY(-36.8)IHS(36.8)FGICHR	3	547.585	4767100	2466200	4121500	0	0	0
P50548_S531	ETS domain-containing transcription factor ERF	ERF	199.75	S	1	EGPGEAGGPLTPRRVSSDLQHATAQLSLEHR	X;X;X;X;X;X;X;X;X;X;Phospho (STY);X;X;X;X;Phospho (STY);X;X;X;X;X;X;X;X;X;X;X;X;X;X;X	RVS(0.849)S(0.151)DLQHATAQLSLEHR	RVS(7.5)S(-7.5)DLQHAT(-58.82)AQLS(-106.54)LEHR	4	532.763	27532000	12882000	12215000	0	0	0
O75369_S2107	Filamin-B	FLNB	119.04	S	1	EGRVKESITRTSRAPSVATVGSICDLNLKIP	X;X;X;X;X;X;X;X;X;X;X;X;X;X;X;Phospho (STY);X;X;X;X;X;X;X;X;X;X;X;X;X;X;X	APS(1)VATVGSICDLNLK	APS(51.2)VAT(-51.2)VGS(-100.51)ICDLNLK	2	862.918	0	0	16159000	4268600	0	0
O75369_S983	Filamin-B	FLNB	101.53	S	1	TRGAGGQGKLDVTILSPSRKVVPCLVTPVTG	X;X;X;X;X;X;X;X;X;X;X;X;X;X;X;Phospho (STY);X;X;X;X;X;X;X;X;X;X;X;X;X;X;X	LDVTILS(0.907)PS(0.093)RK	LDVT(-52.25)ILS(9.91)PS(-9.91)RK	2	654.85	0	0	0	2139800	0	0
O75369_S2478	Filamin-B	FLNB	159.75	S	1	VGSPFKAKVTGQRLVSPGSANETSSILVESV	X;X;X;X;X;X;X;X;X;X;X;X;X;X;X;Phospho (STY);X;X;X;X;X;X;X;X;X;X;X;X;X;X;X	LVS(1)PGSANETSSILVESVTR	LVS(39.44)PGS(-39.44)ANET(-84.51)S(-91.62)S(-97.55)ILVES(-146.57)VT(-150.38)R	2	1063.52	0	8273900	9361100	0	0	0
O75376_S224	Nuclear receptor corepressor 1	NCOR1	89.239	S	1	LEEEAAKPPEPEKPVSPPPVEQKHRSIVQII	X;X;X;X;X;X;X;X;X;X;X;X;X;X;X;Phospho (STY);X;X;X;X;X;X;X;X;X;X;X;X;X;X;X	QQQLEEEAAKPPEPEKPVS(1)PPPVEQK	QQQLEEEAAKPPEPEKPVS(89.24)PPPVEQK	3	997.157	0	0	12416000	0	4943600	0
O75381_S282	Peroxisomal membrane protein PEX14	PEX14	165.49	S	1	VSNESTSSSPGKEGHSPEGSTVTYHLLGPQE	X;X;X;X;X;X;X;Phospho (STY);Phospho (STY);X;X;X;X;X;X;Phospho (STY);X;X;X;X;X;X;X;X;X;X;X;X;X;X;X	EGHS(1)PEGSTVTYHLLGPQEEGEGVVDVK	EGHS(58.3)PEGS(-58.3)T(-58.3)VT(-65.22)Y(-65.87)HLLGPQEEGEGVVDVK	3	1010.8	17132000	0	0	0	0	0
O75382_S7	Tripartite motif-containing protein 3	TRIM3	191.37	S	1	_________MAKREDSPGPEVQPMDKQFLVC	X;X;X;X;X;X;X;X;X;X;X;X;X;X;X;Phospho (STY);X;X;X;X;X;X;X;X;X;X;X;X;X;X;X	REDS(1)PGPEVQPMDK	REDS(124.68)PGPEVQPMDK	2	832.853	20452000	0	0	12504000	0	0
P50851_S1118	Lipopolysaccharide-responsive and beige-like anchor protein	LRBA	183.05	S	1	EEEEDDDYVELKVEGSPTEEANLPTELQDNS	X;X;X;X;X;X;X;X;X;X;X;X;X;X;X;Phospho (STY);X;X;X;X;X;X;X;X;X;X;X;X;X;X;X	VEGS(0.839)PT(0.161)EEANLPTELQDNSLSPAASEAGEK	VEGS(7.18)PT(-7.18)EEANLPT(-81.8)ELQDNS(-149.83)LS(-159.36)PAAS(-168.92)EAGEK	3	1050.8	37154000	34283000	48354000	0	0	0
O75385_S450	Serine/threonine-protein kinase ULK1	ULK1	63.727	S	1	PTQVQNYQRIERNLQSPTQFQTPRSSAIRRS	X;X;X;X;X;X;X;X;X;X;X;X;X;X;X;Phospho (STY);X;X;X;X;X;X;X;X;X;X;X;X;X;X;X	NLQS(0.983)PT(0.016)QFQTPR	NLQS(17.81)PT(-17.81)QFQT(-34.39)PR	2	748.848	0	0	11638000	0	0	0
O75385_S623	Serine/threonine-protein kinase ULK1	ULK1	93.478	S	1	LPDFLQRNPLPPILGSPTKAVPSFDFPKTPS	X;X;X;X;X;X;X;X;X;X;X;X;X;X;X;Phospho (STY);X;X;X;X;X;X;X;X;X;X;X;X;X;X;Phospho (STY)	NPLPPILGS(0.83)PT(0.17)K	NPLPPILGS(6.89)PT(-6.89)K	2	657.347	0	0	19042000	6524200	3930400	4472700
O75385_S638	Serine/threonine-protein kinase ULK1	ULK1	129.77	S	1	SPTKAVPSFDFPKTPSSQNLLALLARQGVVM	Phospho (STY);X;X;X;X;X;X;X;X;X;X;X;X;X;X;Phospho (STY);X;X;X;X;X;X;X;X;X;X;X;X;X;X;X	TPS(0.97)S(0.03)QNLLALLAR	T(-53.18)PS(15.07)S(-15.07)QNLLALLAR	2	732.385	12526000	7537300	0	0	0	0
P51116_S603	Fragile X mental retardation syndrome-related protein 2	FXR2	87.339	S	2	SRRRRNRGNRTDGSISGDRQPVTVADYISRA	X;X;X;X;X;X;X;X;X;X;X;X;X;Phospho (STY);X;Phospho (STY);X;X;X;X;X;X;X;X;X;X;X;X;X;X;X	T(0.007)DGS(0.993)IS(1)GDRQPVTVADYISR	T(-21.56)DGS(21.56)IS(39.83)GDRQPVT(-39.83)VADY(-62.7)IS(-70.94)R	3	766.333	33680000	18757000	15844000	0	0	0
P51116_S566	Fragile X mental retardation syndrome-related protein 2	FXR2	282.62	S	1	RRTDEDRTVMDGGLESDGPNMTENGLEDESR	X;X;X;X;X;X;X;X;X;X;X;X;X;X;X;Phospho (STY);X;X;X;X;Oxidation (M);X;X;X;X;X;X;X;X;X;X	TVMDGGLES(1)DGPNMTENGLEDESRPQR	T(-189.25)VMDGGLES(67.68)DGPNMT(-67.68)ENGLEDES(-124.74)RPQR	3	1005.42	75986000	69608000	43007000	0	0	0
O75427_S506	Leucine-rich repeat and calponin homology domain-containing protein 4	LRCH4	99.344	S	1	TAPAPRPLGSIQRPNSFLFRSSSQSGSGPSS	X;X;X;X;X;X;X;X;X;X;X;X;X;X;X;Phospho (STY);X;X;X;X;X;X;X;X;X;X;X;X;X;X;X	PLGS(0.001)IQRPNS(0.999)FLFR	PLGS(-29.15)IQRPNS(29.15)FLFR	3	571.294	9138900	0	0	0	0	0
O75436_S315	Vacuolar protein sorting-associated protein 26A	VPS26A	75.911	S		EKLRKQRTNFHQRFESPESQASAEQPEM___	X;X;X;X;X;X;X;X;X;X;X;X;X;X;X;Phospho (STY);X;X;X;X;X;X;X;X;X;X;X;X;X;X;X	FES(0.877)PES(0.119)QAS(0.004)AEQPEM	FES(8.68)PES(-8.68)QAS(-23.65)AEQPEM	2	873.832	0	0	0	6332700	0	0
O75448_S862	Mediator of RNA polymerase II transcription subunit 24	MED24	322.43	S	1	FPLDDVQPSKLMRLLSSNEDDANILSSPTDR	X;X;X;X;X;X;X;X;X;X;X;X;X;X;X;Phospho (STY);X;X;X;X;X;X;X;X;X;X;X;X;X;X;X	LLS(1)SNEDDANILSSPTDR	LLS(36.93)S(-36.93)NEDDANILS(-249.99)S(-273.55)PT(-285.98)DR	2	1013.95	0	19182000	14980000	0	0	0
O75448_S873	Mediator of RNA polymerase II transcription subunit 24	MED24	240.13	S	1	MRLLSSNEDDANILSSPTDRSMSSSLSASQL	X;X;X;X;X;X;X;X;X;X;X;X;X;X;X;Phospho (STY);X;X;X;X;X;X;X;X;X;X;X;X;X;X;X	LLSSNEDDANILS(0.001)S(0.988)PT(0.01)DR	LLS(-186.57)S(-172.45)NEDDANILS(-28.38)S(19.78)PT(-19.78)DR	2	1013.95	0	8985000	0	0	0	0
P51610_S1507	Host cell factor 1;HCF N-terminal chain 1;HCF N-terminal chain 2;HCF N-terminal chain 3;HCF N-terminal chain 4;HCF N-terminal chain 5;HCF N-terminal chain 6;HCF C-terminal chain 1;HCF C-terminal chain 2;HCF C-terminal chain 3;HCF C-terminal chain 4;HCF C-terminal chain 5;HCF C-terminal chain 6	HCFC1	152.88	S	1	PVPGPSVPPPEELQVSPGPRQQLPPRQLLQS	X;X;X;X;X;X;X;X;X;X;X;X;X;X;X;Phospho (STY);X;X;X;X;X;X;X;X;X;X;X;X;X;X;X	AVTTVTQSTPVPGPSVPPPEELQVS(0.999)PGPR	AVT(-44.93)T(-44.72)VT(-44.72)QS(-41.11)T(-44.93)PVPGPS(-33.15)VPPPEELQVS(33.15)PGPR	4	751.881	44705000	38603000	65285000	0	0	0
O75475_S106	PC4 and SFRS1-interacting protein	PSIP1	220.06	S	1	KFSSQQAATKQSNASSDVEVEEKETSVSKED	X;X;X;X;X;X;X;X;X;X;X;X;X;X;X;Phospho (STY);X;X;X;X;X;X;X;X;X;X;X;X;X;X;X	QSNAS(0.217)S(0.783)DVEVEEKETSVSK	QS(-46.12)NAS(-5.58)S(5.58)DVEVEEKET(-49.73)S(-54.39)VS(-63.33)K	3	711.646	0	0	0	23767000	0	0
O75494_S133	Serine/arginine-rich splicing factor 10	SRSF10	184.98	S	1;2	RSRSRSYERRRSRSRSFDYNYRRSYSPRNSR	X;X;X;X;X;X;X;X;X;X;X;X;X;Phospho (STY);X;Phospho (STY);X;X;X;X;X;X;X;X;X;X;X;X;X;X;X	S(1)FDYNYR	S(80.56)FDY(-80.56)NY(-111.12)R	2	522.695	312560000	265270000	0	157150000	156920000	119230000
O75494_S131	Serine/arginine-rich splicing factor 10	SRSF10	103.97	S	2	YRRSRSRSYERRRSRSRSFDYNYRRSYSPRN	X;X;X;X;X;X;X;X;X;X;X;X;X;X;X;Phospho (STY);X;Phospho (STY);X;X;X;X;X;X;X;X;X;X;X;X;X	S(1)RS(1)FDYNYR	S(54.79)RS(35.84)FDY(-35.84)NY(-74.05)R	2	684.244	25360000	23408000	18496000	22078000	12134000	16347000
O75494_S256	Serine/arginine-rich splicing factor 10	SRSF10	80.438	S	1	SQSRSRSKSRSRSWTSPKSSGH_________	X;X;X;X;X;X;X;X;X;X;X;X;X;X;X;Phospho (STY);X;X;X;X;X;X;X;X;X;X;X;X;X;X;X	SWT(0.2)S(0.8)PK	S(-65.48)WT(-6.03)S(6.03)PK	2	393.165	18192000	0	0	0	0	7781500
O75533_S217	Splicing factor 3B subunit 1	SF3B1	142.91	S	1	QTADQTPGATPKKLSSWDQAETPGHTPSLRW	X;X;X;X;X;X;X;X;X;X;X;X;X;X;X;Phospho (STY);X;X;X;X;X;X;X;X;X;X;X;X;X;X;X	LSS(1)WDQAETPGHTPSLR	LS(-34.55)S(34.55)WDQAET(-50.99)PGHT(-60.78)PS(-69.48)LR	3	654.63	21004000	0	0	0	5299700	7429700
O75533_S400	Splicing factor 3B subunit 1	SF3B1	53.603	S	1	AWRWEREIDERNRPLSDEELDAMFPEGYKVL	X;X;X;X;X;X;X;X;X;X;X;X;X;X;X;Phospho (STY);X;X;X;X;X;X;X;X;X;X;X;X;X;X;X	NRPLS(1)DEELDAMFPEGYK	NRPLS(49.96)DEELDAMFPEGY(-49.96)K	3	730.985	6383500	0	0	0	0	0
P51610_S666	Host cell factor 1;HCF N-terminal chain 1;HCF N-terminal chain 2;HCF N-terminal chain 3;HCF N-terminal chain 4;HCF N-terminal chain 5;HCF N-terminal chain 6;HCF C-terminal chain 1;HCF C-terminal chain 2;HCF C-terminal chain 3;HCF C-terminal chain 4;HCF C-terminal chain 5;HCF C-terminal chain 6	HCFC1	96.247	S	1	TTVVGGVTKTITLVKSPISVPGGSALISNLG	X;X;X;X;X;X;X;X;X;X;X;X;X;X;X;Phospho (STY);X;X;X;X;X;X;X;X;X;X;X;X;X;X;X	S(0.999)PIS(0.001)VPGGSALISNLGK	S(30.87)PIS(-30.87)VPGGS(-84.35)ALIS(-93.11)NLGK	2	838.935	7772400	3693300	7086300	0	0	0
P51812_S415	Ribosomal protein S6 kinase alpha-3	RPS6KA3	120.53	S	1	QTVGVHSIVQQLHRNSIQFTDGYEVKEDIGV	X;X;X;X;X;X;X;X;X;X;X;X;X;X;X;Phospho (STY);X;X;X;X;X;X;X;X;X;X;X;X;X;X;X	NS(1)IQFTDGYEVK	NS(65.26)IQFT(-65.26)DGY(-83.64)EVK	2	740.821	7590300	6541400	5049500	0	0	0
O75592_S2789	E3 ubiquitin-protein ligase MYCBP2	MYCBP2	158.35	S	1	SDAAKLRSDSHSRSLSPNHNTLQTLKSDGRM	X;X;X;X;X;X;X;X;X;X;X;X;X;X;X;Phospho (STY);X;X;X;X;X;X;X;X;X;X;X;X;X;X;X	SLS(1)PNHNTLQTLK	S(-48.79)LS(48.79)PNHNT(-52.84)LQT(-94.08)LK	2	766.877	0	43526000	52247000	24131000	22844000	27543000
O75616_S173	GTPase Era, mitochondrial	ERAL1	186.97	S	1	EKETQVILLDTPGIISPGKQKRHHLELSLLE	X;X;X;X;X;X;X;X;X;X;X;X;X;X;X;Phospho (STY);X;X;X;X;X;X;X;X;X;X;X;X;X;X;X	ETQVILLDT(0.001)PGIIS(0.999)PGK	ET(-165.13)QVILLDT(-30.47)PGIIS(30.47)PGK	2	930.99	4072700	0	0	0	0	0
O75643_S225	U5 small nuclear ribonucleoprotein 200 kDa helicase	SNRNP200	352.73	S	1	EEGDEDVYGEVREEASDDDMEGDEAVVRCTL	X;X;X;X;X;X;X;X;X;X;X;X;X;X;X;Phospho (STY);X;X;X;Oxidation (M);X;X;X;X;X;X;X;X;X;X;X	EEAS(1)DDDMEGDEAVVR	EEAS(59)DDDMEGDEAVVR	3	931.835	67537000	58524000	64400000	60524000	54494000	39834000
O75665_S669	Oral-facial-digital syndrome 1 protein	OFD1	109.44	S	1	RRVIKNSAKSPLAAKSPPSLHLLEAFKNITS	X;X;X;X;X;X;X;X;X;X;X;X;X;X;X;Phospho (STY);X;X;X;X;X;X;X;X;X;X;X;X;X;X;X	S(0.99)PPS(0.01)LHLLEAFK	S(20.01)PPS(-20.01)LHLLEAFK	2	709.858	5216400	0	0	0	0	0
O75676_S343	Ribosomal protein S6 kinase alpha-4	RPS6KA4	126.63	S	1;2	VGNFAEEFTRLEPVYSPPGSPPPGDPRIFQG	X;X;X;X;X;X;X;X;X;X;X;X;X;X;X;Phospho (STY);X;X;X;Phospho (STY);X;X;X;X;X;X;X;X;X;X;X	LEPVY(0.002)S(0.998)PPGS(1)PPPGDPR	LEPVY(-27.33)S(27.33)PPGS(37.15)PPPGDPR	2	961.41	15221000	12999000	0	0	0	0
O75676_S347	Ribosomal protein S6 kinase alpha-4	RPS6KA4	104.84	S	2	AEEFTRLEPVYSPPGSPPPGDPRIFQGYSFV	X;X;X;X;X;X;X;X;X;X;X;Phospho (STY);X;X;X;Phospho (STY);X;X;X;X;X;X;X;X;X;X;X;X;X;X;X	LEPVY(0.002)S(0.998)PPGS(1)PPPGDPR	LEPVY(-27.33)S(27.33)PPGS(37.15)PPPGDPR	2	961.41	15221000	12999000	0	0	0	0
O75683_S138	Surfeit locus protein 6	SURF6	160.18	S	1	EKIQEARGQGSAKELSPAALEKRRRRKQERD	X;X;X;X;X;X;X;X;X;X;X;X;X;X;X;Phospho (STY);X;X;X;X;X;X;X;X;X;X;X;X;X;X;X	ELS(1)PAALEK	ELS(159.93)PAALEK	2	519.249	136980000	0	0	58639000	51522000	67138000
O75683_S206	Surfeit locus protein 6	SURF6	132.5	S	1	EPREPPGLIFNKVEVSEDEPASKAQRRKEKR	X;X;X;X;X;X;X;X;X;X;X;X;X;X;X;Phospho (STY);X;X;X;X;X;X;X;X;X;X;X;X;X;X;X	VEVS(1)EDEPASK	VEVS(61.32)EDEPAS(-61.32)K	2	635.266	0	0	0	0	0	23036000
O75691_S2601	Small subunit processome component 20 homolog	UTP20	186.7	S	1	EALEDGVACADEKAESDGEEKEEVKEELGRP	X;X;X;X;X;X;X;X;X;X;X;X;X;X;X;Phospho (STY);X;X;X;X;X;X;X;X;X;X;X;X;X;X;X	AES(1)DGEEKEEVKEELGR	AES(149.8)DGEEKEEVKEELGR	3	671.96	0	50740000	58086000	30426000	29625000	28720000
O75694_S992	Nuclear pore complex protein Nup155	NUP155	140.09	S	1	DTLQELVNQSKAAPQSPSVPKKPGPPVLSSD	X;X;X;X;X;X;X;X;X;X;X;X;X;X;X;Phospho (STY);X;X;X;X;X;X;X;X;X;X;X;X;X;X;X	AAPQS(0.99)PS(0.01)VPK	AAPQS(19.77)PS(-19.77)VPK	2	531.255	83950000	113620000	0	0	88804000	97343000
P52565_S24	Rho GDP-dissociation inhibitor 1	ARHGDIA	195.07	S	1	EQLAQIAAENEEDEHSVNYKPPAQKSIQEIQ	X;X;X;X;X;X;X;X;X;X;X;X;X;X;X;Phospho (STY);X;X;X;X;X;X;X;X;X;X;X;X;X;X;X	AEQEPTAEQLAQIAAENEEDEHS(1)VNYKPPAQK	AEQEPT(-162.61)AEQLAQIAAENEEDEHS(111.51)VNY(-111.51)KPPAQK	3	1229.55	20933000	24961000	28199000	0	0	0
O75717_S407	WD repeat and HMG-box DNA-binding protein 1	WDHD1	113.4	S	1	GSSLLKEEEEDGQEGSIHNLPLVTSQRPFYD	X;X;X;X;X;X;X;X;X;X;X;X;X;X;X;Phospho (STY);X;X;X;X;X;X;X;X;X;X;X;X;X;X;X	TGSSLLKEEEEDGQEGS(1)IHNLPLVTSQRPFYDGPMPTPR	T(-78.72)GS(-78.72)S(-78.72)LLKEEEEDGQEGS(53.94)IHNLPLVT(-53.94)S(-53.94)QRPFY(-77.16)DGPMPT(-67.85)PR	4	1098.77	42690000	0	0	0	0	0
P52701_S41	DNA mismatch repair protein Msh6	MSH6	84.58	S	1	RASREGGRAAAAPGASPSPGGDAAWSEAGPG	X;X;X;X;X;X;X;X;X;X;X;X;X;X;X;Phospho (STY);X;X;X;X;X;X;X;X;X;X;X;X;X;X;X	AAAAPGAS(0.968)PS(0.031)PGGDAAWS(0.001)EAGPGPRPLAR	AAAAPGAS(14.95)PS(-14.95)PGGDAAWS(-32.3)EAGPGPRPLAR	3	908.096	20478000	21537000	18609000	0	0	0
O75909_S340	Cyclin-K	CCNK	103.55	S	1	PQPSSPRQVKRAVVVSPKEENKAAEPPPPKI	X;X;X;X;X;X;X;X;X;X;X;X;X;X;X;Phospho (STY);X;X;X;X;X;X;X;X;X;X;X;X;X;X;X	AVVVS(1)PK	AVVVS(103.55)PK	2	390.207	11812000	19597000	0	0	17816000	0
O75925_S503	E3 SUMO-protein ligase PIAS1	PIAS1	180.56	S	1	SPLNNKGILSLPHQASPVSRTPSLPAVDTSY	Phospho (STY);X;X;X;X;X;X;X;X;X;X;X;X;X;X;Phospho (STY);X;X;X;X;X;X;X;X;X;X;X;X;X;X;X	GILSLPHQAS(0.992)PVS(0.008)R	GILS(-84.91)LPHQAS(21.15)PVS(-21.15)R	2	771.395	0	7489300	8504300	0	0	4495800
P52888_S16	Thimet oligopeptidase	THOP1	121.11	S	1	MKPPAACAGDMADAASPCSVVNDLRWDLSAQ	X;X;X;X;X;X;X;X;X;X;X;X;X;X;X;Phospho (STY);X;X;X;X;X;X;X;X;X;X;X;X;X;X;X	MKPPAACAGDMADAAS(0.999)PCS(0.001)VVNDLR	MKPPAACAGDMADAAS(28.93)PCS(-28.93)VVNDLR	3	895.383	20463000	20415000	11990000	0	0	0
O75925_S488	E3 SUMO-protein ligase PIAS1	PIAS1	97.084	S	1	EEPSAKRTCPSLSPTSPLNNKGILSLPHQAS	X;X;X;X;X;X;X;X;X;X;X;X;X;X;X;Phospho (STY);X;X;X;X;X;X;X;X;X;X;X;X;X;X;Phospho (STY)	TCPSLS(0.001)PT(0.062)S(0.937)PLNNK	T(-90.42)CPS(-58.08)LS(-29.13)PT(-11.81)S(11.81)PLNNK	2	798.36	0	7571200	0	0	0	10490000
P55060_S116	Exportin-2	CSE1L	147.73	S	1	LSSPEQIQKQLSDAISIIGREDFPQKWPDLL	X;X;X;X;X;X;X;X;X;X;X;X;X;X;X;Phospho (STY);X;X;X;X;X;X;X;X;X;X;X;X;X;X;X	QLSDAIS(1)IIGR	QLS(-58.47)DAIS(58.47)IIGR	2	626.818	10902000	7966800	7089700	0	0	0
O76021_S361	Ribosomal L1 domain-containing protein 1	RSL1D1	303.14	S	1	KKRGRGKAQVKATNESEDEIPQLVPIGKKTP	X;X;X;X;X;X;X;X;X;X;X;X;X;X;X;Phospho (STY);X;X;X;X;X;X;X;X;X;X;X;X;X;X;X	ATNES(1)EDEIPQLVPIGK	AT(-79.85)NES(79.85)EDEIPQLVPIGK	2	960.454	861130000	229330000	422990000	8470700	5421900	5063000
P56524_S467	Histone deacetylase 4	HDAC4	87.544	S	1	SIHKLRQHRPLGRTQSAPLPQNAQALQHLVI	X;X;X;X;X;X;X;X;X;X;X;X;X;X;X;Phospho (STY);X;X;X;X;X;X;X;X;X;X;X;X;X;X;X	T(0.021)QS(0.979)APLPQNAQALQHLVIQQQHQQFLEK	T(-16.6)QS(16.6)APLPQNAQALQHLVIQQQHQQFLEK	4	826.671	25222000	10329000	8748700	0	0	0
O76031_S611	ATP-dependent Clp protease ATP-binding subunit clpX-like, mitochondrial	CLPX	61.959	S	1	GKKEPGYIRAPTKESSEEEYDSGVEEEGWPR	X;X;X;X;X;X;X;X;X;X;X;X;X;X;X;Phospho (STY);X;X;X;X;X;X;X;X;X;X;X;X;X;X;X	ES(0.058)S(0.857)EEEY(0.005)DS(0.081)GVEEEGWPR	ES(-11.72)S(10.27)EEEY(-22.61)DS(-10.27)GVEEEGWPR	3	731.943	0	15352000	0	0	0	0
P62277_S12	40S ribosomal protein S13	RPS13	183.03	S	1	____MGRMHAPGKGLSQSALPYRRSVPTWLK	X;X;X;X;X;X;X;X;X;X;X;X;X;X;X;Phospho (STY);X;X;X;X;X;X;X;X;Phospho (STY);X;X;X;X;X;X	GLS(1)QSALPYR	GLS(49.56)QS(-49.56)ALPY(-148.25)R	2	586.279	8546400	12329000	4291100	0	0	0
O76080_S48	AN1-type zinc finger protein 5	ZFAND5	282.72	S	1	CYKEHLQRQQNSGRMSPMGTASGSNSPTSDS	X;X;X;X;X;X;X;X;X;X;X;X;X;X;X;Phospho (STY);X;X;X;X;X;X;X;X;X;X;X;X;X;X;X	MS(1)PMGTASGSNSPTSDSASVQR	MS(66.62)PMGT(-66.62)AS(-115.3)GS(-150.85)NS(-172.96)PT(-181.36)S(-191.27)DS(-200.01)AS(-208.34)VQR	2	1117.96	22531000	29869000	21873000	21305000	26651000	24804000
P62995_S270	Transformer-2 protein homolog beta;Transformer-2 protein homolog alpha	TRA2B;TRA2A	157.42	S	2	DRDQIYRRRSPSPYYSRGGYRSRSRSRSYSP;DYDYRYRRRSPSPYYSRYRSRSRSRSYSPRR	X;X;X;X;X;X;X;X;X;Phospho (STY);X;X;X;X;X;Phospho (STY);X;X;X;X;X;X;X;X;X;X;X;X;X;X;X	RRS(1)PS(0.02)PY(0.007)YS(0.973)R	RRS(51.03)PS(-16.79)PY(-21.69)Y(-38.45)S(16.79)R	2	714.795	350540000	191820000	197850000	0	0	0
O76094_S625	Signal recognition particle subunit SRP72	SRP72	124.55	S	2	SSELDASKTVSSPPTSPRPGSAATVSASTSN	X;X;X;X;X;X;X;X;X;X;X;Phospho (STY);X;X;X;Phospho (STY);X;X;X;X;X;X;X;X;X;X;X;X;X;X;X	T(0.001)VS(0.204)S(0.796)PPT(0.229)S(0.765)PRPGS(0.007)AATVSASTSNIIPPR	T(-31.96)VS(-5.94)S(5.94)PPT(-5.25)S(5.25)PRPGS(-20.77)AAT(-39.1)VS(-54.3)AS(-60.93)T(-66.13)S(-72.89)NIIPPR	3	965.793	194880000	0	0	0	0	0
O94762_S815	ATP-dependent DNA helicase Q5	RECQL5	163.39	S	1	APEKYTGEEDGAGGHSPAPPQTEECLRERPS	X;X;X;X;X;X;X;X;X;X;X;X;X;X;X;Phospho (STY);X;X;X;X;X;X;X;X;X;X;X;X;X;X;X	YTGEEDGAGGHS(1)PAPPQTEECLR	Y(-119.74)T(-102.64)GEEDGAGGHS(76.32)PAPPQT(-76.32)EECLR	3	846.679	47493000	0	0	36344000	34919000	37211000
O94763_S372	Unconventional prefoldin RPB5 interactor 1	URI1	270.51	S	1	KFSEKKEEAKRKRKNSTGSGHSAQELPTIRT	X;X;X;X;X;X;X;X;X;X;X;X;X;X;X;Phospho (STY);X;X;X;X;X;X;X;X;X;X;X;X;X;X;X	KNS(0.999)T(0.001)GSGHSAQELPTIR	KNS(28.72)T(-28.72)GS(-51.56)GHS(-102.04)AQELPT(-239.19)IR	3	621.63	0	78583000	80624000	35780000	52102000	35094000
O94763_S442	Unconventional prefoldin RPB5 interactor 1	URI1	204.86	S	1	SAAEFDDRRGVLRSISCEEATCSDTSESILE	X;X;X;X;X;X;X;X;X;X;X;X;X;X;X;Phospho (STY);X;X;X;X;X;X;X;X;X;X;X;X;X;X;X	S(0.016)IS(0.984)CEEATCSDTSESILEEEPQENQKK	S(-17.82)IS(17.82)CEEAT(-98.49)CS(-129.51)DT(-134.28)S(-145.04)ES(-159.63)ILEEEPQENQKK	3	1070.11	0	16975000	19449000	14141000	0	0
Q71U36_S48	Tubulin alpha-1B chain;Tubulin alpha-1A chain;Tubulin alpha-3E chain;Tubulin alpha-1C chain	TUBA1A;TUBA1B;TUBA3E;TUBA1C	300.5	S	1	DGQMPSDKTIGGGDDSFNTFFSETGAGKHVP	X;X;X;X;X;X;X;X;X;X;X;X;X;X;X;Phospho (STY);X;X;X;X;X;X;X;X;X;X;X;X;X;X;X	TIGGGDDS(1)FNTFFSETGAGK	T(-122.97)IGGGDDS(73.17)FNT(-73.17)FFS(-128.15)ET(-145.74)GAGK	2	1044.43	62102000	18341000	44275000	0	0	0
O94826_S91	Mitochondrial import receptor subunit TOM70	TOMM70A	233.1	S	1	GLKRNSERKTPEGRASPAPGSGHPEGPGAHL	X;X;X;X;X;X;X;X;X;X;X;X;X;X;X;Phospho (STY);X;X;X;X;X;X;X;X;X;X;X;X;X;X;X	AS(1)PAPGSGHPEGPGAHLDMNSLDR	AS(65.81)PAPGS(-65.81)GHPEGPGAHLDMNS(-132.49)LDR	3	822.688	56733000	50002000	157460000	27314000	31045000	34645000
P78345_S235	Ribonuclease P protein subunit p38	RPP38	194.59	S	1	ETEPLESQDRELLDTSFEDLSKPKRKLADGR	X;X;X;X;X;X;X;X;X;X;X;X;X;X;X;Phospho (STY);X;X;X;X;X;X;X;X;X;X;X;X;X;X;X	ELLDTS(1)FEDLSKPK	ELLDT(-47.32)S(35.24)FEDLS(-35.24)KPK	2	851.403	48053000	43027000	59064000	0	0	0
O94876_S382	Transmembrane and coiled-coil domains protein 1	TMCC1	195.77	S	1	SKPREIASLIRNKFGSADNIPNLKDSLEEGQ	X;X;X;X;X;X;X;X;X;X;X;X;X;X;X;Phospho (STY);X;X;X;X;X;X;X;X;X;X;X;X;X;X;X	FGS(1)ADNIPNLK	FGS(195.77)ADNIPNLK	2	628.29	22029000	0	0	8984300	0	0
O94885_S923	SAM and SH3 domain-containing protein 1	SASH1	64.82	S	1	TKKLEGSIAASGRGLSPPQCLPRNYDAQPPG	X;X;X;X;X;X;X;X;X;X;X;X;X;X;X;Phospho (STY);X;X;X;X;X;X;X;X;X;X;X;X;X;X;X	GLS(1)PPQCLPR	GLS(57.35)PPQCLPR	2	602.781	0	3072700	2947400	5118900	2072700	0
O94885_S1051	SAM and SH3 domain-containing protein 1	SASH1	163.62	S	1	PPALAPRPLSGQAPGSPPSTRPPPWLSELPE	X;X;X;X;X;X;X;X;X;X;X;X;X;X;X;Phospho (STY);X;X;X;X;X;X;X;X;X;X;X;X;X;X;X	PLSGQAPGS(0.981)PPS(0.009)T(0.009)RPPPWLSELPENTSLQEHGVK	PLS(-40.96)GQAPGS(20.23)PPS(-20.23)T(-20.23)RPPPWLS(-56.69)ELPENT(-125.79)S(-130.25)LQEHGVK	4	918.453	57486000	26088000	0	0	0	0
O94885_S90	SAM and SH3 domain-containing protein 1	SASH1	86.933	S	1	SDVCERMEELRKRRVSQDLEVEKPDASPTSL	X;X;X;X;X;X;X;X;X;X;X;X;X;X;X;Phospho (STY);X;X;X;X;X;X;X;X;X;X;X;X;X;X;X	RVS(1)QDLEVEKPDASPTSLQLR	RVS(73.66)QDLEVEKPDAS(-73.66)PT(-77.12)S(-76.78)LQLR	3	816.743	0	0	20082000	5745800	0	0
O94913_S705	Pre-mRNA cleavage complex 2 protein Pcf11	PCF11	115.66	S	1	RQLFQYQEGVREEQRSPFNDRFPLKRPRYED	X;X;X;X;X;X;X;X;X;X;X;X;X;X;X;Phospho (STY);X;X;X;X;X;X;X;X;X;X;X;X;X;X;X	EEQRS(1)PFNDRFPLK	EEQRS(115.66)PFNDRFPLK	3	614.956	7471200	6282500	3895200	5701200	0	0
O94964_S1017	Protein SOGA1;N-terminal form;C-terminal 80 kDa form	SOGA1	92.428	S	1	RSYTAPDKTGIRVYYSPPVARRLGVPVVHDK	X;X;X;X;X;X;X;X;X;X;X;X;X;X;X;Phospho (STY);X;X;X;X;X;X;X;X;X;X;X;X;X;X;X	VYYS(1)PPVAR	VY(-68.63)Y(-49.21)S(49.21)PPVAR	2	566.265	27245000	0	0	15092000	0	20233000
O94979_S799	Protein transport protein Sec31A	SEC31A	153.36	S	1	DRLCRAQGEPVAGHESPKIPYEKQQLPKGRP	X;X;X;X;X;X;X;X;X;X;X;X;X;X;X;Phospho (STY);X;X;X;X;X;X;X;X;X;X;X;X;X;X;X	AQGEPVAGHES(1)PKIPYEK	AQGEPVAGHES(82.01)PKIPY(-82.01)EK	2	672.986	0	182450000	150470000	48981000	60773000	59402000
P78559_S1654	Microtubule-associated protein 1A;MAP1A heavy chain;MAP1 light chain LC2	MAP1A	186.68	S	1	KYWRGQDVVQEWQETSPTREEPAGEQKELAP	X;X;X;X;X;X;X;X;X;X;X;X;X;X;X;Phospho (STY);X;X;X;X;X;X;X;X;X;X;X;X;X;X;X	GQDVVQEWQET(0.04)S(0.919)PT(0.04)REEPAGEQK	GQDVVQEWQET(-13.58)S(13.58)PT(-13.58)REEPAGEQK	3	903.399	30709000	16178000	15666000	0	0	0
O94979_S1163	Protein transport protein Sec31A	SEC31A	112.67	S	1	KRLEFLYDKLREQTLSPTITSGLHNIARSIE	X;X;X;X;X;X;X;X;X;X;X;X;X;X;X;Phospho (STY);X;X;X;X;X;X;X;X;X;X;X;X;X;X;X	EQT(0.001)LS(0.993)PT(0.006)ITSGLHNIAR	EQT(-30.32)LS(22.21)PT(-22.21)IT(-45.02)S(-51.4)GLHNIAR	2	959.475	24445000	0	27967000	7746400	0	4325900
O95049_S319	Tight junction protein ZO-3	TJP3	276.59	S	1	APPSHIPPPPRHAQRSPEASQTDSPVESPRL	X;X;X;X;X;X;X;X;X;X;X;X;X;X;X;Phospho (STY);X;X;X;X;X;X;X;X;X;X;X;X;X;X;X	S(1)PEASQTDSPVESPR	S(149.41)PEAS(-149.41)QT(-210.15)DS(-235.73)PVES(-258.63)PR	2	833.851	13115000	0	0	0	0	0
Q00059_S195	Transcription factor A, mitochondrial	TFAM	79.511	S	1	EKLKTVKENWKNLSDSEKELYIQHAKEDETR	X;X;X;X;X;X;X;X;X;X;X;X;X;X;X;Phospho (STY);X;X;X;X;X;X;X;X;X;X;X;X;X;X;X	NLS(0.006)DS(0.994)EKELYIQHAK	NLS(-22.17)DS(22.17)EKELY(-41.14)IQHAK	3	618.959	17266000	8956700	13525000	0	0	0
O95104_S656	Splicing factor, arginine/serine-rich 15	SCAF4	52.92	S	1	VAQNGGAETSHTEPVSPIPKPLPVPVPPIPV	X;X;X;X;X;X;X;X;X;X;X;X;X;X;X;Phospho (STY);X;X;X;X;X;X;X;X;X;X;X;X;X;X;X	KPENEVAQNGGAET(0.004)S(0.017)HT(0.013)EPVS(0.966)PIPK	KPENEVAQNGGAET(-23.78)S(-17.54)HT(-18.61)EPVS(17.54)PIPK	3	899.424	0	0	0	15016000	0	0
O95155_S105	Ubiquitin conjugation factor E4 B	UBE4B	190.1	S	1	SNSLETQSQSLSRSQSMDIDGVSCEKSMSQV	X;X;X;X;X;X;X;X;X;X;X;Phospho (STY);X;X;X;Phospho (STY);X;X;X;X;X;X;X;X;X;X;X;X;X;X;X	SQS(1)MDIDGVSCEK	S(-45.13)QS(45.13)MDIDGVS(-137.9)CEK	2	768.291	40002000	11440000	0	23561000	27562000	26617000
Q00610_S1494	Clathrin heavy chain 1	CLTC	260.56	S	1	ALRTSIDAYDNFDNISLAQRLEKHELIEFRR	X;X;X;X;X;X;X;X;X;X;X;X;X;X;X;Phospho (STY);X;X;X;X;X;X;X;X;X;X;X;X;X;X;X	TSIDAYDNFDNIS(1)LAQR	T(-222.91)S(-222.91)IDAY(-174.25)DNFDNIS(174.25)LAQR	2	1011.94	21245000	7950500	10869000	0	0	0
O95208_S173	Epsin-2	EPN2	256.22	S	1	ATGMGSNQITFGRGSSQPNLSTSHSEQEYGK	X;X;X;X;X;X;X;X;X;X;X;X;X;X;X;Phospho (STY);X;X;X;X;X;X;X;X;X;X;X;X;X;X;X	GS(0.009)S(0.991)QPNLSTSHSEQEYGK	GS(-20.54)S(20.54)QPNLS(-87.76)T(-84.09)S(-100.47)HS(-133.08)EQEY(-251.31)GK	2	1008.42	72678000	0	71398000	42328000	0	0
Q00839_S59	Heterogeneous nuclear ribonucleoprotein U	HNRNPU	200.1	S	1	DEEAGGRPAMEPGNGSLDLGGDSAGRSGAGL	X;X;X;X;X;X;X;X;X;Oxidation (M);X;X;X;X;X;Phospho (STY);X;X;X;X;X;X;X;X;X;X;X;X;X;X;X	LQAALDDEEAGGRPAMEPGNGS(1)LDLGGDSAGR	LQAALDDEEAGGRPAMEPGNGS(52.21)LDLGGDS(-52.21)AGR	4	1069.47	203490000	142190000	164790000	0	0	0
O95218_S153	Zinc finger Ran-binding domain-containing protein 2	ZRANB2	609.9	S	1	AVGPASILKEVEDKESEGEEEDEDEDLSKYK	X;X;X;X;X;X;X;X;X;X;X;X;X;X;X;Phospho (STY);X;X;X;X;X;X;X;X;X;X;X;X;X;X;X	EVEDKES(1)EGEEEDEDEDLSK	EVEDKES(388)EGEEEDEDEDLS(-388)K	2	807.306	0	0	210780000	0	0	0
Q01082_S2341	Spectrin beta chain, non-erythrocytic 1	SPTBN1	234.14	S	1	AQTLPTSVVTITSESSPGKREKDKEKDKEKR	X;X;X;X;X;X;X;X;X;X;X;X;X;X;X;Phospho (STY);X;X;X;X;X;X;X;X;X;X;X;X;X;X;X	AQTLPTSVVTITSES(0.055)S(0.944)PGKR	AQT(-154.89)LPT(-115.91)S(-94.81)VVT(-67.09)IT(-48.29)S(-36.8)ES(-12.31)S(12.31)PGKR	2	1070.04	57255000	36876000	40035000	0	0	0
O95235_S532	Kinesin-like protein KIF20A	KIF20A	216.88	S	1	FPSLHSFIKEHSLQVSPSLEKGAKADTGLDD	X;X;X;X;X;X;X;X;X;X;X;X;X;X;X;Phospho (STY);X;X;X;X;X;X;X;X;X;X;X;X;X;X;X	EHSLQVS(1)PSLEK	EHS(-77.99)LQVS(35.21)PS(-35.21)LEK	2	717.337	17347000	0	8518800	0	10723000	8644900
O95239_S1225	Chromosome-associated kinesin KIF4A;Chromosome-associated kinesin KIF4B	KIF4A;KIF4B	265.43	S	1	KKRALASNTSFFSGCSPIEEEAH________	X;X;X;X;X;X;X;X;X;X;X;X;X;X;X;Phospho (STY);X;X;X;X;X;X;X;X;X;X;X;X;X;X;X	ALASNTSFFS(0.001)GCS(0.999)PIEEEAH	ALAS(-157.3)NT(-127.65)S(-92.86)FFS(-32.29)GCS(32.29)PIEEEAH	2	1117.46	0	0	6916800	0	0	0
O95239_S801	Chromosome-associated kinesin KIF4A	KIF4A	196.37	S	1	ESGENPPPKLRRRTFSLTEVRGQVSESEDSI	X;X;X;X;X;X;X;X;X;X;X;X;X;X;X;Phospho (STY);X;X;X;X;X;X;X;X;X;X;X;X;X;X;X	TFS(1)LTEVR	T(-60.76)FS(60.76)LT(-71.52)EVR	2	516.742	38891000	12573000	20332000	26277000	8862400	7497100
O95251_S124	Histone acetyltransferase KAT7	KAT7	112.64	S	1;2	DFSDRETKNTADHDESPPRTPTGNAPSSESD	X;X;X;X;X;X;X;X;X;X;X;X;X;X;X;Phospho (STY);X;X;X;Phospho (STY);X;X;X;X;X;X;X;X;X;X;X	NT(0.049)ADHDES(0.949)PPRT(0.938)PT(0.062)GNAPS(0.001)S(0.001)ES(0.001)DIDISSPNVSHDESIAK	NT(-13.33)ADHDES(13.33)PPRT(12.21)PT(-12.21)GNAPS(-34.73)S(-34.73)ES(-34.73)DIDIS(-61.26)S(-64.41)PNVS(-69.73)HDES(-72.29)IAK	4	1059.45	20050000	0	23032000	0	0	0
O95292_S160	Vesicle-associated membrane protein-associated protein B/C	VAPB	145.81	S	1	ASKTETPIVSKSLSSSLDDTEVKKVMEECKR	X;X;X;X;X;X;X;X;X;X;X;X;X;X;X;Phospho (STY);X;X;X;X;X;X;X;X;X;X;X;X;X;X;X	SLSS(0.004)S(0.996)LDDTEVKK	S(-88.21)LS(-53.61)S(-23.73)S(23.73)LDDT(-42.05)EVKK	2	744.845	11695000	13446000	14759000	0	11734000	0
Q01804_S416	OTU domain-containing protein 4	OTUD4	77.662	S	1	SQKFSSEHKNLSRTPSQIIRKPDRERVEDFD	X;X;X;X;X;X;X;X;X;X;X;X;X;X;X;Phospho (STY);X;X;X;X;X;X;X;X;X;X;X;X;X;X;X	T(0.031)PS(0.969)QIIR	T(-14.95)PS(14.95)QIIR	2	447.726	4882900	12551000	13305000	0	0	0
Q02241_S867	Kinesin-like protein KIF23	KIF23	242.18	S	1	LAKCEKYMLTHQELASDGEIETKLIKGDIYK	X;X;X;X;X;X;X;X;X;X;X;X;X;X;X;Phospho (STY);X;X;X;X;X;X;X;X;X;X;X;X;X;X;X	YMLTHQELAS(1)DGEIETK	Y(-193.56)MLT(-113.6)HQELAS(82.49)DGEIET(-82.49)K	2	1022.95	13372000	11518000	8762300	0	0	0
O95297_S219	Myelin protein zero-like protein 1	MPZL1	78.809	S	1	STSESLSPVKQAPRKSPSDTEGLVKSLPSGS	X;X;X;X;X;X;Phospho (STY);X;X;X;X;X;X;X;X;Phospho (STY);X;X;X;X;X;X;X;X;X;X;X;X;X;X;X	KS(0.934)PS(0.063)DT(0.003)EGLVK	KS(11.73)PS(-11.73)DT(-24.5)EGLVK	2	620.795	0	0	0	0	0	14372000
O95359_S2317	Transforming acidic coiled-coil-containing protein 2	TACC2	87.952	S	1	PKMKKTPEKLDNTPASPPRSPAEPNDIPIAK	X;X;X;X;X;X;X;X;X;X;X;X;X;X;X;Phospho (STY);X;X;X;X;X;X;X;X;X;X;X;X;X;X;X	LDNT(0.015)PAS(0.976)PPRS(0.008)PAEPNDIPIAK	LDNT(-18.11)PAS(18.11)PPRS(-20.64)PAEPNDIPIAK	3	794.056	21565000	33709000	0	28523000	22276000	19167000
Q02447_S73	Transcription factor Sp3	SP3	140.61	S	1	PLALLAATCSKIGPPSPGDDEEEAAAAAGAP	X;X;X;X;X;X;X;X;X;X;X;X;X;X;X;Phospho (STY);X;X;X;X;X;X;X;X;X;X;X;X;X;X;X	IGPPS(1)PGDDEEEAAAAAGAPAAAGATGDLASAQLGGAPNR	IGPPS(104.81)PGDDEEEAAAAAGAPAAAGAT(-104.81)GDLAS(-128.96)AQLGGAPNR	3	1217.89	36240000	11243000	16212000	0	0	0
Q02952_S381	A-kinase anchor protein 12	AKAP12	227.19	S	1	HEPRLSAEYEKVELPSEEQVSGSQGPSEEKP	X;X;X;X;X;Phospho (STY);X;X;X;X;X;X;X;X;X;Phospho (STY);X;X;X;X;X;X;X;X;X;X;X;X;X;X;X	VELPS(1)EEQVSGSQGPSEEKPAPLATEVFDEK	VELPS(47.13)EEQVS(-47.13)GS(-63.46)QGPS(-92.99)EEKPAPLAT(-145.59)EVFDEK	3	849.146	296110000	334630000	362060000	0	0	0
O95373_S79	Importin-7	IPO7	93.34	S	1	ITQYWPDRETAPGDISPYTIPEEDRHCIREN	X;X;X;X;X;X;X;X;X;X;X;X;X;X;X;Phospho (STY);X;X;X;X;X;X;X;X;X;X;X;X;X;X;X	ETAPGDIS(0.813)PY(0.002)T(0.185)IPEEDRHCIR	ET(-70.58)APGDIS(6.42)PY(-27.34)T(-6.42)IPEEDRHCIR	3	846.044	0	0	12410000	0	0	0
Q02952_S505	A-kinase anchor protein 12	AKAP12	213.7	S	1	SKPPEGVVSEVEMLSSQERMKVQGSPLKKLF	X;X;X;X;X;X;X;X;X;X;X;X;X;X;X;Phospho (STY);X;X;X;X;X;X;X;X;X;X;X;X;X;X;X	VLSKPPEGVVSEVEMLS(0.06)S(0.94)QER	VLS(-126.76)KPPEGVVS(-91.26)EVEMLS(-11.97)S(11.97)QER	3	794.054	44982000	20402000	34532000	0	0	0
O95396_S47	Adenylyltransferase and sulfurtransferase MOCS3;Molybdopterin-synthase adenylyltransferase;Molybdopterin-synthase sulfurtransferase	MOCS3	55.401	S		LLAEQEPQPERLVPVSPLPPKAALSRDEILR	X;X;X;X;X;X;X;X;X;X;X;X;X;X;X;Phospho (STY);X;X;X;X;X;X;X;X;X;X;X;X;X;X;X	LVPVS(1)PLPPK	LVPVS(55.4)PLPPK	2	563.817	0	0	0	0	0	4858100
O95402_S535	Mediator of RNA polymerase II transcription subunit 26	MED26	62.94	S	1	STRQGARQLHVLVPQSPPTDLPGLTREVTQD	X;X;X;X;X;X;X;X;X;X;X;X;X;X;X;Phospho (STY);X;X;X;X;X;X;X;X;X;X;X;X;X;X;X	QLHVLVPQS(0.997)PPT(0.003)DLPGLTR	QLHVLVPQS(24.71)PPT(-24.71)DLPGLT(-40.11)R	3	716.712	8563700	0	5427500	0	0	0
Q03164_S1837	Histone-lysine N-methyltransferase 2A;MLL cleavage product N320;MLL cleavage product C180	KMT2A	127.63	S	1	KIIPAPKPKGPGEPDSPTPLHPPTPPILSTD	X;X;X;X;X;X;X;X;X;X;X;X;X;X;X;Phospho (STY);X;X;X;X;X;X;X;X;X;X;X;X;X;X;X	GPGEPDS(0.98)PT(0.02)PLHPPTPPILSTDR	GPGEPDS(16.8)PT(-16.8)PLHPPT(-52.28)PPILS(-57.32)T(-57.32)DR	3	820.06	44250000	30000000	42182000	0	0	0
Q03164_S3036	Histone-lysine N-methyltransferase 2A;MLL cleavage product N320;MLL cleavage product C180	KMT2A	169.49	S	1	DLTRNSSTPGLQVPVSPTVPIQNQKYVPNST	X;X;X;X;X;X;X;X;X;X;X;X;X;X;X;Phospho (STY);X;X;X;X;X;X;X;X;X;X;X;X;X;X;X	NSSTPGLQVPVS(0.947)PT(0.053)VPIQNQK	NS(-54.83)S(-45.01)T(-53.75)PGLQVPVS(12.51)PT(-12.51)VPIQNQK	3	757.718	7832300	11425000	7811400	0	0	0
O95453_S557	Poly(A)-specific ribonuclease PARN	PARN	137.88	S	1	QCIPYTLQNHYYRNNSFTAPSTVGKRNLSPS	X;X;X;X;X;X;X;X;X;X;X;X;X;X;X;Phospho (STY);X;X;X;X;X;X;X;X;X;X;X;X;X;X;X	NNS(1)FTAPSTVGK	NNS(55.54)FT(-55.54)APS(-79.4)T(-86.16)VGK	2	651.79	83294000	0	0	46353000	44241000	47739000
O95453_S163	Poly(A)-specific ribonuclease PARN	PARN	116.86	S	1	EKRSQANGAGALSYVSPNTSKCPVTIPEDQK	X;X;X;X;X;X;X;X;X;X;X;X;X;X;X;Phospho (STY);X;X;X;X;X;X;X;X;X;X;X;X;X;X;X	SQANGAGALS(0.002)YVS(0.809)PNT(0.157)S(0.032)K	S(-65.71)QANGAGALS(-26.36)Y(-38.23)VS(7.11)PNT(-7.11)S(-14.07)K	2	916.415	0	0	10311000	0	10224000	0
O95487_S1224	Protein transport protein Sec24B	SEC24B	101.36	S	1	RARSFITWLRDSRPLSPILHIVKDESPAKAE	X;X;X;X;X;X;X;X;X;X;X;X;X;X;X;Phospho (STY);X;X;X;X;X;X;X;X;X;X;X;X;X;X;X	DS(0.014)RPLS(0.986)PILHIVK	DS(-18.45)RPLS(18.45)PILHIVK	2	777.924	5022200	4696300	0	0	0	0
O95503_S301	Chromobox protein homolog 6	CBX6	103.21	S	1	SDPDDTPPKLLPETVSPSAPSWREPEVLDLS	X;X;X;X;X;X;X;X;X;X;X;X;X;X;X;Phospho (STY);X;X;X;X;X;X;X;X;X;X;X;X;X;X;X	LLPET(0.002)VS(0.885)PS(0.108)APS(0.004)WR	LLPET(-25.69)VS(9.12)PS(-9.12)APS(-23.34)WR	2	810.395	7796200	0	8882900	0	0	0
O95544_S64	NAD kinase	NADK	80.706	S	1	ASPALGSTKEFRRTRSLHGPCPVTTFGPKAC	X;X;X;X;X;X;X;X;X;X;X;X;X;X;X;Phospho (STY);X;X;X;X;X;X;X;X;X;X;X;X;X;X;X	S(1)LHGPCPVTTFGPK	S(56.86)LHGPCPVT(-56.86)T(-64.45)FGPK	2	789.363	0	7842900	0	5035800	4011800	0
Q05209_S332	Tyrosine-protein phosphatase non-receptor type 12	PTPN12	175.39	S	1	NTENMVSSIEPEKQDSPPPKPPRTRSCLVEG	X;X;X;X;X;X;X;X;X;X;X;X;X;X;X;Phospho (STY);X;X;X;X;X;X;X;X;X;X;X;X;X;X;X	IADGVNEINTENMVSSIEPEKQDS(1)PPPKPPR	IADGVNEINT(-87.53)ENMVS(-42.79)S(-42.79)IEPEKQDS(42.79)PPPKPPR	3	867.914	24323000	20664000	23944000	0	0	0
O95674_S21	Phosphatidate cytidylyltransferase 2	CDS2	142.94	S	1	QRVAHEPVAPPEDKESESEAKVDGETASDSE	X;X;X;X;X;X;X;X;X;X;X;X;X;X;X;Phospho (STY);X;X;X;X;X;X;X;X;X;X;X;X;X;X;X	VAHEPVAPPEDKES(0.879)ES(0.121)EAK	VAHEPVAPPEDKES(8.63)ES(-8.63)EAK	3	710.319	79290000	0	0	0	0	0
Q05209_S435	Tyrosine-protein phosphatase non-receptor type 12	PTPN12	108.81	S	1	ESTIEQIDKKLERNLSFEIKKVPLQEGPKSF	X;X;X;X;X;X;X;X;X;X;X;X;X;X;X;Phospho (STY);X;X;X;X;X;X;X;X;X;X;X;X;X;X;X	NLS(1)FEIK	NLS(74.94)FEIK	2	465.72	27915000	37823000	25985000	0	0	0
Q06587_S38	E3 ubiquitin-protein ligase RING1	RING1	179.42	S	1	RTPQEAIMDGTEIAVSPRSLHSELMCPICLD	X;X;X;X;X;X;X;X;X;X;X;X;X;X;X;Phospho (STY);X;X;X;X;X;X;X;X;X;X;X;X;X;X;X	TPQEAIMDGTEIAVS(1)PR	T(-61.81)PQEAIMDGT(-51.11)EIAVS(51.11)PR	3	632.292	12212000	10224000	13830000	0	0	0
Q06787_S500	Fragile X mental retardation protein 1	FMR1	216.98	S	1	GPGYTSGTNSEASNASETESDHRDELSDWSL	X;X;X;X;X;X;X;X;X;X;X;X;X;X;X;Phospho (STY);X;X;X;X;X;X;X;X;X;X;X;X;X;X;X	RGPGYTSGTNSEASNAS(0.955)ET(0.021)ES(0.021)DHRDELS(0.002)DWSLAPTEEER	RGPGY(-96.67)T(-80.93)S(-75.69)GT(-77.14)NS(-65.67)EAS(-38.32)NAS(16.48)ET(-16.48)ES(-16.48)DHRDELS(-27.26)DWS(-62.46)LAPT(-104.76)EEER	4	1087.71	46291000	35445000	39834000	0	0	0
O95782_S655	AP-2 complex subunit alpha-1	AP2A1	97.084	S	1	INGGMEPTPSTVSTPSPSADLLGLRAAPPPA	X;X;X;X;X;X;X;X;X;X;X;X;X;X;X;Phospho (STY);X;X;X;X;X;X;X;X;X;X;X;X;X;X;X	DPSSNDINGGMEPTPS(0.002)T(0.002)VS(0.008)T(0.038)PS(0.753)PS(0.195)ADLLGLR	DPS(-67.22)S(-67.22)NDINGGMEPT(-37.24)PS(-24.79)T(-24.79)VS(-19.63)T(-12.96)PS(5.87)PS(-5.87)ADLLGLR	3	1064.82	24295000	0	0	0	0	0
O95785_S996	Protein Wiz	WIZ	132.06	S	1	PSSPLLKKTPLALAGSPTPKNPEDKSPQLSL	X;X;X;X;X;X;X;X;X;X;X;X;X;X;X;Phospho (STY);X;X;X;X;X;X;X;X;X;X;X;X;X;X;X	TPLALAGS(0.943)PT(0.057)PK	T(-111.05)PLALAGS(12.18)PT(-12.18)PK	2	616.818	0	0	0	0	4049100	0
O95793_S278	Double-stranded RNA-binding protein Staufen homolog 1	STAU1	169.84	S	1	PRIKKKTKPIVKPQTSPEYGQGINPISRLAQ	X;X;X;X;X;X;X;X;X;X;X;X;X;X;X;Phospho (STY);X;X;X;X;X;X;X;X;X;X;X;X;X;X;X	TKPIVKPQT(0.034)S(0.966)PEYGQGINPISR	T(-91.02)KPIVKPQT(-14.59)S(14.59)PEY(-64.44)GQGINPIS(-66.44)R	3	830.763	0	51801000	55168000	43105000	38127000	31165000
Q07157_S125	Tight junction protein ZO-1	TJP1	196.77	S	1	KKVQIPVSRPDPEPVSDNEEDSYDEEIHDPR	X;X;X;X;X;X;X;X;X;X;X;X;X;X;X;Phospho (STY);X;X;X;X;X;X;X;X;X;X;X;X;X;X;X	VQIPVSRPDPEPVS(1)DNEEDSYDEEIHDPR	VQIPVS(-82.16)RPDPEPVS(50.01)DNEEDS(-50.01)Y(-105.66)DEEIHDPR	3	1148.5	329290000	218500000	186330000	0	0	0
Q07157_S1579	Tight junction protein ZO-1	TJP1	97.047	S	1	SSKTPTSPKTLVKSHSLAQPPEFDSGVETFS	X;X;X;X;X;X;X;X;X;X;X;X;X;X;X;Phospho (STY);X;X;X;X;X;X;X;X;X;X;X;X;X;X;X	S(0.163)HS(0.837)LAQPPEFDSGVETFSIHAEKPK	S(-7.09)HS(7.09)LAQPPEFDS(-66.13)GVET(-83.53)FS(-86.53)IHAEKPK	4	705.333	19255000	10744000	19093000	0	0	0
Q07866_S521	Kinesin light chain 1	KLC1	139.94	S	1;2	VAEVLNDPENMEKRRSRESLNVDVVKYESGP	X;X;X;X;X;X;X;X;X;X;X;X;X;X;X;Phospho (STY);X;X;Phospho (STY);X;X;X;X;X;X;X;X;X;X;X;X	S(1)RES(1)LNVDVVK	S(80.51)RES(80.51)LNVDVVK	2	703.31	26143000	24039000	23871000	0	0	0
O95817_S377	BAG family molecular chaperone regulator 3	BAG3	205.63	S	1;2	VEVKVPPAPVPCPPPSPGPSAVPSSPKSVAT	X;X;X;X;X;X;X;X;X;X;X;X;X;X;X;Phospho (STY);X;X;X;X;X;X;X;Phospho (STY);Phospho (STY);X;X;X;X;X;X	VPPAPVPCPPPS(1)PGPS(0.018)AVPS(0.732)S(0.25)PK	VPPAPVPCPPPS(59.53)PGPS(-16.21)AVPS(4.66)S(-4.66)PK	3	793.7	50392000	77845000	82228000	55591000	48356000	31523000
Q07866_S524	Kinesin light chain 1	KLC1	122.64	S	1;2	VLNDPENMEKRRSRESLNVDVVKYESGPDGG	X;X;X;X;X;X;X;X;X;X;X;X;Phospho (STY);X;X;Phospho (STY);X;X;X;X;X;X;X;X;X;X;X;X;X;X;X	S(1)RES(1)LNVDVVK	S(80.51)RES(80.51)LNVDVVK	2	703.31	26143000	24039000	23871000	0	0	0
O95817_S386	BAG family molecular chaperone regulator 3	BAG3	248.35	S	1;2	VPCPPPSPGPSAVPSSPKSVATEERAAPSTA	X;X;X;X;X;X;Phospho (STY);X;X;X;X;X;X;X;X;Phospho (STY);X;X;X;X;X;X;X;X;X;X;X;X;X;X;X	VPPAPVPCPPPS(1)PGPSAVPS(0.081)S(0.919)PK	VPPAPVPCPPPS(35.93)PGPS(-35.93)AVPS(-10.54)S(10.54)PK	2	1190.05	20784000	0	0	0	0	0
Q09666_S177	Neuroblast differentiation-associated protein AHNAK	AHNAK	183	S	1	VDVTGREGAKDIDISSPEFKIKIPRHELTEI	X;X;X;X;X;X;X;X;X;X;X;X;X;X;X;Phospho (STY);X;X;X;X;X;X;X;X;X;X;X;X;X;X;X	DIDIS(0.022)S(0.978)PEFK	DIDIS(-16.45)S(16.45)PEFK	2	615.768	31135000	38284000	42627000	0	0	0
O95819_S523	Mitogen-activated protein kinase kinase kinase kinase 4	MAP4K4	66.045	S	1	ERLQRQLQQEQAYLLSLQHDHRRPHPQHSQQ	X;X;X;X;X;X;X;X;X;X;X;X;X;X;X;Phospho (STY);X;X;X;X;X;X;X;X;X;X;X;X;X;X;X	QLQQEQAYLLS(1)LQHDHR	QLQQEQAY(-39.16)LLS(39.16)LQHDHR	3	729.683	0	9100000	0	0	0	0
O95831_S268	Apoptosis-inducing factor 1, mitochondrial	AIFM1	72.928	S	1	YEKCLIATGGTPRSLSAIDRAGAEVKSRTTL	X;X;X;X;X;X;X;X;X;X;X;X;X;X;X;Phospho (STY);X;X;X;X;X;X;X;X;X;X;X;X;X;X;X	S(0.002)LS(0.998)AIDR	S(-26.47)LS(26.47)AIDR	2	421.194	0	0	6702900	0	0	0
O95835_S464	Serine/threonine-protein kinase LATS1	LATS1	40.516	S		HEIPTWQPNIPVRSNSFNNPLGNRASHSANS	X;X;X;X;X;X;X;X;X;X;X;X;X;X;X;Phospho (STY);X;X;X;X;X;X;X;X;X;X;X;X;X;X;X	S(0.158)NS(0.842)FNNPLGNR	S(-7.25)NS(7.25)FNNPLGNR	2	650.278	0	7039100	0	0	0	0
Q09666_S2397	Neuroblast differentiation-associated protein AHNAK	AHNAK	136.04	S	1	KAPKISMPDLDLHLKSPKAKGEVDVDVPKLE	X;X;X;X;X;X;X;X;X;X;X;X;X;X;X;Phospho (STY);X;X;X;X;X;X;X;X;X;X;X;X;X;X;X	ISMPDLDLHLKS(1)PK	IS(-122.63)MPDLDLHLKS(122.63)PK	3	558.616	23037000	11138000	18262000	0	0	0
Q09666_S3426	Neuroblast differentiation-associated protein AHNAK	AHNAK	157.91	S	1	SSPKVSMPDVELNLKSPKVKGDLDIAGPNLE	Phospho (STY);X;X;X;X;X;X;X;X;X;X;X;X;X;X;Phospho (STY);X;X;X;X;X;X;X;X;X;X;X;X;X;X;X	VSMPDVELNLKS(1)PK	VS(-133.48)MPDVELNLKS(133.48)PK	2	546.272	3566700	9627500	9928700	0	0	0
O96007_S20	Molybdopterin synthase catalytic subunit	MOCS2	172.69	S	1	EISSSCFSLETKLPLSPPLVEDSAFEPSRKD	X;X;X;X;X;X;X;X;X;X;X;X;X;X;X;Phospho (STY);X;X;X;X;X;X;X;X;X;X;X;X;X;X;X	LPLS(1)PPLVEDSAFEPSRK	LPLS(116.84)PPLVEDS(-116.84)AFEPS(-147.28)RK	3	688.013	9381100	0	0	0	0	0
Q12830_S1300	Nucleosome-remodeling factor subunit BPTF	BPTF	149.97	S	1	KLYPKDRVLDDVSIRSPETKCPKQNSIENDI	X;X;X;X;X;X;X;X;X;X;X;X;X;X;X;Phospho (STY);X;X;X;X;X;X;X;X;X;X;X;X;X;X;X	VLDDVS(0.004)IRS(0.993)PET(0.003)K	VLDDVS(-23.81)IRS(23.81)PET(-25.92)K	3	513.587	29000000	12818000	19014000	0	0	0
Q12888_S552	Tumor suppressor p53-binding protein 1	TP53BP1	433.29	S	1	DEDGENTQIEDTEPMSPVLNSKFVPAENDSI	X;X;X;X;X;X;X;X;X;X;X;X;X;X;X;Phospho (STY);X;X;X;X;X;X;X;X;X;X;X;X;X;X;X	IDEDGENTQIEDTEPMS(1)PVLNSK	IDEDGENT(-255.98)QIEDT(-108.22)EPMS(83.18)PVLNS(-83.18)K	2	1321.06	30992000	19564000	31127000	0	0	0
O96013_S474	Serine/threonine-protein kinase PAK 4	PAK4	156.72	S	1	FGFCAQVSKEVPRRKSLVGTPYWMAPELISR	X;X;X;X;X;X;X;X;X;X;X;X;X;X;X;Phospho (STY);X;X;X;X;X;X;X;X;X;X;X;X;X;X;X	S(1)LVGTPYWMAPELISR	S(57.66)LVGT(-57.66)PY(-128.08)WMAPELIS(-151.06)R	2	950.457	21015000	5262000	10609000	0	0	0
P00338_S319	L-lactate dehydrogenase A chain	LDHA	81.017	S		VKVTLTSEEEARLKKSADTLWGIQKELQF__	X;X;X;X;X;X;X;X;X;X;X;X;X;X;X;Phospho (STY);X;X;X;X;X;X;X;X;X;X;X;X;X;X;X	S(0.994)ADT(0.006)LWGIQK	S(22.32)ADT(-22.32)LWGIQK	2	599.779	3309600	0	0	0	0	0
P00519_S569	Tyrosine-protein kinase ABL1	ABL1	60.139	S	1	KGQGESDPLDHEPAVSPLLPRKERGPPEGGL	X;X;X;X;X;X;X;X;X;X;X;X;X;X;X;Phospho (STY);X;X;X;X;X;X;X;X;X;X;X;X;X;X;X	GQGES(0.002)DPLDHEPAVS(0.998)PLLPR	GQGES(-27.19)DPLDHEPAVS(27.19)PLLPR	3	732.011	0	23978000	27451000	0	0	0
P00533_S1166	Epidermal growth factor receptor	EGFR	93.767	S	1	FDSPAHWAQKGSHQISLDNPDYQQDFFPKEA	X;X;X;X;X;X;X;X;X;X;X;X;X;X;X;Phospho (STY);X;X;X;X;X;X;X;X;X;X;X;X;X;X;X	GS(0.008)HQIS(0.992)LDNPDYQQDFFPK	GS(-20.96)HQIS(20.96)LDNPDY(-53.9)QQDFFPK	3	772.67	8679400	0	10301000	0	0	0
Q12888_S500	Tumor suppressor p53-binding protein 1	TP53BP1	283.22	S	1	LTVECSKTSEIEPKNSPEDLGLSLTGDSCKL	X;X;X;X;X;X;X;X;X;X;X;X;X;X;X;Phospho (STY);X;X;X;X;X;X;X;X;X;X;X;X;X;X;X	NS(1)PEDLGLSLTGDSCK	NS(194.9)PEDLGLS(-194.9)LT(-220.28)GDS(-249.35)CK	2	886.874	46026000	59373000	40939000	0	0	0
P02545_S392	Prelamin-A/C;Lamin-A/C	LMNA	164.97	S	1;2	RKLLEGEEERLRLSPSPTSQRSRGRASSHSS	X;X;X;X;X;X;X;X;X;X;X;X;X;Phospho (STY);X;Phospho (STY);X;X;X;X;X;X;X;X;X;X;X;X;X;X;X	LSPS(1)PTSQR	LS(-74.14)PS(56.5)PT(-56.5)S(-63.59)QR	2	526.742	183120000	321840000	241200000	219190000	173120000	212650000
P02545_S458	Prelamin-A/C;Lamin-A/C	LMNA	254.59	S	1	EEVDEEGKFVRLRNKSNEDQSMGNWQIKRQN	X;X;X;X;X;X;X;X;X;X;X;X;X;X;X;Phospho (STY);X;X;X;X;X;X;X;X;X;X;X;X;X;X;X	NKS(1)NEDQSMGNWQIK	NKS(125.09)NEDQS(-125.09)MGNWQIK	2	929.893	25102000	24247000	12568000	16433000	16023000	10537000
Q12996_S691	Cleavage stimulation factor subunit 3	CSTF3	194.26	S	1	SNAVLTKAVKRPNEDSDEDEEKGAVVPPVHD	X;X;X;X;X;X;X;X;X;X;X;X;X;X;X;Phospho (STY);X;X;X;X;X;X;X;X;X;X;X;X;X;X;X	RPNEDS(1)DEDEEKGAVVPPVHDIYR	RPNEDS(162.3)DEDEEKGAVVPPVHDIY(-162.3)R	3	712.321	219170000	104350000	109140000	0	0	0
Q13085_S80	Acetyl-CoA carboxylase 1;Biotin carboxylase	ACACA	197.25	S	1	SSLQDGLALHIRSSMSGLHLVKQGRDRKKID	X;X;X;X;X;X;X;X;X;X;X;X;X;X;X;Phospho (STY);X;X;X;X;X;X;X;X;X;X;X;X;X;X;X	SSMS(1)GLHLVK	S(-71.85)S(-53.71)MS(53.71)GLHLVK	2	569.77	24480000	31308000	7123800	0	0	0
P02686_S40	Myelin basic protein	MBP	168.25	S	1	ESEKKRNLGELSRTTSEDNEVFGEADANQNN	X;X;X;X;X;X;X;X;X;X;X;Phospho (STY);X;X;X;Phospho (STY);X;X;X;X;X;X;X;X;X;X;X;X;X;X;X	T(0.053)T(0.053)S(0.894)EDNEVFGEADANQNNGTSSQDTAVTDSKR	T(-12.26)T(-12.26)S(12.26)EDNEVFGEADANQNNGT(-119.98)S(-124.94)S(-124.62)QDT(-132.6)AVT(-141.04)DS(-144.91)KR	3	1156.82	24293000	20105000	33802000	21508000	0	0
P02786_S106	Transferrin receptor protein 1;Transferrin receptor protein 1, serum form	TFRC	69.639	S		GVEPKTECERLAGTESPVREEPGEDFPAARR	X;X;X;X;X;X;X;X;X;X;X;X;X;X;X;Phospho (STY);X;X;X;X;X;X;X;X;X;X;X;X;X;X;X	LAGT(0.003)ES(0.997)PVREEPGEDFPAAR	LAGT(-24.93)ES(24.93)PVREEPGEDFPAAR	3	736.67	6896700	0	0	0	0	0
P03928_S38	ATP synthase protein 8	MT-ATP8	66.045	S	1	ITQLKMLNTNYHLPPSPKPMKMKNYNKPWEP	X;X;X;X;X;X;X;X;X;X;X;X;X;X;X;Phospho (STY);X;X;X;X;X;X;X;X;X;X;X;X;X;X;X	MLNT(0.012)NY(0.001)HLPPS(0.987)PKPMK	MLNT(-19)NY(-29.85)HLPPS(19)PKPMK	3	649.979	0	8511100	6875400	0	5759100	9298300
P03971_S538	Muellerian-inhibiting factor	AMH	49.5	S	2	PPCCVPTAYAGKLLISLSEERISAHHVPNMV	X;X;X;X;X;X;X;X;X;X;X;X;X;X;X;Phospho (STY);X;Phospho (STY);X;X;X;X;X;X;X;X;X;X;X;X;X	LLIS(1)LS(1)EER	LLIS(49.5)LS(49.5)EER	3	407.184	0	8078800	0	0	0	0
P03971_S540	Muellerian-inhibiting factor	AMH	49.5	S	2	CCVPTAYAGKLLISLSEERISAHHVPNMVAT	X;X;X;X;X;X;X;X;X;X;X;X;X;Phospho (STY);X;Phospho (STY);X;X;X;X;X;X;X;X;X;X;X;X;X;X;X	LLIS(1)LS(1)EER	LLIS(49.5)LS(49.5)EER	3	407.184	0	8078800	0	0	0	0
P04049_S621	RAF proto-oncogene serine/threonine-protein kinase;Serine/threonine-protein kinase A-Raf	RAF1;ARAF	113.44	S	1	IELLQHSLPKINRSASEPSLHRAAHTEDINA;IELLQRSLPKIERSASEPSLHRTQADELPAC	X;X;X;X;X;X;X;X;X;X;X;X;X;X;X;Phospho (STY);X;X;X;X;X;X;X;X;X;X;X;X;X;X;X	SAS(1)EPSLHR	S(-56.71)AS(51.12)EPS(-51.12)LHR	2	532.232	24868000	0	33027000	20345000	13111000	27113000
P04049_S301	RAF proto-oncogene serine/threonine-protein kinase	RAF1	127.77	S	1;2	ESASPSALSSSPNNLSPTGWSQPKTPVPAQR	X;X;X;X;X;X;X;X;X;Phospho (STY);Phospho (STY);X;X;X;X;Phospho (STY);X;X;X;X;X;X;X;X;X;X;X;X;X;X;X	SHSESASPSALSSSPNNLS(0.964)PT(0.031)GWS(0.005)QPK	S(-94.42)HS(-89.26)ES(-89.58)AS(-83.85)PS(-77.83)ALS(-71.09)S(-63.77)S(-48.37)PNNLS(14.91)PT(-14.91)GWS(-23.06)QPK	3	940.754	0	0	0	11903000	0	0
P04049_S259	RAF proto-oncogene serine/threonine-protein kinase	RAF1	79.935	S	1	SPSSEGSLSQRQRSTSTPNVHMVSTTLPVDS	X;X;X;X;X;X;X;X;X;X;X;X;X;X;X;Phospho (STY);X;X;X;X;X;X;X;X;X;X;X;X;X;X;X	S(0.001)T(0.001)S(0.796)T(0.202)PNVHMVSTTLPVDSR	S(-29.15)T(-29.15)S(5.95)T(-5.95)PNVHMVS(-42.56)T(-47.39)T(-52.01)LPVDS(-66.86)R	3	703.661	18664000	0	0	9730800	0	0
P04075_S46	Fructose-bisphosphate aldolase A	ALDOA	140.82	S	1	LAADESTGSIAKRLQSIGTENTEENRRFYRQ	X;X;X;X;X;X;X;X;X;X;X;X;X;X;X;Phospho (STY);X;X;X;X;X;X;X;X;X;X;X;X;X;X;X	LQS(1)IGTENTEENR	LQS(66.9)IGT(-66.9)ENT(-89.1)EENR	2	785.841	0	0	0	14427000	0	4994300
P04083_S34	Annexin A1	ANXA1	59.555	S	1	QEYVQTVKSSKGGPGSAVSPYPTFNPSSDVA	X;X;X;X;X;X;X;X;X;X;X;X;X;X;X;Phospho (STY);X;X;X;X;X;X;X;X;X;X;X;X;X;X;X	GGPGS(0.984)AVS(0.015)PYPTFNPSSDVAALHK	GGPGS(18.1)AVS(-18.1)PY(-36.09)PT(-45.67)FNPS(-56.36)S(-57.21)DVAALHK	3	812.713	0	5211500	0	0	0	0
Q13112_S538	Chromatin assembly factor 1 subunit B	CHAF1B	141.52	S	1	STEEIQSETPGDAQGSPPELKRPRLDENKGG	X;X;X;X;X;X;X;X;X;X;X;X;X;X;X;Phospho (STY);X;X;X;X;X;X;X;X;X;X;X;X;X;X;X	TDTPPSSVPTSVISTPSTEEIQSETPGDAQGS(1)PPELK	T(-133.78)DT(-133.78)PPS(-133.78)S(-133.78)VPT(-123.38)S(-123.38)VIS(-117.87)T(-114)PS(-97.44)T(-97.44)EEIQS(-58.3)ET(-39.03)PGDAQGS(39.03)PPELK	3	1282.93	42962000	71356000	43413000	0	0	0
Q13177_S197	Serine/threonine-protein kinase PAK 2;PAK-2p27;PAK-2p34	PAK2	110.6	S	1	VIAPRPDHTKSIYTRSVIDPVPAPVGDSHVD	X;X;X;X;X;X;X;X;X;X;X;X;X;X;X;Phospho (STY);X;X;X;X;X;X;X;X;X;X;X;X;X;X;X	S(1)VIDPVPAPVGDSHVDGAAK	S(101.91)VIDPVPAPVGDS(-101.91)HVDGAAK	2	670.989	26600000	20427000	25398000	0	0	0
P04406_S151	Glyceraldehyde-3-phosphate dehydrogenase	GAPDH	109.79	S	1	NHEKYDNSLKIISNASCTTNCLAPLAKVIHD	X;X;X;X;X;X;X;X;X;X;X;X;X;X;X;Phospho (STY);X;X;X;X;X;X;X;X;X;X;X;X;X;X;X	IIS(0.004)NAS(0.971)CT(0.022)T(0.003)NCLAPLAK	IIS(-24.09)NAS(16.4)CT(-16.4)T(-25.03)NCLAPLAK	2	957.447	0	0	0	0	6041700	4460800
P04406_S83	Glyceraldehyde-3-phosphate dehydrogenase	GAPDH	73.036	S	1	VINGNPITIFQERDPSKIKWGDAGAEYVVES	X;X;X;X;X;X;X;X;X;X;X;X;X;X;X;Phospho (STY);X;X;X;X;X;X;X;X;X;X;X;X;X;X;X	LVINGNPIT(0.005)IFQERDPS(0.995)KIK	LVINGNPIT(-23.24)IFQERDPS(23.24)KIK	3	788.089	0	3597400	8143300	0	0	0
Q13188_S316	Serine/threonine-protein kinase 3;Serine/threonine-protein kinase 3 36kDa subunit;Serine/threonine-protein kinase 3 20kDa subunit	STK3	408.24	S	1	RHEEQQRELEEEEENSDEDELDSHTMVKTSV	X;X;X;X;X;X;X;X;X;X;X;X;X;X;X;Phospho (STY);X;X;X;X;X;X;X;X;X;X;X;X;X;X;X	ELEEEEENS(1)DEDELDSHTMVK	ELEEEEENS(102.13)DEDELDS(-102.13)HT(-118.56)MVK	2	1294	12238000	8552700	10051000	0	0	0
P04626_S1054	Receptor tyrosine-protein kinase erbB-2	ERBB2	153.72	S	1	AGGMVHHRHRSSSTRSGGGDLTLGLEPSEEE	X;X;X;X;X;X;X;X;X;X;X;X;X;X;X;Phospho (STY);X;X;X;X;X;X;X;X;X;X;X;X;X;X;X	S(1)GGGDLTLGLEPSEEEAPR	S(40.25)GGGDLT(-40.25)LGLEPS(-139.29)EEEAPR	2	997.441	0	6503800	7704400	0	0	0
Q13188_S444	Serine/threonine-protein kinase 3;Serine/threonine-protein kinase 3 36kDa subunit;Serine/threonine-protein kinase 3 20kDa subunit	STK3	176.42	S	1	WKVPQDGDFDFLKNLSLEELQMRLKALDPMM	X;X;X;X;X;X;X;X;X;X;X;X;X;X;X;Phospho (STY);X;X;X;X;X;X;X;X;X;X;X;X;X;X;X	NLS(1)LEELQMR	NLS(113.22)LEELQMR	2	656.802	4810500	7918400	3679300	0	0	0
Q13425_S222	Beta-2-syntrophin	SNTB2	102.03	S	1	PSLVSDLPWEGAAPQSPSFSGSEDSGSPKHQ	X;X;X;X;X;X;X;X;X;X;X;X;X;X;X;Phospho (STY);X;X;X;X;X;X;X;X;X;X;X;X;X;X;X	KPSLVSDLPWEGAAPQS(0.985)PS(0.013)FS(0.001)GSEDSGSPK	KPS(-75.2)LVS(-75.45)DLPWEGAAPQS(18.69)PS(-18.69)FS(-29.15)GS(-39.17)EDS(-49.57)GS(-54.14)PK	3	1042.14	17978000	9386600	19253000	0	0	0
P04792_S82	Heat shock protein beta-1	HSPB1	237.92	S	1	AVAAPAYSRALSRQLSSGVSEIRHTADRWRV	X;X;X;X;X;X;X;X;X;X;X;X;X;X;X;Phospho (STY);X;X;X;X;X;X;X;X;X;X;X;X;X;X;X	QLS(1)SGVSEIR	QLS(62.71)S(-62.71)GVS(-157.05)EIR	2	578.274	3160600000	2741800000	798900000	2064900000	1813700000	159760000
Q13428_S171	Treacle protein	TCOF1	321.49	S	1	SPRKSAEPSANTTLVSETEEEGSVPAFGAAA	Phospho (STY);X;X;X;X;X;X;X;X;X;X;X;X;X;X;Phospho (STY);X;X;X;X;X;X;X;X;X;X;X;X;X;X;X	KSAEPSANTT(0.002)LVS(0.99)ET(0.008)EEEGSVPAFGAAAK	KS(-56.63)AEPS(-50.73)ANT(-34.24)T(-28.19)LVS(20.71)ET(-20.71)EEEGS(-89.23)VPAFGAAAK	3	986.792	87584000	48550000	40891000	0	0	0
Q13555_S311	Calcium/calmodulin-dependent protein kinase type II subunit gamma	CAMK2G	98.337	S	1	ARRKLKGAILTTMLVSRNFSAAKSLLNKKSD	X;X;X;X;X;X;X;X;X;X;X;X;X;X;X;Phospho (STY);X;X;X;X;X;X;X;X;X;X;X;X;X;X;X	GAILTTMLVS(1)R	GAILT(-42)T(-38.89)MLVS(38.89)R	2	621.32	15305000	10412000	14278000	0	0	0
P04920_S173	Anion exchange protein 2	SLC4A2	79.022	S	1	EDDSADRKAERTSPSSPAPLPHQEATPRASK	X;X;X;X;X;X;X;X;X;X;X;X;X;X;X;Phospho (STY);X;X;X;X;X;X;X;X;X;X;X;X;X;X;X	T(0.005)S(0.005)PS(0.151)S(0.839)PAPLPHQEATPR	T(-22.02)S(-22.64)PS(-7.44)S(7.44)PAPLPHQEAT(-33.32)PR	3	618.291	0	25826000	21500000	0	0	0
P05023_S520	Sodium/potassium-transporting ATPase subunit alpha-1	ATP1A1	60.167	S	1	LVMKGAPERILDRCSSILLHGKEQPLDEELK	X;X;X;X;X;X;X;X;X;X;X;X;X;X;X;Phospho (STY);X;X;X;X;X;X;X;X;X;X;X;X;X;X;X	CS(0.048)S(0.952)ILLHGK	CS(-12.94)S(12.94)ILLHGK	2	547.757	0	0	7333600	0	0	0
P05023_S217	Sodium/potassium-transporting ATPase subunit alpha-1;Sodium/potassium-transporting ATPase subunit alpha-3;Sodium/potassium-transporting ATPase subunit alpha-2;Potassium-transporting ATPase alpha chain 1	ATP1A1;ATP1A3;ATP1A2;ATP4A	156.17	S	1	DLRIISANGCKVDNSSLTGESEPQTRSPDFT	X;X;X;X;X;X;X;X;X;X;X;X;X;X;X;Phospho (STY);X;X;X;X;X;X;X;X;X;X;X;X;X;X;X	VDNS(0.013)S(0.987)LTGESEPQTR	VDNS(-18.97)S(18.97)LT(-45.15)GES(-48.65)EPQT(-73)R	2	850.362	0	0	19405000	0	0	23844000
Q13586_S519	Stromal interaction molecule 1	STIM1	164.74	S	1	TEPQHGLGSQRDLTHSDSESSLHMSDRQRVA	X;X;X;X;X;X;X;X;X;X;X;X;X;X;X;Phospho (STY);X;X;X;X;X;X;X;X;X;X;X;X;X;X;X	DLT(0.003)HS(0.997)DSESSLHMSDR	DLT(-25.55)HS(25.55)DS(-34.65)ES(-50.76)S(-57.4)LHMS(-103.39)DR	3	632.919	36489000	30966000	24171000	0	0	0
P05141_S7	ADP/ATP translocase 2;ADP/ATP translocase 2, N-terminally processed	SLC25A5	42.788	S		_________MTDAAVSFAKDFLAGGVAAAIS	X;X;X;X;X;X;X;X;X;X;X;X;X;X;X;Phospho (STY);X;X;X;X;X;X;X;X;X;X;X;X;X;X;X	TDAAVS(1)FAK	T(-33.37)DAAVS(33.37)FAK	1	1031.44	0	0	0	3023600	0	0
P05386_S101	60S acidic ribosomal protein P1;60S acidic ribosomal protein P2	RPLP1;RPLP2	66.022	S		AAPAEEKKVEAKKEESEESDDDMGFGLFD__;APAAAEEKKDEKKEESEESDDDMGFGLFD__	X;X;X;X;X;X;X;X;X;X;X;X;X;X;X;Phospho (STY);X;X;X;X;X;X;X;X;X;X;X;X;X;X;X	KEES(0.84)EES(0.16)DDDMGFGLFD	KEES(7.19)EES(-7.19)DDDMGFGLFD	2	1015.37	5630400	0	0	0	0	0
P05387_S79	60S acidic ribosomal protein P2	RPLP2	88.582	S	1	SVPAGGAVAVSAAPGSAAPAAGSAPAAAEEK	X;X;X;X;X;X;X;X;X;X;X;X;X;X;X;Phospho (STY);X;X;X;X;X;X;X;X;X;X;X;X;X;X;X	LASVPAGGAVAVS(0.002)AAPGS(0.997)AAPAAGSAPAAAEEK	LAS(-35.32)VPAGGAVAVS(-26.15)AAPGS(26.15)AAPAAGS(-54.43)APAAAEEK	3	952.138	0	25573000	30783000	12223000	7985200	10331000
P05412_S73	Transcription factor AP-1;Transcription factor jun-D	JUN;JUND	111.61	S	1	SDLLTSPDVGLLKLASPELERLIIQSSNGHI	X;X;X;X;X;X;X;X;X;X;X;X;X;X;X;Phospho (STY);X;X;X;X;X;X;X;X;X;X;X;X;X;X;X	LAS(1)PELER	LAS(111.61)PELER	2	497.734	26138000	21696000	0	17139000	18289000	0
Q13613_S39	Myotubularin-related protein 1	MTMR1	141.46	S	2	GGRRPPRAAGGATAGSRQPSVETLDSPTGSH	X;X;X;X;X;X;X;X;X;X;X;X;X;X;X;Phospho (STY);X;X;X;Phospho (STY);X;X;Phospho (STY);X;X;X;X;X;X;X;X	AAGGAT(0.011)AGS(0.983)RQPS(0.784)VET(0.221)LDS(0.001)PTGSHVEWCK	AAGGAT(-20.08)AGS(20.08)RQPS(5.61)VET(-5.61)LDS(-30.82)PT(-42.73)GS(-48.3)HVEWCK	4	779.835	37504000	39037000	50272000	0	0	0
P05455_S92	Lupus La protein	SSB	131.32	S	1	AELMEISEDKTKIRRSPSKPLPEVTDEYKND	X;X;X;X;X;X;X;X;X;X;X;X;X;X;X;Phospho (STY);X;X;X;X;X;X;X;X;X;X;X;X;X;X;X	S(0.988)PS(0.012)KPLPEVTDEYKNDVK	S(19.06)PS(-19.06)KPLPEVT(-86.02)DEY(-123.04)KNDVK	3	709.34	0	45461000	36927000	33691000	27655000	26035000
P05783_S93	Keratin, type I cytoskeletal 18	KRT18	53.756	S	1	QNEKETMQSLNDRLASYLDRVRSLETENRRL	X;X;X;X;X;X;X;X;X;X;X;X;X;X;X;Phospho (STY);X;X;X;X;X;X;X;X;X;X;X;X;X;X;X	LAS(0.973)Y(0.027)LDR	LAS(15.65)Y(-15.65)LDR	2	459.21	0	0	0	0	3387400	3469500
P05783_S399	Keratin, type I cytoskeletal 18	KRT18	229.2	S	1	LEDGEDFNLGDALDSSNSMQTIQKTTTRRIV	X;X;X;X;X;X;X;X;X;X;X;X;X;X;X;Phospho (STY);X;X;X;X;X;X;X;X;X;X;X;X;X;X;X	LLEDGEDFNLGDALDS(0.202)S(0.773)NS(0.024)MQTIQK	LLEDGEDFNLGDALDS(-5.82)S(5.82)NS(-15.03)MQT(-45.13)IQK	3	940.748	37311000	0	0	0	0	0
P05783_S30	Keratin, type I cytoskeletal 18	KRT18	300.29	S	1	SLGSVQAPSYGARPVSSAASVYAGAGGSGSR	X;X;X;Phospho (STY);X;X;X;X;X;X;X;X;X;X;X;Phospho (STY);X;X;X;X;X;X;X;X;X;X;X;X;X;X;X	PVS(0.987)S(0.013)AASVYAGAGGSGSR	PVS(18.8)S(-18.8)AAS(-108.88)VY(-237)AGAGGS(-247.77)GS(-258.23)R	2	830.87	0	0	58531000	0	0	0
P05783_S31	Keratin, type I cytoskeletal 18	KRT18	276.14	S	1;2	LGSVQAPSYGARPVSSAASVYAGAGGSGSRI	X;X;Phospho (STY);X;X;X;X;X;X;X;X;X;X;X;X;Phospho (STY);X;X;Phospho (STY);X;X;X;X;X;X;X;X;X;X;X;X	PVSS(1)AASVYAGAGGSGSR	PVS(-41.78)S(41.78)AAS(-87.98)VY(-180.95)AGAGGS(-196.3)GS(-192.6)R	2	830.87	121700000	0	0	56048000	54941000	0
P05783_S34	Keratin, type I cytoskeletal 18	KRT18	289.77	S	1;2	VQAPSYGARPVSSAASVYAGAGGSGSRISVS	X;X;X;X;X;X;X;X;X;X;X;X;Phospho (STY);X;X;Phospho (STY);X;X;X;X;X;X;X;X;X;X;X;X;X;X;X	PVS(0.026)S(0.974)AAS(1)VYAGAGGSGSR	PVS(-15.78)S(15.78)AAS(50.14)VY(-50.14)AGAGGS(-62.7)GS(-62.7)R	2	870.853	0	12209000	18682000	0	0	0
P05783_S18	Keratin, type I cytoskeletal 18	KRT18	213.18	S	1	FTTRSTFSTNYRSLGSVQAPSYGARPVSSAA	X;X;X;X;Phospho (STY);X;X;Phospho (STY);X;X;X;X;X;X;X;Phospho (STY);X;X;X;X;X;X;X;X;X;X;X;Phospho (STY);Phospho (STY);X;X	S(0.001)LGS(0.999)VQAPSYGAR	S(-29.93)LGS(29.93)VQAPS(-129.26)Y(-149.7)GAR	2	686.816	313230000	228170000	240920000	194060000	238220000	171770000
Q13613_S43	Myotubularin-related protein 1	MTMR1	141.46	S	1;2	PPRAAGGATAGSRQPSVETLDSPTGSHVEWC	X;X;X;X;X;X;X;X;X;X;X;Phospho (STY);X;X;X;Phospho (STY);X;X;X;X;X;X;X;X;X;X;X;X;X;X;X	AAGGAT(0.018)AGS(0.982)RQPS(0.978)VET(0.022)LDSPTGSHVEWCK	AAGGAT(-17.51)AGS(17.51)RQPS(16.44)VET(-16.44)LDS(-49.93)PT(-65.57)GS(-72.3)HVEWCK	4	779.835	22829000	16850000	25801000	0	0	0
P06400_S612	Retinoblastoma-associated protein	RB1	212.84	S	1;2	QNNHTAADMYLSPVRSPKKKGSTTRVNSTAN	X;X;X;X;X;X;X;X;X;Phospho (STY);X;Phospho (STY);X;X;X;Phospho (STY);X;X;X;X;X;X;X;X;X;X;X;Phospho (STY);X;X;X	DREGPTDHLESACPLNLPLQNNHT(0.158)AADMY(0.235)LS(0.608)PVRS(0.999)PK	DREGPT(-115.29)DHLES(-89.92)ACPLNLPLQNNHT(-5.85)AADMY(-4.14)LS(4.14)PVRS(31.16)PK	4	1076.74	26127000	0	0	0	0	0
P06400_S795	Retinoblastoma-associated protein	RB1	86.67	S	1	SPIPHIPRSPYKFPSSPLRIPGGNIYISPLK	Phospho (STY);X;X;X;X;X;X;X;X;X;X;X;X;X;X;Phospho (STY);X;X;X;X;X;X;X;X;X;X;X;Phospho (STY);X;X;X	FPS(0.041)S(0.959)PLR	FPS(-13.65)S(13.65)PLR	2	442.207	0	0	0	4574400	0	4867300
P06400_S807	Retinoblastoma-associated protein	RB1	136.33	S	1;2	FPSSPLRIPGGNIYISPLKSPYKISEGLPTP	X;X;X;Phospho (STY);X;X;X;X;X;X;X;X;X;X;X;Phospho (STY);X;X;X;Phospho (STY);X;X;X;X;X;X;X;X;X;Phospho (STY);X	IPGGNIYIS(1)PLK	IPGGNIY(-56.84)IS(56.84)PLK	2	676.355	23231000	0	34360000	9148300	6673300	5775200
Q13895_S98	Bystin	BYSL	319.36	S	1	RERTTRLGPRMPQDGSDDEDEEWPTLEKAAT	X;X;X;X;X;X;X;X;X;X;Oxidation (M);X;X;X;X;Phospho (STY);X;X;X;X;X;X;X;X;X;X;X;X;X;X;X	MPQDGS(1)DDEDEEWPTLEK	MPQDGS(164.32)DDEDEEWPT(-164.32)LEK	2	1108.91	27378000	15502000	15164000	0	0	0
P06400_S788	Retinoblastoma-associated protein	RB1	85.813	S	1	STRPPTLSPIPHIPRSPYKFPSSPLRIPGGN	X;X;X;X;X;Phospho (STY);X;Phospho (STY);X;X;X;X;X;X;X;Phospho (STY);X;X;X;X;X;X;Phospho (STY);X;X;X;X;X;X;X;X	S(1)PYKFPSSPLR	S(37.01)PY(-37.01)KFPS(-49.62)S(-58.7)PLR	3	453.555	4468000	0	0	0	4263800	4440500
P06400_S249	Retinoblastoma-associated protein	RB1	117.03	S	1	LLKEPYKTAVIPINGSPRTPRRGQNRSARIA	X;X;X;X;X;X;X;X;X;X;X;X;X;X;X;Phospho (STY);X;X;X;X;X;X;X;X;X;X;X;X;X;X;X	TAVIPINGS(1)PR	T(-93.51)AVIPINGS(93.51)PR	2	602.808	0	0	53721000	31667000	20486000	13805000
P06400_S780	Retinoblastoma-associated protein	RB1	190.35	S	1	KTNILQYASTRPPTLSPIPHIPRSPYKFPSS	X;X;X;X;X;X;X;X;X;X;X;X;X;X;X;Phospho (STY);X;X;X;X;X;X;X;Phospho (STY);X;X;X;X;X;X;Phospho (STY)	TNILQYAS(0.015)T(0.015)RPPT(0.11)LS(0.86)PIPHIPR	T(-137.31)NILQY(-92.66)AS(-17.61)T(-17.61)RPPT(-8.92)LS(8.92)PIPHIPR	3	851.451	85674000	0	0	0	0	0
P06400_S624	Retinoblastoma-associated protein	RB1	116.24	S	1	PVRSPKKKGSTTRVNSTANAETQATSAFQTQ	X;X;X;Phospho (STY);X;X;X;X;X;X;X;X;X;X;X;Phospho (STY);X;X;X;X;X;X;X;X;X;X;X;X;X;X;X	VNS(0.808)T(0.192)ANAETQATSAFQTQKPLK	VNS(6.23)T(-6.23)ANAET(-60.58)QAT(-74.3)S(-79.66)AFQT(-93.78)QKPLK	3	805.723	0	7090600	0	0	0	0
P06454_S2	Prothymosin alpha;Prothymosin alpha, N-terminally processed;Thymosin alpha-1	PTMA	223.06	S	1	______________MSDAAVDTSSEITTKDL	X;X;X;X;X;X;X;X;X;X;X;X;X;X;X;Phospho (STY);X;X;X;X;X;X;X;X;X;X;X;X;X;X;X	S(1)DAAVDTSSEITTK	S(66.05)DAAVDT(-66.05)S(-89.53)S(-111.52)EIT(-147.76)T(-159.21)K	2	773.83	593810000	469830000	413890000	269620000	554710000	337290000
P06733_S254	Alpha-enolase	ENO1	70.195	S	1	KVVIGMDVAASEFFRSGKYDLDFKSPDDPSR	X;X;X;X;X;X;X;X;X;X;X;X;X;X;X;Phospho (STY);X;X;X;X;X;X;X;X;X;X;X;X;X;X;X	S(1)GKYDLDFK	S(46.41)GKY(-46.41)DLDFK	2	576.752	0	0	3733900	0	0	0
Q14126_S551	Desmoglein-2	DSG2	325.2	S	1	KPPGMAEKWKIARQESTSVLLQQSEKKLGRS	X;X;X;X;X;X;X;X;X;X;X;X;X;X;X;Phospho (STY);X;X;X;X;X;X;X;X;X;X;X;X;X;X;X	QES(1)TSVLLQQSEK	QES(43.6)T(-43.6)S(-83.44)VLLQQS(-233.89)EK	2	778.864	140450000	113370000	97051000	0	0	0
P06748_S70	Nucleophosmin	NPM1	279.96	S	1	DELHIVEAEAMNYEGSPIKVTLATLKMSVQP	X;X;X;X;X;X;X;X;X;X;Oxidation (M);X;X;X;X;Phospho (STY);X;X;X;X;X;X;X;X;X;X;X;X;X;X;X	DELHIVEAEAMNYEGS(1)PIK	DELHIVEAEAMNY(-123.72)EGS(123.72)PIK	2	742.333	527610000	76594000	135720000	0	0	0
Q14160_S1348	Protein scribble homolog	SCRIB	171.1	S	1	PEDAPAQPPTPGPAASPEQLSFRERQKYFEL	X;X;X;X;X;X;X;X;X;X;X;X;X;X;X;Phospho (STY);X;X;X;X;X;X;X;X;X;X;X;X;X;X;X	AFAAVPTSHPPEDAPAQPPTPGPAAS(0.999)PEQLS(0.001)FR	AFAAVPT(-97.31)S(-97.31)HPPEDAPAQPPT(-43.36)PGPAAS(30.3)PEQLS(-30.3)FR	3	1140.21	52210000	83581000	121320000	0	0	0
P06748_S243	Nucleophosmin	NPM1	69.65	S		FKKQEKTPKTPKGPSSVEDIKAKMQASIEKG	X;X;X;X;X;X;X;X;X;X;X;X;X;X;X;Phospho (STY);X;X;X;X;X;X;X;X;X;X;X;X;X;X;X	GPS(0.047)S(0.953)VEDIK	GPS(-13.1)S(13.1)VEDIK	2	506.223	0	39600000	31729000	0	0	0
Q14160_S1566	Protein scribble homolog	SCRIB	66.435	S	1	VEDLGPQTSTSPGRLSPDFAEELRSLEPSPS	X;X;X;X;X;X;X;X;X;X;Phospho (STY);X;X;X;X;Phospho (STY);X;X;X;X;X;X;X;X;X;X;X;X;X;X;X	LS(1)PDFAEELR	LS(65.18)PDFAEELR	2	628.782	7585400	7978500	5100300	0	0	0
P07355_S12	Annexin A2;Putative annexin A2-like protein	ANXA2;ANXA2P2	163.15	S	1	____MSTVHEILCKLSLEGDHSTPPSAYGSV	X;X;X;X;X;Phospho (STY);X;X;X;X;X;X;X;X;X;Phospho (STY);X;X;X;X;X;X;X;X;X;X;X;X;X;X;X	LS(1)LEGDHSTPPSAYGSVK	LS(47.66)LEGDHS(-47.66)T(-60.05)PPS(-83.59)AY(-109.63)GS(-118.26)VK	2	962.938	44086000	0	6075200	0	0	0
Q14671_S209	Pumilio homolog 1	PUM1	174.55	S	1	PGQSFHVNSEVNSVLSPRSESGGLGVSMVEY	X;X;X;X;X;X;X;X;X;X;X;X;X;X;X;Phospho (STY);X;X;X;X;X;X;X;X;X;X;X;X;X;X;X	RPGQSFHVNSEVNSVLS(1)PR	RPGQS(-135.26)FHVNS(-103.46)EVNS(-47.14)VLS(47.14)PR	3	730.687	57616000	19903000	30247000	0	0	0
P07355_S234	Annexin A2;Putative annexin A2-like protein	ANXA2;ANXA2P2	111.79	S	1	ERSVPHLQKVFDRYKSYSPYDMLESIRKEVK	X;X;X;X;X;X;X;X;X;X;X;X;X;X;X;Phospho (STY);X;X;X;X;X;X;X;X;X;X;X;X;X;X;X	S(0.988)Y(0.003)S(0.009)PYDMLESIR	S(20.17)Y(-25.83)S(-20.17)PY(-77.41)DMLES(-97.44)IR	2	770.823	7687900	0	0	0	0	0
P07437_S168	Tubulin beta chain;Tubulin beta-3 chain;Tubulin beta-4B chain;Tubulin beta-4A chain	TUBB;TUBB3;TUBB4B;TUBB4A	208.68	S	1	SKIREEYPDRIMNTFSVVPSPKVSDTVVEPY	X;X;X;X;X;X;X;X;X;X;X;X;X;X;X;Phospho (STY);X;X;X;X;X;X;X;X;X;X;X;X;X;X;X	IMNTFS(1)VVPSPK	IMNT(-48.49)FS(48.49)VVPS(-68.4)PK	2	700.338	0	464220000	388970000	27174000	0	0
P07437_S172	Tubulin beta chain;Tubulin beta-3 chain;Tubulin beta-4B chain;Tubulin beta-4A chain	TUBB;TUBB3;TUBB4B;TUBB4A	248.68	S	1	EEYPDRIMNTFSVVPSPKVSDTVVEPYNATL	X;X;X;X;X;X;X;Oxidation (M);X;X;X;X;X;X;X;Phospho (STY);X;X;X;X;X;X;X;X;X;X;X;X;X;X;X	IMNTFS(0.002)VVPS(0.998)PK	IMNT(-84.97)FS(-27.95)VVPS(27.95)PK	2	708.336	361010000	0	0	0	14449000	17549000
P07437_S339	Tubulin beta chain;Tubulin beta-3 chain;Tubulin beta-4B chain;Tubulin beta-4A chain;Tubulin beta-2B chain;Tubulin beta-2A chain;Tubulin beta-6 chain	TUBB;TUBB3;TUBB4B;TUBB4A;TUBB2B;TUBB2A;TUBB6	203.93	S	1	KEVDEQMLNVQNKNSSYFVEWIPNNVKTAVC	X;X;X;X;X;X;X;X;X;X;X;X;X;X;X;Phospho (STY);X;X;X;X;X;X;X;X;X;X;X;X;X;X;X	NS(0.017)S(0.983)YFVEWIPNNVK	NS(-17.64)S(17.64)Y(-114.67)FVEWIPNNVK	2	888.903	27849000	0	5135300	0	0	0
P07437_S78	Tubulin beta chain;Tubulin beta-4B chain;Tubulin beta-4A chain;Tubulin beta-2B chain;Tubulin beta-2A chain	TUBB;TUBB4B;TUBB4A;TUBB2B;TUBB2A	56.383	S		AILVDLEPGTMDSVRSGPFGQIFRPDNFVFG;AVLVDLEPGTMDSVRSGPFGQIFRPDNFVFG	X;X;X;X;X;X;X;X;X;Phospho (STY);X;X;Phospho (STY);X;X;Phospho (STY);X;X;X;X;X;X;X;X;X;X;X;X;X;X;X	S(1)GPFGQIFRPDNFVFGQSGAGNNWAK	S(50.16)GPFGQIFRPDNFVFGQS(-50.16)GAGNNWAK	3	960.108	3331600	0	0	0	0	0
P07814_S886	Bifunctional glutamate/proline--tRNA ligase;Glutamate--tRNA ligase;Proline--tRNA ligase	EPRS	283.06	S	1	EYIPGQPPLSQSSDSSPTRNSEPAGLETPEA	X;X;X;X;X;X;X;X;X;X;X;X;Phospho (STY);X;X;Phospho (STY);X;X;X;X;X;X;X;X;X;X;X;X;X;X;X	EYIPGQPPLSQSS(0.001)DS(0.086)S(0.772)PT(0.141)R	EY(-140.14)IPGQPPLS(-65.97)QS(-39.91)S(-30.74)DS(-9.53)S(7.37)PT(-7.37)R	3	709.319	371500000	457850000	394000000	357200000	132120000	116480000
P07858_S216	Cathepsin B;Cathepsin B light chain;Cathepsin B heavy chain	CTSB	73.435	S	1	EGDTPKCSKICEPGYSPTYKQDKHYGYNSYS	X;X;X;X;X;X;X;X;X;X;X;X;X;X;X;Phospho (STY);X;X;X;X;X;X;X;X;X;X;X;X;X;X;X	ICEPGY(0.004)S(0.892)PT(0.104)YK	ICEPGY(-23.39)S(9.31)PT(-9.31)Y(-49.4)K	2	697.789	5425400	0	0	0	0	0
Q14676_S780	Mediator of DNA damage checkpoint protein 1	MDC1	199.59	S	1	TQPFDTHLEAYGPCLSPPRAIPGDQHPESPV	X;X;X;X;X;X;X;X;X;X;X;X;X;X;X;Phospho (STY);X;X;X;X;X;X;X;X;X;X;X;X;Phospho (STY);X;X	ESEDSETQPFDTHLEAYGPCLS(1)PPR	ES(-174.97)EDS(-157.24)ET(-134.42)QPFDT(-90.18)HLEAY(-97.37)GPCLS(90.18)PPR	3	981.411	99790000	76979000	82876000	0	0	0
P07900_S63	Heat shock protein HSP 90-alpha;Heat shock protein HSP 90-alpha A2;Heat shock protein HSP 90-beta;Putative heat shock protein HSP 90-beta-3;Putative heat shock protein HSP 90-beta 2	HSP90AA1;HSP90AA2P;HSP90AB1;HSP90AB3P;HSP90AB2P	60.918	S		LISNASDALDKIRYESLTDPSKLDSGKELKI;LISNSSDALDKIRYESLTDPSKLDSGKELHI	X;X;X;X;X;X;X;X;X;X;X;X;X;X;X;Phospho (STY);X;X;X;X;X;X;X;X;X;X;X;X;X;X;X	YES(0.973)LT(0.027)DPSKLDSGK	Y(-33.82)ES(15.59)LT(-15.59)DPS(-37.78)KLDS(-49.65)GK	2	810.364	0	0	0	0	2989500	0
P07910_S233	Heterogeneous nuclear ribonucleoproteins C1/C2	HNRNPC	289.98	S	1	EKEQSKQAVEMKNDKSEEEQSSSSVKKDETN	X;X;X;X;X;X;X;X;X;X;X;X;X;X;X;Phospho (STY);X;X;X;X;X;X;X;X;X;X;X;X;X;X;X	NDKS(1)EEEQSSSSVK	NDKS(125.45)EEEQS(-125.45)S(-144.13)S(-159.72)S(-171.9)VK	2	817.333	18302000	0	0	0	17426000	0
P07948_S13	Tyrosine-protein kinase Lyn	LYN	213.94	S	1	___MGCIKSKGKDSLSDDGVDLKTQPVRNTE	X;X;X;X;X;X;X;X;X;X;X;X;X;X;X;Phospho (STY);X;X;X;X;X;X;X;X;X;X;X;X;X;X;X	DSLS(1)DDGVDLK	DS(-46.41)LS(46.41)DDGVDLK	2	622.258	112720000	76987000	0	55256000	37789000	34188000
P08047_S59	Transcription factor Sp1	SP1	168.64	S	1	GSSSSTGGGGQESQPSPLALLAATCSRIESP	X;X;X;X;X;X;X;X;X;X;X;X;X;X;X;Phospho (STY);X;X;X;X;X;X;X;X;X;X;X;X;X;X;X	S(0.02)S(0.02)S(0.02)T(0.02)GS(0.02)S(0.02)S(0.02)S(0.02)T(0.02)GGGGQES(0.02)QPS(0.803)PLALLAATCSR	S(-16.11)S(-16.11)S(-16.11)T(-16.11)GS(-16.11)S(-16.11)S(-16.11)S(-16.11)T(-16.11)GGGGQES(-16.11)QPS(16.11)PLALLAAT(-36.07)CS(-35.84)R	3	1002.44	0	0	64870000	0	0	0
P08195_S165	4F2 cell-surface antigen heavy chain	SLC3A2	141.65	S	1	EDEAEAAAAAKFTGLSKEELLKVAGSPGWVR	X;X;X;X;X;X;X;X;X;X;X;X;X;X;X;Phospho (STY);X;X;X;X;X;X;X;X;X;X;X;X;X;X;X	FTGLS(1)KEELLK	FT(-63.12)GLS(63.12)KEELLK	2	672.844	7466300	0	5853200	0	0	0
P08237_S667	ATP-dependent 6-phosphofructokinase, muscle type	PFKM	94.259	S	1	FDSRKNVLGHMQQGGSPTPFDRNFATKMGAK	X;X;X;X;X;X;X;X;X;X;X;X;X;X;X;Phospho (STY);X;X;X;X;X;X;X;X;X;X;X;X;X;X;X	NVLGHMQQGGS(0.99)PT(0.01)PFDR	NVLGHMQQGGS(19.74)PT(-19.74)PFDR	3	640.952	0	8661900	0	0	0	0
P08238_S532	Heat shock protein HSP 90-beta;Putative heat shock protein HSP 90-beta-3;Putative heat shock protein HSP 90-beta 2	HSP90AB1;HSP90AB3P;HSP90AB2P	94.355	S	1	IDEYCVQQLKEFDGKSLVSVTKEGLELPEDE	X;X;X;X;X;X;X;X;X;X;X;X;X;X;X;Phospho (STY);X;X;X;X;X;X;X;X;X;X;X;X;X;X;X	EFDGKS(1)LVSVTK	EFDGKS(39.75)LVS(-39.75)VT(-64.96)K	2	695.337	0	14007000	16699000	0	0	0
P08238_S226	Heat shock protein HSP 90-beta;Putative heat shock protein HSP 90-beta-3	HSP90AB1;HSP90AB3P	379.77	S	1	YPITLYLEKEREKEISDDEAEEEKGEKEEED	X;X;X;X;X;X;X;X;X;X;X;X;X;X;X;Phospho (STY);X;X;X;X;X;X;X;X;X;X;X;X;X;X;X	EKEIS(1)DDEAEEEKGEK	EKEIS(187.33)DDEAEEEKGEK	2	972.902	243110000	222280000	270330000	317990000	326180000	258830000
P08238_S255	Heat shock protein HSP 90-beta;Putative heat shock protein HSP 90-beta 2	HSP90AB1;HSP90AB2P	421.46	S	1	EDKDDEEKPKIEDVGSDEEDDSGKDKKKKTK	X;X;X;X;X;X;X;X;X;X;X;X;X;X;X;Phospho (STY);X;X;X;X;X;X;X;X;X;X;X;X;X;X;X	IEDVGS(1)DEEDDSGKDK	IEDVGS(215.58)DEEDDS(-215.58)GKDK	2	909.352	2564700000	3831300000	3688300000	2382500000	4524400000	3874900000
Q14684_S392	Ribosomal RNA processing protein 1 homolog B	RRP1B	206.63	S	1	EKEKGSRVFCVEEEDSESSLQKRRRKKKKKH	X;X;X;X;X;X;X;X;X;X;X;X;X;X;X;Phospho (STY);X;X;X;X;X;X;X;X;X;X;X;X;X;X;X	VFCVEEEDS(0.983)ES(0.013)S(0.004)LQK	VFCVEEEDS(18.76)ES(-18.76)S(-24.17)LQK	2	933.379	11364000	7884200	7096600	0	0	0
P08238_S468	Heat shock protein HSP 90-beta	HSP90AB1	65.753	S	1	ELLRYHTSQSGDEMTSLSEYVSRMKETQKSI	X;X;X;X;X;X;X;X;X;X;X;X;X;X;X;Phospho (STY);X;X;X;X;X;X;X;X;X;X;X;X;X;X;X	YHTSQSGDEMT(0.142)S(0.847)LS(0.01)EYVSR	Y(-42.03)HT(-38.43)S(-38.8)QS(-33.19)GDEMT(-7.74)S(7.74)LS(-19.35)EY(-34.4)VS(-40.83)R	3	752.975	0	9668600	0	0	0	0
Q14684_S245	Ribosomal RNA processing protein 1 homolog B	RRP1B	228.76	S	1	ETMEEQKTKVGDGDLSAEEIPENEVSLRRAV	X;X;X;X;X;X;X;X;X;X;X;X;X;X;X;Phospho (STY);X;X;X;X;X;X;X;X;X;X;X;X;X;X;X	VGDGDLS(1)AEEIPENEVSLR	VGDGDLS(173.17)AEEIPENEVS(-173.17)LR	2	1054.97	78593000	78622000	61459000	0	0	0
P08574_S104	Cytochrome c1, heme protein, mitochondrial	CYC1	66.498	S	1	LHPPSYPWSHRGLLSSLDHTSIRRGFQVYKQ	X;X;X;X;X;X;X;X;X;X;X;X;X;X;X;Phospho (STY);X;X;X;X;X;X;X;X;X;X;X;X;X;X;X	GLLS(0.141)S(0.856)LDHT(0.001)S(0.001)IR	GLLS(-7.82)S(7.82)LDHT(-29.07)S(-27.86)IR	2	689.84	0	0	2334800	0	0	0
Q14839_S1602	Chromodomain-helicase-DNA-binding protein 4	CHD4	261.82	S	1	APETAIECTQAPAPASEDEKVVVEPPEGEEK	X;X;X;X;X;X;X;X;X;X;X;X;X;X;X;Phospho (STY);X;X;X;X;X;X;X;X;X;X;X;X;X;X;X	STAPETAIECTQAPAPAS(1)EDEK	S(-187.9)T(-187.9)APET(-165.43)AIECT(-102.15)QAPAPAS(102.15)EDEK	2	795.005	25974000	30044000	30198000	0	0	0
Q14966_S1401	Zinc finger protein 638	ZNF638	109.66	S	1	DVSSSKPSIKAVIVSSPKAKATVSKTENQKS	X;X;X;X;X;X;X;X;X;X;X;X;X;X;X;Phospho (STY);X;X;X;X;X;X;X;X;X;X;X;X;X;X;X	AVIVS(0.136)S(0.864)PK	AVIVS(-8.02)S(8.02)PK	2	440.731	8370600	15275000	16692000	0	0	0
P08651_S339	Nuclear factor 1 C-type	NFIC	181.75	S	1	PVKKTEMDKSPFNSPSPQDSPRLSSFTQHHR	X;X;X;X;X;X;X;X;X;X;X;X;X;X;X;Phospho (STY);X;X;X;X;X;X;X;X;X;X;X;X;X;X;X	SPFNS(0.008)PS(0.98)PQDS(0.012)PR	S(-79.73)PFNS(-20.82)PS(19.15)PQDS(-19.15)PR	2	748.314	0	0	0	0	33734000	31216000
P09429_S35	High mobility group protein B1	HMGB1	56.817	S	1	VQTCREEHKKKHPDASVNFSEFSKKCSERWK	X;X;X;X;X;X;X;X;X;X;X;X;X;X;X;Phospho (STY);X;X;X;X;X;X;X;X;X;X;X;X;X;X;X	KHPDAS(1)VNFSEFSK	KHPDAS(42.98)VNFS(-42.98)EFS(-47.55)K	3	558.25	0	0	0	8015700	5944200	0
P09651_S91	Heterogeneous nuclear ribonucleoprotein A1;Heterogeneous nuclear ribonucleoprotein A1, N-terminally processed;Heterogeneous nuclear ribonucleoprotein A1-like 2	HNRNPA1;HNRNPA1L2	92.336	S	1	PHKVDGRVVEPKRAVSREDSQRPGAHLTVKK	X;X;X;X;X;X;X;X;X;X;X;X;X;X;X;Phospho (STY);X;X;X;Phospho (STY);X;X;X;X;X;X;X;X;X;X;X	AVS(0.973)REDS(0.027)QRPGAHLTVK	AVS(15.6)REDS(-15.6)QRPGAHLT(-76.83)VK	4	483.493	35580000	0	0	0	0	0
P09651_S95	Heterogeneous nuclear ribonucleoprotein A1;Heterogeneous nuclear ribonucleoprotein A1, N-terminally processed;Heterogeneous nuclear ribonucleoprotein A1-like 2	HNRNPA1;HNRNPA1L2	112.34	S	1	DGRVVEPKRAVSREDSQRPGAHLTVKKIFVG	X;X;X;X;X;X;X;X;X;X;X;X;X;X;X;Phospho (STY);X;X;X;X;X;X;X;X;X;X;X;X;X;X;X	EDS(1)QRPGAHLTVK	EDS(76.31)QRPGAHLT(-76.31)VK	3	506.575	89680000	196800000	164040000	88014000	113100000	129540000
P09651_S4	Heterogeneous nuclear ribonucleoprotein A1;Heterogeneous nuclear ribonucleoprotein A1, N-terminally processed	HNRNPA1	119.76	S	2	____________MSKSESPKEPEQLRKLFIG	X;X;X;X;X;X;X;X;X;X;X;X;X;X;X;Phospho (STY);X;Phospho (STY);X;X;X;X;X;X;X;X;X;X;X;X;X	S(0.004)KS(0.996)ES(1)PKEPEQLR	S(-24.22)KS(24.22)ES(47.84)PKEPEQLR	3	572.913	0	139130000	0	0	0	0
P09651_S6	Heterogeneous nuclear ribonucleoprotein A1;Heterogeneous nuclear ribonucleoprotein A1, N-terminally processed	HNRNPA1	247.73	S	1;2	__________MSKSESPKEPEQLRKLFIGGL	X;X;X;X;X;X;X;X;X;X;X;Phospho (STY);X;Phospho (STY);X;Phospho (STY);X;X;X;X;X;X;X;X;X;X;X;X;X;X;X	SES(1)PKEPEQLR	S(-76.76)ES(76.76)PKEPEQLR	3	460.545	1825100000	2856100000	2152300000	715450000	1280900000	1564700000
P09651_S2	Heterogeneous nuclear ribonucleoprotein A1;Heterogeneous nuclear ribonucleoprotein A1, N-terminally processed	HNRNPA1	199.05	S	2	______________MSKSESPKEPEQLRKLF	X;X;X;X;X;X;X;X;X;X;X;X;X;X;X;Phospho (STY);X;X;X;Phospho (STY);X;X;X;X;X;X;X;X;X;X;X	S(1)KSES(1)PKEPEQLR	S(37.91)KS(-37.91)ES(42.73)PKEPEQLR	2	858.866	250770000	0	0	116110000	113300000	104360000
P09884_S186	DNA polymerase alpha catalytic subunit	POLA1	60.472	S	1	PQITPPPVMILKKKRSIGASPNPFSVHTATA	X;X;X;X;X;X;X;X;X;X;X;X;X;X;X;Phospho (STY);X;X;X;X;X;X;X;X;X;X;X;X;X;X;X	S(1)IGASPNPFSVHTATAVPSGK	S(37.19)IGAS(-37.19)PNPFS(-47.57)VHT(-53.82)AT(-53.53)AVPS(-57.91)GK	3	702.34	0	0	0	0	4021900	0
Q14980_S1862	Nuclear mitotic apparatus protein 1	NUMA1	145.89	S	1	SLRATSSTQSLARLGSPDYGNSALLSLPGYR	X;X;X;X;X;X;X;X;X;X;X;X;X;X;X;Phospho (STY);X;X;X;X;X;X;X;X;X;X;X;X;X;X;X	LGS(1)PDYGNSALLSLPGYRPTTR	LGS(88.46)PDY(-92.83)GNS(-88.46)ALLS(-116.4)LPGY(-141.47)RPT(-129.18)T(-129.66)R	3	805.728	42490000	19740000	35422000	0	0	0
Q14CZ0_S167	UPF0472 protein C16orf72	C16orf72	94.692	S	1	PPPRNSRAPPRLTVVSPNRATSTETSSSVET	X;X;X;X;X;X;X;X;X;X;X;X;X;X;X;Phospho (STY);X;X;X;X;X;X;X;X;X;X;X;X;X;X;X	LTVVS(1)PNR	LT(-72.05)VVS(72.05)PNR	2	483.244	8947500	7733400	8485900	0	0	0
P10074_S171	Zinc finger and BTB domain-containing protein 48	ZBTB48	105.61	S	1	TLGLVPRDQEPRGSHSPQRPQLHSPAQSEGP	X;X;X;X;X;X;X;X;X;X;X;X;X;X;X;Phospho (STY);X;X;X;X;X;X;X;X;X;X;X;X;X;X;X	GS(0.163)HS(0.837)PQRPQLHSPAQSEGPSSLCGK	GS(-7.11)HS(7.11)PQRPQLHS(-37.85)PAQS(-64.83)EGPS(-67.17)S(-68.39)LCGK	3	903.745	0	0	0	9529300	0	0
P10074_S179	Zinc finger and BTB domain-containing protein 48	ZBTB48	47.331	S	1	QEPRGSHSPQRPQLHSPAQSEGPSSLCGKLK	X;X;X;X;X;X;X;X;X;X;X;X;X;X;X;Phospho (STY);X;X;X;X;X;X;X;X;X;X;X;X;X;X;X	GS(0.054)HS(0.195)PQRPQLHS(0.75)PAQS(0.001)EGPSSLCGK	GS(-11.4)HS(-5.86)PQRPQLHS(5.86)PAQS(-27.68)EGPS(-42.18)S(-44.46)LCGK	4	678.06	0	0	46862000	0	0	0
P10109_S63	Adrenodoxin, mitochondrial	FDX1	71.697	S	1	EASRSLSVSARARSSSEDKITVHFINRDGET	X;X;X;X;X;X;X;X;X;X;X;X;X;X;X;Phospho (STY);X;X;X;X;X;X;X;X;X;X;X;X;X;X;X	S(0.017)S(0.022)S(0.957)EDKIT(0.003)VHFINR	S(-17.39)S(-16.39)S(16.39)EDKIT(-24.89)VHFINR	3	571.605	13805000	5928200	0	0	0	0
P10412_S36	Histone H1.4;Histone H1.2;Histone H1.3	HIST1H1E;HIST1H1C;HIST1H1D	143.83	S	1	KKKAAKKAGGTPRKASGPPVSELITKAVAAS;KKKARKSAGAAKRKASGPPVSELITKAVAAS	X;X;X;X;X;X;X;X;X;X;X;X;X;X;X;Phospho (STY);X;X;X;X;X;X;X;X;X;X;X;X;X;X;X	KAS(1)GPPVSELITK	KAS(50.59)GPPVS(-50.59)ELIT(-107.26)K	2	469.581	0	4998300	0	5083600	2917900	0
P10588_S34	Nuclear receptor subfamily 2 group F member 6	NR2F6	124.33	S	1	DKAGGYPRAAEDDSASPPGAASDAEPGDEER	X;X;X;X;X;X;X;X;X;X;X;X;X;X;X;Phospho (STY);X;X;X;X;X;X;X;X;X;X;X;X;X;X;X	AAEDDS(0.002)AS(0.998)PPGAASDAEPGDEERPGLQVDCVVCGDK	AAEDDS(-26.53)AS(26.53)PPGAAS(-35.77)DAEPGDEERPGLQVDCVVCGDK	3	1251.18	11840000	0	10728000	0	0	0
P10636_S717	Microtubule-associated protein tau	MAPT	148.19	S	2;3	KTDHGAEIVYKSPVVSGDTSPRHLSNVSSTG	X;X;X;X;X;X;X;X;X;X;X;Phospho (STY);X;X;X;Phospho (STY);X;X;Phospho (STY);X;X;X;X;X;X;X;X;X;X;X;X	TDHGAEIVYKS(1)PVVS(1)GDT(0.59)S(0.41)PR	T(-86.15)DHGAEIVY(-47.24)KS(47.24)PVVS(31.15)GDT(1.58)S(-1.58)PR	3	819.004	0	0	0	0	0	55473000
P10636_S721	Microtubule-associated protein tau	MAPT	169.58	S	1;2	GAEIVYKSPVVSGDTSPRHLSNVSSTGSIDM	X;X;X;X;X;X;X;Phospho (STY);X;X;X;X;X;X;X;Phospho (STY);X;X;X;X;X;X;X;X;X;X;X;X;X;X;X	SPVVSGDT(0.047)S(0.953)PR	S(-129.88)PVVS(-56.94)GDT(-13.06)S(13.06)PR	2	591.264	0	0	0	54697000	0	82121000
P10636_S46	Microtubule-associated protein tau	MAPT	173.36	S	1	MHQDQEGDTDAGLKESPLQTPTEDGSEEPGS	X;X;X;X;X;X;X;X;X;X;X;X;X;X;X;Phospho (STY);X;X;X;X;X;X;X;X;X;X;X;X;X;X;X	DQGGYT(0.001)MHQDQEGDT(0.015)DAGLKES(0.984)PLQTPTEDGSEEPGSETSDAK	DQGGY(-45.36)T(-31.72)MHQDQEGDT(-18.17)DAGLKES(18.17)PLQT(-49.27)PT(-88.27)EDGS(-118.47)EEPGS(-151.2)ET(-156.64)S(-159.12)DAK	4	1155.23	0	11646000	0	0	0	0
Q15154_S69	Pericentriolar material 1 protein	PCM1	218.43	S	2	VESDKRVTNDISPESSPGVGRRRTKTPHTFP	X;X;X;X;X;X;X;X;X;X;X;Phospho (STY);X;X;X;Phospho (STY);X;X;X;X;X;X;X;X;X;X;X;X;X;X;X	VTNDIS(1)PES(0.148)S(0.852)PGVGR	VT(-105.51)NDIS(68.43)PES(-7.59)S(7.59)PGVGR	2	837.842	23409000	28563000	22687000	0	0	0
P10809_S225	60 kDa heat shock protein, mitochondrial	HSPD1	193.15	S	1	ELEIIEGMKFDRGYISPYFINTSKGQKCEFQ	X;X;X;X;X;X;X;X;X;X;X;X;X;X;X;Phospho (STY);X;X;X;X;X;X;X;X;X;X;X;X;X;X;X	GYIS(1)PYFINTSK	GY(-97.51)IS(87.21)PY(-87.21)FINT(-130.85)S(-137.92)K	2	735.339	0	35437000	45997000	1734800	0	0
Q15262_S856	Receptor-type tyrosine-protein phosphatase kappa	PTPRK	194.25	S	1	SRLLDVPRYLCEGTESPYQTGQLHPAIRVAD	X;X;X;X;X;X;X;X;X;X;X;X;X;X;X;Phospho (STY);X;X;X;X;X;X;X;X;X;X;X;X;X;X;X	YLCEGTES(1)PYQTGQLHPAIR	Y(-146.49)LCEGT(-44.39)ES(44.39)PY(-98.43)QT(-52.21)GQLHPAIR	3	800.695	34803000	39070000	41285000	0	0	0
P10809_S410	60 kDa heat shock protein, mitochondrial	HSPD1	101.39	S	1	AKLSDGVAVLKVGGTSDVEVNEKKDRVTDAL	X;X;X;X;X;X;X;X;X;X;X;X;X;X;X;Phospho (STY);X;X;X;X;X;X;X;X;X;X;X;X;X;X;X	VGGT(0.16)S(0.84)DVEVNEK	VGGT(-7.2)S(7.2)DVEVNEK	2	657.285	20048000	0	0	0	0	0
P11142_S221	Heat shock cognate 71 kDa protein;Heat shock-related 70 kDa protein 2	HSPA8;HSPA2	114.01	S	1	DVSILTIEDGIFEVKSTAGDTHLGGEDFDNR	X;X;X;X;X;X;X;X;X;X;X;X;X;X;X;Phospho (STY);X;X;X;X;X;X;X;X;X;X;X;X;X;X;X	S(0.846)T(0.152)AGDT(0.002)HLGGEDFDNR	S(7.44)T(-7.44)AGDT(-26.57)HLGGEDFDNR	2	886.35	0	6789400	0	6111100	0	0
P11166_S473	Solute carrier family 2, facilitated glucose transporter member 1	SLC2A1	80.236	S	1	RTFDEIASGFRQGGASQSDKTPEELFHPLGA	X;X;X;X;X;X;X;X;X;X;X;X;X;X;X;Phospho (STY);X;X;X;X;X;X;X;X;X;X;X;X;X;X;X	QGGAS(0.989)QS(0.011)DKTPEELFHPLGADSQV	QGGAS(19.61)QS(-19.61)DKT(-42.84)PEELFHPLGADS(-78.35)QV	2	1289.58	53414000	0	0	0	0	0
P11274_S122	Breakpoint cluster region protein	BCR	82.713	S	1	PPPAEEPEARPDGEGSPGKARPGTARRPGAA	X;X;X;X;X;X;X;X;X;X;X;X;X;X;X;Phospho (STY);X;X;X;X;X;X;X;X;X;X;X;X;X;X;X	PQPAPADGADPPPAEEPEARPDGEGS(1)PGK	PQPAPADGADPPPAEEPEARPDGEGS(79.23)PGK	3	972.761	0	39194000	36840000	0	35458000	26817000
P11274_S1035	Breakpoint cluster region protein	BCR	66.692	S	1	IAMNGIEVKLSVKFNSREFSLKRMPSRKQTG	X;X;X;X;X;X;X;X;X;X;X;X;X;X;X;Phospho (STY);X;X;X;X;X;X;X;X;X;X;X;X;X;X;X	LSVKFNS(1)R	LS(-42.66)VKFNS(42.66)R	2	515.758	0	0	0	5567300	4200600	0
P11274_S354	Breakpoint cluster region protein	BCR	51.162	S	1	TSSEEDFSSGQSSRVSPSPTTYRMFRDKSRS	X;X;X;X;X;X;X;X;X;X;X;X;X;X;X;Phospho (STY);X;X;X;X;X;X;X;X;X;X;X;X;X;X;X	VS(0.987)PS(0.012)PTTYR	VS(19.03)PS(-19.03)PT(-36.48)T(-39.7)Y(-48.32)R	2	544.245	0	0	0	0	12483000	0
P11387_S112	DNA topoisomerase 1	TOP1	106.26	S	1	SGDAKIKKEKENGFSSPPQIKDEPEDDGYFV	X;X;X;X;X;X;X;X;X;X;X;X;X;X;X;Phospho (STY);X;X;X;X;X;X;X;X;X;X;X;X;X;X;X	ENGFS(0.009)S(0.991)PPQIK	ENGFS(-20.41)S(20.41)PPQIK	2	642.287	0	11062000	5482700	7348900	0	0
P11387_S2	DNA topoisomerase 1	TOP1	92.492	S	1	______________MSGDHLHNDSQIEADFR	X;X;X;X;X;X;X;X;X;X;X;X;X;X;X;Phospho (STY);X;X;X;X;X;X;X;X;X;X;X;X;X;X;X	S(0.999)GDHLHNDS(0.001)QIEADFR	S(32.46)GDHLHNDS(-32.46)QIEADFR	3	654.937	63445000	6615300	68515000	0	0	0
Q15311_S48	RalA-binding protein 1	RALBP1	134.48	S	2	ISPTKFPGLYRTGEPSPPHDILHEPPDVVSD	X;Phospho (STY);X;X;X;X;X;X;X;X;X;X;X;X;X;Phospho (STY);X;X;X;X;X;X;X;X;X;X;X;X;X;Phospho (STY);X	T(0.001)GEPS(0.999)PPHDILHEPPDVVS(1)DDEKDHGK	T(-30.42)GEPS(30.42)PPHDILHEPPDVVS(68.92)DDEKDHGK	3	777.581	124110000	74408000	69736000	0	0	0
Q15311_S62	RalA-binding protein 1	RALBP1	134.48	S	1;2	PSPPHDILHEPPDVVSDDEKDHGKKKGKFKK	X;Phospho (STY);X;X;X;X;X;X;X;X;X;X;X;X;X;Phospho (STY);X;X;X;X;X;X;X;X;X;X;X;X;X;X;X	T(0.001)GEPS(0.999)PPHDILHEPPDVVS(1)DDEKDHGK	T(-30.13)GEPS(30.13)PPHDILHEPPDVVS(117.32)DDEKDHGK	4	777.581	124110000	74408000	69736000	0	0	0
P11388_S1247	DNA topoisomerase 2-alpha	TOP2A	288.45	S	1	EKKNKKKIKNENTEGSPQEDGVELEGLKQRL	X;X;X;X;X;X;X;X;X;X;X;X;X;X;X;Phospho (STY);X;X;X;X;X;X;X;X;X;X;X;X;X;X;X	IKNENTEGS(1)PQEDGVELEGLK	IKNENT(-82.12)EGS(82.12)PQEDGVELEGLK	2	789.363	30910000	28070000	38531000	25138000	0	0
Q15424_S24	Scaffold attachment factor B1	SAFB	243.16	S	1	GDSGAAGAAALSSASSETGTRRLSDLRVIDL	X;X;X;X;X;X;X;X;X;X;X;X;X;X;X;Phospho (STY);X;X;X;X;X;X;X;X;X;X;X;X;X;X;X	AETLSGLGDSGAAGAAALS(0.002)S(0.006)AS(0.046)S(0.901)ET(0.036)GT(0.009)RR	AET(-123.54)LS(-114.5)GLGDS(-55.93)GAAGAAALS(-26.8)S(-21.63)AS(-12.96)S(12.96)ET(-13.93)GT(-19.81)RR	2	1387.14	69129000	36238000	44500000	0	0	0
P11388_S1213	DNA topoisomerase 2-alpha	TOP2A	249.19	S	1	GKAKGKKTQMAEVLPSPRGQRVIPRITIEMK	X;X;X;X;X;X;X;X;X;X;X;X;X;X;X;Phospho (STY);X;X;X;X;X;X;X;X;X;X;X;X;X;X;X	TQMAEVLPS(1)PR	T(-196.4)QMAEVLPS(196.4)PR	2	654.805	25702000	37423000	15904000	0	13289000	8140300
Q15583_S286	Homeobox protein TGIF1	TGIF1	125.05	S	1	HSCTAGPNPTLGRPLSPKPSSPGSVLARPSV	X;X;X;X;X;X;X;X;X;X;X;X;X;X;X;Phospho (STY);X;X;X;X;X;X;X;X;X;X;X;X;X;X;X	PLS(1)PKPSSPGSVLAR	PLS(44.58)PKPS(-45.16)S(-44.58)PGS(-50.69)VLAR	2	786.911	87158000	33580000	37039000	0	0	0
P11717_S2409	Cation-independent mannose-6-phosphate receptor	IGF2R	115.5	S	1	KSVKALSSLHGDDQDSEDEVLTIPEVKVHSG	X;X;X;X;X;X;X;X;X;X;X;X;X;X;X;Phospho (STY);X;X;X;X;X;X;X;X;X;X;X;X;X;X;X	ALSSLHGDDQDS(0.999)EDEVLTIPEVK	ALS(-33.62)S(-33.62)LHGDDQDS(33.14)EDEVLT(-33.14)IPEVK	2	1289.08	59854000	0	26272000	0	0	0
Q15742_S171	NGFI-A-binding protein 2	NAB2	144.95	S	1	RSFSPKSPLELGEKLSPLPGGPGAGDPRIWP	X;X;X;X;X;X;X;X;X;X;X;X;X;X;X;Phospho (STY);X;X;X;X;X;X;X;X;X;X;X;X;X;X;X	SPLELGEKLS(1)PLPGGPGAGDPR	S(-86.32)PLELGEKLS(86.32)PLPGGPGAGDPR	3	742.038	54667000	55036000	62878000	0	0	0
P12004_S152	Proliferating cell nuclear antigen	PCNA	57.703	S		VKMPSGEFARICRDLSHIGDAVVISCAKDGV	X;X;X;X;X;X;X;X;X;X;X;X;X;X;X;Phospho (STY);X;X;X;X;X;X;X;X;X;X;X;X;X;X;X	DLS(1)HIGDAVVISCAK	DLS(46.44)HIGDAVVIS(-46.44)CAK	2	832.889	0	3817100	0	0	0	0
P12268_S416	Inosine-5'-monophosphate dehydrogenase 2	IMPDH2	127.17	S	1	FFSDGIRLKKYRGMGSLDAMDKHLSSQNRYF	X;X;X;X;X;X;X;X;X;X;X;X;X;X;X;Phospho (STY);X;X;X;X;X;X;X;X;X;X;X;X;X;X;X	GMGS(1)LDAMDK	GMGS(103.44)LDAMDK	2	552.709	24822000	17699000	17997000	21299000	16385000	14421000
Q16512_S916	Serine/threonine-protein kinase N1	PKN1	415.23	S	1	VSNFDEEFTGEAPTLSPPRDARPLTAAEQAA	X;X;X;X;X;X;X;X;X;X;X;X;X;X;X;Phospho (STY);X;X;X;X;X;X;X;X;X;X;X;X;X;X;X	TDVSNFDEEFTGEAPTLS(1)PPR	T(-352.21)DVS(-339.14)NFDEEFT(-128.94)GEAPT(-40.42)LS(40.42)PPR	2	1195.02	44954000	26628000	32512000	0	0	0
Q16637_S8	Survival motor neuron protein	SMN1	126.22	S	1	________MAMSSGGSGGGVPEQEDSVLFRR	X;X;X;X;X;X;X;X;X;X;X;X;X;X;X;Phospho (STY);X;X;X;X;X;X;X;X;X;X;X;X;X;X;X	AMS(0.006)S(0.034)GGS(0.961)GGGVPEQEDSVLFR	AMS(-22.19)S(-14.56)GGS(14.56)GGGVPEQEDS(-92.82)VLFR	2	1094.96	13045000	12846000	8621900	0	0	0
Q16643_S337	Drebrin	DBN1	260.38	S	1	LDSHRRMAPTPIPTRSPSDSSTASTPVAEQI	X;X;X;X;X;X;Oxidation (M);X;X;X;X;X;X;X;X;Phospho (STY);X;X;X;X;X;X;X;X;X;X;X;X;X;X;X	S(0.982)PS(0.018)DSSTASTPVAEQIER	S(17.28)PS(-17.28)DS(-58.73)S(-90.97)T(-114.84)AS(-158.51)T(-177.97)PVAEQIER	2	971.425	22049000	18781000	14148000	0	0	0
Q27J81_S372	Inverted formin-2	INF2	165.49	S	1	HKSVQANLDQSQRGSSPQNTTTPKPSVEGQQ	X;X;X;X;X;X;X;X;X;X;X;X;X;X;X;Phospho (STY);X;X;X;X;X;X;X;X;X;X;X;X;X;X;X	GS(0.082)S(0.916)PQNT(0.002)TTPKPSVEGQQPAAAAACEPVDHAQSESILK	GS(-10.49)S(10.49)PQNT(-27.06)T(-40.05)T(-46.01)PKPS(-62.7)VEGQQPAAAAACEPVDHAQS(-101.32)ES(-103.26)ILK	4	992.964	68820000	61886000	41941000	0	0	0
P12931_S75	Proto-oncogene tyrosine-protein kinase Src	SRC	155.2	S	1	EPKLFGGFNSSDTVTSPQRAGPLAGGVTTFV	X;X;X;X;X;X;X;X;X;X;X;X;X;X;X;Phospho (STY);X;X;X;X;X;X;X;X;X;X;X;X;X;X;X	LFGGFNSSDTVT(0.044)S(0.955)PQR	LFGGFNS(-66.92)S(-50.65)DT(-35.55)VT(-13.34)S(13.34)PQR	2	896.899	0	8941900	0	0	0	0
P12931_S17	Proto-oncogene tyrosine-protein kinase Src	SRC	170.49	S	1	GSNKSKPKDASQRRRSLEPAENVHGAGGGAF	X;X;X;X;X;X;X;X;X;X;X;X;X;X;X;Phospho (STY);X;X;X;X;X;X;X;X;X;X;X;X;X;X;X	S(1)LEPAENVHGAGGGAFPASQTPSKPASADGHR	S(127.14)LEPAENVHGAGGGAFPAS(-127.14)QT(-136.87)PS(-141.16)KPAS(-148.31)ADGHR	4	795.868	395970000	423630000	267900000	209990000	0	223240000
Q2NKX8_S14	DNA excision repair protein ERCC-6-like	ERCC6L	169.39	S	1	__MEASRRFPEAEALSPEQAAHYLRYVKEAK	X;X;X;X;X;X;X;X;X;X;X;X;X;X;X;Phospho (STY);X;X;X;X;X;X;X;X;X;X;X;X;X;X;X	FPEAEALS(1)PEQAAHYLR	FPEAEALS(150.32)PEQAAHY(-150.32)LR	3	670.31	7858800	4880200	9013400	0	0	0
P12956_S477	X-ray repair cross-complementing protein 6	XRCC6	84.375	S	1	MKAIVEKLRFTYRSDSFENPVLQQHFRNLEA	X;X;X;X;X;X;X;X;X;X;X;X;X;X;X;Phospho (STY);X;X;X;X;X;X;X;X;X;X;X;X;X;X;X	S(0.043)DS(0.957)FENPVLQQHFR	S(-13.43)DS(13.43)FENPVLQQHFR	3	595.265	9646500	7650800	0	0	0	0
P13010_S244	X-ray repair cross-complementing protein 5	XRCC5	56.632	S	1	ESLRKLCVFKKIERHSIHWPCRLTIGSNLSI	X;X;X;X;X;X;X;X;X;X;X;X;X;X;X;Phospho (STY);X;X;X;X;X;X;X;X;X;X;X;X;X;X;X	HS(1)IHWPCR	HS(56.63)IHWPCR	3	391.499	0	0	0	3671800	0	0
P13010_S318	X-ray repair cross-complementing protein 5	XRCC5	72.29	S	1	TEVLKEDIIQGFRYGSDIVPFSKVDEEQMKY	X;X;X;X;X;X;X;X;X;X;X;X;X;X;X;Phospho (STY);X;X;X;X;X;X;X;X;X;X;X;X;X;X;X	YGS(1)DIVPFSK	Y(-36.95)GS(36.95)DIVPFS(-48.16)K	2	596.768	4419400	0	5308400	0	0	0
Q3T8J9_S346	GON-4-like protein	GON4L	89.624	S	1	KEVVEKGVVIPTWNISPIKKANEIKPPQFVD	X;X;X;X;X;X;X;X;X;X;X;X;X;X;X;Phospho (STY);X;X;X;X;X;X;X;X;X;X;X;X;X;X;X	GVVIPTWNIS(1)PIKK	GVVIPT(-47.26)WNIS(47.26)PIKK	3	544.636	5585300	1986200	5204800	0	0	0
P13639_S502	Elongation factor 2	EEF2	121.73	S	1	TFEHAHNMRVMKFSVSPVVRVAVEAKNPADL	X;X;X;X;X;X;X;X;X;X;X;X;X;X;X;Phospho (STY);X;X;X;X;X;X;X;X;X;X;X;X;X;X;X	FSVS(1)PVVR	FS(-48.8)VS(48.8)PVVR	2	485.742	7776200	0	5225700	0	0	0
P13639_S418	Elongation factor 2	EEF2	77.185	S	1	PTSDKGRFYAFGRVFSGLVSTGLKVRIMGPN	X;X;X;X;X;X;X;X;X;X;X;X;X;X;X;Phospho (STY);X;X;X;X;X;X;X;X;X;X;X;X;X;X;X	VFS(1)GLVSTGLK	VFS(47.64)GLVS(-47.64)T(-53.51)GLK	2	594.307	3156200	2237100	0	0	0	0
P13667_S468	Protein disulfide-isomerase A4	PDIA4	190.93	S	1	ADEEDYAGEVKDLGLSESGEDVNAAILDESG	X;X;X;X;X;X;X;X;X;X;X;X;X;X;X;Phospho (STY);X;X;X;X;X;X;X;X;X;X;X;X;X;X;X	DLGLS(0.997)ES(0.003)GEDVNAAILDESGKK	DLGLS(24.64)ES(-24.64)GEDVNAAILDES(-153.88)GKK	3	776.36	18326000	0	14333000	0	0	0
P13798_S185	Acylamino-acid-releasing enzyme	APEH	132.86	S	1	RPKAESFFQTKALDVSASDDEIARLKKPDQA	X;X;X;X;X;X;X;X;X;X;X;X;X;X;X;Phospho (STY);X;X;X;X;X;X;X;X;X;X;X;X;X;X;X	ALDVS(0.975)AS(0.025)DDEIAR	ALDVS(15.9)AS(-15.9)DDEIAR	2	721.314	0	0	0	7878800	0	0
P13798_S187	Acylamino-acid-releasing enzyme	APEH	159.52	S	1	KAESFFQTKALDVSASDDEIARLKKPDQAIK	X;X;X;X;X;X;X;X;X;X;X;X;X;X;X;Phospho (STY);X;X;X;X;X;X;X;X;X;X;X;X;X;X;X	ALDVSAS(1)DDEIAR	ALDVS(-41.59)AS(41.59)DDEIAR	2	721.314	25668000	0	0	0	0	0
P13807_S645	Glycogen [starch] synthase, muscle	GYS1	133.15	S	1	AAQGYRYPRPASVPPSPSLSRHSSPHQSEDE	X;X;X;X;X;X;X;X;X;X;X;X;X;X;X;Phospho (STY);X;X;X;X;X;X;X;X;X;X;X;X;X;X;X	PAS(0.003)VPPS(0.777)PS(0.11)LS(0.11)R	PAS(-23.52)VPPS(8.49)PS(-8.49)LS(-8.49)R	2	637.811	0	0	0	9541700	0	0
Q52LW3_S499	Rho GTPase-activating protein 29	ARHGAP29	303.76	S	1	KHLNSSQPSGFGPANSLEDVVRLPDSSNKIE	X;X;X;X;X;X;X;X;X;X;X;X;X;X;X;Phospho (STY);X;X;X;X;X;X;X;X;X;X;X;X;X;X;X	HLNSSQPSGFGPANS(1)LEDVVR	HLNS(-170.97)S(-170.41)QPS(-140.52)GFGPANS(140.52)LEDVVR	3	764.353	68528000	74056000	67748000	0	0	0
P13994_S362	Coiled-coil domain-containing protein 130	CCDC130	95.68	S	1	SSPRGQEGSRQDKPLSPAGSSQEAADTPDTR	X;X;X;X;X;X;X;X;X;X;X;X;X;X;X;Phospho (STY);X;X;X;X;X;X;X;X;X;X;X;X;X;X;X	QDKPLS(0.984)PAGS(0.011)S(0.005)QEAADTPDTR	QDKPLS(19.53)PAGS(-19.53)S(-22.78)QEAADT(-77.07)PDT(-82.22)R	3	751.001	22229000	0	0	0	17514000	20998000
P13994_S332	Coiled-coil domain-containing protein 130	CCDC130	140.94	S	1	GEPRVPEEAAQDRPMSPGDCPPETTETPKCS	X;X;X;X;X;X;X;X;X;X;X;X;X;X;X;Phospho (STY);X;X;X;X;X;X;X;X;X;X;X;X;X;X;X	VPEEAAQDRPMS(1)PGDCPPETTETPK	VPEEAAQDRPMS(64.18)PGDCPPET(-65.19)T(-64.18)ET(-70.31)PK	3	940.402	36199000	0	17765000	12159000	0	12319000
P14138_S34	Endothelin-3	EDN3	47.429	S	1	FVPCSQSGDAGRRGVSQAPTAARSEGDCEET	X;X;X;X;X;X;X;X;X;X;X;X;X;X;X;Phospho (STY);X;X;X;X;X;X;X;X;X;X;X;X;X;X;X	RGVS(0.999)QAPT(0.001)AAR	RGVS(28.79)QAPT(-28.79)AAR	2	597.293	0	0	0	0	0	41689000
P14618_S37	Pyruvate kinase PKM	PKM	164.13	S	1	MADTFLEHMCRLDIDSPPITARNTGIICTIG	X;X;X;X;X;X;X;X;X;X;X;X;X;X;X;Phospho (STY);X;X;X;X;X;X;X;X;X;X;X;X;X;X;X	LDIDS(1)PPITAR	LDIDS(46.27)PPIT(-46.27)AR	2	639.31	0	5536200	0	0	0	0
Q53F19_S25	Uncharacterized protein C17orf85	C17orf85	224.57	S	1	SVKAEAPAGPALGLPSPEAESGVDRGEPEPM	X;X;X;X;X;X;X;X;X;X;X;X;X;X;X;Phospho (STY);X;X;X;X;X;X;X;X;X;X;X;X;X;X;X	AEAPAGPALGLPS(1)PEAESGVDR	AEAPAGPALGLPS(34)PEAES(-34)GVDR	2	1086	42543000	40336000	47378000	0	0	0
P14859_S448	POU domain, class 2, transcription factor 1	POU2F1	115.24	S	1	KEKRINPPSSGGTSSSPIKAIFPSPTSLVAT	X;X;X;X;X;X;X;X;X;X;X;X;X;X;X;Phospho (STY);X;X;X;X;X;X;X;X;X;X;X;X;X;X;X	INPPSSGGT(0.008)S(0.008)S(0.118)S(0.866)PIK	INPPS(-39.75)S(-33.33)GGT(-20.61)S(-20.61)S(-8.66)S(8.66)PIK	2	754.853	0	0	149370000	0	0	0
P14866_S101	Heterogeneous nuclear ribonucleoprotein L	HNRNPL	63.401	S	1	GGGGENYDDPHKTPASPVVHIRGLIDGVVEA	X;X;X;X;X;X;X;X;X;X;X;X;X;X;X;Phospho (STY);X;X;X;X;X;X;X;X;X;X;X;X;X;X;X	TPAS(1)PVVHIR	T(-33.23)PAS(33.23)PVVHIR	2	578.797	4856200	0	9220100	0	0	0
P14868_S249	Aspartate--tRNA ligase, cytoplasmic	DARS	135.81	S	1	VFTVSYFKNNAYLAQSPQLYKQMCICADFEK	X;X;X;X;X;X;X;X;X;X;X;X;X;X;X;Phospho (STY);X;X;X;X;X;X;X;X;X;X;X;X;X;X;X	NNAYLAQS(1)PQLYK	NNAY(-81.75)LAQS(50.46)PQLY(-50.46)K	2	795.372	0	0	9896700	0	7529400	9139000
P15336_S307	Cyclic AMP-dependent transcription factor ATF-2	ATF2	86.932	S	1	GDTVKGHGSGLVRTQSEESRPQSLQQPATST	X;X;X;X;X;X;X;X;X;X;X;X;X;X;X;Phospho (STY);X;X;X;X;X;X;X;X;X;X;X;X;X;X;X	T(0.173)QS(0.778)EES(0.046)RPQS(0.003)LQQPATSTTETPASPAHTTPQTQSTSGR	T(-6.52)QS(6.52)EES(-12.26)RPQS(-24.62)LQQPAT(-61.79)S(-66.1)T(-65.82)T(-69.86)ET(-72.84)PAS(-78.41)PAHT(-78.22)T(-80.46)PQT(-82.37)QS(-83.94)T(-83.94)S(-83.94)GR	4	1023.47	0	26172000	0	0	0	0
P15407_S74	Fos-related antigen 1	FOSL1	126.09	S	1	LGPSSYPRPLTYPQYSPPQPRPGVIRALGPP	X;X;X;X;X;X;X;X;X;X;X;X;X;X;X;Phospho (STY);X;X;X;X;X;X;X;X;X;X;X;X;X;X;X	PLTYPQYS(1)PPQPR	PLT(-54.37)Y(-51.24)PQY(-33.92)S(33.92)PPQPR	3	541.924	0	15552000	0	0	11166000	12617000
P15407_S101	Fos-related antigen 1	FOSL1	41.967	S		LGPPPGVRRRPCEQISPEEEERRRVRRERNK	X;X;X;X;X;X;X;X;X;X;X;X;X;X;X;Phospho (STY);X;X;X;X;X;X;X;X;X;X;X;X;X;X;X	RPCEQIS(1)PEEEER	RPCEQIS(41.97)PEEEER	3	580.242	0	0	0	0	0	9485600
P15408_S200	Fos-related antigen 2	FOSL2	152.64	S	1	VAHGPVCKISPEERRSPPAPGLQPMRSGGGS	X;X;X;X;X;X;X;X;X;X;X;X;X;X;X;Phospho (STY);X;X;X;X;X;X;X;X;X;X;X;X;X;X;X	S(1)PPAPGLQPMR	S(141.71)PPAPGLQPMR	2	615.789	48807000	35645000	0	27343000	25741000	30903000
P15559_S82	NAD(P)H dehydrogenase [quinone] 1	NQO1	245.4	S	1	QYPAESVLAYKEGHLSPDIVAEQKKLEAADL	X;X;X;X;X;X;X;X;X;X;X;X;X;X;X;Phospho (STY);X;X;X;X;X;X;X;X;X;X;X;X;X;X;X	EGHLS(1)PDIVAEQK	EGHLS(245.4)PDIVAEQK	2	751.848	0	0	12018000	0	0	0
Q5H9R7_S617	Serine/threonine-protein phosphatase 6 regulatory subunit 3	PPP6R3	320.94	S	1	EACCKERIQQFDDGGSDEEDIWEEKHIAFTP	X;X;X;X;X;X;X;X;X;X;X;X;X;X;X;Phospho (STY);X;X;X;X;X;X;X;X;X;X;X;X;X;Phospho (STY);X	IQQFDDGGS(1)DEEDIWEEK	IQQFDDGGS(105.16)DEEDIWEEK	3	1110.44	107580000	52972000	49610000	0	0	0
P15880_S249	40S ribosomal protein S2	RPS2	117.09	S	1	GNFAKATFDAISKTYSYLTPDLWKETVFTKS	X;X;X;X;X;X;X;X;X;X;X;X;X;X;X;Phospho (STY);X;X;X;X;X;X;X;X;X;X;X;X;Phospho (STY);X;Phospho (STY)	TYS(1)YLTPDLWK	T(-42.13)Y(-52.38)S(41.71)Y(-41.71)LT(-58.82)PDLWK	2	733.834	3240200	0	0	0	0	0
Q5SYE7_S1386	NHS-like protein 1	NHSL1	65.801	S	1;2	VLGRRDSDDDHSRNHSPSPPVTPTGAAPSLA	X;X;X;X;X;X;X;X;X;X;X;X;X;X;X;Phospho (STY);X;Phospho (STY);X;X;X;X;X;X;X;X;X;X;X;X;X	NHS(0.998)PS(0.999)PPVT(0.003)PTGAAPSLASPK	NHS(28.38)PS(29.36)PPVT(-28.38)PT(-43.84)GAAPS(-52.39)LAS(-52.39)PK	3	724.996	22449000	16160000	12522000	0	0	0
Q5SYE7_S1388	NHS-like protein 1	NHSL1	69.47	S	1;2	GRRDSDDDHSRNHSPSPPVTPTGAAPSLASP	X;X;X;X;X;X;X;X;X;X;X;X;X;Phospho (STY);X;Phospho (STY);X;X;X;X;X;X;X;X;X;X;X;X;X;X;X	NHS(0.998)PS(0.999)PPVT(0.003)PTGAAPSLASPK	NHS(28.38)PS(29.36)PPVT(-28.38)PT(-43.84)GAAPS(-52.39)LAS(-52.39)PK	3	724.996	22449000	16160000	12522000	0	0	0
P15924_S2825	Desmoplakin	DSP	63.614	S	2	SKGLPSPYNMSSAPGSRSGSRSGSRSGSRSG	X;X;X;X;X;X;X;X;X;X;X;Phospho (STY);X;X;X;Phospho (STY);X;X;X;X;X;X;X;X;X;X;X;X;X;X;X	GLPS(0.001)PY(0.009)NMS(0.148)S(0.848)APGS(0.995)R	GLPS(-31.97)PY(-19.92)NMS(-7.7)S(7.7)APGS(22.63)R	2	840.828	31583000	0	0	0	0	0
P15924_S1795	Desmoplakin	DSP	66.387	S	1	LRQEIEKFQKQALEASNRIQESKNQCTQVVQ	X;X;X;X;X;X;X;X;X;X;X;X;X;X;X;Phospho (STY);X;X;X;X;X;X;X;X;X;X;X;X;X;X;X	QALEAS(1)NRIQESK	QALEAS(53.61)NRIQES(-53.61)K	3	518.582	0	0	0	64282000	0	0
Q5T1C6_S192	Acyl-coenzyme A thioesterase THEM4	THEM4	50.207	S	1	TANLNINYKRPIPLCSVVMINSQLDKVEGRK	X;X;X;X;X;X;X;X;X;X;X;X;X;X;X;Phospho (STY);X;X;Oxidation (M);X;X;X;X;X;X;X;X;X;X;X;X	RPIPLCS(1)VVMINSQLDK	RPIPLCS(44.93)VVMINS(-44.93)QLDK	2	1033.51	19646000	10231000	18277000	0	0	0
Q5T5C0_S759	Syntaxin-binding protein 5	STXBP5	123.61	S	1	SKMVANDIAKMSRKLSLPTDLKPDLDVKDNS	X;X;X;X;X;X;X;X;X;X;X;X;X;X;X;Phospho (STY);X;X;X;X;X;X;X;X;X;X;X;X;X;X;X	KLS(0.999)LPT(0.001)DLKPDLDVK	KLS(28.98)LPT(-28.98)DLKPDLDVK	3	587.985	28615000	13937000	24518000	0	0	0
Q5T5Y3_S500	Calmodulin-regulated spectrin-associated protein 1	CAMSAP1	206.28	S	1	VDPSSGDSISLARSISKDSLASNIVNLTPQN	X;X;X;X;X;X;X;X;X;X;X;X;X;X;X;Phospho (STY);X;X;X;X;X;X;X;X;X;X;X;X;X;X;X	S(0.088)IS(0.91)KDS(0.002)LASNIVNLTPQNQPHPTATK	S(-10.15)IS(10.15)KDS(-25.83)LAS(-51.58)NIVNLT(-156.34)PQNQPHPT(-200.48)AT(-200.34)K	3	947.81	25694000	25284000	25109000	0	0	0
P16442_S171	Histo-blood group ABO system transferase;Fucosylglycoprotein alpha-N-acetylgalactosaminyltransferase soluble form	ABO	46.462	S	1	PAAVPRVTLGTGRQLSVLEVRAYKRWQDVSM	X;X;X;X;X;X;X;X;X;X;X;X;X;X;X;Phospho (STY);X;X;X;X;X;X;X;X;X;X;X;X;X;X;X	QLS(1)VLEVR	QLS(46.46)VLEVR	2	512.265	0	28880000	0	0	0	0
P16615_S338	Sarcoplasmic/endoplasmic reticulum calcium ATPase 2;Sarcoplasmic/endoplasmic reticulum calcium ATPase 1;Sarcoplasmic/endoplasmic reticulum calcium ATPase 3	ATP2A2;ATP2A1;ATP2A3	102.64	S	1	TRRMAKKNAIVRSLPSVETLGCTSVICSDKT	X;X;X;X;X;X;X;X;X;X;X;X;X;X;X;Phospho (STY);X;X;X;X;X;X;X;X;X;X;X;X;X;X;X	S(0.005)LPS(0.987)VET(0.009)LGCTSVICSDK	S(-22.99)LPS(20.63)VET(-20.63)LGCT(-53.08)S(-60.72)VICS(-86.14)DK	2	1016.95	0	0	7704300	0	0	0
P16949_S16	Stathmin	STMN1	183.41	S	1;2	MASSDIQVKELEKRASGQAFELILSPRSKES	X;X;X;X;X;X;X;X;X;X;X;X;X;X;X;Phospho (STY);X;X;X;X;X;X;X;X;Phospho (STY);X;X;X;X;X;X	RAS(1)GQAFELILS(1)PR	RAS(181.61)GQAFELILS(181.61)PR	2	852.897	23884000	0	0	0	0	0
P16949_S25	Stathmin	STMN1	287.44	S	1;2	ELEKRASGQAFELILSPRSKESVPEFPLSPP	X;X;X;X;X;X;Phospho (STY);X;X;X;X;X;X;X;X;Phospho (STY);X;X;X;X;X;X;X;X;X;X;X;X;Phospho (STY);X;X	RAS(1)GQAFELILS(1)PR	RAS(181.61)GQAFELILS(181.61)PR	2	852.897	23884000	0	0	0	0	0
Q5VV41_S230	Rho guanine nucleotide exchange factor 16	ARHGEF16	354.14	S	1	LYQEIQERGLNTSQESDDDILDESSSPEGTQ	X;X;X;X;X;X;X;X;X;X;X;X;X;X;X;Phospho (STY);X;X;X;X;X;X;X;X;X;X;X;X;X;X;X	GLNTSQES(1)DDDILDESSSPEGTQK	GLNT(-82.8)S(-67.47)QES(67.47)DDDILDES(-195.62)S(-204.43)S(-213.06)PEGT(-261.23)QK	2	1316.54	18354000	17563000	13295000	0	0	0
P16949_S63	Stathmin	STMN1	121.48	S	1	EEIQKKLEAAEERRKSHEAEVLKQLAEKREH	X;X;X;X;X;X;X;X;X;X;X;X;X;X;X;Phospho (STY);X;X;X;X;X;X;X;X;X;X;X;X;X;X;X	RKS(1)HEAEVLK	RKS(121.48)HEAEVLK	3	426.218	0	63808000	0	0	0	0
P16989_S34	Y-box-binding protein 3	YBX3	284.12	S	1	PTEAAAAAPQDPAPKSPVGSGAPQAAAPAPA	X;X;X;X;X;X;X;X;X;X;X;X;X;X;X;Phospho (STY);X;X;X;X;X;X;X;X;X;X;X;X;X;X;X	S(0.999)PVGS(0.001)GAPQAAAPAPAAHVAGNPGGDAAPAATGTAAAASLATAAGSEDAEKK	S(30.49)PVGS(-30.49)GAPQAAAPAPAAHVAGNPGGDAAPAAT(-222.98)GT(-227.95)AAAAS(-251.92)LAT(-260.45)AAGS(-269.63)EDAEKK	3	1529.73	104080000	47689000	54212000	44196000	14214000	17795000
Q5VZ89_S968	DENN domain-containing protein 4C	DENND4C	171.19	S	2	EVCDASAIVAKHSQPSPEPHSPTEPPAWGSS	X;X;X;X;X;X;X;X;X;X;X;X;X;X;X;Phospho (STY);X;X;X;X;Phospho (STY);X;X;X;X;X;X;X;X;X;X	HSQPS(1)PEPHS(0.887)PT(0.113)EPPAWGSSIVK	HS(-42.5)QPS(42.5)PEPHS(8.97)PT(-8.97)EPPAWGS(-83.36)S(-82.83)IVK	3	871.379	53173000	55641000	64160000	0	0	0
P16989_S79	Y-box-binding protein 3	YBX3	70.98	S	1	ATGTAAAASLATAAGSEDAEKKVLATKVLGT	X;X;X;X;X;X;X;X;X;X;X;X;X;X;X;Phospho (STY);X;X;X;X;X;X;X;X;X;X;X;X;X;X;X	SPVGSGAPQAAAPAPAAHVAGNPGGDAAPAAT(0.004)GT(0.004)AAAAS(0.05)LAT(0.082)AAGS(0.859)EDAEKK	S(-68.32)PVGS(-68.32)GAPQAAAPAPAAHVAGNPGGDAAPAAT(-22.99)GT(-22.99)AAAAS(-12.33)LAT(-10.21)AAGS(10.21)EDAEKK	4	1147.55	0	0	10438000	0	0	0
P17029_S208	Zinc finger protein with KRAB and SCAN domains 1	ZKSCAN1	108.28	S	1	RALPAAHIPAPPHEGSPRDQAMASALFTADS	X;X;X;X;X;X;X;X;X;X;X;X;X;X;X;Phospho (STY);X;X;X;X;X;X;X;X;X;X;X;X;X;X;X	ALPAAHIPAPPHEGS(1)PR	ALPAAHIPAPPHEGS(64.07)PR	3	599.965	14587000	16352000	17367000	0	12907000	12087000
P17029_S359	Zinc finger protein with KRAB and SCAN domains 1	ZKSCAN1	189.87	S	1	ERGPREKGKGLGRSFSLSSNFTTPEEVPTGT	X;X;X;X;X;X;X;X;X;X;X;X;X;X;X;Phospho (STY);X;X;X;X;X;X;X;X;X;X;X;X;X;X;X	SFS(1)LSSNFTTPEEVPTGTK	S(-36.66)FS(36.66)LS(-46.41)S(-63.03)NFT(-127.67)T(-133.75)PEEVPT(-162.6)GT(-171.94)K	2	1054.97	12851000	0	0	0	0	0
Q5VZ89_S973	DENN domain-containing protein 4C	DENND4C	171.19	S	2	SAIVAKHSQPSPEPHSPTEPPAWGSSIVKVP	X;X;X;X;X;X;X;X;X;X;Phospho (STY);X;X;X;X;Phospho (STY);X;X;X;X;X;X;X;X;X;X;X;X;X;X;X	HS(0.001)QPS(0.999)PEPHS(0.999)PT(0.001)EPPAWGSSIVK	HS(-29.18)QPS(29.18)PEPHS(29.21)PT(-29.21)EPPAWGS(-105.18)S(-104.74)IVK	3	871.379	53173000	55641000	64160000	0	0	0
Q63ZY3_S19	KN motif and ankyrin repeat domain-containing protein 2	KANK2	67.69	S	1	VLHVPAPFPGTPGPASPPAFPAKDPDPPYSV	X;X;X;X;X;X;X;X;X;X;X;X;X;X;X;Phospho (STY);X;X;X;X;X;X;X;X;X;X;X;X;X;X;X	AQVLHVPAPFPGT(0.001)PGPAS(0.999)PPAFPAK	AQVLHVPAPFPGT(-30.52)PGPAS(30.52)PPAFPAK	3	858.437	7692700	4138100	4745500	0	0	0
P17096_S49	High mobility group protein HMG-I/HMG-Y	HMGA1	83.198	S	1	PVSPGTALVGSQKEPSEVPTPKRPRGRPKGS	X;X;X;X;X;X;X;X;X;X;X;X;X;X;X;Phospho (STY);X;X;X;X;X;X;X;X;X;X;X;X;X;X;X	KQPPVSPGT(0.001)ALVGS(0.003)QKEPS(0.988)EVPT(0.008)PK	KQPPVS(-46.5)PGT(-30.53)ALVGS(-24.53)QKEPS(20.9)EVPT(-20.9)PK	3	880.121	28894000	0	0	10198000	10412000	8141700
P17252_S226	Protein kinase C alpha type	PRKCA	268.93	S	1	KTKTIRSTLNPQWNESFTFKLKPSDKDRRLS	X;X;X;X;X;X;X;X;X;X;X;X;X;X;X;Phospho (STY);X;X;X;X;X;X;X;X;X;X;X;X;X;X;X	STLNPQWNES(0.966)FT(0.034)FK	S(-230.59)T(-230.59)LNPQWNES(14.53)FT(-14.53)FK	2	889.893	21599000	0	0	0	0	0
P17275_S259	Transcription factor jun-B	JUNB	70.334	S	2	QTVPEARSRDATPPVSPINMEDQERIKVERK	X;X;X;X;X;X;X;X;X;X;X;Phospho (STY);X;X;X;Phospho (STY);X;X;X;X;X;X;X;X;X;X;X;X;X;X;X	DAT(1)PPVS(1)PINMEDQER	DAT(62.77)PPVS(62.77)PINMEDQER	2	979.884	0	6484500	0	0	0	0
P17706_S304	Tyrosine-protein phosphatase non-receptor type 2	PTPN2	186.05	S	1	WKELSKEDLSPAFDHSPNKIMTEKYNGNRIG	X;X;X;X;X;X;X;X;X;X;X;X;X;X;X;Phospho (STY);X;X;X;X;X;X;X;X;X;X;X;X;X;X;X	EDLSPAFDHS(1)PNK	EDLS(-82.29)PAFDHS(82.29)PNK	3	768.822	13040000	19782000	15764000	12640000	18348000	12350000
P17812_S575	CTP synthase 1	CTPS1	114.7	S	1	RLSPRDTYSDRSGSSSPDSEITELKFPSINH	X;X;X;X;X;X;X;X;X;X;X;X;X;Phospho (STY);X;Phospho (STY);X;X;X;X;X;X;X;X;X;X;X;X;X;X;X	S(0.347)GS(0.648)S(0.009)S(0.919)PDS(0.072)EIT(0.005)ELK	S(-2.75)GS(2.75)S(-21.8)S(11.22)PDS(-11.22)EIT(-23.2)ELK	2	798.808	0	0	0	29469000	21773000	0
Q658Y4_S355	Protein FAM91A1	FAM91A1	182.03	S	1	SPVQEASSATDTDTNSQEDPADTASVSSLSL	X;X;X;X;X;X;X;X;X;X;X;X;X;X;X;Phospho (STY);X;X;X;X;X;X;X;X;X;X;X;X;X;X;X	SPVQEASSATDT(0.001)DT(0.025)NS(0.974)QEDPADTASVSSLSLSTGHTK	S(-111.12)PVQEAS(-71.02)S(-56.03)AT(-49.69)DT(-28.99)DT(-15.89)NS(15.89)QEDPADT(-52.31)AS(-64.71)VS(-77.72)S(-83.6)LS(-95.9)LS(-107.66)T(-112.97)GHT(-117.47)K	3	1267.89	14652000	9665600	12452000	0	0	0
P17987_S544	T-complex protein 1 subunit alpha	TCP1	53.193	S		DLIKLHPESKDDKHGSYEDAVHSGALND___	X;X;X;X;X;X;X;X;X;X;X;X;X;X;X;Phospho (STY);X;X;X;X;X;X;X;X;X;X;X;X;X;X;X	HGS(0.995)Y(0.005)EDAVHS(0.001)GALND	HGS(23.12)Y(-23.12)EDAVHS(-31.96)GALND	2	826.323	0	0	0	0	0	9542300
P17987_S551	T-complex protein 1 subunit alpha	TCP1	213.55	S	1	ESKDDKHGSYEDAVHSGALND__________	X;X;X;X;X;X;X;X;X;X;X;X;X;X;X;Phospho (STY);X;X;X;X;X;X;X;X;X;X;X;X;X;X;X	HGSYEDAVHS(1)GALND	HGS(-123.16)Y(-165.99)EDAVHS(123.16)GALND	2	826.323	11589000	0	0	0	7711000	8958300
Q6AI08_S643	HEAT repeat-containing protein 6	HEATR6	295.22	S	1	KKAPAGPSLEETSVSSPKGSSEPCWLIRLCI	X;X;X;X;X;X;X;X;X;X;X;X;X;X;X;Phospho (STY);X;X;X;X;X;X;X;X;X;X;X;X;X;X;X	KAPAGPSLEETSVS(0.064)S(0.936)PK	KAPAGPS(-138.39)LEET(-59.46)S(-50.63)VS(-11.67)S(11.67)PK	3	588.952	44005000	50729000	33656000	0	0	0
Q6DKI1_S63	60S ribosomal protein L7-like 1	RPL7L1	165.78	S	1	KEQKKGKGLRFKRLESFLHDSWRQKRDKVRL	X;X;X;X;X;X;X;X;X;X;X;X;X;X;X;Phospho (STY);X;X;X;X;X;X;X;X;X;X;X;X;X;X;X	LES(1)FLHDSWR	LES(100.5)FLHDS(-100.5)WR	2	685.3	11518000	34675000	33924000	0	0	0
P18031_S352	Tyrosine-protein phosphatase non-receptor type 1	PTPN1	142.85	S	1	ETQEDKDCPIKEEKGSPLNAAPYGIESMSQD	X;X;X;X;X;X;X;X;X;X;X;X;X;X;X;Phospho (STY);X;X;X;X;X;X;X;X;X;X;X;X;X;X;X	GS(1)PLNAAPYGIESMSQDTEVR	GS(97.52)PLNAAPY(-97.52)GIES(-120.21)MS(-131.06)QDT(-138.82)EVR	2	1151.51	0	0	8400100	0	0	0
P18206_S288	Vinculin	VCL	123.1	S	1	IDSKLNQAKGWLRDPSASPGDAGEQAIRQIL	X;X;X;X;X;X;X;X;X;X;X;X;X;X;X;Phospho (STY);X;X;X;X;X;X;X;X;X;X;X;X;X;X;X	DPS(1)ASPGDAGEQAIR	DPS(42.59)AS(-42.59)PGDAGEQAIR	2	775.828	15590000	0	0	0	0	0
P18206_S290	Vinculin	VCL	180.7	S	1	SKLNQAKGWLRDPSASPGDAGEQAIRQILDE	X;X;X;X;X;X;X;X;X;X;X;X;X;X;X;Phospho (STY);X;X;X;X;X;X;X;X;X;X;X;X;X;X;X	DPSAS(1)PGDAGEQAIR	DPS(-38.15)AS(38.15)PGDAGEQAIR	2	775.828	0	0	22744000	0	0	0
P18206_S721	Vinculin	VCL	122.46	S	1	VEKMTGLVDEAIDTKSLLDASEEAIKKDLDK	X;X;X;X;X;X;X;X;X;X;X;X;X;X;X;Phospho (STY);X;X;X;X;X;X;X;X;X;X;X;X;X;X;X	S(1)LLDASEEAIKK	S(82.58)LLDAS(-82.58)EEAIKK	2	692.342	0	0	8843600	14327000	8731700	0
Q6F5E8_S1246	Leucine-rich repeat-containing protein 16C	RLTPR	109.85	S	1	GKRKQSKDGEIKKAGSDGDIMDSSTEAPPIS	X;X;X;X;X;X;X;X;X;X;X;X;X;X;X;Phospho (STY);X;X;X;X;X;X;X;X;X;X;X;X;X;X;X	KAGS(1)DGDIMDSSTEAPPISIK	KAGS(71.88)DGDIMDS(-71.88)S(-71.88)T(-71.88)EAPPIS(-108.49)IK	2	1100	10394000	9730100	9361600	0	0	0
Q6F5E8_S1328	Leucine-rich repeat-containing protein 16C	RLTPR	168.69	S	1	PPSPGQSPSPCRTSPSPDSLGLPEDPCLGPR	X;X;Phospho (STY);X;X;X;X;X;X;X;X;X;X;X;X;Phospho (STY);X;X;X;X;X;X;X;X;X;X;X;X;X;X;X	T(0.002)S(0.002)PS(0.995)PDS(0.001)LGLPEDPCLGPR	T(-26.79)S(-26.79)PS(26.79)PDS(-31.3)LGLPEDPCLGPR	2	1037.96	13723000	15970000	12717000	0	0	0
P18583_S1556	Protein SON	SON	378.1	S	1	IAKEMEHNTVCAAGTSPVGEIGEEKILPTSE	X;X;X;X;Oxidation (M);X;X;X;X;X;X;X;X;X;X;Phospho (STY);X;X;X;X;X;X;X;X;X;X;X;X;X;X;X	EMEHNTVCAAGT(0.024)S(0.976)PVGEIGEEK	EMEHNT(-156.59)VCAAGT(-16.01)S(16.01)PVGEIGEEK	2	1213.01	175040000	160010000	90434000	133750000	159340000	166100000
Q6L8Q7_S220	2',5'-phosphodiesterase 12	PDE12	190.92	S	1	AAEPEVGVPSSLSPSSPSSSWTETDVEERVY	X;X;X;X;X;X;X;X;X;X;X;X;X;X;X;Phospho (STY);X;X;X;X;X;X;X;X;X;X;X;X;X;X;X	EAKPGAAEPEVGVPSSLSPS(0.167)S(0.826)PS(0.005)S(0.001)SWTETDVEER	EAKPGAAEPEVGVPS(-84.47)S(-76.81)LS(-44.12)PS(-6.93)S(6.93)PS(-21.89)S(-28.51)S(-36.88)WT(-56.52)ET(-67.49)DVEER	3	1193.87	74593000	79403000	58715000	0	0	0
Q6NYC8_S368	Phostensin	PPP1R18	158.83	S	1	TQKPEPPESAEKLLESPGVEAGEGEAEKEEA	X;X;X;X;X;X;X;X;X;X;X;X;X;X;X;Phospho (STY);X;X;X;X;X;X;X;X;X;X;X;X;X;X;X	LLES(1)PGVEAGEGEAEKEEAGAQGRPLR	LLES(66.48)PGVEAGEGEAEKEEAGAQGRPLR	4	953.789	5900800	10193000	9643100	0	0	0
Q6PCT2_S408	F-box/LRR-repeat protein 19	FBXL19	97.974	S	1	RPPQLERHVVRPPPRSPEPDTLPLAAGSDHP	X;X;X;X;X;X;X;X;X;X;X;X;X;X;X;Phospho (STY);X;X;X;X;X;X;X;X;X;X;X;X;X;X;X	S(0.999)PEPDT(0.001)LPLAAGSDHPLPR	S(28.84)PEPDT(-28.84)LPLAAGS(-75.32)DHPLPR	3	683.993	19144000	13985000	18876000	0	0	0
Q6UB35_S357	Monofunctional C1-tetrahydrofolate synthase, mitochondrial	MTHFD1L	96.773	S	1	QHRRWRLHCLKLQPLSPVPSDIEISRGQTPK	X;X;X;X;X;X;X;X;X;X;X;X;X;X;X;Phospho (STY);X;X;X;X;X;X;X;X;X;X;X;X;X;X;X	LQPLS(0.999)PVPS(0.001)DIEISR	LQPLS(32.21)PVPS(-32.21)DIEIS(-54.53)R	2	865.94	11669000	11152000	12217000	0	0	0
Q6Y7W6_S30	PERQ amino acid-rich with GYF domain-containing protein 2	GIGYF2	142.84	S	2	LRALSSGGSITSPPLSPALPKYKLADYRYGR	X;X;X;X;X;X;X;X;X;X;Phospho (STY);Phospho (STY);X;X;X;Phospho (STY);X;X;X;X;X;X;X;X;X;X;X;X;X;X;X	ALSSGGSIT(0.016)S(0.984)PPLS(1)PALPK	ALS(-73.41)S(-69.9)GGS(-47.28)IT(-17.86)S(17.86)PPLS(45.62)PALPK	2	970.463	20966000	13422000	14297000	0	0	0
Q6ZMU5_S255	Tripartite motif-containing protein 72	TRIM72	99.752	S	1	KYCLVTSRLQKILAESPPPARLDIQLPIISD	X;X;X;X;X;X;X;X;X;X;X;X;X;X;X;Phospho (STY);X;X;X;X;X;X;X;X;X;X;X;X;X;X;X	ILAES(1)PPPAR	ILAES(99.75)PPPAR	2	565.784	11047000	10235000	8731900	0	0	0
P18583_S1950	Protein SON	SON	69.451	S	2	SRRRRSRSVGRRRSFSISPSRRSRTPSRRSR	X;X;X;X;X;X;X;X;X;X;X;X;X;X;X;Phospho (STY);X;Phospho (STY);X;X;X;X;X;X;X;X;X;X;X;X;X	S(0.004)FS(0.996)IS(0.876)PS(0.125)RR	S(-24.67)FS(24.67)IS(8.49)PS(-8.49)RR	2	598.747	23123000	0	33616000	13848000	9823700	0
P18583_S1952	Protein SON	SON	119.53	S	1;2	RRRSRSVGRRRSFSISPSRRSRTPSRRSRTP	X;X;X;X;X;X;X;X;X;X;X;X;X;Phospho (STY);X;Phospho (STY);X;X;X;X;X;X;X;X;X;X;X;X;X;X;X	S(0.01)FS(0.99)IS(0.887)PS(0.113)RR	S(-20.03)FS(20.03)IS(8.96)PS(-8.96)RR	2	598.747	23123000	0	33616000	13848000	9823700	0
P18583_S152	Protein SON	SON	206.6	S	1	ESKTKSHDDGNIDLESDSFLKFDSEPSAVAL	X;X;X;X;X;X;X;X;X;X;X;X;X;X;X;Phospho (STY);X;X;X;X;X;X;X;X;X;X;X;X;X;X;X	SHDDGNIDLES(0.996)DS(0.004)FLK	S(-162.59)HDDGNIDLES(23.97)DS(-23.97)FLK	2	936.388	14700000	0	9384700	0	0	0
P18615_S165	Negative elongation factor E	NELFE	65.345	S		GEEAEGPGAGDGPPRSFDWGYEERSGAHSSA	X;X;X;X;X;X;X;X;X;X;X;X;X;X;X;Phospho (STY);X;X;X;X;X;X;X;X;X;X;X;X;X;X;X	ELGPDGEEAEGPGAGDGPPRS(0.998)FDWGY(0.002)EER	ELGPDGEEAEGPGAGDGPPRS(26.31)FDWGY(-26.31)EER	3	1052.77	0	0	7423300	0	0	0
Q6ZRK6_S726	Coiled-coil domain-containing protein 73	CCDC73	83.783	S	1	SYAAFSANSKLLLKNSDKNVHSMSMLVKPNS	X;X;X;X;X;X;X;X;X;X;X;X;X;X;X;Phospho (STY);X;X;X;X;X;X;X;X;X;X;X;X;X;X;X	LLLKNS(1)DK	LLLKNS(83.78)DK	2	505.768	7515200	10600000	5908100	0	0	0
Q6ZRS2_S1855	Helicase SRCAP	SRCAP	55.734	S	2	RLPVSKDEPDTLTLRSGPPSPPSTATSFGGP	X;X;X;X;X;X;X;X;X;X;X;X;X;X;X;Phospho (STY);X;X;X;Phospho (STY);X;X;X;X;X;X;X;X;X;X;X	S(1)GPPS(0.968)PPS(0.009)T(0.009)AT(0.007)S(0.007)FGGPRPR	S(50.28)GPPS(20.19)PPS(-20.19)T(-20.56)AT(-21.28)S(-21.63)FGGPRPR	3	671.626	21743000	16976000	14283000	0	0	0
P18621_S5	60S ribosomal protein L17	RPL17	90.707	S	1	___________MVRYSLDPENPTKSCKSRGS	X;X;X;X;X;X;X;X;X;X;X;X;X;X;X;Phospho (STY);X;X;X;X;X;X;X;X;X;X;X;X;X;X;X	VRYS(1)LDPENPTK	VRY(-37.47)S(37.47)LDPENPT(-58.83)K	2	749.851	0	0	0	4392700	0	0
Q6ZRS2_S1859	Helicase SRCAP	SRCAP	80.361	S	1;2	SKDEPDTLTLRSGPPSPPSTATSFGGPRPRR	X;X;X;X;X;X;X;X;X;X;X;Phospho (STY);X;X;X;Phospho (STY);X;X;X;X;X;X;X;X;X;X;X;X;X;X;X	SGPPS(0.999)PPS(0.001)TATSFGGPR	S(-38.45)GPPS(31.74)PPS(-31.74)T(-36.99)AT(-42.1)S(-36.32)FGGPR	2	840.375	27407000	22525000	15888000	0	0	0
Q6ZSZ5_S1312	Rho guanine nucleotide exchange factor 18	ARHGEF18	86.081	S	1	RHSPAPPPDPGFPAPSPPPADSPSEGFSLKA	X;X;X;X;X;X;X;X;X;X;X;X;X;X;X;Phospho (STY);X;X;X;X;X;X;X;X;X;X;X;X;X;X;X	HSPAPPPDPGFPAPS(0.997)PPPADS(0.002)PSEGFS(0.001)LK	HS(-75.42)PAPPPDPGFPAPS(26.92)PPPADS(-26.92)PS(-33.93)EGFS(-32.67)LK	3	987.455	14480000	22021000	29265000	0	0	0
P18754_S104	Regulator of chromosome condensation	RCC1	57.567	S		YSFGCNDEGALGRDTSVEGSEMVPGKVELQE	X;X;X;X;X;X;X;X;X;X;X;X;X;X;X;Phospho (STY);X;X;X;X;X;X;X;X;X;X;X;X;X;X;X	DT(0.006)S(0.994)VEGS(0.001)EMVPGK	DT(-22.49)S(22.49)VEGS(-31.59)EMVPGK	2	708.292	0	0	0	0	0	5941700
P18754_S11	Regulator of chromosome condensation	RCC1	111.37	S	1	_____MSPKRIAKRRSPPADAIPKSKKVKVS	X;X;X;X;X;X;X;X;X;X;X;X;X;X;X;Phospho (STY);X;X;X;X;X;X;X;X;X;X;X;X;X;X;X	S(1)PPADAIPK	S(60.64)PPADAIPK	2	488.231	629510000	1261400000	1503500000	307190000	791080000	617120000
Q6ZSZ5_S921	Rho guanine nucleotide exchange factor 18	ARHGEF18	133.94	S	1	PPRRAETFAGYDCTNSPTKNGSFKKKVSSTD	X;X;X;X;X;X;X;X;X;X;X;X;X;X;X;Phospho (STY);X;X;X;X;X;X;X;X;X;X;X;X;X;X;X	RAETFAGYDCTNS(1)PTK	RAET(-88.33)FAGY(-86.75)DCT(-38.74)NS(37.38)PT(-37.38)K	2	949.393	18969000	29576000	25756000	0	0	0
P18858_S51	DNA ligase 1	LIG1	233.4	S	1	KAALKEWNGVVSESDSPVKRPGRKAARVLGS	X;X;X;X;X;X;X;X;X;X;X;X;X;X;X;Phospho (STY);X;X;X;X;X;X;X;X;X;X;X;X;X;X;Phospho (STY)	EWNGVVSESDS(1)PVKRPGR	EWNGVVS(-56.24)ES(-33.44)DS(33.44)PVKRPGR	3	693.66	48817000	17699000	25421000	26526000	6461000	5881200
Q7L0Y3_S83	Mitochondrial ribonuclease P protein 1	TRMT10C	136.73	S	2	TTMKSSVQEECVSTISSSKDEDPLAATREFI	X;X;X;X;X;X;X;X;X;X;X;X;X;X;X;Phospho (STY);Phospho (STY);X;X;X;X;X;X;X;X;X;X;X;X;X;X	SSVQEECVST(0.003)IS(0.973)S(0.82)S(0.203)KDEDPLAATR	S(-101.21)S(-100.97)VQEECVS(-35.67)T(-25.33)IS(15.34)S(6.48)S(-6.48)KDEDPLAAT(-47.34)R	3	919.384	80153000	44342000	38299000	0	0	0
Q7L0Y3_S84	Mitochondrial ribonuclease P protein 1	TRMT10C	136.73	S	2	TMKSSVQEECVSTISSSKDEDPLAATREFIE	X;X;X;X;X;X;X;X;X;X;X;X;X;X;Phospho (STY);Phospho (STY);X;X;X;X;X;X;X;X;X;X;X;X;X;X;X	SSVQEECVS(0.014)T(0.049)IS(0.911)S(0.845)S(0.182)KDEDPLAATR	S(-98.4)S(-98.14)VQEECVS(-20.51)T(-14.26)IS(12.64)S(7.67)S(-7.67)KDEDPLAAT(-43.72)R	3	919.384	80153000	44342000	38299000	0	0	0
Q7L4I2_S222	Arginine/serine-rich coiled-coil protein 2	RSRC2	75.018	S	1;2	IEKPRRFSRSLSRTPSPPPFRGRNTAMDAQE	X;X;X;X;X;X;X;X;X;X;X;Phospho (STY);X;Phospho (STY);X;Phospho (STY);X;X;X;X;X;X;X;X;X;X;X;X;X;X;X	T(1)PS(1)PPPFR	T(51.44)PS(51.44)PPPFR	2	529.709	15656000	32472000	18567000	0	0	0
Q7L8J4_S30	SH3 domain-binding protein 5-like	SH3BP5L	166.32	S	1	QGELRPEVVEDEVPRSPVAEEPGGGGSSSSE	X;X;X;X;X;X;X;X;X;X;X;X;X;X;X;Phospho (STY);X;X;X;X;X;X;X;X;X;X;X;X;X;X;X	ETPQGELRPEVVEDEVPRS(1)PVAEEPGGGGSSSSEAK	ET(-95.06)PQGELRPEVVEDEVPRS(95.06)PVAEEPGGGGS(-107.34)S(-111.8)S(-116.15)S(-120.38)EAK	3	1258.24	8850100	10957000	9985500	0	0	0
P18887_S447	DNA repair protein XRCC1	XRCC1	220.66	S	1;2	QPQTKTKPTQAAGPSSPQKPPTPEETKAASP	X;X;X;X;X;X;X;X;X;X;X;X;X;X;X;Phospho (STY);X;X;X;X;X;Phospho (STY);X;X;X;X;X;X;X;X;X	TKPTQAAGPS(0.141)S(0.859)PQKPPTPEETK	T(-137.85)KPT(-118.36)QAAGPS(-7.84)S(7.84)PQKPPT(-54.22)PEET(-90.89)K	3	786.384	0	341010000	370800000	0	174270000	156570000
P19174_S1221	1-phosphatidylinositol 4,5-bisphosphate phosphodiesterase gamma-1	PLCG1	86.641	S		LIKIDIFPAKENGDLSPFSGTSLRERGSDAS	X;X;X;X;X;X;X;X;X;X;X;X;X;X;X;Phospho (STY);X;X;X;X;X;X;X;X;X;X;X;X;X;X;X	ENGDLS(0.994)PFS(0.005)GTSLR	ENGDLS(22.61)PFS(-22.61)GT(-36.91)S(-43.77)LR	2	780.341	0	4389100	5283500	0	0	0
P19338_S619	Nucleolin	NCL	167.61	S	1	RETGSSKGFGFVDFNSEEDAKAAKEAMEDGE	X;X;X;X;X;X;X;X;X;X;X;X;X;X;X;Phospho (STY);X;X;X;X;X;X;X;X;X;X;X;X;X;X;X	GFGFVDFNS(1)EEDAK	GFGFVDFNS(70.47)EEDAK	2	821.327	11299000	0	5804300	0	0	0
P19338_S580	Nucleolin	NCL	225.14	S	1	NARSQPSKTLFVKGLSEDTTEETLKESFDGS	X;X;X;X;X;X;X;X;X;X;X;X;X;X;X;Phospho (STY);X;X;X;X;X;X;X;X;X;X;X;X;X;X;X	GLS(1)EDTTEETLK	GLS(82.64)EDT(-82.64)T(-104.13)EET(-156.58)LK	2	701.803	41752000	48193000	0	18432000	0	0
P19338_S67	Nucleolin	NCL	185.9	S	1	KGKKAAATSAKKVVVSPTKKVAVATPAKKAA	X;X;X;X;X;X;X;X;X;X;X;X;X;X;X;Phospho (STY);X;X;X;X;X;X;X;X;X;X;X;X;X;X;X	KVVVS(0.999)PT(0.001)K	KVVVS(28.75)PT(-28.75)K	2	469.26	159680000	494270000	292370000	311980000	0	468210000
P19338_S563	Nucleolin	NCL	100.43	S	1	IEGRAIRLELQGPRGSPNARSQPSKTLFVKG	X;X;X;X;X;X;X;X;X;X;X;X;X;X;X;Phospho (STY);X;X;X;X;X;X;X;X;X;X;X;X;X;X;X	LELQGPRGS(1)PNAR	LELQGPRGS(86.38)PNAR	3	492.244	27472000	0	0	14669000	0	0
P19634_S796	Sodium/hydrogen exchanger 1	SLC9A1	80.683	S	1	APSDSPSSQRIQRCLSDPGPHPEPGEGEPFF	X;X;X;X;Phospho (STY);X;X;X;X;X;X;X;X;X;X;Phospho (STY);X;X;X;X;X;X;X;X;X;X;X;X;X;X;X	CLS(1)DPGPHPEPGEGEPFFPK	CLS(80.68)DPGPHPEPGEGEPFFPK	3	758.657	14477000	14883000	0	0	0	0
P19634_S703	Sodium/hydrogen exchanger 1	SLC9A1	172.76	S	1	AHKLDSPTMSRARIGSDPLAYEPKEDLPVIT	X;X;X;X;X;X;X;X;X;X;X;X;X;X;X;Phospho (STY);X;X;X;X;X;X;X;X;X;X;X;X;X;X;X	IGS(1)DPLAYEPK	IGS(130.88)DPLAY(-130.88)EPK	2	635.292	0	0	29710000	28677000	5264400	0
P19838_S893	Nuclear factor NF-kappa-B p105 subunit;Nuclear factor NF-kappa-B p50 subunit	NFKB1	148.57	S	1	QMGYTEAIEVIQAASSPVKTTSQAHSLPLSP	X;X;X;X;X;X;X;X;X;X;X;X;X;X;X;Phospho (STY);X;X;X;X;X;X;X;X;X;X;X;X;X;Phospho (STY);X	QMGYTEAIEVIQAAS(0.112)S(0.888)PVK	QMGY(-140.08)T(-140.08)EAIEVIQAAS(-8.98)S(8.98)PVK	3	701.334	8611600	0	0	0	0	0
P19838_S907	Nuclear factor NF-kappa-B p105 subunit;Nuclear factor NF-kappa-B p50 subunit	NFKB1	170.61	S	1	SSPVKTTSQAHSLPLSPASTRQQIDELRDSD	X;Phospho (STY);X;X;X;X;X;X;X;X;X;X;X;X;X;Phospho (STY);X;X;X;X;X;X;X;X;X;X;X;X;X;X;X	TTSQAHSLPLS(0.998)PAS(0.002)TR	T(-97.09)T(-97.09)S(-86.23)QAHS(-42.46)LPLS(28.03)PAS(-28.03)T(-34.74)R	2	867.415	40930000	29583000	30589000	0	30462000	0
P20020_S1140	Plasma membrane calcium-transporting ATPase 1	ATP2B1	126.63	S	1	RSSLYEGLEKPESRSSIHNFMTHPEFRIEDS	X;Phospho (STY);X;X;X;X;X;X;X;X;X;X;X;X;X;Phospho (STY);X;X;X;X;X;X;X;X;X;X;X;X;X;X;X	S(0.16)S(0.84)IHNFMTHPEFR	S(-7.19)S(7.19)IHNFMT(-84.05)HPEFR	3	561.576	0	23352000	8942900	21606000	16407000	21839000
P20042_S105	Eukaryotic translation initiation factor 2 subunit 2	EIF2S2	94.606	S	1	DIDEAEEGVKDLKIESDVQEPTEPEDDLDIM	X;X;X;X;X;X;X;X;X;X;X;X;X;X;X;Phospho (STY);X;X;X;X;X;X;X;X;X;X;X;X;X;X;X	IES(1)DVQEPTEPEDDLDIMLGNKK	IES(43.49)DVQEPT(-43.49)EPEDDLDIMLGNKK	3	899.073	17047000	0	0	0	0	0
Q7Z417_S652	Nuclear fragile X mental retardation-interacting protein 2	NUFIP2	146.36	S	1	SAKEQRYQRGLERNDSWGSFDLRAAIVYHTK	X;X;X;X;X;X;X;X;X;X;X;X;X;X;X;Phospho (STY);X;X;X;X;X;X;X;X;X;X;X;X;X;X;X	NDS(1)WGSFDLR	NDS(88.59)WGS(-88.59)FDLR	2	638.753	73847000	43112000	41094000	0	0	0
Q7Z4H7_S908	HAUS augmin-like complex subunit 6	HAUS6	102.07	S	1	KPSLRTSIGERKRSLSPLIKFSPVEQRLRTT	X;X;X;X;X;X;X;X;X;X;X;X;X;X;X;Phospho (STY);X;X;X;X;X;X;X;X;X;X;X;X;X;X;X	SLS(1)PLIK	S(-60.78)LS(60.78)PLIK	2	419.228	2749100	3169600	2508100	0	0	0
P20700_S391	Lamin-B1;Lamin-B2	LMNB1;LMNB2	116.12	S	1;2	AYRKLLEGEEERLKLSPSPSSRVTVSRASSS;AYRKLLEGEEERLKLSPSPSSRVTVSRATSS	X;X;X;X;X;X;X;X;X;X;X;X;X;X;X;Phospho (STY);X;Phospho (STY);X;X;X;X;X;X;X;X;X;X;X;X;X	LKLS(1)PS(0.986)PS(0.013)S(0.001)R	LKLS(61)PS(18.88)PS(-18.88)S(-29.51)R	2	616.278	0	255870000	266660000	152070000	0	0
P20700_S393	Lamin-B1;Lamin-B2	LMNB1;LMNB2	116.12	S	2	RKLLEGEEERLKLSPSPSSRVTVSRASSSRS;RKLLEGEEERLKLSPSPSSRVTVSRATSSSS	X;X;X;X;X;X;X;X;X;X;X;X;X;Phospho (STY);X;Phospho (STY);X;X;X;X;X;X;X;X;X;X;X;X;X;X;X	LKLS(1)PS(0.988)PS(0.011)S(0.001)R	LKLS(56.19)PS(19.59)PS(-19.59)S(-28.89)R	2	616.278	0	255870000	266660000	152070000	0	0
Q7Z4V5_S137	Hepatoma-derived growth factor-related protein 2	HDGFRP2	239.75	S	1	DRGVMAVTAVTATAASDRMESDSDSDKSSDN	X;X;X;X;X;X;X;X;X;X;X;X;X;X;X;Phospho (STY);X;X;X;X;X;X;X;X;X;X;X;X;X;X;X	GVMAVTAVTAT(0.007)AAS(0.993)DR	GVMAVT(-111.39)AVT(-53.07)AT(-21.49)AAS(21.49)DR	3	534.252	30944000	27323000	27551000	0	0	0
Q7Z6E9_S1328	E3 ubiquitin-protein ligase RBBP6	RBBP6	241.32	S	1	MIQVPQSKWDKDDFESEEEDVKSTQPISSVG	X;X;X;X;X;X;X;X;X;X;X;X;X;X;X;Phospho (STY);X;X;X;X;X;X;X;X;X;X;X;X;X;X;X	WDKDDFES(1)EEEDVK	WDKDDFES(241.32)EEEDVK	2	925.854	31501000	28663000	19000000	0	0	0
Q86UU0_S21	B-cell CLL/lymphoma 9-like protein	BCL9L	107.17	S	1	NKTRLPHPRRREAPGSPPLSPRGHCPPAPAK	X;X;X;X;X;X;X;X;X;X;X;X;X;X;X;Phospho (STY);X;X;X;X;X;X;X;X;X;X;X;X;X;X;X	EAPGS(1)PPLSPR	EAPGS(50.76)PPLS(-50.76)PR	2	594.276	42966000	31622000	44916000	0	0	0
P21127_S283	Cyclin-dependent kinase 11B;Cyclin-dependent kinase 11A	CDK11B;CDK11A	177.74	S	1	EKMEERDLLSDLQDISDSERKTSSAESSSAE	X;X;X;X;X;X;X;X;X;X;X;X;X;X;X;Phospho (STY);X;X;X;X;X;X;X;X;X;X;X;X;X;X;X	DLLSDLQDIS(0.982)DS(0.018)ER	DLLS(-94.49)DLQDIS(17.28)DS(-17.28)ER	2	843.367	20279000	0	0	0	0	0
Q86UU1_S404	Pleckstrin homology-like domain family B member 1	PHLDB1	130.6	S	1	PAPRNKIGTLQDRPPSPFREPPGSERVLTTS	X;X;X;X;X;X;X;X;X;X;X;X;X;X;X;Phospho (STY);X;X;X;X;X;X;X;X;X;X;X;X;X;X;X	IGTLQDRPPS(0.998)PFREPPGS(0.002)ER	IGT(-40.75)LQDRPPS(28.21)PFREPPGS(-28.21)ER	3	772.709	12575000	12174000	13472000	0	0	0
Q86V81_S239	THO complex subunit 4	ALYREF	319.89	S	1	RGRGRGAGRNSKQQLSAEELDAQLDAYNARM	X;X;X;X;X;X;X;X;X;X;X;X;X;X;X;Phospho (STY);X;X;X;X;X;X;X;X;X;X;X;X;X;X;X	QQLS(1)AEELDAQLDAYNAR	QQLS(196.67)AEELDAQLDAY(-196.67)NAR	2	1057.97	26192000	16553000	14990000	0	0	0
Q86W92_S579	Liprin-beta-1	PPFIBP1	160.04	S	1	PKDSQRNSPFQIPPPSPDSKKKSRGIMKLFG	X;X;X;X;X;X;X;X;X;X;X;X;X;X;X;Phospho (STY);X;X;X;X;X;X;X;X;X;X;X;X;X;X;X	NSPFQIPPPS(0.981)PDS(0.019)K	NS(-121.25)PFQIPPPS(17.24)PDS(-17.24)K	2	795.864	72230000	73074000	60209000	0	0	0
Q86W92_S601	Liprin-beta-1	PPFIBP1	250.38	S	1	SRGIMKLFGKLRRSQSTTFNPDDMSEPEFKR	X;X;X;X;X;X;X;X;X;X;X;X;X;X;X;Phospho (STY);X;X;X;X;X;X;X;X;X;X;X;X;X;X;X	SQS(1)TTFNPDDMSEPEFK	S(-49.67)QS(35.84)T(-35.84)T(-65.46)FNPDDMS(-206.61)EPEFK	2	1020.4	10244000	13877000	6218800	0	0	0
P21127_S234	Cyclin-dependent kinase 11B;Adherens junction-associated protein 1;Cyclin-dependent kinase 11A	CDK11B;AJAP1;CDK11A	97.635	S	1	REDYSDKVKASHWSRSPPRPPRERFELGDGR	X;X;X;X;X;X;X;X;X;X;X;X;X;X;X;Phospho (STY);X;X;X;X;X;X;X;X;X;X;X;X;X;X;X	S(1)PPRPPR	S(97.64)PPRPPR	2	443.718	113590000	63117000	134270000	90035000	0	79169000
P21127_S434	Cyclin-dependent kinase 11B;Cyclin-dependent kinase 11A	CDK11B;CDK11A	153.12	S	1	KQELPKYLPALQGCRSVEEFQCLNRIEEGTY	X;X;X;X;X;X;X;X;X;X;X;X;X;X;X;Phospho (STY);X;X;X;X;X;X;X;X;X;X;X;X;X;X;X	S(1)VEEFQCLNR	S(153.12)VEEFQCLNR	2	681.281	0	0	0	14822000	0	0
Q86X29_S464	Lipolysis-stimulated lipoprotein receptor	LSR	107.75	S	1	GPALTPIRDEEWGGHSPRSPRGWDQEPAREQ	X;X;X;X;X;X;X;X;X;X;X;X;X;X;X;Phospho (STY);X;X;X;X;X;X;X;X;X;X;X;X;X;X;X	GPALTPIRDEEWGGHS(1)PR	GPALT(-50.5)PIRDEEWGGHS(50.5)PR	2	685.653	9587500	6203500	5373700	0	0	0
P21333_S1084	Filamin-A	FLNA	225.7	S	1	KVKAFGPGLQGGSAGSPARFTIDTKGAGTGG	X;X;X;X;X;X;X;X;X;X;X;X;X;X;X;Phospho (STY);X;X;X;X;X;X;X;X;X;X;X;X;X;X;X	AFGPGLQGGS(0.001)AGS(0.999)PAR	AFGPGLQGGS(-28.79)AGS(28.79)PAR	2	755.346	0	15058000	18323000	11020000	10973000	0
P21333_S2152	Filamin-A	FLNA	264.01	S	1	EGRVKESITRRRRAPSVANVGSHCDLSLKIP	X;X;X;X;X;X;X;X;X;X;X;X;X;X;X;Phospho (STY);X;X;X;X;X;X;X;X;X;X;X;X;X;X;X	APS(1)VANVGSHCDLSLK	APS(140.59)VANVGS(-140.59)HCDLS(-169.37)LK	2	867.898	311690000	249420000	232420000	172980000	195350000	229400000
Q86YS7_S295	C2 domain-containing protein 5	C2CD5	132.69	S	1	SSGPSTPLKNQTYSFSPSKSYSRQSSSSDTD	X;X;X;X;X;X;X;X;X;X;X;X;X;X;X;Phospho (STY);X;X;X;X;X;X;X;X;X;X;X;X;X;X;X	NQTYS(0.001)FS(0.994)PS(0.004)K	NQT(-56.39)Y(-57.65)S(-29.06)FS(23.53)PS(-23.53)K	2	619.758	65645000	56981000	68256000	0	0	0
P21333_S1533	Filamin-A	FLNA	136.53	S	1	PYSISVLYGDEEVPRSPFKVKVLPTHDASKV	X;X;X;X;X;X;X;X;X;X;X;X;X;X;X;Phospho (STY);X;X;X;X;X;X;X;X;X;X;X;X;X;X;X	EGPYSISVLYGDEEVPRS(1)PFK	EGPY(-113.89)S(-87.28)IS(-74.29)VLY(-72.33)GDEEVPRS(72.33)PFK	3	817.049	18774000	0	0	0	0	0
P21333_S2327	Filamin-A	FLNA	96.44	S	1	NEEHIPDSPFVVPVASPSGDARRLTVSSLQE	X;X;X;X;X;X;X;X;X;X;X;X;X;X;X;Phospho (STY);X;X;X;X;X;X;X;X;X;X;X;X;X;X;X	FNEEHIPDSPFVVPVAS(0.823)PS(0.177)GDAR	FNEEHIPDS(-70.43)PFVVPVAS(6.67)PS(-6.67)GDAR	3	849.723	23521000	0	0	0	0	0
P21709_S910	Ephrin type-A receptor 1	EPHA1	124.81	S		NFDPRMTLRLPSLSGSDGIPYRTVSEWLESI	X;X;X;X;X;X;X;X;X;X;X;X;X;X;X;Phospho (STY);X;X;X;X;X;X;X;X;X;X;X;X;X;X;X	LPSLS(0.072)GS(0.928)DGIPYR	LPS(-53.01)LS(-11.12)GS(11.12)DGIPY(-74.62)R	2	721.34	0	16414000	16421000	0	0	0
P21796_S104	Voltage-dependent anion-selective channel protein 1	VDAC1	350.77	S	1	DQLARGLKLTFDSSFSPNTGKKNAKIKTGYK	X;X;X;X;X;X;X;X;X;X;X;X;X;X;X;Phospho (STY);X;X;X;X;X;X;X;X;X;X;X;X;X;X;X	LTFDSSFS(1)PNTGKK	LT(-193.24)FDS(-97.64)S(-45.65)FS(45.65)PNT(-63.7)GKK	2	804.869	0	35636000	35660000	36652000	16100000	14813000
P22059_S190	Oxysterol-binding protein 1	OSBP	73.24	S	2	ALELAKAKAVKMLAESDESGDEESVSQTDKT	X;X;X;X;X;X;X;X;X;X;X;X;X;X;X;Phospho (STY);X;X;Phospho (STY);X;X;X;X;X;X;X;X;X;X;X;X	MLAES(0.999)DES(0.991)GDEES(0.008)VS(0.001)QTDKTELQNTLR	MLAES(32.91)DES(21.06)GDEES(-21.06)VS(-29.86)QT(-37.13)DKT(-39.68)ELQNT(-48.13)LR	3	1058.1	18414000	0	0	0	0	0
P22059_S193	Oxysterol-binding protein 1	OSBP	73.24	S	2	LAKAKAVKMLAESDESGDEESVSQTDKTELQ	X;X;X;X;X;X;X;X;X;X;X;X;Phospho (STY);X;X;Phospho (STY);X;X;X;X;X;X;X;X;X;X;X;X;X;X;X	MLAES(0.999)DES(0.991)GDEES(0.008)VS(0.001)QTDKTELQNTLR	MLAES(32.91)DES(21.06)GDEES(-21.06)VS(-29.86)QT(-37.13)DKT(-39.68)ELQNT(-48.13)LR	3	1058.1	18414000	0	0	0	0	0
Q8IVT5_S569	Kinase suppressor of Ras 1	KSR1	165.34	S	1	LEAHEAEAEEPEAGKSEAEDDEDEVDDLPSS	X;X;X;X;X;X;X;X;X;X;X;X;X;X;X;Phospho (STY);X;X;X;X;X;X;X;X;X;X;X;X;X;X;X	ADVLEAHEAEAEEPEAGKS(1)EAEDDEDEVDDLPSSR	ADVLEAHEAEAEEPEAGKS(143.71)EAEDDEDEVDDLPS(-143.71)S(-143.71)R	4	966.65	22758000	13516000	23903000	0	0	0
P22087_S124	rRNA 2'-O-methyltransferase fibrillarin	FBL	216.2	S	1	KNLVPGESVYGEKRVSISEGDDKIEYRAWNP	X;X;X;X;X;X;X;X;X;X;X;X;X;X;X;Phospho (STY);X;X;X;X;X;X;X;X;X;X;X;X;X;X;X	RVS(0.999)IS(0.001)EGDDKIEYR	RVS(32.98)IS(-32.98)EGDDKIEY(-167.79)R	3	582.94	0	31034000	36154000	0	34346000	0
P22234_S27	Multifunctional protein ADE2;Phosphoribosylaminoimidazole-succinocarboxamide synthase;Phosphoribosylaminoimidazole carboxylase	PAICS	206.36	S	1	KLYEGKTKEVYELLDSPGKVLLQSKDQITAG	X;X;X;X;X;X;X;X;X;X;X;X;X;X;X;Phospho (STY);X;X;X;X;X;X;X;X;X;X;X;X;X;X;X	EVYELLDS(1)PGK	EVY(-159.92)ELLDS(159.92)PGK	2	665.302	36860000	0	0	7075000	0	0
Q8IWA0_S796	WD repeat-containing protein 75	WDR75	223.18	S	1	DSDEENDFTEKVQDTSNTGLGEDIIHQLSKS	X;X;X;X;X;X;X;X;X;X;X;X;X;X;X;Phospho (STY);X;X;X;X;X;X;X;X;X;X;X;X;X;X;X	VQDTS(1)NTGLGEDIIHQLSK	VQDT(-33.63)S(33.63)NT(-55.25)GLGEDIIHQLS(-166.27)K	2	1068	44092000	20936000	40330000	0	0	0
Q8IWI9_S56	MAX gene-associated protein	MGA	252.47	S	1	LVTNQDACALASSVSSPVKSKGKICLPADCT	X;X;X;X;X;X;X;X;X;X;X;X;X;X;X;Phospho (STY);X;X;X;X;X;X;X;X;X;X;X;X;X;X;X	TDQGILVTNQDACALASS(0.002)VS(0.03)S(0.967)PVK	T(-234.72)DQGILVT(-156.97)NQDACALAS(-34.65)S(-27.17)VS(-15.02)S(15.02)PVK	2	1271.1	15060000	12063000	17486000	0	0	0
P22314_S810	Ubiquitin-like modifier-activating enzyme 1	UBA1	55.383	S		QVPEFTPKSGVKIHVSDQELQSANASVDDSR	X;X;X;X;X;X;X;X;X;X;X;X;X;X;X;Phospho (STY);X;X;X;X;X;X;X;X;X;X;X;X;X;X;X	IHVS(0.997)DQELQS(0.003)ANAS(0.001)VDDSR	IHVS(25.62)DQELQS(-25.62)ANAS(-32.95)VDDS(-51.97)R	3	717.65	0	0	0	3434700	0	0
P22314_S13	Ubiquitin-like modifier-activating enzyme 1	UBA1	155.23	S	1	___MSSSPLSKKRRVSGPDPKPGSNCSPAQS	X;X;X;X;X;X;X;X;X;X;X;X;X;X;X;Phospho (STY);X;X;X;X;X;X;X;X;X;X;X;X;X;X;X	RVS(0.994)GPDPKPGS(0.002)NCS(0.003)PAQSVLSEVPSVPTNGMAK	RVS(24.67)GPDPKPGS(-26.64)NCS(-24.67)PAQS(-34.93)VLS(-55.75)EVPS(-91.23)VPT(-97.52)NGMAK	3	1144.21	467530000	511510000	0	0	86229000	111270000
P22626_S259	Heterogeneous nuclear ribonucleoproteins A2/B1	HNRNPA2B1	157.66	S	1	YNGYGGGPGGGNFGGSPGYGGGRGGYGGGGP	X;X;X;X;X;X;X;X;X;X;X;X;X;X;X;Phospho (STY);X;X;X;X;X;X;X;X;X;X;X;X;X;X;X	GFGDGYNGYGGGPGGGNFGGS(1)PGYGGGR	GFGDGY(-80.1)NGY(-56.04)GGGPGGGNFGGS(56.04)PGY(-73.77)GGGR	2	1288.01	0	0	6542900	0	0	0
P22626_S344	Heterogeneous nuclear ribonucleoproteins A2/B1	HNRNPA2B1	43.312	S	1	GPYGGGNYGPGGSGGSGGYGGRSRY______	X;X;X;X;X;X;X;X;X;X;X;X;X;X;X;Phospho (STY);X;X;X;X;X;X;X;X;X;X;X;X;X;X;X	NMGGPYGGGNYGPGGS(0.11)GGS(0.887)GGY(0.002)GGR	NMGGPY(-38.03)GGGNY(-33.83)GPGGS(-9.05)GGS(9.05)GGY(-25.81)GGR	3	757.295	0	0	0	14002000	0	0
P22681_S669	E3 ubiquitin-protein ligase CBL	CBL	94.544	S	1	LVGPECDHPKIKPSSSANAIYSLAARPLPVP	X;X;X;X;X;X;X;X;X;X;X;X;X;X;X;Phospho (STY);X;X;X;X;X;X;X;X;X;X;X;X;X;X;X	IKPS(0.019)S(0.188)S(0.792)ANAIYS(0.001)LAAR	IKPS(-16.26)S(-6.23)S(6.23)ANAIY(-63.2)S(-28.49)LAAR	2	864.938	0	0	0	6719200	0	6177900
Q8IWW6_S103	Rho GTPase-activating protein 12	ARHGAP12	198.85	S	1	PNNSTKIMQSLHLQRSTENVNKLPELSSFGK	X;X;X;X;X;X;X;X;X;X;X;X;X;X;X;Phospho (STY);X;X;X;X;X;X;X;X;X;X;X;X;X;X;X	S(0.831)T(0.169)ENVNKLPELSSFGK	S(6.92)T(-6.92)ENVNKLPELS(-181.9)S(-187.63)FGK	2	915.438	13927000	12225000	9229000	0	0	0
Q8IY18_S35	Structural maintenance of chromosomes protein 5	SMC5	58.418	S	1	LPRDPSSEVPSKRKNSAPQLPLLQSSGPFVE	X;X;X;X;X;X;X;X;X;X;X;X;X;X;X;Phospho (STY);X;X;X;X;X;X;X;X;X;X;X;X;X;X;X	KNS(1)APQLPLLQSSGPFVEGSIVR	KNS(42.08)APQLPLLQS(-42.08)S(-46.11)GPFVEGS(-58.4)IVR	3	835.435	13009000	6233600	7575900	0	0	0
P23246_S283	Splicing factor, proline- and glutamine-rich	SFPQ	154.35	S	1	SEEKISDSEGFKANLSLLRRPGEKTYTQRCR	X;X;X;X;X;X;X;X;X;X;X;X;X;X;X;Phospho (STY);X;X;X;X;X;X;X;X;X;X;X;X;X;X;X	ANLS(1)LLR	ANLS(136.21)LLR	2	433.728	4443900	20803000	11367000	0	5885700	4494200
P23396_S209	40S ribosomal protein S3	RPS3	94.325	S	1	PTGKIGPKKPLPDHVSIVEPKDEILPTTPIS	X;X;X;X;X;X;X;X;X;X;X;X;X;X;X;Phospho (STY);X;X;X;X;X;X;X;X;X;X;X;Phospho (STY);X;X;X	KPLPDHVS(1)IVEPK	KPLPDHVS(94.32)IVEPK	3	513.604	0	0	2750000	0	4638700	4016600
P23443_S441	Ribosomal protein S6 kinase beta-1	RPS6KB1	54.157	S	1	FSFEPKIRSPRRFIGSPRTPVSPVKFSPGDF	X;X;X;X;X;X;X;X;X;X;X;X;X;X;X;Phospho (STY);X;X;X;X;X;Phospho (STY);X;X;X;X;X;X;X;X;X	FIGS(1)PR	FIGS(54.16)PR	2	378.676	0	5711500	0	0	0	0
P23443_S447	Ribosomal protein S6 kinase beta-1	RPS6KB1	127.94	S	1	IRSPRRFIGSPRTPVSPVKFSPGDFWGRGAS	X;X;X;X;X;X;X;X;X;Phospho (STY);X;X;X;X;X;Phospho (STY);X;X;X;X;X;X;X;X;X;X;X;X;X;X;X	TPVS(1)PVK	T(-53.46)PVS(53.46)PVK	2	404.204	0	21381000	16423000	0	10089000	13129000
Q8IYB7_S139	DIS3-like exonuclease 2	DIS3L2	121.55	S	1	VKPESNDKETEAAYESDIPEELCGHHLPQQS	X;X;X;X;X;X;X;X;X;X;X;X;X;X;X;Phospho (STY);X;X;X;X;X;X;X;X;X;X;X;X;X;X;X	VVKPESNDKETEAAYES(1)DIPEELCGHHLPQQSLK	VVKPES(-59.64)NDKET(-53.51)EAAY(-45.55)ES(45.55)DIPEELCGHHLPQQS(-58.59)LK	4	990.211	144160000	56094000	68908000	0	0	0
P23497_S157	Nuclear autoantigen Sp-100	SP100	96.78	S	1	KGFENVIHDKLPLQESEEEEREERSGLQLSL	X;X;X;X;X;X;X;X;X;X;X;X;X;X;X;Phospho (STY);X;X;X;X;X;X;X;X;X;X;X;X;X;X;X	LPLQES(1)EEEEREER	LPLQES(93.43)EEEEREER	2	926.902	14643000	25920000	19852000	14717000	0	0
P23508_S294	Colorectal mutant cancer protein	MCC	118.48	S		ELQTRLQSVQATGPSSPGRLTSTNRPINPST	X;X;X;X;X;X;X;X;X;X;X;X;X;X;X;Phospho (STY);X;X;X;X;X;X;X;X;X;X;X;X;X;X;X	LQSVQATGPS(0.119)S(0.881)PGR	LQS(-71.29)VQAT(-34.79)GPS(-8.69)S(8.69)PGR	2	732.846	0	0	0	0	5648300	0
P23528_S3	Cofilin-1	CFL1	203.93	S	1	_____________MASGVAVSDGVIKVFNDM	X;X;X;X;X;X;X;X;X;X;X;X;X;X;X;Phospho (STY);X;X;X;X;X;X;X;X;X;X;X;X;X;X;X	AS(1)GVAVSDGVIK	AS(110.16)GVAVS(-110.16)DGVIK	2	612.797	0	900270000	683880000	1800100000	787550000	810270000
P23588_S207	Eukaryotic translation initiation factor 4B	EIF4B	121.99	S	1	SDKTDTDWRARPATDSFDDYPPRRGDDSFGD	X;X;X;X;X;X;X;X;X;X;X;X;X;X;X;Phospho (STY);X;X;X;X;X;X;X;X;X;X;X;X;X;X;X	PAT(0.003)DS(0.997)FDDYPPR	PAT(-25.56)DS(25.56)FDDY(-34.13)PPR	2	730.79	21531000	0	0	0	0	0
Q8IZ21_S344	Phosphatase and actin regulator 4	PHACTR4	83.26	S	1;2	SMGSELLPMISPRSPSPPLPTHIPPEPPRTP	X;X;X;X;X;X;X;X;X;X;X;X;X;X;X;Phospho (STY);X;X;X;X;X;X;X;X;X;X;X;X;X;Phospho (STY);X	S(0.012)PS(0.988)PPLPT(0.006)HIPPEPPRT(0.994)PPFPAK	S(-19.16)PS(19.16)PPLPT(-22.16)HIPPEPPRT(22.16)PPFPAK	3	873.092	25295000	31330000	20759000	0	0	0
P23588_S406	Eukaryotic translation initiation factor 4B	EIF4B	94.692	S	1	LDEPKLERRPRERHPSWRSEETQERERSRTG	X;X;X;X;X;X;X;X;X;X;X;X;X;X;X;Phospho (STY);X;X;X;X;X;X;X;X;X;X;X;X;X;X;X	ERHPS(1)WR	ERHPS(90.91)WR	2	524.23	35754000	0	53815000	0	30205000	0
P23588_S445	Eukaryotic translation initiation factor 4B	EIF4B	100.31	S	1	STTSSRNARRRESEKSLENETLNKEEDCHSP	X;X;X;X;X;X;X;X;X;X;X;X;X;X;X;Phospho (STY);X;X;X;X;X;X;X;X;X;X;X;X;X;Phospho (STY);X	ESEKS(1)LENETLNK	ES(-44.02)EKS(34.98)LENET(-34.98)LNK	2	800.859	0	17610000	0	0	0	16135000
P23588_S93	Eukaryotic translation initiation factor 4B	EIF4B	148.44	S	1	RAAREPNIDRSRLPKSPPYTAFLGNLPYDVT	X;X;X;X;X;X;X;X;X;X;X;X;X;X;X;Phospho (STY);X;X;X;X;X;X;X;X;X;X;X;X;X;X;X	S(1)PPYTAFLGNLPYDVTEESIK	S(46.11)PPY(-88.23)T(-46.11)AFLGNLPY(-131.7)DVT(-144.12)EES(-143.81)IK	2	1211.07	7471200	0	0	0	0	0
Q8IZ40_S63	REST corepressor 2	RCOR2	157.53	S	1	VGTNYQAVIPECKPESPARYSNKELKGMLVW	X;X;X;X;X;X;X;X;X;X;X;X;X;X;X;Phospho (STY);X;X;X;X;X;X;X;X;X;X;X;X;X;X;X	VGTNYQAVIPECKPES(1)PAR	VGT(-142.11)NY(-131.12)QAVIPECKPES(131.12)PAR	3	732.677	26646000	25805000	26299000	0	0	0
P24723_S675	Protein kinase C eta type	PRKCH	67.079	S		EGHLPMINQDEFRNFSYVSPELQP_______	X;X;X;X;X;X;X;X;X;X;X;X;X;X;X;Phospho (STY);X;X;X;X;X;X;X;X;X;X;X;X;X;X;X	NFS(0.994)YVS(0.006)PELQP	NFS(22.09)Y(-38.23)VS(-22.09)PELQP	2	680.795	0	8787400	9566500	0	0	0
P24864_S387	G1/S-specific cyclin-E1	CCNE1	83.54	S	1	KARAKKAMLSEQNRASPLPSGLLTPPQSGKK	X;X;X;X;X;X;X;X;X;X;X;X;X;X;X;Phospho (STY);X;X;X;X;X;X;X;X;X;X;X;X;X;X;X	AS(1)PLPSGLLTPPQSGK	AS(41.84)PLPS(-41.84)GLLT(-68.35)PPQS(-80.39)GK	2	815.416	0	0	5858200	4611400	5365200	3961100
Q8N108_S483	Mesoderm induction early response protein 1	MIER1	122	S	2	FDEKSERPAKRRRVNSNGKESPGSSEFFQEA	X;X;X;X;X;X;X;X;X;X;X;X;X;X;X;Phospho (STY);X;X;X;X;Phospho (STY);X;X;X;X;X;X;X;X;X;X	VNS(1)NGKES(0.993)PGS(0.006)SEFFQEAVSHGK	VNS(56.85)NGKES(21.85)PGS(-21.85)S(-39.01)EFFQEAVS(-99.8)HGK	3	861.358	21224000	21495000	18143000	0	0	0
P24928_S1913	DNA-directed RNA polymerase II subunit RPB1	POLR2A	185.66	S	1	TSPVYTPTSPKYSPTSPTYSPTSPKYSPTSP	X;Phospho (STY);X;X;X;X;X;Phospho (STY);Phospho (STY);X;X;X;X;X;X;Phospho (STY);X;X;X;X;X;X;X;X;X;X;X;X;X;X;X	YSPTS(1)PTYSPTSPK	Y(-129.43)S(-98.42)PT(-40.04)S(40.04)PT(-46.02)Y(-93.96)S(-58.36)PT(-67.14)S(-72.29)PK	2	796.848	0	60266000	94896000	0	0	0
P24928_S1920	DNA-directed RNA polymerase II subunit RPB1	POLR2A	204.17	S	1	TSPKYSPTSPTYSPTSPKYSPTSPTYSPTSP	Phospho (STY);Phospho (STY);X;X;X;X;X;X;X;X;X;X;X;X;X;Phospho (STY);X;X;X;X;X;X;X;X;X;X;X;X;X;X;X	YSPTSPTYS(0.002)PT(0.078)S(0.92)PK	Y(-201.67)S(-183.89)PT(-130.81)S(-104.5)PT(-67.08)Y(-85.89)S(-27.3)PT(-10.72)S(10.72)PK	2	796.848	92065000	0	0	48360000	42234000	36987000
P24928_S1892	DNA-directed RNA polymerase II subunit RPB1	POLR2A	224.19	S	1	TSPTYSPTTPKYSPTSPTYSPTSPVYTPTSP	X;Phospho (STY);X;X;X;X;X;X;X;X;X;X;X;X;X;Phospho (STY);X;X;X;X;X;X;X;X;X;X;X;X;X;X;X	YSPT(0.001)S(0.999)PTYSPTSPVYTPTSPK	Y(-116.58)S(-70.33)PT(-31.64)S(31.64)PT(-41.49)Y(-112.03)S(-101)PT(-126.87)S(-128.37)PVY(-174.26)T(-153.85)PT(-161.99)S(-169.82)PK	2	1169.53	0	0	12002000	7846800	5807100	0
P24928_S1899	DNA-directed RNA polymerase II subunit RPB1	POLR2A	228.46	S	1	TTPKYSPTSPTYSPTSPVYTPTSPKYSPTSP	X;X;X;X;X;X;X;X;X;X;X;X;X;X;X;Phospho (STY);X;X;X;X;X;X;X;X;X;X;X;X;X;Phospho (STY);X	YSPTSPTYSPTS(0.995)PVYT(0.004)PTSPK	Y(-201.12)S(-185.19)PT(-159.64)S(-143.63)PT(-103.01)Y(-122.33)S(-66.55)PT(-33)S(24.4)PVY(-78.24)T(-24.4)PT(-34.66)S(-41.52)PK	2	1169.53	0	0	0	0	0	5311300
P24928_S1906	DNA-directed RNA polymerase II subunit RPB1	POLR2A	195.1	S	1	TSPTYSPTSPVYTPTSPKYSPTSPTYSPTSP	X;X;X;X;X;X;X;X;X;X;X;X;X;X;X;Phospho (STY);X;X;X;X;X;X;Phospho (STY);X;X;X;Phospho (STY);X;X;Phospho (STY);X	YSPTSPTYSPTSPVY(0.007)T(0.03)PT(0.156)S(0.806)PK	Y(-193.69)S(-176.95)PT(-171.77)S(-152.19)PT(-128.77)Y(-114.58)S(-93.51)PT(-49.94)S(-39.69)PVY(-20.45)T(-14.26)PT(-7.14)S(7.14)PK	2	1169.53	0	0	0	0	0	3860400
P24928_S1878	DNA-directed RNA polymerase II subunit RPB1	POLR2A	191.19	S	1	TSPKYSPTSPKYSPTSPTYSPTTPKYSPTSP	X;X;X;X;X;X;X;X;X;X;X;X;X;X;X;Phospho (STY);X;X;X;X;X;X;X;X;X;X;X;X;X;Phospho (STY);X	YSPTS(1)PTYSPTTPK	Y(-116.38)S(-85.56)PT(-35.54)S(35.54)PT(-36.77)Y(-84.82)S(-55.41)PT(-64.17)T(-69.68)PK	2	803.855	51230000	34389000	34366000	27853000	0	21319000
P24928_S1843	DNA-directed RNA polymerase II subunit RPB1	POLR2A	184.32	S	1	SSPSYSPASPKYTPTSPSYSPSSPEYTPTSP	X;X;X;X;X;X;X;X;X;X;X;X;X;X;X;Phospho (STY);X;X;X;X;X;X;X;X;X;X;X;X;X;X;X	YTPT(0.001)S(0.904)PS(0.004)YS(0.01)PS(0.015)S(0.046)PEYT(0.009)PT(0.009)S(0.001)PK	Y(-93.88)T(-70.47)PT(-32.31)S(12.95)PS(-24.05)Y(-65.8)S(-19.43)PS(-17.66)S(-12.95)PEY(-55.03)T(-19.92)PT(-19.92)S(-27.89)PK	2	1177.51	18184000	0	0	9430400	0	8167800
P24928_S1845	DNA-directed RNA polymerase II subunit RPB1	POLR2A	152.58	S	1	PSYSPASPKYTPTSPSYSPSSPEYTPTSPKY	X;X;X;X;X;X;X;X;X;X;X;X;X;X;X;Phospho (STY);X;X;X;X;X;X;X;X;X;X;X;X;X;X;X	YTPT(0.001)S(0.05)PS(0.924)YS(0.023)PS(0.001)SPEYTPTSPK	Y(-63.11)T(-35.97)PT(-27.94)S(-12.67)PS(12.67)Y(-55.48)S(-15.95)PS(-29.7)S(-39.9)PEY(-66.6)T(-39.9)PT(-42.61)S(-46.98)PK	2	1177.51	0	0	12323000	0	0	0
P25054_S1774	Adenomatous polyposis coli protein	APC	92.034	S	1	APNKNQLDGKKKKPTSPVKPIPQNTEYRTRV	X;X;X;X;X;X;X;X;X;X;X;X;X;X;X;Phospho (STY);X;X;X;X;X;X;X;X;X;X;X;X;X;X;X	KPT(0.213)S(0.787)PVKPIPQNTEYR	KPT(-5.68)S(5.68)PVKPIPQNT(-78.44)EY(-88.54)R	3	645.663	0	31533000	0	22938000	0	0
P25054_S2283	Adenomatous polyposis coli protein	APC	108.57	S	1	TTSPRGAKPSVKSELSPVARQTSQIGGSSKA	X;X;X;X;X;X;X;X;X;X;X;X;X;X;X;Phospho (STY);X;X;X;X;X;X;X;X;X;X;X;X;X;X;X	SELS(1)PVAR	S(-78.8)ELS(78.8)PVAR	2	469.721	0	9750200	13706000	0	0	0
Q8N108_S488	Mesoderm induction early response protein 1	MIER1	129.73	S	1;2	ERPAKRRRVNSNGKESPGSSEFFQEAVSHGK	X;X;X;X;X;X;X;X;X;X;Phospho (STY);X;X;X;X;Phospho (STY);X;X;X;X;X;X;X;X;X;X;X;X;X;X;X	VNS(1)NGKES(0.993)PGS(0.006)SEFFQEAVSHGK	VNS(56.85)NGKES(21.85)PGS(-21.85)S(-39.01)EFFQEAVS(-99.8)HGK	3	861.358	21224000	21495000	18143000	0	0	0
P25054_S2674	Adenomatous polyposis coli protein	APC	113.33	S	1	VRIEDCPINNPRSGRSPTGNTPPVIDSVSEK	X;X;X;X;X;X;X;X;X;X;X;X;X;X;X;Phospho (STY);X;X;X;X;X;X;X;X;X;X;X;X;X;X;X	S(0.847)PT(0.153)GNTPPVIDSVSEK	S(7.44)PT(-7.44)GNT(-65.28)PPVIDS(-101.58)VS(-103.07)EK	2	854.395	0	0	0	7517600	0	0
P25098_S670	Beta-adrenergic receptor kinase 1	ADRBK1	130.7	S	1	QQLVQRVPKMKNKPRSPVVELSKVPLVQRGS	X;X;X;X;X;X;X;X;X;X;X;X;X;X;X;Phospho (STY);X;X;X;X;X;X;X;X;X;X;X;X;X;X;X	NKPRS(1)PVVELSK	NKPRS(84.12)PVVELS(-84.12)K	3	478.589	25171000	49044000	38427000	21487000	25053000	19391000
P25205_S711	DNA replication licensing factor MCM3	MCM3	213.48	S	1	QPDAKDGDSYDPYDFSDTEEEMPQVHTPKTA	X;X;X;X;X;X;X;X;X;X;X;X;X;X;X;Phospho (STY);X;X;X;X;X;X;X;X;X;X;X;X;X;X;X	DGDSYDPYDFS(0.99)DT(0.01)EEEMPQVHTPK	DGDS(-120.23)Y(-137.48)DPY(-102.64)DFS(19.85)DT(-19.85)EEEMPQVHT(-83.39)PK	2	1441.55	254540000	30328000	61756000	0	0	0
P25440_S298	Bromodomain-containing protein 2	BRD2	65.134	S	1	ADTTTPTPTAILAPGSPASPPGSLEPKAARL	X;X;X;X;X;X;X;X;X;X;X;X;X;X;X;Phospho (STY);X;X;X;X;X;X;X;X;X;X;X;X;X;X;X	KADTTTPTPTAILAPGS(0.968)PAS(0.029)PPGS(0.003)LEPK	KADT(-46.41)T(-46.11)T(-46.41)PT(-42.99)PT(-42.99)AILAPGS(15.28)PAS(-15.28)PPGS(-24.55)LEPK	3	928.135	0	7202000	0	0	0	0
Q8N122_S859	Regulatory-associated protein of mTOR	RPTOR	275.09	S	2	NARPQRVLDTSSLTQSAPASPTNKGVHIHQA	X;X;X;X;X;X;X;X;X;X;X;X;X;X;X;Phospho (STY);X;X;X;Phospho (STY);X;X;X;X;X;X;X;X;X;X;X	VLDTSSLTQS(1)APAS(0.986)PT(0.014)NK	VLDT(-123.26)S(-98.18)S(-71.99)LT(-36.12)QS(36.12)APAS(18.43)PT(-18.43)NK	2	988.934	40848000	43597000	39009000	0	0	0
P25440_S633	Bromodomain-containing protein 2	BRD2	71.384	S	1	KATKTAPPALPTGYDSEEEEESRPMSYDEKR	X;X;X;X;X;X;X;X;X;X;X;X;X;X;X;Phospho (STY);X;X;X;X;X;X;X;X;X;X;X;X;X;X;X	TAPPALPT(0.039)GY(0.001)DS(0.943)EEEEES(0.014)RPMS(0.003)YDEK	T(-61.96)APPALPT(-13.82)GY(-31.39)DS(13.82)EEEEES(-18.38)RPMS(-24.95)Y(-50.04)DEK	3	1003.42	0	48179000	0	0	0	0
P25490_S118	Transcriptional repressor protein YY1	YY1	94.532	S	1	VILVQTREEVVGGDDSDGLRAEDGFEDQILI	X;X;X;X;X;X;X;X;X;X;X;X;X;X;X;Phospho (STY);X;X;X;X;X;X;X;X;X;X;X;X;X;X;X	EEVVGGDDS(1)DGLR	EEVVGGDDS(94.53)DGLR	2	714.288	0	25181000	23845000	0	0	0
P25490_S247	Transcriptional repressor protein YY1	YY1	145.9	S	1	IDHETVVEEQIIGENSPPDYSEYMTGKKLPP	X;X;X;X;X;X;X;X;X;X;X;X;X;X;X;Phospho (STY);X;X;X;X;X;X;X;X;X;X;X;X;X;X;X	KDIDHETVVEEQIIGENS(1)PPDYSEYMTGK	KDIDHET(-98.8)VVEEQIIGENS(49.88)PPDY(-65.17)S(-49.88)EY(-80.14)MT(-71.84)GK	4	851.629	20738000	0	0	0	0	0
P25705_S198	ATP synthase subunit alpha, mitochondrial	ATP5A1	103.34	S	1	ISVREPMQTGIKAVDSLVPIGRGQRELIIGD	X;X;X;X;X;X;X;X;X;X;X;X;X;X;X;Phospho (STY);X;X;X;X;X;X;X;X;X;X;X;X;X;X;X	AVDS(1)LVPIGR	AVDS(89.4)LVPIGR	2	553.784	23858000	25627000	4902300	2350100	0	0
P25705_S65	ATP synthase subunit alpha, mitochondrial	ATP5A1	246.18	S	1	EMSSILEERILGADTSVDLEETGRVLSIGDG	X;X;Phospho (STY);Phospho (STY);X;X;X;X;X;X;X;X;X;X;X;Phospho (STY);X;X;X;X;X;X;X;X;X;X;Phospho (STY);X;X;X;X	ILGADT(0.029)S(0.971)VDLEETGR	ILGADT(-15.32)S(15.32)VDLEET(-79.28)GR	2	828.38	57599000	0	0	0	0	0
P25705_S325	ATP synthase subunit alpha, mitochondrial	ATP5A1	55.549	S	1	IYDDLSKQAVAYRQMSLLLRRPPGREAYPGD	X;X;X;X;X;X;X;X;X;X;X;X;X;X;X;Phospho (STY);X;X;X;X;X;X;X;X;X;X;X;X;X;X;X	QMS(1)LLLR	QMS(55.55)LLLR	2	470.738	0	5263100	0	0	0	0
P25705_S53	ATP synthase subunit alpha, mitochondrial	ATP5A1	190.03	S	1	ASNTHLQKTGTAEMSSILEERILGADTSVDL	X;X;X;X;X;X;X;X;X;X;X;X;X;X;X;Phospho (STY);X;X;X;X;X;X;X;X;X;X;X;Phospho (STY);X;X;X	TGTAEMS(0.076)S(0.924)ILEER	T(-80.65)GT(-80.65)AEMS(-10.87)S(10.87)ILEER	2	752.323	16520000	27621000	0	14937000	0	0
Q8N122_S863	Regulatory-associated protein of mTOR	RPTOR	353.28	S	1;2	QRVLDTSSLTQSAPASPTNKGVHIHQAGGSP	X;X;X;X;X;X;X;X;X;X;X;Phospho (STY);X;X;X;Phospho (STY);X;X;X;X;X;X;X;X;X;X;X;X;X;Phospho (STY);X	VLDTSSLT(0.019)QS(0.981)APAS(0.994)PT(0.006)NK	VLDT(-108.75)S(-90.03)S(-64.87)LT(-17.17)QS(17.17)APAS(21.86)PT(-21.86)NK	2	988.934	40848000	43597000	39009000	0	0	0
P26045_S359	Tyrosine-protein phosphatase non-receptor type 3	PTPN3	90.689	S	1	VIGGMVWNPAMRRSLSVEHLETKSLPSRSPP	X;X;X;X;X;X;X;X;X;X;X;X;X;X;X;Phospho (STY);X;X;X;X;X;X;X;X;X;X;X;X;X;X;X	SLS(1)VEHLETK	S(-39.24)LS(39.24)VEHLET(-65.67)K	2	611.789	0	0	0	0	0	17909000
Q8N1F7_S430	Nuclear pore complex protein Nup93	NUP93	286.84	S	1	WLKLNQVCFDDDGTSSPQDRLTLSQFQKQLL	X;X;X;X;X;X;X;X;X;X;X;X;X;X;X;Phospho (STY);X;X;X;X;X;X;X;X;X;X;X;X;X;X;X	LNQVCFDDDGTS(0.036)S(0.964)PQDR	LNQVCFDDDGT(-39.7)S(-14.28)S(14.28)PQDR	2	1017.4	36197000	38868000	29889000	0	0	0
Q8N1G4_S518	Leucine-rich repeat-containing protein 47	LRRC47	375.98	S	1	MAEMKKYTLENKEEGSLSDTEADAVSGQLPD	X;X;X;X;X;X;X;X;X;X;X;X;X;X;X;Phospho (STY);X;X;X;X;X;X;X;X;X;X;X;X;X;X;X	EEGS(0.994)LS(0.006)DTEADAVSGQLPDPTTNPSAGK	EEGS(22.53)LS(-22.53)DT(-75.06)EADAVS(-242.83)GQLPDPT(-336.09)T(-341.52)NPS(-365.68)AGK	2	1427.12	19302000	11526000	9802700	0	0	0
P26368_S79	Splicing factor U2AF 65 kDa subunit	U2AF2	231.07	S	1	PLTRGAKEEHGGLIRSPRHEKKKKVRKYWDV	X;X;X;X;X;X;X;X;X;X;X;X;X;X;X;Phospho (STY);X;X;X;X;X;X;X;X;X;X;X;X;X;X;X	EEHGGLIRS(1)PR	EEHGGLIRS(183.23)PR	3	665.817	373570000	582770000	406690000	207660000	233300000	353510000
Q8N3V7_S833	Synaptopodin	SYNPO	107.75	S	1	LSPIKEPAKVSPRAASPAKPSSLDLVPNLPK	X;X;X;X;X;X;X;X;X;X;X;X;X;X;X;Phospho (STY);X;X;X;X;X;X;X;X;X;X;X;X;X;X;X	AAS(1)PAKPSSLDLVPNLPK	AAS(61.85)PAKPS(-61.85)S(-61.85)LDLVPNLPK	2	942.995	17412000	16542000	18960000	0	0	0
Q8N6H7_S432	ADP-ribosylation factor GTPase-activating protein 2	ARFGAP2	155	S	1	ESSEARQKFAGAKAISSDMFFGREVDAEYEA	X;X;X;X;X;X;X;X;X;X;X;X;X;X;X;Phospho (STY);X;X;X;X;X;X;X;X;X;X;X;X;X;X;X	AIS(0.999)S(0.001)DMFFGR	AIS(31.68)S(-31.68)DMFFGR	2	605.752	11309000	19048000	22047000	0	0	0
P26373_S52	60S ribosomal protein L13	RPL13	116.71	S	1	KARQAKARRIAPRPASGPIRPIVRCPTVRYH	X;X;X;X;X;X;X;X;X;X;X;X;X;X;X;Phospho (STY);X;X;X;X;X;X;X;X;X;X;X;X;X;X;X	PAS(1)GPIRPIVR	PAS(116.71)GPIRPIVR	3	414.895	13752000	3365500	2850500	8501400	0	5716700
P26599_S16	Polypyrimidine tract-binding protein 1	PTBP1	63.008	S	1	MDGIVPDIAVGTKRGSDELFSTCVTNGPFIM	X;X;X;X;X;X;X;X;X;X;X;X;X;X;X;Phospho (STY);X;X;X;X;X;X;X;X;X;X;X;X;X;X;X	RGS(0.951)DELFS(0.033)T(0.011)CVT(0.005)NGPFIMSSNSASAANGNDSK	RGS(14.62)DELFS(-14.62)T(-19.21)CVT(-22.94)NGPFIMS(-50.27)S(-50.27)NS(-50.02)AS(-57.06)AANGNDS(-63.01)K	3	1134.49	11340000	0	0	0	0	0
P26651_S93	Tristetraprolin	ZFP36	128.74	S	1	PLAPRLGPELSPSPTSPTATSTTPSRYKTEL	X;X;X;X;X;X;X;X;X;X;X;X;X;X;X;Phospho (STY);X;X;X;X;X;X;X;X;X;X;X;X;X;X;X	LGPELSPS(0.002)PT(0.186)S(0.772)PT(0.036)AT(0.002)S(0.001)TTPSR	LGPELS(-38.83)PS(-25.33)PT(-6.17)S(6.17)PT(-13.33)AT(-25.33)S(-31.23)T(-37.06)T(-42.81)PS(-54.81)R	2	1082.51	0	0	0	4601100	0	5148800
Q8NC51_S252	Plasminogen activator inhibitor 1 RNA-binding protein	SERBP1	265.83	S	1	YIQKQISYNYSDLDQSNVTEETPEGEEHHPV	X;X;X;X;X;X;X;X;X;X;X;X;X;X;X;Phospho (STY);X;X;X;X;X;X;X;X;X;X;X;X;X;X;X	QISYNYSDLDQS(1)NVTEETPEGEEHHPVADTENKENEVEEVKEEGPK	QIS(-152.77)Y(-192.43)NY(-159.81)S(-81.15)DLDQS(75.76)NVT(-75.76)EET(-105.07)PEGEEHHPVADT(-148.61)ENKENEVEEVKEEGPK	5	1071.27	82389000	72035000	71209000	0	0	0
P27448_S419	MAP/microtubule affinity-regulating kinase 3	MARK3	79.237	S	1	KVQRSVSSSQKQRRYSDHAGPAIPSVVAYPK	X;X;X;X;X;X;X;X;X;X;X;X;X;X;X;Phospho (STY);X;X;X;X;X;X;X;X;X;X;X;X;X;X;X	RY(0.008)S(0.992)DHAGPAIPSVVAYPK	RY(-20.75)S(20.75)DHAGPAIPS(-58.87)VVAY(-74.62)PK	3	669.994	0	0	0	4795000	0	0
P27448_S601	MAP/microtubule affinity-regulating kinase 3	MARK3	81.918	S	1	LSHEATPLSQTRSRGSTNLFSKLTSKLTRRN	X;X;X;X;X;X;X;X;X;X;X;X;X;X;X;Phospho (STY);X;X;X;X;X;X;X;X;X;X;X;X;X;X;X	S(0.008)RGS(0.881)T(0.109)NLFS(0.002)K	S(-20.68)RGS(9.07)T(-9.07)NLFS(-26.16)K	2	588.774	0	18756000	20205000	0	6972500	9539500
P27448_S583	MAP/microtubule affinity-regulating kinase 3	MARK3	79.512	S	1	QPRERRTATYNGPPASPSLSHEATPLSQTRS	X;X;X;X;X;X;X;X;X;X;X;X;X;X;X;Phospho (STY);X;X;X;X;X;X;X;X;X;X;X;X;X;X;Phospho (STY)	TATYNGPPAS(0.833)PS(0.158)LS(0.006)HEAT(0.002)PLSQTR	T(-41.13)AT(-41.13)Y(-43.44)NGPPAS(7.23)PS(-7.23)LS(-21.12)HEAT(-26.37)PLS(-37.97)QT(-37.97)R	3	855.066	0	10394000	7510300	0	0	0
Q96L21_S104	60S ribosomal protein L10-like;60S ribosomal protein L10	RPL10L;RPL10	45.661	S		VRLHPFHVIRINKMLSCAGADRLQTGMRGAF	X;X;X;X;X;X;X;X;X;X;X;X;X;X;X;Phospho (STY);X;X;X;X;X;X;X;X;X;X;X;X;X;X;X	MLS(1)CAGADR	MLS(45.66)CAGADR	2	530.701	0	0	5231700	0	0	0
Q8NCF5_S204	NFATC2-interacting protein	NFATC2IP	183.6	S	1	KTEFLDLDNSPLSPPSPRTKSRTHTRALKKL	X;X;X;X;X;X;X;X;X;X;X;X;X;X;X;Phospho (STY);X;X;X;X;X;X;X;X;X;X;X;X;X;X;X	TEFLDLDNSPLSPPS(1)PR	T(-175.29)EFLDLDNS(-104.7)PLS(-48.67)PPS(48.67)PR	2	982.954	19383000	13076000	13259000	0	0	0
P27708_S1406	CAD protein;Glutamine-dependent carbamoyl-phosphate synthase;Aspartate carbamoyltransferase;Dihydroorotase	CAD	131.02	S	1	LVINLSMRGAGGRRLSSFVTKGYRTRRLAAD	X;X;X;X;X;X;X;X;X;X;X;X;X;X;X;Phospho (STY);X;X;X;X;X;X;X;X;X;X;X;X;X;X;X	RLS(0.901)S(0.099)FVTK	RLS(9.6)S(-9.6)FVT(-35.45)K	2	509.26	20669000	9598200	19630000	14531000	0	25693000
P27815_S209	cAMP-specific 3',5'-cyclic phosphodiesterase 4A	PDE4A	67.456	S	1	NFSLLTNVPVPSNKRSPLGGPTPVCKATLSE	X;X;X;X;X;X;X;X;X;X;X;X;X;X;X;Phospho (STY);X;X;X;X;X;X;X;X;X;X;X;X;X;X;X	S(1)PLGGPTPVCK	S(51.7)PLGGPT(-51.7)PVCK	2	596.775	0	0	0	5479500	7251900	0
Q8ND04_S742	Protein SMG8	SMG8	150.27	S	1	EVKTEKRPNFVDRQASTVEYLPGMLHSNCPK	X;X;X;X;X;X;X;X;X;X;X;X;X;X;X;Phospho (STY);X;X;X;X;X;X;X;X;X;X;X;X;X;X;X	QAS(0.755)T(0.245)VEYLPGMLHSNCPK	QAS(4.88)T(-4.88)VEY(-88.93)LPGMLHS(-107.96)NCPK	2	1056.47	7964400	8337800	8393400	0	0	0
Q8NDC0_S15	MAPK-interacting and spindle-stabilizing protein-like	MAPK1IP1L	381.38	S	1	_MSDEFSLADALPEHSPAKTSAVSNTKPGQP	X;X;X;X;X;X;X;X;X;X;X;X;X;X;X;Phospho (STY);X;X;X;X;X;X;X;X;X;X;X;X;X;X;X	SDEFSLADALPEHS(1)PAK	S(-220.79)DEFS(-156.73)LADALPEHS(156.73)PAK	2	968.422	429750000	340460000	394270000	0	0	0
Q8NDX5_S616	Polyhomeotic-like protein 3	PHC3	112.11	S	2	DECVRMDRTPPPPTLSPAAITVGRGEDLTSE	X;X;X;X;X;Oxidation (M);X;X;Phospho (STY);X;X;X;X;X;X;Phospho (STY);X;X;X;X;X;X;X;X;X;X;X;X;X;X;X	MDRT(1)PPPPT(0.003)LS(0.997)PAAITVGR	MDRT(63.34)PPPPT(-25.98)LS(25.98)PAAIT(-45.14)VGR	3	718.334	8925300	10789000	9212400	0	0	0
P27816_S510	Microtubule-associated protein 4	MAP4	101.3	S	1	STVKEVGLLKDMSPLSETEMALGKDVTPPPE	X;X;X;X;X;X;X;X;X;X;X;X;X;X;X;Phospho (STY);X;X;X;X;X;X;X;X;X;X;Phospho (STY);X;X;X;X	DMSPLS(0.978)ET(0.022)EMALGK	DMS(-43.87)PLS(16.55)ET(-16.55)EMALGK	2	794.835	4725700	0	0	0	0	0
P27816_S696	Microtubule-associated protein 4	MAP4	105.52	S	1	TGNDITTPPNKELPPSPEKKTKPLATTQPAK	X;X;X;X;X;X;X;X;X;X;X;X;X;X;X;Phospho (STY);X;X;X;X;X;X;X;X;X;X;X;X;X;X;X	ELPPS(1)PEKK	ELPPS(105.52)PEKK	2	552.77	0	55496000	43768000	20580000	30167000	40793000
Q8NEY8_S133	Periphilin-1	PPHLN1	103.77	S	1	RERSPYKRDNTFFRESPVGRKDSPHSRSGSS	X;X;X;X;X;X;X;X;X;X;X;X;X;X;X;Phospho (STY);X;X;X;X;X;X;X;X;X;X;X;X;X;X;X	DNT(0.001)FFRES(0.999)PVGR	DNT(-28.99)FFRES(28.99)PVGR	3	502.224	8576800	9401200	8145400	0	0	0
P27816_S825	Microtubule-associated protein 4	MAP4	120.33	S	1	TTTAAAVASTGPSSRSPSTLLPKKPTAIKTE	X;X;X;X;X;X;X;X;X;X;X;X;X;X;X;Phospho (STY);X;X;X;X;X;X;X;X;X;X;X;X;X;X;X	S(0.969)PS(0.031)TLLPK	S(14.97)PS(-14.97)T(-36.71)LLPK	2	461.736	0	0	33758000	0	0	0
P27816_S1073	Microtubule-associated protein 4	MAP4	175.01	S	1	SQKLNFKEKAQAKVGSLDNVGHLPAGGAVKT	X;X;X;X;X;X;X;X;X;X;X;X;X;X;X;Phospho (STY);X;X;X;X;X;X;X;X;X;X;X;X;X;X;X	VGS(1)LDNVGHLPAGGAVK	VGS(171.25)LDNVGHLPAGGAVK	2	835.917	38947000	46728000	32565000	32157000	14289000	13078000
Q8TAP8_S52	Protein phosphatase 1 regulatory subunit 35	PPP1R35	151.02	S	1	VPEPGLDLSLSPRPDSPQPRHGSPGRRKGRA	X;X;X;X;X;X;X;X;X;X;X;X;X;X;X;Phospho (STY);X;X;X;X;X;X;X;X;X;X;X;X;X;X;X	APVPEPGLDLS(0.001)LS(0.016)PRPDS(0.983)PQPR	APVPEPGLDLS(-30.75)LS(-17.88)PRPDS(17.88)PQPR	3	802.4	42232000	44407000	75627000	0	0	0
P27824_S554	Calnexin	CANX	228.9	S	1	DEEEEGEEKLEEKQKSDAEEDGGTVSQEEED	X;X;X;X;X;X;X;X;X;X;X;X;X;X;X;Phospho (STY);X;X;X;X;X;X;X;X;X;X;X;X;X;X;X	S(1)DAEEDGGTVSQEEEDR	S(154.75)DAEEDGGT(-154.75)VS(-186.32)QEEEDR	2	966.853	0	0	0	120340000	69611000	0
P27824_S564	Calnexin	CANX	307.54	S	1	EEKQKSDAEEDGGTVSQEEEDRKPKAEEDEI	X;X;X;X;X;X;X;X;X;X;X;X;X;X;X;Phospho (STY);X;X;X;X;X;X;X;X;X;X;X;X;X;X;X	SDAEEDGGT(0.001)VS(0.999)QEEEDRKPK	S(-115.55)DAEEDGGT(-30.77)VS(30.77)QEEEDRKPK	4	572.241	0	0	93574000	54706000	0	0
P28066_S16	Proteasome subunit alpha type-5	PSMA5	124.21	S	1	MFLTRSEYDRGVNTFSPEGRLFQVEYAIEAI	X;X;X;X;X;X;X;X;X;X;X;X;X;X;X;Phospho (STY);X;X;X;X;X;X;X;X;X;X;X;X;X;X;X	GVNTFS(1)PEGR	GVNT(-37.28)FS(37.28)PEGR	2	572.245	0	0	12609000	11625000	0	0
Q8TAQ2_S347	SWI/SNF complex subunit SMARCC2	SMARCC2	102.69	S	1	REEEQEDLTKDMDEPSPVPNVEEVTLPKTVN	X;X;X;X;X;X;X;X;X;X;X;X;X;X;X;Phospho (STY);X;X;X;X;X;X;X;X;X;X;X;X;X;X;X	DMDEPS(1)PVPNVEEVTLPK	DMDEPS(64.43)PVPNVEEVT(-64.43)LPK	2	1038.47	69154000	28980000	47643000	0	0	0
P28290_S1152	Sperm-specific antigen 2	SSFA2	47.915	S	1	KSKTPLVARKKVFRASVALTPTAPSRTGSVQ	X;X;X;X;X;X;X;X;X;X;X;X;X;X;X;Phospho (STY);X;X;X;X;X;X;X;X;X;X;Phospho (STY);X;X;X;X	AS(0.998)VALT(0.002)PTAPSR	AS(27.45)VALT(-27.45)PT(-40.37)APS(-40)R	2	625.811	0	0	170510000	0	0	0
P28290_S767	Sperm-specific antigen 2	SSFA2	73.499	S	1	SSVNVRLSPGKETRCSPPSFTYKYTPEEEQE	X;X;X;X;X;X;X;X;X;X;X;X;X;X;X;Phospho (STY);X;X;X;X;X;X;X;X;X;X;X;X;X;X;X	CS(1)PPSFTYK	CS(41.25)PPS(-41.25)FT(-52.1)Y(-65.93)K	2	583.733	0	49155000	37338000	20768000	20280000	0
P28290_S92	Sperm-specific antigen 2	SSFA2	292.19	S	1;2	KIAIWLKDCRTPLGASLDEQSSSTLKGVLVR	X;X;X;X;X;X;X;X;X;X;Phospho (STY);X;X;X;X;Phospho (STY);X;X;X;X;X;X;X;X;X;X;X;X;X;X;X	TPLGAS(1)LDEQSSSTLK	T(-125.29)PLGAS(117.98)LDEQS(-117.98)S(-141.09)S(-145.86)T(-150.63)LK	2	857.401	86689000	85375000	80300000	85129000	37471000	28453000
P28290_S474	Sperm-specific antigen 2	SSFA2	131.78	S	1	IMTQQKDSFEMEEVQSTEGEAPHVPATYQLG	X;X;X;X;X;X;X;X;X;X;X;X;X;X;X;Phospho (STY);X;X;X;X;X;X;X;X;X;X;X;X;X;X;X	DSFEMEEVQS(0.863)T(0.136)EGEAPHVPATYQLGLTK	DS(-102.2)FEMEEVQS(8.02)T(-8.02)EGEAPHVPAT(-37.03)Y(-75.78)QLGLT(-32.97)K	3	1058.47	46089000	0	0	0	0	0
P28290_S352	Sperm-specific antigen 2	SSFA2	206.43	S	1	NKNDQKSQKIMKKKESSSMLATVKEEVSGSS	X;X;X;X;X;X;X;X;X;X;X;X;X;X;X;Phospho (STY);X;X;X;X;X;X;X;X;X;X;X;X;X;X;X	KES(0.996)S(0.002)S(0.002)MLATVK	KES(26.02)S(-26.02)S(-27.18)MLAT(-84.42)VK	2	630.799	16190000	45596000	50034000	16186000	26249000	30519000
P28290_S209	Sperm-specific antigen 2	SSFA2	83.883	S		PDIASKIPSRFFNSSSFAKGIDIKVFLSAQM	X;X;X;X;X;X;X;X;X;X;X;X;X;X;X;Phospho (STY);X;X;X;X;X;X;X;X;X;X;X;X;X;X;X	FFNS(0.008)S(0.03)S(0.962)FAK	FFNS(-20.7)S(-15.04)S(15.04)FAK	2	557.734	0	0	0	0	0	3267500
P28290_S276	Sperm-specific antigen 2	SSFA2	116.38	S	1	SGTPLQRIGSMSSVTSNKETDPPPPLTRSNT	X;X;X;X;X;X;X;X;X;X;X;X;X;X;X;Phospho (STY);X;X;X;X;X;X;X;X;X;X;X;X;X;X;X	IGSMS(0.003)S(0.009)VT(0.185)S(0.796)NKET(0.007)DPPPPLTR	IGS(-44.07)MS(-24.23)S(-19.58)VT(-6.35)S(6.35)NKET(-20.32)DPPPPLT(-68.09)R	3	765.363	19638000	0	27135000	0	0	13814000
P28290_S330	Sperm-specific antigen 2	SSFA2	64.87	S	1	SSPSPSAEKGKILNVSVIEESGNKNDQKSQK	X;X;X;X;X;X;X;X;X;X;X;X;X;X;X;Phospho (STY);X;X;X;X;X;X;X;X;X;X;X;X;X;X;X	ILNVS(0.998)VIEES(0.002)GNKNDQK	ILNVS(26.49)VIEES(-26.49)GNKNDQK	3	656.321	7645000	0	0	0	0	0
P28290_S593	Sperm-specific antigen 2	SSFA2	265.34	S	1	GLEKAAAVADKRKSGSQDFPQCNTIENTGTK	X;X;X;X;X;X;X;X;X;X;X;X;X;X;X;Phospho (STY);X;X;X;X;X;X;X;X;X;X;X;X;X;X;X	S(0.006)GS(0.994)QDFPQCNTIENTGTK	S(-22.49)GS(22.49)QDFPQCNT(-177.73)IENT(-221.62)GT(-226.48)K	2	1032.42	0	36893000	44043000	42834000	41852000	33829000
P28290_S427	Sperm-specific antigen 2	SSFA2	152.88	S	1	IVESKLDSDFNISSHSELENSSELKSVHIST	X;X;X;X;X;X;X;X;X;X;X;X;X;X;X;Phospho (STY);X;X;X;X;X;X;X;X;X;X;X;X;X;Phospho (STY);Phospho (STY)	LDSDFNISS(0.001)HS(0.993)ELENS(0.004)S(0.001)ELK	LDS(-95.45)DFNIS(-33.12)S(-28.37)HS(23.91)ELENS(-23.91)S(-31.26)ELK	3	777.672	11037000	6848400	0	0	0	0
P28290_S1040	Sperm-specific antigen 2	SSFA2	93.195	S	1	RLLGLEEQLRAVRMPSPFRSSALMGMCGSRS	X;X;X;X;X;X;X;X;X;X;X;X;X;X;X;Phospho (STY);X;X;X;X;X;X;X;X;X;X;X;X;X;X;X	MPS(1)PFR	MPS(78.73)PFR	2	407.67	46318000	38399000	26008000	24499000	35396000	31589000
P28290_S668	Sperm-specific antigen 2	SSFA2	151.22	S	1	EFTQYTTHHILKSLASIEAKCSDMSSENTTG	X;X;X;X;X;X;X;X;X;X;X;X;X;X;X;Phospho (STY);X;X;X;X;X;X;X;X;X;X;X;X;X;X;X	SLAS(1)IEAK	S(-75.46)LAS(75.46)IEAK	2	449.718	57173000	54167000	11666000	44787000	35937000	47202000
P28290_S737	Sperm-specific antigen 2	SSFA2	165.78	S	1	KQRYLFAKAGYPLRRSQSLPTTLLSPVRVVS	X;X;X;X;X;X;X;X;X;X;X;X;X;X;X;Phospho (STY);X;X;X;X;X;X;X;X;X;X;X;X;X;X;X	S(1)QSLPTTLLSPVR	S(33.28)QS(-33.28)LPT(-113.85)T(-125.82)LLS(-148.58)PVR	2	739.884	49541000	0	0	0	8393200	8548500
Q8TDD1_S75	ATP-dependent RNA helicase DDX54	DDX54	176.23	S	1	GPGRPLPTFPTSECTSDVEPDTREMVRAQNK	X;X;X;X;X;X;X;X;X;X;X;X;X;X;X;Phospho (STY);X;X;X;X;X;X;X;X;X;X;X;X;X;X;X	LGPGRPLPTFPTSECT(0.029)S(0.971)DVEPDTR	LGPGRPLPT(-145.63)FPT(-100.51)S(-85.61)ECT(-15.18)S(15.18)DVEPDT(-46.29)R	3	903.746	22551000	21655000	33726000	0	0	0
Q8WYP5_S2212	Protein ELYS	AHCTF1	124.21	S	1	KTKQASKNTEKESAWSPPPIEIRLISPLASP	X;X;X;X;X;X;X;X;X;X;X;X;X;X;X;Phospho (STY);X;X;X;X;X;X;X;X;X;Phospho (STY);X;X;X;X;X	ESAWS(1)PPPIEIR	ES(-49.6)AWS(49.6)PPPIEIR	2	731.342	7732900	8261700	7253300	0	0	0
P28290_S441	Sperm-specific antigen 2	SSFA2	129.57	S	1	HSELENSSELKSVHISTPEKEPCAPLTIPSI	X;Phospho (STY);X;X;X;X;X;X;X;X;X;X;X;X;X;Phospho (STY);X;X;X;X;X;X;X;X;X;X;X;X;X;X;X	SVHIS(0.855)T(0.145)PEKEPCAPLTIPSIR	S(-42.59)VHIS(7.71)T(-7.71)PEKEPCAPLT(-100.64)IPS(-111.67)IR	3	804.738	8969400	0	0	0	0	0
Q92538_S314	Golgi-specific brefeldin A-resistance guanine nucleotide exchange factor 1	GBF1	169.79	S	1	QTTSKEDLTDLEQPGSPGYSTATEPGSSELG	X;X;X;X;X;X;X;X;X;X;X;X;X;X;X;Phospho (STY);X;X;X;X;X;X;X;X;X;X;X;X;X;X;X	EDLTDLEQPGS(0.828)PGY(0.007)S(0.074)T(0.074)AT(0.017)EPGSSELGVPEQPDLQEGTHVEK	EDLT(-46.12)DLEQPGS(10.52)PGY(-20.64)S(-10.52)T(-10.52)AT(-16.8)EPGS(-54.29)S(-54.29)ELGVPEQPDLQEGT(-107.83)HVEK	3	1468.66	23479000	13529000	19668000	0	0	0
P28360_S152	Homeobox protein MSX-1	MSX1	63.565	S	1	PEKPERTPWMQSPRFSPPPARRLSPPACTLR	X;X;X;X;X;X;X;X;X;X;X;X;X;X;X;Phospho (STY);X;X;X;X;X;X;X;Phospho (STY);X;X;X;X;X;X;X	FS(1)PPPAR	FS(63.57)PPPAR	2	426.194	20714000	0	0	8594300	18863000	0
P28360_S160	Homeobox protein MSX-1	MSX1	77.776	S	1	WMQSPRFSPPPARRLSPPACTLRKHKTNRKP	X;X;X;X;X;X;X;Phospho (STY);X;X;X;X;X;X;X;Phospho (STY);X;X;X;X;X;X;X;X;X;X;X;X;X;X;X	RLS(1)PPACTLR	RLS(60.75)PPACT(-60.75)LR	3	417.541	13616000	0	20116000	0	0	0
P28370_S116	Probable global transcription activator SNF2L1	SMARCA1	98.376	S	1	QTELFAHFIQPSAQKSPTSPLNMKLGRPRIK	X;X;X;X;X;X;X;X;X;X;X;X;X;X;X;Phospho (STY);X;X;X;X;X;X;X;X;X;X;X;X;X;X;X	QTELFAHFIQPS(0.011)AQKS(0.977)PT(0.011)SPLNMK	QT(-75.65)ELFAHFIQPS(-19.41)AQKS(19.41)PT(-19.41)S(-32.98)PLNMK	3	927.454	0	5802200	6874100	0	0	0
P28370_S119	Probable global transcription activator SNF2L1	SMARCA1	119.6	S	1	LFAHFIQPSAQKSPTSPLNMKLGRPRIKKDE	X;X;X;X;X;X;X;X;X;X;X;X;X;X;X;Phospho (STY);X;X;X;X;X;X;X;X;X;X;X;X;X;X;X	SPT(0.015)S(0.985)PLNMK	S(-49.11)PT(-18.12)S(18.12)PLNMK	2	527.736	12637000	11369000	0	0	0	0
P28715_S526	DNA repair protein complementing XP-G cells	ERCC5	138.01	S	1	SDAPGLPNGRELTPASPTCTNSVSKNETHAE	X;X;X;X;X;X;X;X;X;X;X;X;X;X;X;Phospho (STY);X;X;X;X;X;X;X;X;X;X;X;X;X;X;X	ELTPAS(0.998)PT(0.001)CT(0.001)NSVSK	ELT(-58.68)PAS(31.49)PT(-31.71)CT(-31.49)NS(-37.47)VS(-45.56)K	2	836.368	33009000	15926000	20053000	7076600	16155000	14975000
P28715_S384	DNA repair protein complementing XP-G cells	ERCC5	196.18	S	1	ARGRNAPAAVDEGSISPRTLSAIKRALDDDE	X;X;X;X;X;X;X;X;X;X;X;X;X;X;X;Phospho (STY);X;X;X;X;X;X;X;X;X;X;X;X;X;X;X	NAPAAVDEGS(0.005)IS(0.995)PR	NAPAAVDEGS(-23.32)IS(23.32)PR	2	732.33	0	65666000	0	44613000	37896000	30933000
P28749_S749	Retinoblastoma-like protein 1	RBL1	41.491	S		LIPLSMNTNQESKVKSPVSLTAHSLIGASPK	X;X;X;X;X;X;X;X;X;X;X;X;X;X;X;Phospho (STY);X;X;X;X;X;X;X;X;X;X;X;X;X;X;X	VKS(0.891)PVS(0.095)LT(0.012)AHS(0.001)LIGAS(0.001)PK	VKS(9.74)PVS(-9.74)LT(-18.61)AHS(-28.81)LIGAS(-31.84)PK	3	624.671	0	0	4135700	0	0	0
Q92540_S781	Protein SMG7	SMG7	110.9	S	1	QQQQSPTKAVPALGKSPPHHSGFQQYQQADA	X;X;X;X;X;X;X;X;X;X;X;X;X;X;X;Phospho (STY);X;X;X;X;X;X;X;X;X;X;X;X;X;X;X	AVPALGKS(0.972)PPHHS(0.028)GFQQYQQADASK	AVPALGKS(15.39)PPHHS(-15.39)GFQQY(-48.96)QQADAS(-92.72)K	4	683.076	50129000	45446000	43065000	0	0	0
Q92609_S554	TBC1 domain family member 5	TBC1D5	75.736	S	1	SPSVESLPGGREFTGSPPSSATKKDSFFSNI	X;X;X;X;X;X;X;X;X;X;X;X;X;X;X;Phospho (STY);X;X;X;X;X;X;X;X;X;X;X;X;X;X;X	EFT(0.011)GS(0.949)PPS(0.006)S(0.031)AT(0.002)K	EFT(-19.24)GS(14.84)PPS(-21.73)S(-14.84)AT(-26)K	2	644.776	37295000	37348000	34545000	0	0	0
Q92610_S691	Zinc finger protein 592	ZNF592	94.003	S	1	APSSSPKHGLTSGSASPPPPALPLYPDPVRL	X;X;Phospho (STY);X;X;X;X;X;X;X;X;X;X;X;X;Phospho (STY);X;X;X;X;X;X;X;X;X;X;X;X;X;X;X	HGLT(0.027)S(0.024)GS(0.073)AS(0.875)PPPPALPLYPDPVR	HGLT(-15.08)S(-15.55)GS(-10.77)AS(10.77)PPPPALPLY(-76.44)PDPVR	3	802.733	45630000	39087000	50095000	0	0	0
P29590_S530	Protein PML	PML	120.98	S	1;2;3	KAVSPPHLDGPPSPRSPVIGSEVFLPNSNHV	X;X;X;Phospho (STY);X;X;X;X;X;X;X;X;Phospho (STY);X;X;Phospho (STY);X;X;X;X;X;X;X;X;X;X;X;X;X;X;X	S(1)PVIGSEVFLPNSNHVASGAGEAEER	S(67.57)PVIGS(-67.57)EVFLPNS(-95.91)NHVAS(-119.76)GAGEAEER	3	911.755	0	0	0	14356000	0	0
P29590_S8	Protein PML	PML	67.252	S	1	________MEPAPARSPRPQQDPARPQEPTM	X;X;X;X;X;X;X;X;X;X;X;X;X;X;X;Phospho (STY);X;X;X;X;X;X;X;X;X;X;X;X;X;X;X	MEPAPARS(1)PR	MEPAPARS(67.25)PR	2	617.276	0	13410000	11504000	0	0	0
Q92610_S78	Zinc finger protein 592	ZNF592	73.322	S	1	VPAVSVIVKNTSRQESFEAEKDHITPSLLHN	X;X;X;X;X;X;X;X;X;X;X;X;X;X;X;Phospho (STY);X;X;X;X;X;X;X;X;X;X;X;X;X;X;X	QES(1)FEAEKDHITPSLLHNGFR	QES(41.16)FEAEKDHIT(-41.16)PS(-45.97)LLHNGFR	4	634.547	14785000	17886000	7746400	0	0	0
P29692_S162	Elongation factor 1-delta	EEF1D	302.96	S	1	TPAEDDEDDDIDLFGSDNEEEDKEAAQLREE	X;X;X;X;X;X;X;X;X;X;X;X;X;X;X;Phospho (STY);X;X;X;X;X;X;X;X;X;X;X;X;X;X;X	KPATPAEDDEDDDIDLFGS(1)DNEEEDKEAAQLR	KPAT(-179.33)PAEDDEDDDIDLFGS(179.33)DNEEEDKEAAQLR	4	1219.85	312480000	0	11606000	0	0	0
P29966_S118	Myristoylated alanine-rich C-kinase substrate	MARCKS	255.41	S	1	VEKEAPAEGEAAEPGSPTAAEGEAASAASST	X;X;X;X;X;X;X;X;X;X;X;X;X;X;X;Phospho (STY);X;X;X;X;X;X;X;X;X;X;X;X;X;X;X	EAPAEGEAAEPGS(0.995)PT(0.005)AAEGEAASAASSTSSPK	EAPAEGEAAEPGS(23.23)PT(-23.23)AAEGEAAS(-67.9)AAS(-89.94)S(-96.06)T(-102.14)S(-109.21)S(-115.2)PK	2	1498.14	90419000	0	0	41613000	0	34091000
P29966_S81	Myristoylated alanine-rich C-kinase substrate	MARCKS	178.34	S	1	AADKEEPAAAGSGAASPSAAEKGEPAAAAAP	X;X;X;X;X;X;X;X;X;X;X;X;X;X;X;Phospho (STY);X;X;X;X;X;X;X;X;X;X;X;X;X;X;X	EELQANGSAPAADKEEPAAAGS(0.005)GAAS(0.762)PS(0.233)AAEK	EELQANGS(-87.9)APAADKEEPAAAGS(-22.2)GAAS(5.15)PS(-5.15)AAEK	3	1021.46	27928000	0	0	19442000	0	14216000
P29966_S27	Myristoylated alanine-rich C-kinase substrate	MARCKS	85.453	S	1	GEAAAERPGEAAVASSPSKANGQENGHVKVN	X;X;X;X;X;X;X;X;X;X;X;X;X;X;X;Phospho (STY);X;X;X;X;X;X;X;X;X;X;X;X;X;X;X	GEAAAERPGEAAVAS(0.105)S(0.892)PS(0.003)K	GEAAAERPGEAAVAS(-9.3)S(9.3)PS(-25.11)K	2	932.925	0	0	270390000	0	0	0
Q92610_S1264	Zinc finger protein 592	ZNF592	150.06	S	1	HSQPQASQDQDSHTLSPQV____________	X;X;X;X;X;X;X;X;X;X;X;X;X;X;X;Phospho (STY);X;X;X;X;X;X;X;X;X;X;X;X;X;X;X	RLLGPAPEDDGGHNDHSQPQASQDQDSHTLS(1)PQV	RLLGPAPEDDGGHNDHS(-116.99)QPQAS(-87.41)QDQDS(-47.21)HT(-41.06)LS(41.06)PQV	4	929.161	16382000	17585000	18298000	0	0	0
P29966_S170	Myristoylated alanine-rich C-kinase substrate	MARCKS	107.45	S	1	KKRFSFKKSFKLSGFSFKKNKKEAGEGGEAE	X;X;X;X;Phospho (STY);X;X;X;X;X;X;X;X;X;X;Phospho (STY);X;X;X;X;X;X;X;X;X;X;X;X;X;X;X	LSGFS(1)FKK	LS(-64.34)GFS(64.34)FKK	2	497.244	56056000	40664000	44929000	0	37928000	37680000
Q92625_S663	Ankyrin repeat and SAM domain-containing protein 1A	ANKS1A	282.32	S	1	LSNCSIGKKRLEKSPSFASEWDEIEKIMSSI	X;X;X;X;X;X;X;X;X;X;X;X;X;X;X;Phospho (STY);X;X;X;X;X;X;X;X;X;X;X;X;X;X;X	SPS(1)FASEWDEIEK	S(-59.51)PS(59.51)FAS(-116.27)EWDEIEK	2	802.829	43163000	55173000	39516000	0	0	0
Q92730_S192	Rho-related GTP-binding protein Rho6	RND1	51.193	S	1	HSIFRTASMLCLNKPSPLPQKSPVRSLSKRL	X;X;X;X;X;X;X;X;X;X;X;X;X;X;X;Phospho (STY);X;X;X;X;X;X;X;X;X;X;X;X;X;X;X	PS(1)PLPQK	PS(51.19)PLPQK	2	423.71	8181900	14542000	13706000	0	0	0
Q92766_S1219	Ras-responsive element-binding protein 1	RREB1	108.43	S	1	TQDEVAGAPADHHGPSDEEQGSPPEDKLLRA	X;X;X;X;X;X;X;X;X;X;X;X;X;X;X;Phospho (STY);X;X;X;X;X;X;X;X;X;X;X;X;X;X;X	FSPFLQTAEDNTQDEVAGAPADHHGPS(0.981)DEEQGS(0.019)PPEDK	FS(-103.61)PFLQT(-81.68)AEDNT(-79.25)QDEVAGAPADHHGPS(17.05)DEEQGS(-17.05)PPEDK	4	1033.19	40939000	31191000	24749000	0	0	0
P30086_S52	Phosphatidylethanolamine-binding protein 1;Hippocampal cholinergic neurostimulating peptide	PEBP1	228.26	S	1	LGKVLTPTQVKNRPTSISWDGLDSGKLYTLV	X;X;X;X;X;X;X;X;X;X;X;X;X;X;X;Phospho (STY);X;X;X;X;X;X;X;X;X;X;X;X;X;X;X	NRPT(0.009)S(0.99)ISWDGLDSGK	NRPT(-20.19)S(20.19)IS(-36.86)WDGLDS(-116.56)GK	2	856.886	21548000	19218000	22059000	17217000	11979000	0
P30153_S116	Serine/threonine-protein phosphatase 2A 65 kDa regulatory subunit A alpha isoform	PPP2R1A	84.573	S	1	ETVVRDKAVESLRAISHEHSPSDLEAHFVPL	X;X;X;X;X;X;X;X;X;X;X;X;X;X;X;Phospho (STY);X;X;X;X;X;X;X;X;X;X;X;X;X;X;X	AIS(0.769)HEHS(0.213)PS(0.018)DLEAHFVPLVK	AIS(5.57)HEHS(-5.57)PS(-16.29)DLEAHFVPLVK	4	574.031	0	4891600	4857500	0	0	0
P30153_S120	Serine/threonine-protein phosphatase 2A 65 kDa regulatory subunit A alpha isoform	PPP2R1A	91.128	S	1	RDKAVESLRAISHEHSPSDLEAHFVPLVKRL	X;X;X;X;X;X;X;X;X;X;X;X;X;X;X;Phospho (STY);X;X;X;X;X;X;X;X;X;X;X;X;X;X;X	AIS(0.15)HEHS(0.847)PS(0.003)DLEAHFVPLVK	AIS(-7.52)HEHS(7.52)PS(-24.26)DLEAHFVPLVK	4	574.031	0	9011100	2709400	0	0	0
P30153_S324	Serine/threonine-protein phosphatase 2A 65 kDa regulatory subunit A alpha isoform	PPP2R1A	43.297	S	1	FCENLSADCRENVIMSQILPCIKELVSDANQ	X;X;X;X;X;X;X;X;X;X;X;X;X;X;X;Phospho (STY);X;X;X;X;X;X;X;X;X;X;X;X;X;X;X	ENVIMS(1)QILPCIK	ENVIMS(43.3)QILPCIK	3	542.266	11720000	0	0	0	0	0
P30260_S364	Cell division cycle protein 27 homolog	CDC27	75.298	S	1	TQSSGPQTSTTPQVLSPTITSPPNALPRRSS	X;X;X;X;X;X;X;X;X;X;X;X;X;X;X;Phospho (STY);X;X;X;X;X;X;X;X;X;X;X;X;X;X;X	EVTPILAQT(0.002)QS(0.002)S(0.002)GPQT(0.002)S(0.003)T(0.003)T(0.003)PQVLS(0.766)PT(0.2)IT(0.013)S(0.004)PPNALPR	EVT(-54.9)PILAQT(-25.67)QS(-25.67)S(-25.67)GPQT(-26.3)S(-24.36)T(-24.36)T(-24.36)PQVLS(5.82)PT(-5.82)IT(-17.56)S(-22.71)PPNALPR	4	949.486	19902000	0	0	0	0	0
P30419_S47	Glycylpeptide N-tetradecanoyltransferase 1	NMT1	154.68	S	1	DCENEEDNSYNRGGLSPANDTGAKKKKKKQK	X;X;X;X;X;X;X;X;X;X;X;X;X;X;X;Phospho (STY);X;X;X;X;X;X;X;X;X;X;X;X;X;X;X	GGLS(1)PANDTGAK	GGLS(87.84)PANDT(-87.84)GAK	2	584.256	0	0	0	31194000	0	0
P30566_S9	Adenylosuccinate lyase	ADSL	143.64	S	1	_______MAAGGDHGSPDSYRSPLASRYASP	X;X;X;X;X;X;X;X;X;X;X;X;X;X;X;Phospho (STY);X;X;X;X;X;X;X;X;X;X;X;X;X;X;X	AAGGDHGS(0.997)PDS(0.003)YR	AAGGDHGS(25.47)PDS(-25.47)Y(-73.22)R	2	706.267	0	0	43239000	0	0	0
Q92769_S394	Histone deacetylase 2	HDAC2	243.21	S	1	GVQMQAIPEDAVHEDSGDEDGEDPDKRISIR	X;X;X;Oxidation (M);X;X;X;X;X;X;X;X;X;X;X;Phospho (STY);X;X;X;X;X;X;X;X;X;X;X;X;X;X;X	MLPHAPGVQMQAIPEDAVHEDS(1)GDEDGEDPDKR	MLPHAPGVQMQAIPEDAVHEDS(57.19)GDEDGEDPDKR	5	921.142	294640000	167770000	247380000	0	0	0
Q92797_S1259	Symplekin	SYMPK	142.04	S	2	PQTLAPVGEDAMKTPSPAAEDAREPEAKGNS	X;X;X;X;X;X;X;X;X;X;X;X;X;Phospho (STY);X;Phospho (STY);X;X;X;X;X;X;X;X;X;X;X;X;X;X;X	SPQTLAPVGEDAMKT(1)PS(1)PAAEDAREPEAK	S(-106.7)PQT(-94.79)LAPVGEDAMKT(94.79)PS(100.03)PAAEDAREPEAK	4	789.102	57197000	39796000	45121000	0	0	0
P30622_S143	CAP-Gly domain-containing linker protein 1	CLIP1	136.99	S	1	VQAEDEANGLQTTPASRATSPLCTSTASMVS	X;X;X;X;X;X;X;X;X;X;X;X;X;X;X;Phospho (STY);X;X;Phospho (STY);Phospho (STY);X;X;X;X;X;X;X;X;X;X;X	KVQAEDEANGLQT(0.009)T(0.112)PAS(0.879)R	KVQAEDEANGLQT(-20.05)T(-8.95)PAS(8.95)R	3	665.644	359920000	0	0	0	0	0
Q93009_S18	Ubiquitin carboxyl-terminal hydrolase 7	USP7	436.85	S	1	HQQQQQQQKAGEQQLSEPEDMEMEAGDTDDP	X;X;X;X;X;X;X;X;X;X;X;X;X;X;X;Phospho (STY);X;X;X;X;X;X;X;X;X;X;X;X;X;X;X	AGEQQLS(1)EPEDMEMEAGDTDDPPR	AGEQQLS(192.85)EPEDMEMEAGDT(-192.85)DDPPR	2	1364.03	56237000	37851000	25078000	0	0	0
P31323_S114	cAMP-dependent protein kinase type II-beta regulatory subunit	PRKAR2B	128.85	S	1	GAFNAPVINRFTRRASVCAEAYNPDEEEDDA	X;X;X;X;X;X;X;X;X;X;X;X;X;X;X;Phospho (STY);X;X;X;X;X;X;X;X;X;X;X;X;X;X;X	RAS(1)VCAEAYNPDEEEDDAESR	RAS(54.63)VCAEAY(-54.63)NPDEEEDDAES(-120.15)R	3	831.655	32244000	20327000	0	0	0	0
P31350_S20	Ribonucleoside-diphosphate reductase subunit M2	RRM2	245.78	S	1	RVPLAPITDPQQLQLSPLKGLSLVDKENTPP	X;X;X;X;X;X;X;X;X;X;X;X;X;X;X;Phospho (STY);X;X;X;X;X;X;X;X;X;X;X;X;Phospho (STY);X;X	VPLAPITDPQQLQLS(1)PLK	VPLAPIT(-112.97)DPQQLQLS(112.97)PLK	2	1019.55	94642000	19077000	26767000	4981100	3005100	7924900
P31689_S335	DnaJ homolog subfamily A member 1	DNAJA1	95.981	S	1	LIIEFKVNFPENGFLSPDKLSLLEKLLPERK	X;X;X;X;X;X;X;X;X;X;X;X;X;X;X;Phospho (STY);X;X;X;X;X;X;X;X;X;X;X;X;X;X;X	VNFPENGFLS(1)PDK	VNFPENGFLS(74.85)PDK	2	772.345	0	8792600	7152800	0	0	0
Q969Z0_S553	Protein TBRG4	TBRG4	231.37	S	1	RDFVAPHLAQPTGSQSPPPGSKRLAFLRWEF	X;X;X;X;X;X;X;X;X;X;X;X;X;X;X;Phospho (STY);X;X;X;X;X;X;X;X;X;X;X;X;X;X;X	DFVAPHLAQPTGSQS(0.999)PPPGSK	DFVAPHLAQPT(-35.3)GS(-34.96)QS(34.96)PPPGS(-41.62)K	2	1099.52	61087000	40456000	37773000	0	0	0
P31943_S63	Heterogeneous nuclear ribonucleoprotein H;Heterogeneous nuclear ribonucleoprotein H, N-terminally processed	HNRNPH1	157.7	S	1	TREGRPSGEAFVELESEDEVKLALKKDRETM	X;X;X;X;X;X;X;X;X;X;X;X;X;X;X;Phospho (STY);X;X;X;X;X;X;X;X;X;X;X;X;X;X;X	EGRPSGEAFVELES(1)EDEVK	EGRPS(-90.29)GEAFVELES(90.29)EDEVK	3	1093.98	0	29601000	54818000	0	0	0
Q96AT1_S146	Uncharacterized protein KIAA1143	KIAA1143	206.45	S	1	VKKNSQKQIKNSSLLSFDNEDENE_______	X;X;X;X;X;X;X;X;X;X;X;X;X;X;X;Phospho (STY);X;X;X;X;X;X;X;X;X;X;X;X;X;X;X	NSS(0.003)LLS(0.997)FDNEDENE	NS(-37.46)S(-25.12)LLS(25.12)FDNEDENE	2	846.817	21002000	17903000	19230000	0	0	0
Q96DY7_S639	Mdm2-binding protein	MTBP	160.18	S	1	PIQKGEKTFVLTPELSPGKLQVLPFEKASVC	X;X;X;X;X;X;X;X;X;X;X;X;X;X;X;Phospho (STY);X;X;X;X;X;X;X;X;X;X;X;X;X;X;X	TFVLTPELS(1)PGK	T(-145.9)FVLT(-54.17)PELS(54.17)PGK	2	684.844	12235000	8487600	10868000	0	0	0
P33240_S524	Cleavage stimulation factor subunit 2	CSTF2	177.17	S	1	MQGASIQGGSQPGGFSPGQNQVTPQDHEKAA	X;X;X;X;X;X;X;X;X;X;X;X;X;X;X;Phospho (STY);X;X;X;X;X;X;X;X;X;X;X;X;X;X;X	QVPVMQGTGMQGASIQGGSQPGGFS(0.999)PGQNQVT(0.001)PQDHEK	QVPVMQGT(-79.08)GMQGAS(-53.3)IQGGS(-50.13)QPGGFS(32.04)PGQNQVT(-32.04)PQDHEK	3	986.948	0	18169000	24526000	15296000	9424200	7656000
P33527_S915	Multidrug resistance-associated protein 1	ABCC1	166.23	S	1	MLVTDSAGKQLQRQLSSSSSYSGDISRHHNS	X;X;X;X;X;X;X;X;X;X;X;X;X;X;X;Phospho (STY);X;X;X;X;X;X;X;X;X;X;X;X;X;X;X	QLS(0.997)S(0.002)SSSYSGDISR	QLS(26.65)S(-26.65)S(-34.15)S(-41.61)S(-51.59)Y(-111.97)S(-66.12)GDIS(-92.3)R	2	777.328	30251000	0	0	23074000	18501000	20807000
Q96HR8_S315	H/ACA ribonucleoprotein complex non-core subunit NAF1	NAF1	285.1	S	1	SWKNDQEPPPEALDFSDDEKEKEAKQRKKSQ	X;X;X;X;X;X;X;X;X;X;X;X;X;X;X;Phospho (STY);X;X;X;X;X;X;X;X;X;X;X;X;X;X;X	NDQEPPPEALDFS(1)DDEKEK	NDQEPPPEALDFS(189.52)DDEKEK	3	1141.97	50537000	33467000	33167000	0	0	0
P34932_S76	Heat shock 70 kDa protein 4	HSPA4	66.706	S		KNTVQGFKRFHGRAFSDPFVEAEKSNLAYDI	X;X;X;X;X;X;X;X;X;X;X;X;X;X;X;Phospho (STY);X;X;X;X;X;X;X;X;X;X;X;X;X;X;X	AFS(1)DPFVEAEK	AFS(66.71)DPFVEAEK	2	660.281	0	0	5658200	0	0	0
P34932_S647	Heat shock 70 kDa protein 4	HSPA4	151.8	S	1	LSGEYEKFVSEDDRNSFTLKLEDTENWLYED	X;X;X;X;X;X;X;X;X;X;X;X;X;X;X;Phospho (STY);X;X;X;X;X;X;X;X;X;X;X;X;X;X;X	FVSEDDRNS(0.999)FT(0.001)LK	FVS(-35.29)EDDRNS(29.47)FT(-29.47)LK	2	819.364	32089000	34279000	0	0	13836000	12945000
P35052_S522	Glypican-1;Secreted glypican-1	GPC1	91.725	S	1	SSSSRTPLTHALPGLSEQEGQKTSAASCPQP	X;X;X;X;X;X;X;X;X;X;X;X;X;X;X;Phospho (STY);X;X;X;X;X;X;X;X;X;X;X;X;X;X;X	TPLTHALPGLS(1)EQEGQK	T(-77.83)PLT(-72.04)HALPGLS(72.04)EQEGQK	3	629.307	0	0	3476600	0	0	0
P35221_S652	Catenin alpha-1;Catenin alpha-2	CTNNA1;CTNNA2	189.07	S	2	ELDDSDFETEDFDVRSRTSVQTEDDQLIAGQ	X;X;X;X;Phospho (STY);X;X;X;X;X;X;X;X;X;X;Phospho (STY);X;Phospho (STY);Phospho (STY);X;X;X;X;X;X;X;X;X;X;X;X	S(0.996)RT(0.017)S(0.986)VQTEDDQLIAGQSAR	S(24.37)RT(-18.54)S(18.54)VQT(-47.55)EDDQLIAGQS(-100.37)AR	2	1111.48	45442000	35607000	27569000	22984000	0	21179000
P35221_S655	Catenin alpha-1;Catenin alpha-2	CTNNA1;CTNNA2	277.75	S	1;2	DSDFETEDFDVRSRTSVQTEDDQLIAGQSAR	X;Phospho (STY);X;X;X;X;X;X;X;X;X;X;Phospho (STY);X;Phospho (STY);Phospho (STY);X;X;Phospho (STY);X;X;X;X;X;X;X;X;X;X;X;X	SRT(0.003)S(0.997)VQTEDDQLIAGQSAR	S(-62.18)RT(-25.75)S(25.75)VQT(-89.43)EDDQLIAGQS(-235.37)AR	2	1071.49	88534000	113690000	84422000	79991000	66434000	81078000
P35221_S641	Catenin alpha-1	CTNNA1	582.35	S	1	RKAVLMIRTPEELDDSDFETEDFDVRSRTSV	X;X;X;X;X;X;X;X;X;X;X;X;X;X;X;Phospho (STY);X;X;X;X;X;X;X;X;X;X;Phospho (STY);X;Phospho (STY);Phospho (STY);X	TPEELDDS(1)DFETEDFDVR	T(-262.92)PEELDDS(178.31)DFET(-178.31)EDFDVR	2	1119.93	92773000	0	10881000	0	0	0
P35222_S552	Catenin beta-1	CTNNB1	193.62	S	1	VQLLVRAHQDTQRRTSMGGTQQQFVEGVRME	X;X;X;X;X;X;X;X;X;X;X;X;X;X;X;Phospho (STY);Oxidation (M);X;X;X;X;X;X;X;X;X;X;X;X;X;X	RT(0.004)S(0.996)MGGTQQQFVEGVR	RT(-23.58)S(23.58)MGGT(-56.58)QQQFVEGVR	2	930.925	0	102290000	70002000	0	61577000	58005000
P35222_S191	Catenin beta-1	CTNNB1	126.21	S	1	HQLSKKEASRHAIMRSPQMVSAIVRTMQNTN	X;X;X;X;X;X;X;X;X;X;X;X;X;X;X;Phospho (STY);X;X;X;X;X;X;X;X;X;X;X;X;X;X;X	S(1)PQMVSAIVR	S(89.74)PQMVS(-89.74)AIVR	2	584.283	50304000	0	0	36116000	32237000	24722000
P35232_S151	Prohibitin	PHB	111.27	S	1	AGELITQRELVSRQVSDDLTERAATFGLILD	X;X;X;X;X;X;X;X;X;X;X;X;X;X;X;Phospho (STY);X;X;X;X;X;X;X;X;X;X;X;X;X;X;X	QVS(1)DDLTER	QVS(55.61)DDLT(-55.61)ER	2	571.74	0	83876000	0	24740000	40376000	37932000
Q96JG6_S559	Coiled-coil domain-containing protein 132	CCDC132	121.47	S	1	YESDEQEKSAYQEYDSDSDVPEELKRDYVDE	X;X;X;X;X;X;X;X;X;X;X;X;X;X;X;Phospho (STY);X;X;X;X;X;X;X;X;X;X;X;X;X;X;X	SAYQEYDS(0.968)DS(0.032)DVPEELKR	S(-81.6)AY(-75.33)QEY(-46.23)DS(14.77)DS(-14.77)DVPEELKR	3	737.642	19804000	13101000	10595000	0	0	0
Q96JM2_S1747	Zinc finger protein 462	ZNF462	132.13	S	1	ASRTISDKPNKVIIPSPPKDDSPQLSEELRR	X;X;X;X;X;X;X;X;X;X;X;X;X;X;X;Phospho (STY);X;X;X;X;X;X;X;X;X;X;X;X;X;X;X	VIIPS(1)PPKDDSPQLSEELR	VIIPS(61.8)PPKDDS(-61.8)PQLS(-83.59)EELR	3	734.035	9713300	9580200	8454100	0	0	0
Q96JM3_S445	Chromosome alignment-maintaining phosphoprotein 1	CHAMP1	171.26	S	1;2	IRSPAGSPELRKPSGSPDLWKLSPDQRKTSP	X;X;Phospho (STY);X;X;X;Phospho (STY);X;X;X;X;X;X;X;X;Phospho (STY);X;X;X;X;X;X;Phospho (STY);X;X;X;X;X;Phospho (STY);Phospho (STY);X	KPS(0.015)GS(0.985)PDLWK	KPS(-18.15)GS(18.15)PDLWK	2	597.781	68343000	65732000	14658000	0	0	0
P35269_S433	General transcription factor IIF subunit 1	GTF2F1	121.69	S	1	PAAKRLRLDTGPQSLSGKSTPQPPSGKTTPN	X;X;X;X;X;X;X;X;X;X;X;X;X;X;X;Phospho (STY);X;X;X;X;X;X;X;X;Phospho (STY);X;X;Phospho (STY);Phospho (STY);X;X	LDTGPQS(0.02)LS(0.98)GK	LDT(-77.61)GPQS(-16.82)LS(16.82)GK	2	591.774	36079000	0	31589000	0	0	0
P35548_S3	Homeobox protein MSX-2	MSX2	173.17	S	1	_____________MASPSKGNDLFSPDEEGP	X;X;X;X;X;X;X;X;X;X;X;X;X;X;X;Phospho (STY);X;X;X;X;X;X;X;X;X;X;X;X;X;X;X	AS(0.773)PS(0.227)KGNDLFSPDEEGPAVVAGPGPGPGGAEGAAEER	AS(5.32)PS(-5.32)KGNDLFS(-54.27)PDEEGPAVVAGPGPGPGGAEGAAEER	3	1200.2	0	26472000	29700000	0	0	0
Q96JM3_S452	Chromosome alignment-maintaining phosphoprotein 1	CHAMP1	171.06	S	1;2	PELRKPSGSPDLWKLSPDQRKTSPASLDFPE	X;X;X;X;X;X;X;X;Phospho (STY);X;X;X;X;X;X;Phospho (STY);X;X;X;X;X;Phospho (STY);Phospho (STY);X;X;X;X;X;X;X;X	KPS(0.129)GS(0.871)PDLWKLS(1)PDQR	KPS(-8.31)GS(8.31)PDLWKLS(109.01)PDQR	3	657.631	41664000	46828000	42262000	0	0	0
P35568_S3	Insulin receptor substrate 1	IRS1	150.16	S	1	_____________MASPPESDGFSDVRKVGY	X;X;X;X;X;X;X;X;X;X;X;X;X;X;X;Phospho (STY);X;X;X;X;X;X;X;X;X;X;X;X;X;X;X	AS(1)PPESDGFSDVRK	AS(58.96)PPES(-58.96)DGFS(-94.31)DVRK	2	807.346	0	33085000	25985000	28523000	7543800	6824500
P35568_S330	Insulin receptor substrate 1	IRS1	124.48	S	1	SMVGGKPGSFRVRASSDGEGTMSRPASVDGS	X;X;X;X;X;X;X;X;Phospho (STY);X;X;X;X;X;X;Phospho (STY);X;X;X;X;X;X;X;X;X;X;X;X;X;X;X	AS(0.015)S(0.985)DGEGTMSRPASVDGSPVSPSTNR	AS(-18.09)S(18.09)DGEGT(-61.47)MS(-62.58)RPAS(-84.76)VDGS(-101.94)PVS(-115.63)PS(-117.44)T(-117.44)NR	3	877.045	0	0	0	0	26050000	38360000
P35568_S348	Insulin receptor substrate 1	IRS1	261.1	S	1	EGTMSRPASVDGSPVSPSTNRTHAHRHRGSA	X;X;X;X;X;X;X;X;X;X;X;X;X;X;X;Phospho (STY);X;X;X;X;X;X;X;X;X;X;X;X;X;X;X	PASVDGSPVS(0.999)PSTNR	PAS(-155.51)VDGS(-36.01)PVS(33.36)PS(-33.36)T(-39.25)NR	2	775.846	34907000	0	37826000	0	0	0
P35568_S383	Insulin receptor substrate 1	IRS1	92.121	S	1	PLNHSRSIPMPASRCSPSATSPVSLSSSSTS	X;X;X;X;X;X;X;X;X;X;X;X;X;X;X;Phospho (STY);X;X;X;X;X;X;X;X;X;X;X;X;X;X;X	CS(0.969)PS(0.03)AT(0.001)SPVSLSSSSTSGHGSTSDCLFPR	CS(15.06)PS(-15.06)AT(-29.84)S(-36.71)PVS(-56.47)LS(-62.26)S(-67.72)S(-67.29)S(-72.43)T(-81.61)S(-82.58)GHGS(-86.8)T(-86.69)S(-86.69)DCLFPR	3	1012.76	0	10605000	0	0	0	0
Q96JM3_S319	Chromosome alignment-maintaining phosphoprotein 1	CHAMP1	78.991	S	1	APAVSPGSWKPGPPGSPRPWKSNPSASSGPW	X;X;X;X;X;X;X;X;X;X;X;X;X;X;X;Phospho (STY);X;X;X;X;X;X;X;X;X;X;X;X;X;X;X	RPAPAVSPGS(0.001)WKPGPPGS(0.998)PR	RPAPAVS(-36.87)PGS(-28.64)WKPGPPGS(28.64)PR	3	693.349	18584000	8440800	11722000	0	0	0
P35568_S1101	Insulin receptor substrate 1	IRS1	160.5	S	1	KVIRADPQGCRRRHSSETFSSTPSATRVGNT	X;X;X;X;X;X;X;X;X;X;X;X;X;X;X;Phospho (STY);X;X;X;X;X;X;X;X;X;X;X;X;X;X;X	HS(0.126)S(0.874)ETFSSTPSATR	HS(-8.39)S(8.39)ET(-57.86)FS(-94.11)S(-112.92)T(-116.37)PS(-136.67)AT(-135.46)R	2	787.828	0	0	32756000	17890000	0	0
P35568_S307	Insulin receptor substrate 1	IRS1	98.7	S	1	PPPSQVGLTRRSRTESITATSPASMVGGKPG	X;X;X;X;X;X;X;X;X;X;X;X;X;X;X;Phospho (STY);X;X;X;X;X;X;X;X;X;X;X;X;X;X;X	TES(0.998)IT(0.001)ATSPASMVGGKPGSFR	T(-34.4)ES(28.57)IT(-28.57)AT(-50.56)S(-57.53)PAS(-72.21)MVGGKPGS(-87.46)FR	3	721.005	0	8001800	11319000	0	0	0
Q96JN8_S907	Neuralized-like protein 4	NEURL4	78.441	S	1	LATSNTATEKSFPLHSPVAGVAHRFHSTCGK	X;X;X;X;X;X;X;X;X;X;X;X;X;X;X;Phospho (STY);X;X;X;X;X;X;X;X;X;X;X;X;X;X;X	SFPLHS(1)PVAGVAHR	S(-42.63)FPLHS(42.63)PVAGVAHR	3	518.924	7705700	13323000	7420300	0	0	0
P35568_S1078	Insulin receptor substrate 1	IRS1	143.91	S	1	PQGPGGMSAFTRVNLSPNRNQSAKVIRADPQ	X;X;X;X;X;X;X;X;X;X;X;X;X;X;X;Phospho (STY);X;X;X;X;X;X;X;X;X;X;X;X;X;X;X	VNLS(1)PNR	VNLS(134.05)PNR	2	440.208	21658000	27873000	32663000	0	17352000	21036000
P35579_S1943	Myosin-9	MYH9	374.82	S	1	FVVPRRMARKGAGDGSDEEVDGKADGAEAKP	X;X;X;X;X;X;X;X;X;X;X;X;X;X;X;Phospho (STY);X;X;X;X;X;X;X;X;X;X;X;X;X;X;X	KGAGDGS(1)DEEVDGK	KGAGDGS(297.63)DEEVDGK	2	722.285	72557000	78437000	0	62597000	108180000	0
P35606_S859	Coatomer subunit beta'	COPB2	478.69	S	1	PSRSTAQQELDGKPASPTPVIVASHTANKEE	X;X;X;X;X;X;X;X;X;X;X;X;X;X;X;Phospho (STY);X;X;X;X;X;X;X;X;X;X;X;X;X;X;X	STAQQELDGKPAS(0.999)PT(0.001)PVIVASHTANKEEK	S(-250.88)T(-250.88)AQQELDGKPAS(31.94)PT(-31.94)PVIVAS(-81.63)HT(-90.35)ANKEEK	4	779.134	19827000	12014000	27462000	13207000	15699000	14500000
Q96JY6_S134	PDZ and LIM domain protein 2	PDLIM2	140.63	S	1	RSSYSSPTSLSPRAGSPFSPPPSSSSLTGEA	X;X;X;X;X;Phospho (STY);X;X;X;X;X;X;X;X;X;Phospho (STY);X;X;X;X;X;X;X;X;X;X;X;X;X;X;X	AGS(0.999)PFS(0.001)PPPSSSSLTGEAAISR	AGS(30.25)PFS(-30.25)PPPS(-100.97)S(-105.98)S(-107.6)S(-107.6)LT(-113.31)GEAAIS(-123.48)R	2	1092	10899000	9202300	12616000	0	0	0
P35611_S669	Alpha-adducin	ADD1	228.94	S	1;2	GFPMLEKEEEAHRPPSPTEAPTEASPEPAPD	X;X;X;X;X;X;X;X;X;X;X;X;X;X;X;Phospho (STY);X;X;X;X;X;X;X;X;X;X;X;X;X;X;X	EEEAHRPPS(0.986)PT(0.014)EAPTEASPEPAPDPAPVAEEAAPSAVEEGAAADPGSDGS(0.005)PGKS(0.558)PS(0.437)K	EEEAHRPPS(18.51)PT(-18.51)EAPT(-46.62)EAS(-56.06)PEPAPDPAPVAEEAAPS(-97.86)AVEEGAAADPGS(-36.33)DGS(-20.58)PGKS(1.06)PS(-1.06)K	4	1429.63	0	13422000	0	0	0	0
P35611_S726	Alpha-adducin;Beta-adducin;Gamma-adducin	ADD1;ADD2;ADD3	166.77	S	1	PGKSPSKKKKKFRTPSFLKKSKKKSDS____;PSKSPSKKKKKFRTPSFLKKNKKKEKVEA__	X;Phospho (STY);X;Phospho (STY);X;X;X;X;X;X;X;X;X;X;X;Phospho (STY);X;X;X;X;X;X;X;X;X;X;X;X;X;X;X	TPS(1)FLKK	T(-69.83)PS(69.83)FLKK	2	450.733	30393000	16196000	11411000	17835000	24289000	21908000
P35613_S362	Basigin	BSG	163.71	S	1	KRRKPEDVLDDDDAGSAPLKSSGQHQNDKGK	X;X;X;X;X;X;X;X;X;X;X;X;X;X;X;Phospho (STY);X;X;X;X;X;X;X;X;X;X;X;X;X;X;X	RKPEDVLDDDDAGS(1)APLK	RKPEDVLDDDDAGS(163.71)APLK	3	674.312	44417000	0	45528000	39398000	9410700	14213000
P35613_S228	Basigin	BSG	211.06	S	1	ANIQLHGPPRVKAVKSSEHINEGETAMLVCK	X;X;X;X;X;X;X;X;X;X;X;X;X;X;X;Phospho (STY);X;X;X;X;X;X;X;X;X;X;X;X;X;X;X	S(0.764)S(0.236)EHINEGETAMLVCK	S(5.11)S(-5.11)EHINEGET(-59.69)AMLVCK	2	942.897	12518000	14268000	15555000	17077000	14853000	13319000
P35658_S657	Nuclear pore complex protein Nup214	NUP214	101.2	S	1	SVLPSPSGRSAQGSSSPVPSMVQKSPRITPP	X;X;X;X;X;X;X;X;X;X;X;X;X;X;X;Phospho (STY);X;X;X;X;X;X;X;X;X;X;X;X;X;X;X	SAQGS(0.001)S(0.222)S(0.767)PVPS(0.011)MVQK	S(-60.47)AQGS(-31.32)S(-5.38)S(5.38)PVPS(-18.62)MVQK	2	785.353	0	0	13774000	0	0	0
P35658_S1023	Nuclear pore complex protein Nup214	NUP214	123.42	S	1	AVVQAPRHAPVVRTPSIQPSLLPHAAPFAKS	X;X;X;X;X;X;X;X;X;X;X;X;X;X;X;Phospho (STY);X;X;X;X;X;X;X;X;X;X;X;X;X;X;X	T(0.004)PS(0.996)IQPSLLPHAAPFAK	T(-24.36)PS(24.36)IQPS(-79.41)LLPHAAPFAK	2	927.979	0	9389900	0	3149600	0	0
Q96P16_S156	Regulation of nuclear pre-mRNA domain-containing protein 1A	RPRD1A	220.66	S	1	EQIKVDENENCSSLGSPSEPPQTLDLVRALQ	X;X;X;X;X;X;X;X;X;X;X;X;X;X;X;Phospho (STY);X;X;X;X;X;X;X;X;X;X;X;X;X;X;X	VDENENCSSLGS(1)PSEPPQTLDLVR	VDENENCS(-59.02)S(-48.32)LGS(35.08)PS(-35.08)EPPQT(-80.21)LDLVR	2	1362.1	29469000	50791000	74765000	0	0	0
P36507_S295	Dual specificity mitogen-activated protein kinase kinase 2	MAP2K2	286.44	S	1	GRPVVDGEEGEPHSISPRPRPPGRPVSGHGM	X;X;X;X;X;X;X;X;X;X;X;X;X;X;X;Phospho (STY);X;X;X;X;X;X;X;X;X;X;Phospho (STY);X;X;X;X	ELEAIFGRPVVDGEEGEPHS(0.02)IS(0.98)PR	ELEAIFGRPVVDGEEGEPHS(-16.85)IS(16.85)PR	3	900.76	30543000	0	0	17351000	12765000	14990000
P36507_S306	Dual specificity mitogen-activated protein kinase kinase 2	MAP2K2	61.767	S	1	PHSISPRPRPPGRPVSGHGMDSRPAMAIFEL	X;X;Phospho (STY);X;Phospho (STY);X;X;X;X;X;X;X;X;X;X;Phospho (STY);X;X;X;X;X;X;X;X;X;X;X;X;X;X;X	PRPPGRPVS(0.994)GHGMDS(0.006)R	PRPPGRPVS(22.38)GHGMDS(-22.38)R	4	446.461	0	0	0	36510000	0	0
P36507_S76	Dual specificity mitogen-activated protein kinase kinase 2	MAP2K2	204.75	S	1	KAKVGELKDDDFERISELGAGNGGVVTKVQH	X;X;X;X;X;X;X;X;X;X;X;X;X;X;X;Phospho (STY);X;X;X;X;X;X;X;X;X;X;X;X;X;X;X	VGELKDDDFERIS(1)ELGAGNGGVVTK	VGELKDDDFERIS(141.72)ELGAGNGGVVT(-141.72)K	3	895.764	0	7071300	15420000	0	0	0
Q96SB4_S334	SRSF protein kinase 1	SRPK1	157.91	S	1	ENPPNKMTQEKLEESSTIGQDQTLMERDTEG	X;X;X;X;X;X;X;X;X;X;X;X;X;X;X;Phospho (STY);X;X;X;X;X;X;X;X;X;X;X;X;X;X;X	LEESS(0.977)T(0.023)IGQDQTLMER	LEES(-34.88)S(16.35)T(-16.35)IGQDQT(-96.64)LMER	2	958.919	21428000	29437000	17625000	0	0	0
Q96ST3_S940	Paired amphipathic helix protein Sin3a	SIN3A	64.224	S		EWEREVLGIKRDKSDSPAIQLRLKEPMDVDV	X;X;X;X;X;X;X;X;X;X;X;X;X;X;X;Phospho (STY);X;X;X;X;X;X;X;X;X;X;X;X;X;X;X	DKS(0.017)DS(0.983)PAIQLR	DKS(-17.63)DS(17.63)PAIQLR	2	655.311	7721500	3770800	9329600	0	0	0
P36871_S117	Phosphoglucomutase-1	PGM1	264.97	S	1	IIRKIKAIGGIILTASHNPGGPNGDFGIKFN	X;X;X;X;X;X;X;X;X;X;X;X;X;X;X;Phospho (STY);X;X;X;X;X;X;X;X;X;X;X;X;X;X;X	AIGGIILTAS(1)HNPGGPNGDFGIK	AIGGIILT(-48.1)AS(48.1)HNPGGPNGDFGIK	2	1143.57	155450000	38023000	79850000	0	0	0
P36915_S324	Guanine nucleotide-binding protein-like 1	GNL1	78.43	S	1	EKIARDVAGATWGNGSGEEEEEEDGPAVLVE	X;X;X;X;X;X;X;X;X;X;X;X;X;X;X;Phospho (STY);X;X;X;X;X;X;X;X;X;X;X;X;X;X;X	DVAGAT(0.015)WGNGS(0.985)GEEEEEEDGPAVLVEQQTDSAMEPTGPTQER	DVAGAT(-18.3)WGNGS(18.3)GEEEEEEDGPAVLVEQQT(-35.38)DS(-44.56)AMEPT(-67.11)GPT(-71.02)QER	3	1494.96	9772600	0	0	0	0	0
Q96T23_S689	Remodeling and spacing factor 1	RSF1	190.83	S	1	EFTKVEMDNLDNAQTSGIEEPSETKGSMQKS	X;X;X;X;X;X;X;X;X;X;X;X;X;X;X;Phospho (STY);X;X;X;X;X;X;X;X;X;X;X;X;X;X;X	VEMDNLDNAQT(0.071)S(0.929)GIEEPSETK	VEMDNLDNAQT(-11.2)S(11.2)GIEEPS(-36.3)ET(-41.82)K	3	796.337	11989000	11623000	5932600	0	0	0
P37231_S112	Peroxisome proliferator-activated receptor gamma	PPARG	89.959	S	1	LKLQEYQSAIKVEPASPPYYSEKTQLYNKPH	X;X;X;X;X;X;X;X;X;X;X;X;X;X;X;Phospho (STY);X;X;X;X;X;X;X;X;X;X;X;X;X;X;X	VEPAS(1)PPYYSEK	VEPAS(35.99)PPY(-46.45)Y(-54.45)S(-35.99)EK	2	723.813	0	0	8911600	4887500	0	5791600
P38159_S208	RNA-binding motif protein, X chromosome;RNA-binding motif protein, X chromosome, N-terminally processed;RNA binding motif protein, X-linked-like-1	RBMX;RBMXL1	90.761	S	1	PPRREPLPSRRDVYLSPRDDGYSTKDSYSSR	X;X;X;X;X;X;X;X;X;X;X;X;X;X;X;Phospho (STY);X;X;X;X;X;X;X;X;X;X;X;X;X;X;X	DVYLS(1)PR	DVY(-56.04)LS(56.04)PR	2	465.21	404350000	70687000	390440000	152900000	101510000	214300000
Q96TA1_S696	Niban-like protein 1	FAM129B	214.94	S	2	SPQPKAAPEASSPPASPLQHLLPGKAVDLGP	Phospho (STY);X;X;X;X;X;X;X;X;X;Phospho (STY);Phospho (STY);X;X;X;Phospho (STY);X;X;X;X;X;X;X;X;X;X;X;X;X;X;X	AAPEAS(0.024)S(0.976)PPAS(1)PLQHLLPGK	AAPEAS(-16.07)S(16.07)PPAS(102.5)PLQHLLPGK	2	1064.5	237290000	146900000	205640000	0	0	0
P38159_S88	RNA-binding motif protein, X chromosome;RNA-binding motif protein, X chromosome, N-terminally processed	RBMX	160.78	S	1	SLDGKAIKVEQATKPSFESGRRGPPPPPRSR	X;X;X;X;X;X;X;X;X;X;X;X;X;X;X;Phospho (STY);X;X;X;X;X;X;X;X;X;X;X;X;X;X;X	VEQAT(0.001)KPS(0.964)FES(0.035)GR	VEQAT(-28.63)KPS(14.43)FES(-14.43)GR	3	505.899	34792000	34481000	0	0	0	0
P38432_S566	Coilin	COIL	174.39	S	1	TVFWKELIDPRLIIESPSNTSSTEPA_____	X;X;X;X;X;X;X;X;X;X;X;X;X;X;X;Phospho (STY);X;X;X;X;X;X;X;X;X;X;X;X;X;X;X	LIIES(0.908)PS(0.072)NT(0.02)SSTEPA	LIIES(11.01)PS(-11.01)NT(-16.48)S(-42.72)S(-47.47)T(-47.47)EPA	2	813.369	30574000	0	0	25474000	0	0
P38432_S271	Coilin	COIL	144.8	S	1	SISDGPSKVTLEARNSSEKLPTELSKEEPST	X;X;X;X;X;X;X;X;X;X;X;X;X;X;X;Phospho (STY);X;X;X;X;X;X;X;X;X;X;X;X;X;X;X	NS(0.828)S(0.172)EKLPTELSK	NS(6.83)S(-6.83)EKLPT(-79.5)ELS(-109.27)K	2	706.837	24467000	11653000	18098000	11643000	0	0
Q99590_S608	Protein SCAF11	SCAF11	171.14	S	1	TEHKDFTLKTEELIESPKLESSEGEIIQTVD	X;X;X;X;X;X;X;X;X;X;X;X;X;X;X;Phospho (STY);X;X;X;X;X;X;X;X;X;X;X;X;X;X;X	TEELIES(1)PK	T(-93.05)EELIES(93.05)PK	2	563.257	69744000	34318000	59441000	0	0	0
P39023_S13	60S ribosomal protein L3	RPL3	138.22	S	1	___MSHRKFSAPRHGSLGFLPRKRSSRHRGK	X;X;X;X;X;X;X;X;X;X;X;X;X;X;X;Phospho (STY);X;X;X;X;X;X;X;X;X;X;X;X;X;X;X	HGS(1)LGFLPR	HGS(88.06)LGFLPR	3	532.258	0	45578000	71729000	40679000	31779000	32929000
Q99733_S125	Nucleosome assembly protein 1-like 4	NAP1L4	564.5	S	1	ITGDVEPTDAESEWHSENEEEEKLAGDMKSK	X;X;X;X;X;X;X;X;X;X;X;X;X;X;X;Phospho (STY);X;X;X;X;X;X;X;X;X;X;X;X;X;X;X	EFITGDVEPTDAESEWHS(1)ENEEEEK	EFIT(-286.69)GDVEPT(-232.2)DAES(-100.57)EWHS(100.57)ENEEEEK	2	1006.07	1094000000	490130000	492610000	0	0	0
Q99959_S151	Plakophilin-2	PKP2	118.52	S	1	VEERSLRHPLRRLEISPDSSPERAHYTHSDY	X;X;X;X;X;X;X;X;X;X;X;X;X;X;X;Phospho (STY);X;X;Phospho (STY);X;X;X;X;X;X;X;X;X;X;X;X	LEIS(1)PDS(0.637)S(0.364)PER	LEIS(34.39)PDS(2.43)S(-2.43)PER	2	695.27	19472000	27122000	18684000	0	0	0
P39880_S1496	Homeobox protein cut-like 1	CUX1	65.092	S	1	AANLNSIIHRLEKAASREEPIEWEF______	X;X;X;X;X;X;X;X;X;X;X;X;X;X;X;Phospho (STY);X;X;X;X;X;X;X;X;X;X;X;X;X;X;X	AAS(1)REEPIEWEF	AAS(65.09)REEPIEWEF	2	772.327	18720000	0	0	0	0	0
P40222_S515	Alpha-taxilin	TXLNA	205.12	S	1	GPERRPEGPGAQAPSSPRVTEAPCYPGAPST	X;X;X;X;X;X;X;X;X;X;X;X;X;X;X;Phospho (STY);X;X;X;X;X;X;X;X;X;X;X;X;X;X;X	RPEGPGAQAPSS(1)PR	RPEGPGAQAPS(-40.31)S(40.31)PR	2	743.844	0	0	98266000	49469000	0	59236000
P40222_S35	Alpha-taxilin	TXLNA	80.484	S	1	PGQPEAGPEGAQERPSQAAPAVEAEGPGSSQ	X;X;X;X;X;X;X;X;X;X;X;X;X;X;X;Phospho (STY);X;X;X;X;X;X;X;X;X;X;X;X;X;X;X	S(0.102)S(0.102)PGQPEAGPEGAQERPS(0.795)QAAPAVEAEGPGSSQAPR	S(-8.9)S(-8.9)PGQPEAGPEGAQERPS(8.9)QAAPAVEAEGPGS(-61.26)S(-65.93)QAPR	4	891.905	37304000	0	0	0	24666000	0
P40425_S151	Pre-B-cell leukemia transcription factor 2	PBX2	161.38	S	1	SAAAAAAAAASGGGVSPDNSIEHSDYRSKLA	X;X;X;X;X;X;X;X;X;X;X;X;X;X;X;Phospho (STY);X;X;X;X;X;X;X;X;X;X;X;X;X;X;X	GGGSAAAAAAAAAS(0.003)GGGVS(0.983)PDNS(0.013)IEHSDYR	GGGS(-133.05)AAAAAAAAAS(-24.77)GGGVS(18.66)PDNS(-18.66)IEHS(-42.03)DY(-93.31)R	3	918.73	0	0	11344000	0	0	0
P40763_S727	Signal transducer and activator of transcription 3	STAT3	50.783	S	1	CVTPTTCSNTIDLPMSPRTLDSLMQFGNNGE	X;X;X;X;X;X;X;X;X;X;X;X;X;X;X;Phospho (STY);X;X;X;X;X;X;X;X;X;X;X;X;X;X;X	FICVTPTTCSNTIDLPMS(0.999)PR	FICVT(-35.69)PT(-35.85)T(-35.85)CS(-35.85)NT(-35.85)IDLPMS(35.69)PR	3	797.358	49138000	0	0	0	0	0
P40818_S392	Ubiquitin carboxyl-terminal hydrolase 8	USP8	101.75	S	1	ISTPVEPVAASKSDVSPIIQPVPSIKNVPQI	X;X;X;X;X;X;X;X;X;X;X;X;X;X;X;Phospho (STY);X;X;X;X;X;X;X;X;X;X;X;X;X;X;X	S(0.062)DVS(0.938)PIIQPVPSIK	S(-11.76)DVS(11.76)PIIQPVPS(-90.65)IK	2	780.408	8848200	0	0	0	0	0
P40818_S452	Ubiquitin carboxyl-terminal hydrolase 8	USP8	52.909	S	1	SGKVIPDRSTKPVVFSPTLMLTDEEKARIHA	X;X;X;X;X;X;X;X;X;X;X;X;X;X;X;Phospho (STY);X;X;X;X;X;X;X;X;X;X;X;X;X;X;X	S(0.009)T(0.009)KPVVFS(0.942)PT(0.038)LMLT(0.003)DEEK	S(-20.2)T(-20.2)KPVVFS(13.98)PT(-13.98)LMLT(-25.59)DEEK	3	701.342	0	3455800	0	0	0	0
Q9BRD0_S271	BUD13 homolog	BUD13	209.36	S	1	LGSSDTQQLRRARHDSPDLAPNVTYSLPRTK	X;X;X;X;X;X;X;X;X;X;X;X;X;X;X;Phospho (STY);X;X;X;X;X;X;X;X;X;X;X;X;X;X;X	HDS(1)PDLAPNVTYSLPR	HDS(137.83)PDLAPNVT(-137.83)Y(-147.99)S(-149.95)LPR	2	931.428	16060000	33192000	32869000	0	0	0
P40855_S147	Peroxisomal biogenesis factor 19	PEX19	399.85	S	1	TLSGLAKNATDLQNSSMSEEELTKAMEGLGM	X;X;X;X;X;X;X;X;X;X;X;X;X;X;X;Phospho (STY);X;X;X;X;X;X;X;X;X;X;X;X;X;X;X	NATDLQNSS(1)MSEEELTK	NAT(-269.05)DLQNS(-43.33)S(39.04)MS(-39.04)EEELT(-87.57)K	2	988.911	58476000	78037000	33014000	39196000	29249000	22330000
P40939_S756	Trifunctional enzyme subunit alpha, mitochondrial;Long-chain enoyl-CoA hydratase;Long chain 3-hydroxyacyl-CoA dehydrogenase	HADHA	140.59	S	1	GKQFTPCQLLADHANSPNKKFYQ________	X;X;X;X;X;X;X;X;X;X;X;X;X;X;X;Phospho (STY);X;X;X;X;X;X;X;X;X;X;X;X;X;X;X	QFTPCQLLADHANS(1)PNKK	QFT(-100.93)PCQLLADHANS(100.93)PNKK	3	717.001	0	0	0	0	17545000	21283000
P41161_S94	ETS translocation variant 5	ETV5	52.268	S	1	VLHAPPPTKIKRELHSPSSELSSCSHEQALG	X;X;X;X;X;X;X;X;X;X;X;X;X;X;X;Phospho (STY);X;X;X;X;X;X;X;X;X;X;X;X;X;X;X	ELHS(0.989)PS(0.006)S(0.002)ELS(0.001)S(0.001)CS(0.001)HEQALGANYGEK	ELHS(21.92)PS(-21.92)S(-26.46)ELS(-31.18)S(-31.18)CS(-31.18)HEQALGANY(-40.64)GEK	3	933.064	0	0	0	7379900	0	0
P41162_S159	ETS translocation variant 3	ETV3	70.76	S	1	PTASSRFHFPPLDTHSPTNDVQPGRFSASSL	X;X;X;X;X;X;X;X;X;X;X;X;X;X;X;Phospho (STY);X;X;X;X;X;X;X;X;X;X;X;X;X;X;X	FHFPPLDT(0.097)HS(0.892)PT(0.011)NDVQPGR	FHFPPLDT(-9.62)HS(9.62)PT(-19.26)NDVQPGR	3	748.007	0	0	0	3451200	0	0
P41162_S245	ETS translocation variant 3	ETV3	135.86	S	1;2	MLPLFARPGMYPDPHSPFAVSPIPGRGGVLN	X;X;X;X;X;X;X;X;X;X;X;X;X;X;X;Phospho (STY);X;X;X;X;Phospho (STY);X;X;X;X;X;X;X;X;X;X	PGMYPDPHS(1)PFAVSPIPGR	PGMY(-82.08)PDPHS(51.68)PFAVS(-51.68)PIPGR	3	701.324	0	17015000	0	0	0	0
P41162_S250	ETS translocation variant 3	ETV3	72.033	S	2	ARPGMYPDPHSPFAVSPIPGRGGVLNVPISP	X;X;X;X;X;X;X;X;X;X;Phospho (STY);X;X;X;X;Phospho (STY);X;X;X;X;X;X;X;X;X;X;X;X;X;X;X	PGMYPDPHS(1)PFAVS(1)PIPGR	PGMY(-42.12)PDPHS(42.12)PFAVS(51.83)PIPGR	3	727.979	14028000	0	0	0	0	0
P41182_S404	B-cell lymphoma 6 protein	BCL6	57.427	S	1	NAKPEGPEQAELGRLSPRAYTAPPACQPPME	X;X;X;X;X;X;X;X;X;X;X;X;X;X;X;Phospho (STY);X;X;X;X;X;X;X;X;X;X;X;X;X;X;X	FIVLNS(0.004)LNQNAKPEGPEQAELGRLS(0.996)PR	FIVLNS(-23.63)LNQNAKPEGPEQAELGRLS(23.63)PR	4	765.143	8997000	0	0	0	0	0
Q9BRG2_S201	SH2 domain-containing protein 3A	SH2D3A	142.32	S	1	KAPAPLGTVADSLRASDGQLQAKAPTKPPRT	X;X;X;X;X;X;X;X;X;X;X;X;X;X;X;Phospho (STY);X;X;X;X;X;X;X;X;X;X;X;X;X;X;X	APAPLGTVADS(0.121)LRAS(0.879)DGQLQAK	APAPLGT(-51.26)VADS(-8.6)LRAS(8.6)DGQLQAK	3	749.377	36811000	29698000	29292000	0	0	0
P41227_S182	N-alpha-acetyltransferase 10	NAA10	171.56	S	1	KGRHVVLGAIENKVESKGNSPPSSGEACREE	X;X;X;X;X;X;X;X;X;X;X;X;X;X;X;Phospho (STY);X;X;X;X;X;X;X;X;X;X;X;X;X;X;X	HVVLGAIENKVES(1)K	HVVLGAIENKVES(171.56)K	3	534.947	40230000	0	30073000	0	0	0
P41252_S1047	Isoleucine--tRNA ligase, cytoplasmic	IARS	209.3	S	1	FIFTTIKAPLKPYPVSPSDKVLIQEKTQLKG	X;X;X;X;X;X;X;X;X;X;X;X;X;X;X;Phospho (STY);X;X;X;X;X;X;X;X;X;X;X;X;X;X;X	APLKPYPVS(0.997)PS(0.003)DK	APLKPY(-85.94)PVS(25.89)PS(-25.89)DK	2	739.868	42780000	39655000	22007000	28687000	23540000	20330000
P41440_S5	Folate transporter 1	SLC19A1	43.604	S	1	___________MVPSSPAVEKQVPVEPGPDP	X;X;X;X;X;X;X;X;X;X;X;X;X;X;X;Phospho (STY);X;X;X;X;X;X;X;X;X;X;X;X;X;X;X	MVPS(0.08)S(0.92)PAVEK	MVPS(-10.61)S(10.61)PAVEK	2	583.762	0	0	0	0	3842600	0
P41970_S396	ETS domain-containing protein Elk-3	ELK3	53.001	S	1	NGHMPVPIPSLDRAASPVLLSSNSQKS____	X;X;X;X;X;X;X;X;X;X;X;X;X;X;X;Phospho (STY);X;X;X;X;X;X;X;X;X;X;X;X;X;X;X	AAS(1)PVLLSSNSQK	AAS(42.69)PVLLS(-42.69)S(-46.4)NS(-46.4)QK	2	691.34	0	0	0	0	0	3773100
Q9BTC0_S1040	Death-inducer obliterator 1	DIDO1	182.33	S	1	LSVPPSPNISTSESRSPPEGDTTLFLSRLST	X;X;X;X;X;X;X;X;X;X;X;X;X;X;X;Phospho (STY);X;X;X;X;X;X;X;X;X;X;X;X;X;X;X	S(1)PPEGDTTLFLSR	S(100.42)PPEGDT(-100.42)T(-114.05)LFLS(-162.09)R	2	750.343	12486000	18370000	24626000	0	0	0
P42166_S66	Lamina-associated polypeptide 2, isoform alpha;Thymopoietin;Thymopentin;Lamina-associated polypeptide 2, isoforms beta/gamma;Thymopoietin;Thymopentin	TMPO	213.35	S	1;2	PPLPAGTNSKGPPDFSSDEEREPTPVLGSGA	X;X;X;X;X;X;X;X;X;X;X;X;X;X;X;Phospho (STY);Phospho (STY);X;X;X;X;X;X;X;X;X;X;X;X;X;X	GPPDFS(1)S(1)DEEREPTPVLGSGAAAAGR	GPPDFS(85.12)S(73.08)DEEREPT(-73.08)PVLGS(-160.25)GAAAAGR	3	910.72	169970000	47069000	58148000	0	0	0
P42166_S67	Lamina-associated polypeptide 2, isoform alpha;Thymopoietin;Thymopentin;Lamina-associated polypeptide 2, isoforms beta/gamma;Thymopoietin;Thymopentin	TMPO	243.86	S	1;2	PLPAGTNSKGPPDFSSDEEREPTPVLGSGAA	X;X;X;X;X;X;X;X;X;X;X;X;X;X;Phospho (STY);Phospho (STY);X;X;X;X;X;X;X;X;X;X;X;X;X;X;X	GPPDFS(1)S(1)DEEREPTPVLGSGAAAAGR	GPPDFS(79.01)S(73.8)DEEREPT(-73.8)PVLGS(-148.45)GAAAAGR	3	910.72	169970000	47069000	58148000	0	0	0
P42166_S351	Lamina-associated polypeptide 2, isoform alpha;Thymopoietin;Thymopentin	TMPO	284.51	S	1	GIQPLCPERSHISDQSPLSSKRKALEESESS	X;X;X;X;X;X;X;X;X;X;X;X;X;X;X;Phospho (STY);X;X;X;X;X;X;X;X;X;X;X;X;X;X;X	SHISDQS(1)PLSSK	S(-149.22)HIS(-93.1)DQS(55.2)PLS(-55.2)S(-63.71)K	2	683.306	47135000	100640000	85772000	25696000	43299000	51578000
P42166_S310	Lamina-associated polypeptide 2, isoform alpha;Thymopoietin;Thymopentin	TMPO	102.28	S	1	SSQPEHSAMLVSTAASPSLIKETTTGYYKDI	X;X;X;X;X;X;X;X;X;X;X;X;X;X;X;Phospho (STY);X;X;X;X;X;X;X;X;X;X;X;X;X;X;X	SSSSSSQPEHSAMLVS(0.001)T(0.003)AAS(0.904)PS(0.092)LIK	S(-87.23)S(-87.23)S(-87.23)S(-87.23)S(-87.23)S(-87.23)QPEHS(-65.07)AMLVS(-30.2)T(-25.04)AAS(9.92)PS(-9.92)LIK	2	1285.1	0	0	0	19164000	9876500	0
P42166_S306	Lamina-associated polypeptide 2, isoforms beta/gamma;Thymopoietin;Thymopentin	TMPO	76.176	S	1	ESLVVNRVTGNFKHASPILPITEFSDIPRRA	X;X;X;X;X;X;X;X;X;X;X;X;X;X;X;Phospho (STY);X;X;X;X;X;X;X;X;X;X;X;X;X;X;X	HAS(1)PILPITEFSDIPR	HAS(51.71)PILPIT(-51.71)EFS(-64.95)DIPR	3	624.98	3602000	0	0	0	0	0
P42166_S180	Lamina-associated polypeptide 2, isoforms beta/gamma;Thymopoietin;Thymopentin	TMPO	117.03	S	2	ISSSAENTRQNGSNDSDRYSDNEEDSKIELK	X;X;Phospho (STY);Phospho (STY);X;X;X;X;X;X;X;X;X;X;X;Phospho (STY);X;X;X;Phospho (STY);X;X;X;X;X;X;X;X;X;X;X	QNGS(0.027)NDS(0.96)DRY(0.016)S(0.998)DNEEDSKIELK	QNGS(-15.54)NDS(15.54)DRY(-18.55)S(26.38)DNEEDS(-49.76)KIELK	3	901.687	0	53642000	72220000	0	0	0
Q9BUR4_S114	Telomerase Cajal body protein 1	WRAP53	132.55	S	1	SENTSLPAEEANGSLSEEEANGPELGSGKAM	X;X;X;X;X;X;X;X;X;X;X;X;X;X;X;Phospho (STY);X;X;X;X;X;X;X;X;X;X;X;X;X;X;X	IEEQELSENTSLPAEEANGS(0.011)LS(0.989)EEEANGPELGSGK	IEEQELS(-85.59)ENT(-63.96)S(-59.25)LPAEEANGS(-19.4)LS(19.4)EEEANGPELGS(-58.69)GK	3	1242.21	12516000	10467000	14514000	0	0	0
P42566_S796	Epidermal growth factor receptor substrate 15	EPS15	245.56	S	1	PCPLPPGKRSINKLDSPDPFKLNDPFQPFPG	X;X;X;X;X;X;X;X;X;X;X;X;X;X;X;Phospho (STY);X;X;X;X;X;X;X;X;X;X;X;X;X;X;X	SINKLDS(1)PDPFK	S(-162.21)INKLDS(162.21)PDPFK	2	720.842	13114000	7448300	7669700	6461800	2322900	0
Q9BUR4_S26	Telomerase Cajal body protein 1	WRAP53	206.65	S	1;2	PDCCPSDQDPAPAHPSPHASPMNKNADSELM	X;X;X;X;X;X;X;X;X;X;X;X;X;X;X;Phospho (STY);X;X;X;Phospho (STY);X;X;X;X;X;X;X;X;X;X;X	TLETQPLAPDCCPS(0.001)DQDPAPAHPS(0.999)PHAS(1)PMNK	T(-119.43)LET(-111.24)QPLAPDCCPS(-32.04)DQDPAPAHPS(32.04)PHAS(51.86)PMNK	3	1209.5	29551000	27134000	23982000	0	0	0
Q9BUR4_S30	Telomerase Cajal body protein 1	WRAP53	144.18	S	2	PSDQDPAPAHPSPHASPMNKNADSELMPPPP	X;X;X;X;X;X;X;X;X;X;X;Phospho (STY);X;X;X;Phospho (STY);X;X;X;X;X;X;X;X;X;X;X;X;X;X;X	TLETQPLAPDCCPS(0.001)DQDPAPAHPS(0.999)PHAS(1)PMNK	T(-119.43)LET(-111.24)QPLAPDCCPS(-32.04)DQDPAPAHPS(32.04)PHAS(51.86)PMNK	3	1209.5	29551000	27134000	23982000	0	0	0
P42677_S11	40S ribosomal protein S27	RPS27	208.28	S	1	_____MPLAKDLLHPSPEEEKRKHKKKRLVQ	X;X;X;X;X;X;X;X;X;X;X;X;X;X;X;Phospho (STY);X;X;X;X;X;X;X;X;X;X;X;X;X;X;X	DLLHPS(1)PEEEKR	DLLHPS(82.35)PEEEKR	3	510.571	11019000	20813000	6682600	5727700	0	10750000
P42677_S78	40S ribosomal protein S27;40S ribosomal protein S27-like	RPS27;RPS27L	140.49	S	1	LCQPTGGKARLTEGCSFRRKQH_________	X;X;X;X;X;X;X;X;X;X;X;X;X;X;X;Phospho (STY);X;X;X;X;X;X;X;X;X;X;X;X;X;X;X	LTEGCS(1)FR	LT(-75.83)EGCS(75.83)FR	2	525.21	155550000	205110000	0	76801000	105770000	83307000
P42677_S27	40S ribosomal protein S27;40S ribosomal protein S27-like	RPS27;RPS27L	198.38	S	1	LEEEKKKHKKKRLVQSPNSYFMDVKCPGCYK;PEEEKRKHKKKRLVQSPNSYFMDVKCPGCYK	X;X;X;X;X;X;X;X;X;X;X;X;X;X;X;Phospho (STY);X;X;X;X;X;X;X;X;X;X;X;X;X;X;X	LVQS(1)PNSYFMDVK	LVQS(49.29)PNS(-49.29)Y(-107.56)FMDVK	2	804.362	60898000	53726000	0	0	0	0
P42684_S631	Abelson tyrosine-protein kinase 2	ABL2	135.86	S	1	ASSGSPALPRKQRDKSPSSLLEDAKETCFTR	X;X;X;X;X;X;X;X;X;X;X;X;X;X;X;Phospho (STY);X;X;X;X;X;X;X;X;X;X;X;X;X;X;X	DKS(0.998)PS(0.001)SLLEDAK	DKS(29.31)PS(-29.31)S(-34.4)LLEDAK	2	685.316	0	0	28427000	0	0	0
Q9BW71_S223	HIRA-interacting protein 3	HIRIP3	235.35	S	2	AKKVEGNKGTKSLKESEQESEEEILAQKKEQ	X;X;X;X;X;X;X;X;X;X;X;X;X;X;X;Phospho (STY);X;X;X;Phospho (STY);X;X;X;X;X;X;X;X;X;X;X	SLKES(1)EQES(1)EEEILAQK	S(-54.12)LKES(54.12)EQES(155.11)EEEILAQK	2	1068.95	33902000	29584000	14009000	0	0	0
Q9BW71_S227	HIRA-interacting protein 3	HIRIP3	235.35	S	1;2	EGNKGTKSLKESEQESEEEILAQKKEQREEE	X;X;X;X;X;X;X;X;X;X;X;Phospho (STY);X;X;X;Phospho (STY);X;X;X;X;X;X;X;X;X;X;X;X;X;X;X	SLKES(1)EQES(1)EEEILAQK	S(-54.12)LKES(54.12)EQES(155.11)EEEILAQK	2	1068.95	33902000	29584000	14009000	0	0	0
P42695_S1384	Condensin-2 complex subunit D3	NCAPD3	166.9	S	1	RSRSLGVLPFTLNSGSPEKTCSQVSSYSLEQ	X;X;X;X;X;X;X;X;X;X;X;X;X;X;X;Phospho (STY);X;X;X;X;X;X;X;X;X;X;X;X;X;X;X	SLGVLPFTLNS(0.146)GS(0.854)PEK	S(-157.86)LGVLPFT(-45.67)LNS(-7.69)GS(7.69)PEK	2	863.427	12570000	0	0	0	0	0
P42696_S14	RNA-binding protein 34	RBM34	64.842	S		__MALEGMSKRKRKRSVQEGENPDDGVRGSP	X;X;X;X;X;X;X;X;X;X;X;X;X;X;X;Phospho (STY);X;X;X;X;X;X;X;X;X;X;X;X;X;X;X	S(1)VQEGENPDDGVR	S(64.84)VQEGENPDDGVR	2	741.299	0	13703000	13592000	0	0	0
P42696_S28	RNA-binding protein 34	RBM34	141.7	S	1	RSVQEGENPDDGVRGSPPEDYRLGQVASSLF	X;Phospho (STY);X;X;X;X;X;X;X;X;X;X;X;X;X;Phospho (STY);X;X;X;X;X;X;X;X;X;X;X;X;X;X;X	SVQEGENPDDGVRGS(1)PPEDYR	S(-90.13)VQEGENPDDGVRGS(73.29)PPEDY(-73.29)R	2	794.999	81292000	0	84388000	0	0	0
P43243_S234	Matrin-3	MATR3	56.25	S	1	YEDDRLRDGERCRDDSFFGETSHNYHKFDSE	X;X;X;X;X;X;X;X;X;X;X;X;X;X;X;Phospho (STY);X;X;X;X;X;X;X;X;X;X;X;X;X;X;X	DDS(0.996)FFGET(0.002)S(0.001)HNYHK	DDS(26.28)FFGET(-26.28)S(-28.93)HNY(-50.14)HK	3	588.561	0	0	10727000	0	0	0
P43243_S206	Matrin-3	MATR3	60.034	S	1	DRGPSLNPVLDYDHGSRSQESGYYDRMDYED	X;X;X;X;X;X;X;X;X;X;X;X;X;X;X;Phospho (STY);X;X;X;X;X;X;X;X;X;X;X;X;X;X;X	GPSLNPVLDYDHGS(1)R	GPS(-50.34)LNPVLDY(-42.23)DHGS(42.23)R	3	569.589	0	0	0	3132300	0	0
Q9BWE0_S329	Replication initiator 1	REPIN1	71.091	S	1	HKRSEGSAQAAPGPGSPQLPAGPQESAAEPT	X;X;X;X;X;X;X;X;X;X;X;X;X;X;X;Phospho (STY);X;X;X;X;X;X;X;X;X;X;X;X;X;X;X	S(0.01)EGS(0.01)AQAAPGPGS(0.979)PQLPAGPQES(0.001)AAEPTPAVPLKPAQEPPPGAPPEHPQDPIEAPPSLYSCDDCGR	S(-19.77)EGS(-19.77)AQAAPGPGS(19.77)PQLPAGPQES(-31.44)AAEPT(-50.1)PAVPLKPAQEPPPGAPPEHPQDPIEAPPS(-68.96)LY(-68.99)S(-68.96)CDDCGR	5	1348.22	29838000	44336000	41019000	0	0	0
P43243_S157	Matrin-3	MATR3	71.085	S		LLQLKRRRTEEGPTLSYGRDGRSATREPPYR	X;X;X;X;X;X;X;X;X;X;X;X;X;X;X;Phospho (STY);X;X;X;X;X;X;X;X;X;X;X;X;X;X;X	TEEGPT(0.05)LS(0.95)YGR	T(-67.5)EEGPT(-12.81)LS(12.81)Y(-33.74)GR	2	645.274	0	0	4468600	0	0	0
P43307_S268	Translocon-associated protein subunit alpha	SSR1	198.52	S	1	MSWIPQETLNQINKASPRRLPRKRAQKRSVG	X;X;X;X;X;X;X;X;X;X;X;X;X;X;X;Phospho (STY);X;X;X;X;X;X;X;X;X;X;X;X;X;X;X	VEMGTSSQNDVDMSWIPQETLNQINKAS(1)PR	VEMGT(-191.07)S(-179.44)S(-177.22)QNDVDMS(-120.76)WIPQET(-52.62)LNQINKAS(52.62)PR	3	1152.53	16608000	0	0	0	0	0
P43487_S60	Ran-specific GTPase-activating protein	RANBP1	84.352	S		EEELFKMRAKLFRFASENDLPEWKERGTGDV	X;X;X;X;X;X;X;X;X;X;X;X;X;X;X;Phospho (STY);X;X;X;X;X;X;X;X;X;X;X;X;X;X;X	FAS(1)ENDLPEWK	FAS(84.35)ENDLPEWK	2	708.298	38129000	0	0	0	0	0
P43490_S472	Nicotinamide phosphoribosyltransferase	NAMPT	169.99	S	1	LLHTVFKNGKVTKSYSFDEIRKNAQLNIELE	X;X;X;X;X;X;X;X;X;X;X;X;X;X;X;Phospho (STY);X;X;X;X;X;X;X;X;X;X;X;X;X;X;X	SYS(1)FDEIRK	S(-61.44)Y(-71.5)S(61.44)FDEIRK	2	612.768	0	63755000	0	26552000	44998000	36329000
Q9BY89_S1488	Uncharacterized protein KIAA1671	KIAA1671	135.04	S	1	KEDAPQEKERPLQQVSPVASVPWRSHSFCKD	X;X;X;X;X;X;X;X;X;X;X;X;X;X;X;Phospho (STY);X;X;X;X;X;X;X;X;X;X;X;X;X;X;X	ERPLQQVS(1)PVASVPWR	ERPLQQVS(61.93)PVAS(-61.93)VPWR	3	643.663	12794000	7969400	11339000	0	0	0
P46013_S579	Antigen KI-67	MKI67	203.2	S	1	GSEIHVEVKAQSLVISPPAPSPRKTPVASDQ	X;X;X;X;X;X;X;X;X;X;X;X;X;X;X;Phospho (STY);X;X;X;X;X;X;X;X;X;X;X;X;X;X;X	AQSLVIS(1)PPAPSPR	AQS(-65.48)LVIS(39.3)PPAPS(-39.3)PR	2	750.385	71101000	0	0	37906000	24749000	26847000
P46013_S584	Antigen KI-67	MKI67	159.4	S	1	VEVKAQSLVISPPAPSPRKTPVASDQRRRSC	X;X;X;X;X;X;X;X;X;X;X;X;X;X;X;Phospho (STY);X;X;X;X;X;X;X;X;X;X;X;X;X;X;X	AQSLVIS(0.004)PPAPS(0.996)PR	AQS(-102.8)LVIS(-24.26)PPAPS(24.26)PR	2	750.385	0	28953000	0	0	0	0
P46013_S1098	Antigen KI-67	MKI67	64.104	S		TGMKKWPRTPKEEAQSLEDLAGFKELFQTPG	X;X;X;X;X;X;X;X;X;X;X;X;X;X;X;Phospho (STY);X;X;X;X;X;X;X;X;X;X;X;X;X;X;X	EEAQS(1)LEDLAGFK	EEAQS(46.7)LEDLAGFK	2	758.832	18172000	7843000	0	0	0	0
Q9BYX4_S301	Interferon-induced helicase C domain-containing protein 1	IFIH1	74.568	S	1	TMGSDSDEENVAARASPEPELQLRPYQMEVA	X;X;X;X;X;X;X;X;X;X;X;X;X;X;X;Phospho (STY);X;X;X;X;X;X;X;X;X;X;X;X;X;X;X	AS(1)PEPELQLRPYQMEVAQPALEGK	AS(63.91)PEPELQLRPY(-63.91)QMEVAQPALEGK	3	921.114	29344000	18590000	28760000	0	0	0
Q9BZF1_S14	Oxysterol-binding protein-related protein 8	OSBPL8	332.22	S	1	__MEGGLADGEPDRTSLLGDSKDVLGPSTVV	X;X;X;X;X;X;X;X;X;X;X;X;X;X;X;Phospho (STY);X;X;X;X;X;X;X;X;X;X;X;X;X;X;X	MEGGLADGEPDRT(0.007)S(0.993)LLGDSK	MEGGLADGEPDRT(-21.73)S(21.73)LLGDS(-54.03)K	2	1085.47	57568000	51480000	41099000	0	0	0
Q9BZL6_S375	Serine/threonine-protein kinase D2	PRKD2	134.99	S	1	HASEEEEGEGGKAQSSLGYIPLMRVVQSVRH	X;X;X;X;X;X;X;X;X;X;X;X;X;X;X;Phospho (STY);X;X;X;X;X;X;X;X;X;X;X;X;X;X;X	AQS(0.014)S(0.986)LGYIPLMR	AQS(-18.45)S(18.45)LGY(-70.34)IPLMR	2	708.341	27300000	23065000	29839000	0	0	0
P46013_S2344	Antigen KI-67	MKI67	62.792	S		DKPTTDEKTTKIACKSPQPDPVDTPASTKQR	X;X;X;X;X;X;X;X;X;X;X;X;X;X;X;Phospho (STY);X;X;X;X;X;X;X;X;X;X;X;X;X;X;X	IACKS(1)PQPDPVDTPASTK	IACKS(44.15)PQPDPVDT(-44.15)PAS(-45.22)T(-44.64)K	2	996.461	59547000	43737000	0	0	0	19241000
Q9C0C2_S836	182 kDa tankyrase-1-binding protein	TNKS1BP1	112.15	S		QDRVVGKPAQLGTQRSQEADVQDWEFRKRDS	X;X;X;X;X;X;X;X;X;X;X;X;X;X;X;Phospho (STY);X;X;X;X;X;X;X;X;X;X;X;X;X;X;X	S(1)QEADVQDWEFR	S(71.51)QEADVQDWEFR	2	795.317	23067000	26452000	19344000	0	0	0
P46013_S1253	Antigen KI-67	MKI67	157.85	S	1	EELVAAGKTTKIPCDSPQSDPVDTPTSTKQR	X;X;X;X;X;X;X;X;X;X;X;X;X;X;X;Phospho (STY);X;X;X;X;X;X;X;X;X;X;X;X;X;X;X	IPCDS(1)PQSDPVDTPTSTK	IPCDS(37.45)PQS(-37.45)DPVDT(-100.49)PT(-123.05)S(-126.18)T(-130.51)K	2	1012.93	0	0	12938000	0	0	0
Q9C0C9_S839	E2/E3 hybrid ubiquitin-protein ligase UBE2O	UBE2O	324.31	S	1	LKNMTVEQLLTGSPTSPTVEPEKPTREKKFL	X;X;X;X;X;X;X;X;X;X;X;X;X;X;X;Phospho (STY);X;X;X;X;X;X;X;X;X;X;X;X;X;X;X	NMTVEQLLTGSPT(0.005)S(0.972)PT(0.023)VEPEKPTR	NMT(-159.04)VEQLLT(-88.49)GS(-60.87)PT(-23.12)S(16.2)PT(-16.2)VEPEKPT(-52.35)R	4	673.828	16141000	8961000	13639000	0	0	0
P46013_S2588	Antigen KI-67	MKI67	136.92	S	1	EESMTIDKNTKIPCKSPPPELTDTATSTKRC	X;X;X;X;X;X;X;X;X;X;X;X;X;X;X;Phospho (STY);X;X;X;X;X;X;X;X;X;X;X;X;X;X;X	IPCKS(1)PPPELTDTATSTK	IPCKS(82.96)PPPELT(-82.96)DT(-96.04)AT(-100.18)S(-104.19)T(-104.19)K	3	674.987	0	94468000	53592000	49906000	15232000	27769000
P46013_S2828	Antigen KI-67	MKI67	209.25	S	1	ESMTDDKTTKIPCKSSPELEDTATSSKRRPR	X;X;X;X;X;X;X;X;X;X;X;X;X;X;X;Phospho (STY);X;X;X;X;X;X;X;X;X;X;X;X;X;X;X	IPCKS(0.019)S(0.981)PELEDTATSSK	IPCKS(-17.09)S(17.09)PELEDT(-79.38)AT(-101.07)S(-109.59)S(-117.85)K	2	965.429	52550000	0	0	27580000	25436000	24513000
P46013_S1983	Antigen KI-67	MKI67	183.88	S	1	EESMTDDKITEVSCKSPQPDPVKTPTSSKQR	X;X;X;X;X;X;X;X;X;X;X;X;X;X;X;Phospho (STY);X;X;X;X;X;X;X;X;X;X;X;X;X;X;X	ITEVSCKS(1)PQPDPVK	IT(-104.57)EVS(-65.38)CKS(65.38)PQPDPVK	2	882.916	16733000	17988000	0	8055100	6779900	9112600
Q9C0H2_S496	Protein tweety homolog 3	TTYH3	140.41	S	1	FQNPRCENTPLIGRESPPPSYTSSMRAKYLA	X;X;X;X;X;X;X;X;X;X;X;X;X;X;X;Phospho (STY);X;X;X;X;X;X;X;X;X;X;X;X;X;X;X	CENTPLIGRES(1)PPPSYTSSMR	CENT(-70.46)PLIGRES(46.07)PPPS(-46.07)Y(-75.88)T(-49.33)S(-49.33)S(-49.33)MR	3	820.363	17839000	24591000	24143000	0	0	0
Q9H2Y7_S1370	Zinc finger protein 106	ZNF106	97.441	S	1	LRKKKSLRAAHVPENSDTEQDVLTVKPVRKV	X;X;X;X;X;X;X;X;X;X;X;X;X;X;X;Phospho (STY);X;X;X;X;X;X;X;X;X;X;X;X;X;X;X	AAHVPENS(0.86)DT(0.14)EQDVLTVKPVR	AAHVPENS(7.88)DT(-7.88)EQDVLT(-48.57)VKPVR	3	795.72	46160000	22240000	22605000	0	0	0
P46013_S538	Antigen KI-67	MKI67	66.692	S	1	PNTPLKRGEAPTKRKSLVMHTPPVLKKIIKE	X;X;X;X;X;X;X;X;X;X;X;X;X;X;X;Phospho (STY);X;X;X;X;X;X;X;X;X;X;X;X;X;X;X	S(0.996)LVMHT(0.004)PPVLK	S(24.09)LVMHT(-24.09)PPVLK	2	651.338	0	0	0	2640500	0	0
P46013_S357	Antigen KI-67	MKI67	375.17	S	1	PAKMKTPVQYSQQQNSPQKHKNKDLYTTGRR	X;X;X;X;X;X;X;X;X;X;X;X;X;X;X;Phospho (STY);X;X;X;X;X;X;X;X;X;X;X;X;X;X;X	TPVQYSQQQNS(1)PQK	T(-318.16)PVQY(-246.82)S(-165.95)QQQNS(165.95)PQK	2	856.886	0	126960000	0	0	85902000	113130000
Q9H330_S332	Transmembrane protein 245	TMEM245	268.31	S	1	LSTSPSPSSPSPTSPSPTLGRRRPEIGTFLR	X;X;X;X;X;X;X;X;X;X;X;X;X;X;X;Phospho (STY);X;X;X;X;X;X;X;X;X;X;X;X;X;X;X	GESAPTLSTSPSPSSPSPTS(0.006)PS(0.96)PT(0.034)LGR	GES(-181.77)APT(-163.12)LS(-144.57)T(-127.94)S(-107.92)PS(-102.94)PS(-75.45)S(-77.65)PS(-56.71)PT(-33.91)S(-22.27)PS(14.46)PT(-14.46)LGR	2	1331.62	15713000	8463400	14387000	0	0	0
P46019_S865	Phosphorylase b kinase regulatory subunit alpha, liver isoform	PHKA2	72.321	S	1	QLTVGLPPEPREKIISAPLPPEELTKLIYEA	X;X;X;X;X;X;X;X;X;X;X;X;X;X;X;Phospho (STY);X;X;X;X;X;X;X;X;X;X;X;X;X;X;X	IIS(1)APLPPEELTK	IIS(52.31)APLPPEELT(-52.31)K	2	744.391	0	5705400	0	0	0	0
P46019_S1015	Phosphorylase b kinase regulatory subunit alpha, liver isoform	PHKA2	68.462	S	1	INRLRSEMKQMTRRFSADEQFFSVGQAASSS	X;X;X;X;X;X;X;X;X;X;X;X;X;X;X;Phospho (STY);X;X;X;X;X;X;X;X;X;X;X;X;X;X;X	RFS(1)ADEQFFSVGQAASSSAHSSK	RFS(36.74)ADEQFFS(-36.74)VGQAAS(-61.54)S(-63.29)S(-64.69)AHS(-67.51)S(-66.77)K	3	837.703	14765000	10113000	0	0	0	0
Q9H3P2_S363	Negative elongation factor A	NELFA	100.27	S	1	SSREASRPPEEPSAPSPTLPAQFKQRAPMYN	X;X;X;X;X;X;X;X;X;X;X;X;X;X;X;Phospho (STY);X;X;X;X;X;X;X;X;X;X;X;X;X;X;X	EASRPPEEPSAPS(0.99)PT(0.01)LPAQFK	EAS(-67.49)RPPEEPS(-40.64)APS(20.14)PT(-20.14)LPAQFK	3	772.702	60931000	38351000	38941000	0	0	0
P46020_S729	Phosphorylase b kinase regulatory subunit alpha, skeletal muscle isoform	PHKA1	148.89	S	1	VHMYLPTKLFQASRPSFNLLDSPHPRQENQV	X;X;X;X;X;X;X;X;X;X;X;X;X;X;X;Phospho (STY);X;X;X;X;X;X;X;X;X;X;X;X;X;X;X	LFQAS(0.027)RPS(0.973)FNLLDSPHPR	LFQAS(-15.51)RPS(15.51)FNLLDS(-67.22)PHPR	3	721.356	0	14060000	0	0	0	0
Q9H410_S58	Kinetochore-associated protein DSN1 homolog	DSN1	105.2	S	1	EMNQGVSEERIHLGSSPKKGGNCDLSHQERL	X;X;X;X;X;X;X;X;X;X;X;X;X;X;X;Phospho (STY);X;X;X;X;X;X;X;X;X;X;X;X;X;X;X	IHLGS(0.162)S(0.838)PK	IHLGS(-7.15)S(7.15)PK	2	459.726	14292000	32729000	32868000	0	0	0
Q9H467_S110	CUE domain-containing protein 2	CUEDC2	108.86	S	1	NLQPQSSGVQGQVPISPEPLQRPEMLKEETR	X;X;X;X;X;X;X;X;X;X;X;X;X;X;X;Phospho (STY);X;X;X;X;X;X;X;X;X;X;X;X;X;X;X	ENLQPQSSGVQGQVPIS(1)PEPLQRPEMLK	ENLQPQS(-67.59)S(-63.18)GVQGQVPIS(63.18)PEPLQRPEMLK	3	1056.19	18046000	21275000	16539000	0	0	0
P46087_S786	Probable 28S rRNA (cytosine(4447)-C(5))-methyltransferase	NOP2	164.53	S	1	QKQNDTPKGPQPPTVSPIRSSRPPPAKRKKS	X;X;X;X;X;X;X;X;X;X;X;X;X;X;X;Phospho (STY);X;X;X;X;X;X;X;X;X;X;X;X;X;X;X	GPQPPTVS(1)PIR	GPQPPT(-33.24)VS(33.24)PIR	2	614.808	273200000	251990000	162230000	177640000	207330000	238130000
P46087_S732	Probable 28S rRNA (cytosine(4447)-C(5))-methyltransferase	NOP2	256.8	S	1	NAPPKGTDTQTPAVLSPSKTQATLKPKDHHQ	X;X;X;X;X;X;X;X;X;X;X;X;X;X;X;Phospho (STY);X;X;X;X;X;X;X;X;X;X;X;X;X;X;X	GTDTQTPAVLS(0.997)PS(0.003)K	GT(-170.68)DT(-106.03)QT(-58)PAVLS(25.27)PS(-25.27)K	2	741.348	344570000	81461000	192120000	163980000	203420000	196050000
P46087_S58	Probable 28S rRNA (cytosine(4447)-C(5))-methyltransferase	NOP2	73.885	S	1	LSSRARKRAAKRRLGSVEAPKTNKSPEAKPL	X;X;X;X;X;X;X;X;X;X;X;X;X;X;X;Phospho (STY);X;X;X;X;X;X;X;X;Phospho (STY);X;X;X;X;X;X	LGS(1)VEAPK	LGS(73.89)VEAPK	2	440.712	0	0	0	0	0	12236000
P46087_S67	Probable 28S rRNA (cytosine(4447)-C(5))-methyltransferase	NOP2	175.19	S	1	AKRRLGSVEAPKTNKSPEAKPLPGKLPKGIS	X;X;X;X;X;X;Phospho (STY);X;X;X;X;X;X;X;X;Phospho (STY);X;X;X;X;X;X;X;X;X;X;X;X;X;X;X	TNKS(1)PEAKPLPGK	T(-59.15)NKS(59.15)PEAKPLPGK	3	482.917	0	0	0	57592000	0	0
P46100_S1061	Transcriptional regulator ATRX	ATRX	70.488	S	1	SKKIRDKTSKKKDELSDYAEKSTGKGDSCDS	X;X;X;X;X;X;X;X;X;X;X;X;X;X;X;Phospho (STY);X;X;X;X;X;X;X;X;X;X;X;X;X;X;X	DELS(0.999)DY(0.001)AEK	DELS(31.47)DY(-31.47)AEK	2	575.221	15769000	0	0	0	0	0
Q9H4M9_S456	EH domain-containing protein 1	EHD1	97.662	S	1	VGKDKPTYDEIFYTLSPVNGKITGANAKKEM	X;X;X;X;X;X;X;X;X;X;X;X;X;X;X;Phospho (STY);X;X;X;X;X;X;X;X;X;X;X;X;X;X;X	DKPTYDEIFYTLS(1)PVNGK	DKPT(-78.59)Y(-79.51)DEIFY(-58.75)T(-36.67)LS(36.67)PVNGK	3	723.005	13674000	4788100	11033000	0	0	0
P46100_S34	Transcriptional regulator ATRX	ATRX	176.77	S	1	HDFLAHSSEESEETSSPPRLAMNQNTDKISG	X;X;X;X;X;X;X;X;X;X;X;X;X;X;X;Phospho (STY);X;X;X;X;X;X;X;X;X;X;X;X;X;X;X	LHDFLAHSSEESEET(0.004)S(0.245)S(0.751)PPR	LHDFLAHS(-105.81)S(-83.04)EES(-43.28)EET(-23.12)S(-4.87)S(4.87)PPR	3	779.001	17426000	0	35566000	0	0	19811000
P46100_S598	Transcriptional regulator ATRX	ATRX	166.6	S	1	TKELYVKLTPVSLSNSPIKGADCQEVPQDKD	X;X;X;X;X;X;X;X;X;X;X;X;X;X;X;Phospho (STY);X;X;X;X;X;X;X;X;X;X;X;X;X;X;X	LTPVSLS(0.005)NS(0.995)PIK	LT(-124.18)PVS(-51.89)LS(-23.18)NS(23.18)PIK	2	668.35	26626000	0	0	0	20843000	17217000
P46108_S83	Adapter molecule crk	CRK	128.5	S	1	RPPVPPSPAQPPPGVSPSRLRIGDQEFDSLP	X;X;X;X;X;X;X;X;X;X;X;X;X;X;X;Phospho (STY);X;X;X;X;X;X;X;X;X;X;X;X;X;X;X	VSHYIINSSGPRPPVPPS(0.022)PAQPPPGVS(0.832)PS(0.146)R	VS(-124.83)HY(-112.89)IINS(-47.85)S(-49.48)GPRPPVPPS(-15.78)PAQPPPGVS(7.55)PS(-7.55)R	3	1052.2	0	10944000	0	0	4956500	5004700
Q9H6F5_S21	Coiled-coil domain-containing protein 86	CCDC86	295.01	S	1	RRSRRLGGLRPESPESLTSVSRTRRALVEFE	X;X;X;X;X;X;X;X;X;X;X;X;X;X;X;Phospho (STY);X;X;X;X;X;X;X;X;X;X;X;X;X;X;X	LGGLRPESPES(0.999)LT(0.001)SVSR	LGGLRPES(-54.61)PES(28.83)LT(-28.83)S(-41.29)VS(-53.59)R	3	622.31	17719000	14273000	11376000	0	0	0
Q9H6S3_S459	Epidermal growth factor receptor kinase substrate 8-like protein 2	EPS8L2	163.22	S	1;2	PIEEVSPVSRQSIRNSQKHSPTSEPTPPGDA	X;X;X;X;X;X;X;X;X;X;X;X;X;X;X;Phospho (STY);X;X;X;X;X;X;X;X;X;X;X;X;X;X;X	NS(0.812)QKHS(0.149)PT(0.018)S(0.018)EPT(0.003)PPGDALPPVSSPHTHR	NS(7.35)QKHS(-7.35)PT(-16.57)S(-16.57)EPT(-24.3)PPGDALPPVS(-79.56)S(-80.67)PHT(-81.35)HR	3	1013.48	39594000	35476000	22959000	0	0	0
P46379_S973	Large proline-rich protein BAG6	BAG6	284.84	S	1;2	QGAERASPEPQRENASPAPGTTAEEAMSRGP	X;X;X;X;X;X;Phospho (STY);X;X;X;X;X;X;X;X;Phospho (STY);X;X;X;X;X;X;X;X;X;X;X;X;X;X;X	ENAS(1)PAPGTTAEEAMSR	ENAS(136.29)PAPGT(-136.29)T(-151.97)AEEAMS(-212.41)R	2	899.869	62166000	49326000	34685000	46062000	22265000	16830000
P46776_S68	60S ribosomal protein L27a	RPL27A	229.48	S	1	FGKVGMKHYHLKRNQSFCPTVNLDKLWTLVS	X;X;X;X;X;X;X;X;X;X;X;X;X;X;X;Phospho (STY);X;X;X;X;X;X;X;X;X;X;X;X;X;X;X	NQS(1)FCPTVNLDK	NQS(115.94)FCPT(-115.94)VNLDK	2	751.821	0	0	92941000	63557000	50009000	53276000
Q9H7Z6_S37	Histone acetyltransferase KAT8	KAT8	186.58	S	2	EPGPGENAAAEGTAPSPGRVSPPTPARGEPE	X;X;X;X;X;X;X;X;X;X;X;X;X;X;X;Phospho (STY);X;X;X;X;Phospho (STY);X;X;X;X;X;X;X;X;X;X	AAQGAAAAVAAGTSGVAGEGEPGPGENAAAEGT(0.008)APS(0.981)PGRVS(0.872)PPT(0.139)PAR	AAQGAAAAVAAGT(-92.18)S(-79.56)GVAGEGEPGPGENAAAEGT(-21.34)APS(18.57)PGRVS(8.31)PPT(-8.31)PAR	4	1085.75	217040000	144130000	122540000	0	0	0
P46779_S115	60S ribosomal protein L28	RPL28	101.66	S	1	NKYRPDLRMAAIRRASAILRSQKPVMVKRKR	X;X;X;X;X;X;X;X;X;X;X;X;X;X;X;Phospho (STY);X;X;X;X;X;X;X;X;X;X;X;X;X;X;X	RAS(1)AILR	RAS(101.66)AILR	2	433.734	11050000	23083000	0	0	0	9371700
P46781_S160	40S ribosomal protein S9	RPS9	124.92	S	1	PSFIVRLDSQKHIDFSLRSPYGGGRPGRVKR	X;Phospho (STY);X;X;X;X;X;X;X;X;X;X;X;X;X;Phospho (STY);X;X;X;X;X;X;X;X;X;X;X;X;X;X;X	HIDFS(1)LR	HIDFS(124.92)LR	2	484.223	0	0	0	3221800	0	0
P46781_S146	40S ribosomal protein S9	RPS9	90.731	S	1	RQRHIRVRKQVVNIPSFIVRLDSQKHIDFSL	X;X;X;X;X;X;X;X;X;X;X;X;X;X;X;Phospho (STY);X;X;X;X;X;X;Phospho (STY);X;X;X;X;X;X;Phospho (STY);X	QVVNIPS(1)FIVR	QVVNIPS(80.98)FIVR	2	676.36	11829000	3172900	0	0	0	0
P46781_S153	40S ribosomal protein S9	RPS9	129.38	S	1	RKQVVNIPSFIVRLDSQKHIDFSLRSPYGGG	X;X;X;X;X;X;X;X;Phospho (STY);X;X;X;X;X;X;Phospho (STY);X;X;X;X;X;X;Phospho (STY);X;X;X;X;X;X;X;X	LDS(1)QKHIDFSLR	LDS(89.35)QKHIDFS(-89.35)LR	3	513.584	13752000	0	15414000	8342500	9641800	7496300
P46783_S146	40S ribosomal protein S10;Putative 40S ribosomal protein S10-like	RPS10;RPS10P5	220.46	S	1	AVPPGADKKAEAGAGSATEFQFRGGFGRGRG	X;X;X;X;X;X;X;X;X;X;X;X;X;X;X;Phospho (STY);X;X;X;X;X;X;X;X;X;X;X;X;X;X;X	AEAGAGS(1)ATEFQFR	AEAGAGS(38.81)AT(-38.81)EFQFR	2	761.322	50567000	18326000	76487000	36652000	16216000	13424000
P46821_S1793	Microtubule-associated protein 1B;MAP1B heavy chain;MAP1 light chain LC1	MAP1B	62.445	S		LSPKSDISPLTPRESSPLYSPTFSDSTSAVK	X;Phospho (STY);X;X;X;X;X;X;X;X;X;X;X;X;X;Phospho (STY);X;X;X;X;X;X;X;X;X;X;X;X;X;X;X	ES(0.109)S(0.891)PLYSPTFSDSTSAVK	ES(-9.14)S(9.14)PLY(-36.92)S(-41.49)PT(-51.76)FS(-58.37)DS(-59.06)T(-59.06)S(-59.06)AVK	2	991.935	0	0	0	6341400	0	0
P46821_S1265	Microtubule-associated protein 1B;MAP1B heavy chain;MAP1 light chain LC1	MAP1B	139.6	S		KVSPSKSPSLSPSPPSPLEKTPLGERSVNFS	X;X;X;X;X;X;X;X;X;X;X;X;X;X;X;Phospho (STY);X;X;X;X;X;X;X;X;X;X;X;X;X;X;X	SPSLSPSPPS(1)PLEK	S(-98.05)PS(-75.63)LS(-43.26)PS(-41.24)PPS(41.24)PLEK	2	751.861	16308000	5859000	17257000	0	7865400	5667800
P46821_S1779	Microtubule-associated protein 1B;MAP1B heavy chain;MAP1 light chain LC1	MAP1B	76.01	S	1	SLTSEKVQSLEGEKLSPKSDISPLTPRESSP	X;X;X;X;X;X;X;X;X;X;X;X;X;X;X;Phospho (STY);X;X;X;X;X;X;X;X;X;X;X;X;X;Phospho (STY);X	VQSLEGEKLS(1)PK	VQS(-49)LEGEKLS(49)PK	2	697.85	0	7181000	0	4538400	0	0
Q9H7Z6_S42	Histone acetyltransferase KAT8	KAT8	186.58	S	1;2	ENAAAEGTAPSPGRVSPPTPARGEPEVTVEI	X;X;X;X;X;X;X;X;X;X;Phospho (STY);X;X;X;X;Phospho (STY);X;X;X;X;X;X;X;X;X;X;X;X;X;X;X	AAQGAAAAVAAGTSGVAGEGEPGPGENAAAEGT(0.064)APS(0.894)PGRVS(0.876)PPT(0.166)PAR	AAQGAAAAVAAGT(-88.36)S(-80.66)GVAGEGEPGPGENAAAEGT(-13.36)APS(10.77)PGRVS(9.1)PPT(-9.1)PAR	3	1447.33	217040000	144130000	122540000	0	0	0
Q9H8G2_S312	Caspase activity and apoptosis inhibitor 1	CAAP1	252.33	S	1	DIEKSVNEILGLAESSPNEPKAATLAVPPPE	X;X;X;X;X;X;X;X;X;X;X;X;X;X;X;Phospho (STY);X;X;X;X;X;X;X;X;X;X;X;X;X;X;X	SVNEILGLAES(0.064)S(0.936)PNEPK	S(-196.99)VNEILGLAES(-11.67)S(11.67)PNEPK	2	932.44	30921000	23517000	21455000	0	0	0
P46937_S21	Transcriptional coactivator YAP1	YAP1	42.374	S	1	QPPPQPAPQGQGQPPSQPPQGQGPPSGPGQP	X;X;X;X;X;X;X;X;X;X;X;X;X;X;X;Phospho (STY);X;X;X;X;X;X;X;X;X;X;X;X;X;X;X	MDPGQQPPPQPAPQGQGQPPS(0.994)QPPQGQGPPS(0.006)GPGQPAPAATQAAPQAPPAGHQIVHVR	MDPGQQPPPQPAPQGQGQPPS(22.23)QPPQGQGPPS(-22.23)GPGQPAPAAT(-39.31)QAAPQAPPAGHQIVHVR	5	1160.36	0	0	0	0	16383000	14584000
Q9H8Y5_S675	Ankyrin repeat and zinc finger domain-containing protein 1	ANKZF1	168.3	S	1	LAAERRLAAQLGAPTSPIPDSAIVNTRRCWS	X;X;X;X;X;X;X;X;X;X;X;X;X;X;X;Phospho (STY);X;X;X;X;X;X;X;X;X;X;X;X;X;X;X	LAAQLGAPT(0.038)S(0.962)PIPDS(0.001)AIVNTR	LAAQLGAPT(-14.08)S(14.08)PIPDS(-32.79)AIVNT(-57.99)R	2	1086.56	10312000	8617700	12067000	0	0	0
P46940_S330	Ras GTPase-activating-like protein IQGAP1	IQGAP1	96.171	S	1	ALEQGDALALFRALQSPALGLRGLQQQNSDW	X;X;X;X;X;X;X;X;X;X;X;X;X;X;X;Phospho (STY);X;X;X;X;X;X;X;X;X;X;X;X;X;X;X	ALQS(1)PALGLR	ALQS(96.17)PALGLR	2	553.292	0	0	0	14412000	12287000	0
P46940_S2	Ras GTPase-activating-like protein IQGAP1	IQGAP1	94.606	S	1	______________MSAADEVDGLGVARPHY	X;X;X;X;X;X;X;X;X;X;X;X;X;X;X;Phospho (STY);X;X;X;X;X;X;X;X;X;X;X;X;X;X;X	S(1)AADEVDGLGVARPHYGSVLDNER	S(91.8)AADEVDGLGVARPHY(-91.8)GS(-92.32)VLDNER	3	883.736	0	0	18044000	0	0	0
P47712_S454	Cytosolic phospholipase A2;Phospholipase A2;Lysophospholipase	PLA2G4A	43.306	S		DESHEPKGTENEDAGSDYQSDNQASWIHRMI	X;X;X;X;X;X;X;X;X;X;X;X;X;X;X;Phospho (STY);X;X;X;X;X;X;X;X;X;X;X;X;X;X;X	GT(0.027)ENEDAGS(0.785)DY(0.153)QS(0.034)DNQAS(0.001)WIHR	GT(-14.63)ENEDAGS(7.09)DY(-7.09)QS(-13.63)DNQAS(-28.45)WIHR	3	854.005	0	0	0	0	9887600	0
Q9H9A7_S284	RecQ-mediated genome instability protein 1	RMI1	125.73	S	1	FTTGSSSNTIPTRQSSFEPEFVISPRPKEEP	X;X;X;X;X;X;X;X;X;X;X;X;X;X;X;Phospho (STY);X;X;X;X;X;X;X;X;X;X;X;X;X;X;X	QS(0.01)S(0.99)FEPEFVISPR	QS(-20.13)S(20.13)FEPEFVIS(-107.34)PR	2	801.864	20949000	12597000	12254000	0	0	0
P47974_S57	Zinc finger protein 36, C3H1 type-like 2	ZFP36L2	129.51	S	1	AAPSSGFAPGFLRRHSASNLHALAHPAPSPG	X;X;X;X;X;X;X;X;X;X;X;X;X;X;X;Phospho (STY);X;X;X;X;X;X;X;X;X;X;X;X;X;X;X	RHS(0.927)AS(0.073)NLHALAHPAPSPGSCSPK	RHS(11.06)AS(-11.06)NLHALAHPAPS(-96.68)PGS(-110.33)CS(-110.08)PK	4	615.54	0	83318000	0	31050000	30706000	42272000
P47974_S426	Zinc finger protein 36, C3H1 type-like 2	ZFP36L2	50.439	S	1	APPSATLPAGAAAPPSPPFSFQLPRRLSDSP	X;X;X;X;X;X;X;X;X;X;X;X;X;X;X;Phospho (STY);X;X;X;X;X;X;X;X;X;X;X;X;X;X;X	SQQQQQQQGLAPPAQPPAPPS(0.035)AT(0.035)LPAGAAAPPS(0.901)PPFS(0.03)FQLPR	S(-47.39)QQQQQQQGLAPPAQPPAPPS(-14.15)AT(-14.15)LPAGAAAPPS(14.15)PPFS(-14.8)FQLPR	4	1085.04	53781000	0	21201000	0	0	0
P48378_S28	DNA-binding protein RFX2	RFX2	156.52	S	1	SVALRPSAAAPPVPASPQRVLVQAASSNPKG	X;X;X;X;X;X;X;X;X;X;X;X;X;X;X;Phospho (STY);X;X;X;X;X;X;X;X;X;X;X;X;X;X;X	MQNSEGGADSPASVALRPS(0.001)AAAPPVPAS(0.999)PQR	MQNS(-137.75)EGGADS(-65.17)PAS(-58.91)VALRPS(-28.75)AAAPPVPAS(28.75)PQR	3	1046.83	0	15935000	0	0	0	0
Q9H9J4_S754	Ubiquitin carboxyl-terminal hydrolase 42	USP42	80.011	S	1	ERGPPEDRDAEPQPGSPAAESLEEPDAAAGL	X;X;X;X;X;X;X;X;X;X;X;X;X;X;X;Phospho (STY);X;X;X;X;X;X;X;X;X;X;X;X;X;X;X	DAEPQPGS(0.981)PAAES(0.019)LEEPDAAAGLSSTK	DAEPQPGS(17.16)PAAES(-17.16)LEEPDAAAGLS(-71.13)S(-70.9)T(-70.9)K	3	902.399	17638000	21269000	21778000	0	0	0
P48634_S1004	Protein PRRC2A	PRRC2A	89.992	S	1	GKLGGPKETPPNGNLSPAPRLRRDYSYERVG	X;X;X;X;X;X;X;X;X;X;X;X;X;X;X;Phospho (STY);X;X;X;X;X;X;X;X;X;X;X;X;X;X;X	ETPPNGNLS(1)PAPR	ET(-67.35)PPNGNLS(67.35)PAPR	2	715.327	39912000	32113000	0	24554000	18398000	19840000
P48634_S1120	Protein PRRC2A	PRRC2A	184.97	S	1	GSETGSETHESDLAPSDKEAPTPKEGTLTQV	X;X;X;X;X;X;X;X;X;X;X;X;X;X;X;Phospho (STY);X;X;X;X;X;X;X;X;X;X;X;X;X;X;X	GSETGSETHESDLAPS(1)DKEAPTPK	GS(-154.79)ET(-124.74)GS(-94.84)ET(-79.37)HES(-69.26)DLAPS(33.79)DKEAPT(-33.79)PK	3	850.701	50393000	34135000	0	20606000	0	0
P48634_S456	Protein PRRC2A	PRRC2A	118.21	S	1	APEDEDEAWRQRRKQSSSEISLAVERARRRR	X;X;X;X;X;X;X;X;X;X;X;X;X;X;X;Phospho (STY);X;X;X;X;X;X;X;X;X;X;X;X;X;X;X	KQS(0.993)S(0.007)SEISLAVER	KQS(21.54)S(-21.54)S(-35.56)EIS(-54.11)LAVER	2	757.367	8454400	4160000	0	0	0	0
P48634_S808	Protein PRRC2A	PRRC2A	189.73	S	1	GDVFTATPAEPRPLTSPLRQAADEDDKGMRS	X;X;X;X;X;X;X;X;X;X;X;X;X;X;X;Phospho (STY);X;X;X;X;X;X;X;X;X;X;X;X;X;X;Phospho (STY)	PLTS(1)PLR	PLT(-41.46)S(41.46)PLR	2	432.223	0	129470000	0	65593000	82983000	75310000
Q9HAP2_S9	MLX-interacting protein	MLXIP	112.43	S	1	_______MAADVFMCSPRRPRSRGRQVLLKP	X;X;X;X;X;X;X;X;X;X;X;X;X;X;X;Phospho (STY);X;X;X;X;X;X;X;X;X;X;X;X;X;X;X	AADVFMCS(1)PR	AADVFMCS(89.3)PR	2	638.249	16768000	12296000	12239000	0	0	0
P48634_S680	Protein PRRC2A	PRRC2A	92.275	S	1	QQHQQGSAPPTPVPPSPPQPVTLGAVPAPQA	X;X;X;X;X;X;X;X;X;X;X;X;X;X;X;Phospho (STY);X;X;X;X;X;X;X;X;X;X;X;X;X;X;X	QQQQHQWQQHQQGS(0.001)APPT(0.004)PVPPS(0.994)PPQPVT(0.001)LGAVPAPQAPPPPPK	QQQQHQWQQHQQGS(-31.72)APPT(-24.15)PVPPS(24.15)PPQPVT(-29.76)LGAVPAPQAPPPPPK	4	1184.84	0	25623000	31401000	6274200	0	0
P48634_S1690	Protein PRRC2A	PRRC2A	56.95	S	1	GLKGAAEGPPKRPGGSSPLNAVPCEGPPGSE	X;X;X;X;X;X;X;X;X;X;X;X;X;X;X;Phospho (STY);X;X;X;X;X;X;X;X;X;X;X;X;X;X;X	RPGGS(0.885)S(0.115)PLNAVPCEGPPGSEPPR	RPGGS(8.85)S(-8.85)PLNAVPCEGPPGS(-44.02)EPPR	3	799.034	0	0	81851000	0	0	0
P48634_S1092	Protein PRRC2A	PRRC2A	292.35	S	1	PAPRGRTASETRSEGSEYEEIPKRRRQRGSE	X;X;X;X;X;X;X;X;X;X;X;X;X;X;X;Phospho (STY);X;X;X;X;X;X;X;X;X;X;X;X;X;X;X	SEGS(1)EYEEIPKR	S(-73.81)EGS(73.81)EY(-184.56)EEIPKR	2	752.322	66568000	60973000	60894000	49408000	0	45105000
Q9HB90_S15	Ras-related GTP-binding protein C	RRAGC	167.35	S	1	_MSLQYGAEETPLAGSYGAADSFPKDFGYGV	X;X;X;X;X;X;X;X;X;X;X;X;X;X;X;Phospho (STY);X;X;X;X;X;X;X;X;X;X;X;X;X;X;X	SLQYGAEETPLAGS(1)YGAADSFPK	S(-99.63)LQY(-84.34)GAEET(-53.44)PLAGS(33.29)Y(-54.2)GAADS(-33.29)FPK	3	827.7	29053000	7256500	17728000	0	0	0
P48651_S417	Phosphatidylserine synthase 1	PTDSS1	213.13	S	1	MIWYAEHYGHREKTYSECEDGTYSPEISWHH	X;X;X;X;X;X;X;X;X;X;X;X;X;X;X;Phospho (STY);X;X;X;X;X;X;X;X;X;X;X;X;X;X;X	TYS(1)ECEDGTYSPEISWHHR	T(-58.29)Y(-106.47)S(58.29)ECEDGT(-79.75)Y(-154.97)S(-128.56)PEIS(-160.22)WHHR	3	811.986	0	0	0	20650000	0	0
P48651_S425	Phosphatidylserine synthase 1	PTDSS1	219.78	S	1	GHREKTYSECEDGTYSPEISWHHRKGTKGSE	X;X;X;X;X;X;X;X;X;X;X;X;X;X;X;Phospho (STY);X;X;X;X;X;X;X;X;X;X;X;X;X;X;X	TYSECEDGT(0.006)YS(0.994)PEISWHHR	T(-170.56)Y(-170.93)S(-130.12)ECEDGT(-22.1)Y(-83.52)S(22.1)PEIS(-36.77)WHHR	3	811.986	67759000	53917000	0	22667000	15841000	18000000
P48681_S680	Nestin	NES	117.83	S	1	ESLTALEKENQEPLRSPEVGDEEALRPLTKE	X;X;X;X;X;X;X;X;X;X;X;X;X;X;X;Phospho (STY);X;X;X;X;X;X;X;X;X;X;X;X;X;X;X	ENQEPLRS(1)PEVGDEEALRPLTK	ENQEPLRS(61.83)PEVGDEEALRPLT(-61.83)K	4	647.565	0	12617000	8858600	0	0	0
P48681_S471	Nestin	NES	206.9	S	1	TGQSPEDHASLAPPLSPDHSSLEAKDGESGG	X;X;X;X;X;X;X;X;X;X;X;X;X;X;X;Phospho (STY);X;X;X;X;X;X;X;X;X;X;X;X;X;X;X	QEASTGQSPEDHASLAPPLS(0.989)PDHS(0.008)S(0.003)LEAK	QEAS(-126.91)T(-114.68)GQS(-79.82)PEDHAS(-56.46)LAPPLS(20.79)PDHS(-20.79)S(-25.34)LEAK	3	1022.79	22807000	40049000	37798000	19345000	16097000	0
P48681_S768	Nestin	NES	107.34	S	1	ETLRTLEKETQQRRRSLGEQDQMTLRPPEKV	X;X;X;X;X;X;X;X;X;X;X;X;X;X;X;Phospho (STY);X;X;X;X;X;X;X;X;X;X;X;X;X;X;X	S(1)LGEQDQMTLRPPEK	S(90.19)LGEQDQMT(-90.19)LRPPEK	3	904.916	0	0	0	0	3876200	3581100
P49006_S165	MARCKS-related protein	MARCKSL1	134.75	S	1	ESQEPQAKGAEASAASEEEAGPQATEPSTPS	X;X;X;X;X;X;X;X;X;X;X;X;X;X;X;Phospho (STY);X;X;X;X;X;X;X;X;X;X;X;X;X;X;X	GAEAS(0.076)AAS(0.924)EEEAGPQATEPSTPSGPESGPTPASAEQNE	GAEAS(-10.87)AAS(10.87)EEEAGPQAT(-66.79)EPS(-94.34)T(-94.52)PS(-102.06)GPES(-113.77)GPT(-118.98)PAS(-127.95)AEQNE	3	1235.84	0	0	0	0	0	16361000
P49006_S22	MARCKS-related protein	MARCKSL1	142.23	S	1	KAPRGDVTAEEAAGASPAKANGQENGHVKSN	X;X;X;X;X;X;X;X;X;X;X;X;X;X;X;Phospho (STY);X;X;X;X;X;X;X;X;X;X;X;X;X;X;X	GDVTAEEAAGAS(1)PAK	GDVT(-125.6)AEEAAGAS(125.6)PAK	3	727.314	691220000	807660000	0	255180000	0	0
P49006_S93	MARCKS-related protein	MARCKSL1	146.79	S	1	GEVPPKETPKKKKKFSFKKPFKLSGLSFKRN	X;X;X;X;X;X;X;Phospho (STY);X;X;X;X;X;X;X;Phospho (STY);X;X;X;X;X;X;X;X;X;X;Phospho (STY);X;X;X;X	KKFS(1)FK	KKFS(146.79)FK	2	432.723	0	67037000	58162000	0	31303000	27765000
Q9HB96_S249	Fanconi anemia group E protein	FANCE	150.11	S	1	PEHKSLESLADGGSASPIKDQPVMAVKTGED	X;X;X;X;X;X;X;X;X;X;X;X;X;X;X;Phospho (STY);X;X;X;X;X;X;X;X;X;X;X;X;X;X;X	SLESLADGGS(0.047)AS(0.953)PIKDQPVMAVK	S(-123.98)LES(-82.78)LADGGS(-13.08)AS(13.08)PIKDQPVMAVK	3	794.054	16059000	17190000	19017000	0	0	0
Q9NPI6_S353	mRNA-decapping enzyme 1A	DCP1A	151.18	S	1	NSTMMQAVKTTPRQRSPLLNQPVPELSHASL	X;X;X;X;X;X;X;X;X;X;X;X;X;X;X;Phospho (STY);X;X;X;X;X;X;X;X;X;X;X;X;X;X;X	QRS(1)PLLNQPVPELSHASLIANQSPFR	QRS(120.64)PLLNQPVPELS(-120.64)HAS(-140.43)LIANQS(-149.04)PFR	4	993.845	32908000	9064500	22503000	0	0	0
P49023_S322	Paxillin	PXN	116.73	S	1	QDEGGFMAQGKTGSSSPPGGPPKPGSQLDSM	X;X;X;X;X;X;X;X;X;X;X;X;X;X;X;Phospho (STY);X;X;X;X;X;X;X;X;X;X;X;X;X;X;X	T(0.018)GS(0.018)S(0.128)S(0.835)PPGGPPKPGSQLDSMLGSLQSDLNK	T(-16.56)GS(-16.56)S(-8.13)S(8.13)PPGGPPKPGS(-54.84)QLDS(-80.81)MLGS(-101.91)LQS(-111.29)DLNK	3	1007.14	3905000	0	0	0	0	0
P49023_S106	Paxillin	PXN	300.87	S	1	SAKTSSVSNPQDSVGSPCSRVGEEEHVYSFP	X;X;X;X;X;X;X;X;X;X;X;X;X;X;X;Phospho (STY);X;X;X;X;X;X;X;X;X;X;X;X;X;X;X	TSSVSNPQDSVGS(0.995)PCS(0.005)R	T(-197.1)S(-197.1)S(-174.8)VS(-151.28)NPQDS(-49.83)VGS(22.67)PCS(-22.67)R	2	922.878	32607000	34703000	42004000	24521000	36603000	24397000
P49327_S2198	Fatty acid synthase;[Acyl-carrier-protein] S-acetyltransferase;[Acyl-carrier-protein] S-malonyltransferase;3-oxoacyl-[acyl-carrier-protein] synthase;3-oxoacyl-[acyl-carrier-protein] reductase;3-hydroxyacyl-[acyl-carrier-protein] dehydratase;Enoyl-[acyl-carrier-protein] reductase;Oleoyl-[acyl-carrier-protein] hydrolase	FASN	245.5	S	1;2	TLRKLQELSSKADEASELACPTPKEDGLAQQ	X;X;X;X;X;X;X;X;X;X;X;X;X;X;X;Phospho (STY);X;X;X;X;X;Phospho (STY);X;X;X;X;X;X;X;X;X	ADEAS(1)ELACPT(1)PK	ADEAS(116.86)ELACPT(116.86)PK	2	774.788	0	0	0	12476000	7973300	0
P49327_S1584	Fatty acid synthase;[Acyl-carrier-protein] S-acetyltransferase;[Acyl-carrier-protein] S-malonyltransferase;3-oxoacyl-[acyl-carrier-protein] synthase;3-oxoacyl-[acyl-carrier-protein] reductase;3-hydroxyacyl-[acyl-carrier-protein] dehydratase;Enoyl-[acyl-carrier-protein] reductase;Oleoyl-[acyl-carrier-protein] hydrolase	FASN	188.96	S	1	ASLNFRDIMLATGKLSPDAIPGKWTSQDSLL	X;X;X;X;X;X;X;X;X;X;X;X;X;X;X;Phospho (STY);X;X;X;X;X;X;X;X;X;X;X;X;X;X;X	LS(1)PDAIPGK	LS(50.11)PDAIPGK	2	489.239	6027700	12515000	0	0	0	0
P49327_S1174	Fatty acid synthase;[Acyl-carrier-protein] S-acetyltransferase;[Acyl-carrier-protein] S-malonyltransferase;3-oxoacyl-[acyl-carrier-protein] synthase;3-oxoacyl-[acyl-carrier-protein] reductase;3-hydroxyacyl-[acyl-carrier-protein] dehydratase;Enoyl-[acyl-carrier-protein] reductase;Oleoyl-[acyl-carrier-protein] hydrolase	FASN	67.08	S	1	MVVPGLDGAQIPRDPSQQELPRLLSAACRLQ	X;X;X;X;X;X;X;X;X;X;X;X;X;X;X;Phospho (STY);X;X;X;X;X;X;X;X;X;X;X;X;X;X;X	DPS(1)QQELPR	DPS(67.08)QQELPR	2	575.25	0	0	0	0	0	15219000
P49327_S207	Fatty acid synthase;[Acyl-carrier-protein] S-acetyltransferase;[Acyl-carrier-protein] S-malonyltransferase;3-oxoacyl-[acyl-carrier-protein] synthase;3-oxoacyl-[acyl-carrier-protein] reductase;3-hydroxyacyl-[acyl-carrier-protein] dehydratase;Enoyl-[acyl-carrier-protein] reductase;Oleoyl-[acyl-carrier-protein] hydrolase	FASN	225.79	S	1	LKPNTSVQFLRLGMLSPEGTCKAFDTAGNGY	X;X;X;X;X;X;X;X;X;X;X;X;X;X;X;Phospho (STY);X;X;X;X;X;X;X;X;X;X;X;X;X;X;X	LGMLS(1)PEGTCK	LGMLS(68.62)PEGT(-68.62)CK	2	636.772	43442000	78852000	74562000	69936000	40471000	42992000
P49327_S1411	Fatty acid synthase;[Acyl-carrier-protein] S-acetyltransferase;[Acyl-carrier-protein] S-malonyltransferase;3-oxoacyl-[acyl-carrier-protein] synthase;3-oxoacyl-[acyl-carrier-protein] reductase;3-hydroxyacyl-[acyl-carrier-protein] dehydratase;Enoyl-[acyl-carrier-protein] reductase;Oleoyl-[acyl-carrier-protein] hydrolase	FASN	57.338	S	1	YGSTLFLCRRPTPQDSPIFLPVDDTSFRWVE	X;X;X;Phospho (STY);X;X;X;X;X;X;X;X;X;X;X;Phospho (STY);X;X;X;X;X;X;X;X;X;X;X;X;X;X;X	RPT(0.018)PQDS(0.982)PIFLPVDDTSFR	RPT(-17.49)PQDS(17.49)PIFLPVDDT(-40.36)S(-40.36)FR	2	1134.54	14782000	0	0	0	0	0
P49356_S3	Protein farnesyltransferase subunit beta	FNTB	152.87	S	1	_____________MASPSSFTYYCPPSSSPV	X;X;X;X;X;X;X;X;X;X;X;X;X;X;X;Phospho (STY);X;X;X;X;X;X;X;X;X;X;X;X;X;X;X	AS(0.965)PS(0.034)S(0.001)FTYYCPPSSSPVWSEPLYSLRPEHAR	AS(14.53)PS(-14.53)S(-29.98)FT(-68.47)Y(-86.36)Y(-103.68)CPPS(-118.66)S(-125.88)S(-125.54)PVWS(-143.73)EPLY(-152.65)S(-152.83)LRPEHAR	3	1226.55	5871100	0	0	0	0	0
P49368_S380	T-complex protein 1 subunit gamma	CCT3	52.966	S		DCKDPKACTILLRGASKEILSEVERNLQDAM	X;X;X;X;X;X;X;X;X;X;X;X;X;X;X;Phospho (STY);X;X;X;X;X;X;X;X;X;X;X;X;X;X;X	GAS(1)KEILSEVER	GAS(44.37)KEILS(-44.37)EVER	2	699.337	0	0	0	0	0	5215000
Q9NQW6_S485	Actin-binding protein anillin	ANLN	104.3	S	1	QSTPLKKHQGVSKTQSLPVTEKVTENQIPAK	X;X;X;X;X;X;X;X;X;X;X;X;X;X;X;Phospho (STY);X;X;X;X;X;X;X;X;X;X;X;X;X;X;X	TQS(1)LPVTEK	T(-48.84)QS(40.32)LPVT(-40.32)EK	2	541.76	11408000	7900300	10665000	0	0	0
P49450_S17	Histone H3-like centromeric protein A	CENPA	73.881	S		GPRRRSRKPEAPRRRSPSPTPTPGPSRRGPS	X;X;X;X;X;X;X;X;X;X;X;X;X;X;X;Phospho (STY);X;Phospho (STY);X;X;X;X;X;X;X;X;X;X;X;X;X	S(1)PS(0.999)PT(0.001)PTPGPSR	S(46.55)PS(29.37)PT(-29.37)PT(-49.47)PGPS(-65.32)R	2	670.768	0	0	0	0	0	23404000
P49450_S19	Histone H3-like centromeric protein A	CENPA	73.881	S		RRRSRKPEAPRRRSPSPTPTPGPSRRGPSLG	X;X;X;X;X;X;X;X;X;X;X;X;X;Phospho (STY);X;Phospho (STY);X;X;X;X;X;X;X;X;X;X;X;X;X;X;X	S(1)PS(0.999)PT(0.001)PTPGPSR	S(46.55)PS(29.37)PT(-29.37)PT(-49.47)PGPS(-65.32)R	2	670.768	0	0	0	0	0	23404000
P49454_S3079	Centromere protein F	CENPF	66.536	S	1	EPTTKSVPVNNLPERSPTDSPREGLRVKRGR	X;X;X;X;X;X;X;X;X;X;X;X;X;X;X;Phospho (STY);X;X;X;X;X;X;X;X;X;X;X;X;X;X;X	S(0.047)VPVNNLPERS(0.947)PT(0.006)DSPR	S(-13.06)VPVNNLPERS(13.06)PT(-21.94)DS(-44.64)PR	2	972.962	0	3675200	0	0	0	0
Q9NR19_S30	Acetyl-coenzyme A synthetase, cytoplasmic	ACSS2	127.87	S	1	RGQEEAGAGGRARSWSPPPEVSRSAHVPSLQ	X;X;X;X;X;X;X;X;X;X;X;X;X;X;X;Phospho (STY);X;X;X;X;X;X;X;X;X;X;X;X;X;X;X	SWS(1)PPPEVSR	S(-47.08)WS(47.08)PPPEVS(-89.87)R	2	611.269	127890000	114510000	117320000	0	0	0
P49585_S343	Choline-phosphate cytidylyltransferase A	PCYT1A	68.033	S	1;2	RSPSPSFRWPFSGKTSPPCSPANLSRHKAAA	X;X;X;X;X;X;X;X;X;X;X;X;X;X;X;Phospho (STY);X;X;X;Phospho (STY);X;X;X;X;X;X;X;X;X;X;X	T(0.429)S(0.571)PPCS(0.981)PANLS(0.018)R	T(-1.25)S(1.25)PPCS(17.37)PANLS(-17.37)R	2	723.778	167570000	0	0	0	0	0
P49589_S19	Cysteine--tRNA ligase, cytoplasmic	CARS	45.357	S	1	SSGQQGKGRRVQPQWSPPAGTQPCRLHLYNS	X;X;X;X;X;X;X;X;X;X;X;X;X;X;X;Phospho (STY);X;X;X;X;X;X;X;X;X;X;X;X;X;X;Phospho (STY)	VQPQWS(0.998)PPAGT(0.002)QPCR	VQPQWS(28.06)PPAGT(-28.06)QPCR	3	596.934	0	0	0	0	0	5219900
P49590_S67	Probable histidine--tRNA ligase, mitochondrial	HARS2	133.05	S	1	KPNFIIKTPKGTRDLSPQHMVVREKILDLVI	X;X;X;X;X;X;X;X;X;X;X;X;X;X;X;Phospho (STY);X;X;X;X;X;X;X;X;X;X;X;X;X;X;X	DLS(1)PQHMVVR	DLS(52.39)PQHMVVR	2	631.292	30591000	0	5770300	20910000	14726000	16784000
P49642_S361	DNA primase small subunit	PRIM1	84.529	S	1	TVPTISFICRELDAISTNEEEKEENEAESDV	X;X;X;X;X;X;X;X;X;X;X;X;X;X;X;Phospho (STY);X;X;X;X;X;X;X;X;X;X;X;X;X;X;X	ELDAIS(0.791)T(0.209)NEEEKEENEAESDVK	ELDAIS(5.78)T(-5.78)NEEEKEENEAES(-43.77)DVK	3	863.364	0	0	26480000	0	0	0
P49674_S405	Casein kinase I isoform epsilon	CSNK1E	94.487	S	2	SSDLTGRQEVSRIPASQTSVPFDHLGK____	X;X;X;X;X;X;X;X;X;X;X;X;X;X;X;Phospho (STY);X;X;Phospho (STY);X;X;X;X;X;X;X;X;X;X;X;X	IPAS(0.989)QT(0.022)S(0.989)VPFDHLGK	IPAS(19.63)QT(-19.47)S(19.47)VPFDHLGK	2	878.889	0	17230000	0	0	0	0
P49674_S408	Casein kinase I isoform epsilon	CSNK1E	94.487	S	2	LTGRQEVSRIPASQTSVPFDHLGK_______	X;X;X;X;X;X;X;X;X;X;X;X;Phospho (STY);X;X;Phospho (STY);X;X;X;X;X;X;X;X;X;X;X;X;X;X;X	IPAS(0.989)QT(0.022)S(0.989)VPFDHLGK	IPAS(19.63)QT(-19.47)S(19.47)VPFDHLGK	2	878.889	0	17230000	0	0	0	0
P49736_S13	DNA replication licensing factor MCM2	MCM2	393.05	S	1	___MAESSESFTMASSPAQRRRGNDPLTSSP	X;X;X;X;X;X;X;X;X;X;X;X;Oxidation (M);X;X;Phospho (STY);X;X;X;X;X;X;X;X;X;X;X;X;Phospho (STY);Phospho (STY);X	AESSESFTMAS(0.005)S(0.995)PAQR	AES(-199.89)S(-182.31)ES(-136.29)FT(-93.74)MAS(-22.74)S(22.74)PAQR	2	912.361	290770000	0	275680000	3724300	168080000	175850000
P49736_S139	DNA replication licensing factor MCM2	MCM2	313.92	S	1	AGRGLGRMRRGLLYDSDEEDEERPARKRRQV	X;X;X;X;X;X;X;X;X;X;X;X;X;X;X;Phospho (STY);X;X;X;X;X;X;X;X;X;X;X;X;X;X;X	GLLYDS(1)DEEDEERPAR	GLLY(-126.93)DS(126.93)DEEDEERPAR	2	658.609	217520000	204840000	0	72305000	45820000	68626000
P49736_S27	DNA replication licensing factor MCM2	MCM2	235.31	S	1	SSPAQRRRGNDPLTSSPGRSSRRTDALTSSP	Phospho (STY);Phospho (STY);X;X;X;X;X;X;X;X;X;X;X;X;X;Phospho (STY);X;X;X;X;X;X;X;X;X;X;X;X;Phospho (STY);Phospho (STY);X	GNDPLTS(0.007)S(0.993)PGR	GNDPLT(-52.1)S(-21.25)S(21.25)PGR	2	590.753	337630000	679710000	576470000	348040000	435830000	0
P49736_S40	DNA replication licensing factor MCM2	MCM2	105.99	S	1	TSSPGRSSRRTDALTSSPGRDLPPFEDESEG	X;Phospho (STY);Phospho (STY);X;X;X;X;X;X;X;X;X;X;X;X;Phospho (STY);X;X;X;X;X;X;X;X;X;X;X;X;X;X;X	RTDALT(0.003)S(0.857)S(0.139)PGR	RT(-62.55)DALT(-23.98)S(7.89)S(-7.89)PGR	3	414.194	0	64828000	0	0	0	0
Q9NS69_S45	Mitochondrial import receptor subunit TOM22 homolog	TOMM22	351.71	S	1	EELEEDDDEELDETLSERLWGLTEMFPERVR	X;X;X;X;X;X;X;X;X;X;X;X;X;X;X;Phospho (STY);X;X;X;X;X;X;X;X;X;X;X;X;X;X;X	GDAEKPEEELEEDDDEELDET(0.003)LS(0.997)ER	GDAEKPEEELEEDDDEELDET(-25.65)LS(25.65)ER	3	1001.07	149270000	68395000	89589000	0	0	0
Q9NS91_S99	E3 ubiquitin-protein ligase RAD18	RAD18	254.94	S	1;2	SLNFARNHLLQFALESPAKSPASSSSKNLAV	X;X;X;X;X;X;X;X;X;X;X;X;X;X;X;Phospho (STY);X;X;X;Phospho (STY);X;X;X;X;X;X;X;X;X;X;X	NHLLQFALES(1)PAK	NHLLQFALES(254.94)PAK	2	774.385	14567000	11847000	9407000	0	0	0
P49756_S677	RNA-binding protein 25	RBM25	340.52	S	1	HRPKIGLSLKLGASNSPGQPNSVKRKKLPVD	X;X;X;X;X;X;X;X;X;X;X;X;X;X;X;Phospho (STY);X;X;X;X;X;X;X;X;X;X;X;X;X;X;X	LGASNS(1)PGQPNSVK	LGAS(-76.07)NS(76.07)PGQPNS(-148.22)VK	2	718.332	93562000	178290000	0	49006000	118930000	119300000
P49757_S634	Protein numb homolog	NUMB	129.29	S	1	QWAALENKSKQRTNPSPTNPFSSDLQKTFEI	X;X;X;X;X;X;X;X;X;X;X;X;X;X;X;Phospho (STY);X;X;X;X;X;X;X;X;X;X;X;X;X;X;X	TNPS(1)PTNPFSSDLQK	T(-40.53)NPS(40.53)PT(-47.77)NPFS(-85.6)S(-92.3)DLQK	2	856.88	0	11982000	9682200	0	5260700	4343300
P49759_S140	Dual specificity protein kinase CLK1	CLK1	166.79	S	1	HRRSHGKSHRRKRTRSVEDDEEGHLICQSGD	X;X;X;X;X;X;X;X;X;X;X;X;X;X;X;Phospho (STY);X;X;X;X;X;X;X;X;X;X;X;X;X;X;X	S(1)VEDDEEGHLICQSGDVLSAR	S(124.05)VEDDEEGHLICQS(-124.05)GDVLS(-149.13)AR	3	799.341	9708600	10246000	0	0	0	0
Q9NVM9_S626	Protein asunder homolog	ASUN	184.97	S	1	KEELAEAEIIKDSPDSPEPPNKKPLVEMDET	X;X;X;X;X;X;X;X;X;X;X;X;X;X;X;Phospho (STY);X;X;X;X;X;X;X;X;X;X;X;X;X;X;X	DSPDS(1)PEPPNKKPLVEMDETPQVEK	DS(-36.62)PDS(36.62)PEPPNKKPLVEMDET(-140.36)PQVEK	3	962.775	11133000	16732000	13232000	0	0	0
P49761_S157	Dual specificity protein kinase CLK3	CLK3	184.98	S	1	AAGAWETMHHCKRYRSPEPDPYLSYRWKRRR	X;X;X;X;X;X;X;X;X;X;X;X;X;X;X;Phospho (STY);X;X;X;X;X;X;X;X;X;X;X;X;X;X;X	S(1)PEPDPYLSYR	S(59.84)PEPDPY(-59.84)LS(-71.54)Y(-78.93)R	2	702.298	119260000	37623000	50249000	59876000	45484000	40095000
P49761_S197	Dual specificity protein kinase CLK3	CLK3	79.804	S	2	LRYPSRREPPPRRSRSRSHDRLPYQRRYRER	X;X;X;X;X;X;X;X;X;X;X;X;X;X;X;Phospho (STY);X;Phospho (STY);X;X;X;X;X;X;X;X;X;X;X;X;X	S(1)RS(1)HDRLPYQR	S(68.24)RS(62.55)HDRLPY(-62.55)QR	3	525.559	30832000	55381000	0	16152000	0	0
P49761_S283	Dual specificity protein kinase CLK3	CLK3	161.08	S	1	SASSRSQQSSKRSSRSVEDDKEGHLVCRIGD	X;X;X;X;X;X;X;X;X;X;X;X;X;X;X;Phospho (STY);X;X;X;X;X;X;X;X;X;X;X;X;X;X;X	S(1)VEDDKEGHLVCR	S(161.08)VEDDKEGHLVCR	3	541.899	62809000	114130000	119530000	43967000	66328000	68304000
Q9NVU0_S503	DNA-directed RNA polymerase III subunit RPC5	POLR3E	157.34	S	1	VPAVPPGVRIKEEPVSEEGEEDEEQEAEEEP	X;X;X;X;X;X;X;X;X;X;X;X;X;X;X;Phospho (STY);X;X;X;X;X;X;X;X;X;X;X;X;X;X;X	IKEEPVS(1)EEGEEDEEQEAEEEPMDTSPSGLHSK	IKEEPVS(140.67)EEGEEDEEQEAEEEPMDT(-140.67)S(-143.52)PS(-151)GLHS(-152.74)K	4	945.892	20236000	22326000	21302000	0	0	0
P49792_S955	E3 SUMO-protein ligase RanBP2	RANBP2	146	S	1	GPPALRFESPATGILSPRGDDYFNYNVQQTS	X;X;X;X;X;X;X;X;X;X;X;X;X;X;X;Phospho (STY);X;X;X;X;X;X;X;X;X;X;X;X;X;X;X	FESPATGILS(1)PR	FES(-86.43)PAT(-51.88)GILS(51.88)PR	2	677.824	0	12204000	8749700	0	0	0
P49792_S1509	E3 SUMO-protein ligase RanBP2	RANBP2	197.45	S	1	GSSTKCAACQNPRKQSLPATSIPTPASFKFG	X;X;X;X;X;X;X;X;X;X;X;X;X;X;X;Phospho (STY);X;X;X;X;X;X;X;X;X;X;X;X;X;X;X	KQS(1)LPATSIPTPASFK	KQS(73.78)LPAT(-73.78)S(-81.17)IPT(-114.33)PAS(-145.52)FK	2	876.95	7368200	12219000	14827000	11960000	11195000	6439000
Q9NWH9_S815	SAFB-like transcription modulator	SLTM	61.154	S	1	SEGKKARPTARREDPSFERYPKNFSDSRRNE	X;X;X;X;X;X;X;X;X;X;X;X;X;X;X;Phospho (STY);X;X;X;X;X;X;X;X;X;X;X;X;X;X;X	REDPS(1)FERYPK	REDPS(42.81)FERY(-42.81)PK	3	501.892	45457000	46474000	40727000	0	0	0
Q9NWK9_S25	Box C/D snoRNA protein 1	ZNHIT6	257.82	S	1	KSGGGLHSVAEGVRLSPEPGREGVRDLAGAE	X;X;X;X;X;X;X;X;X;X;X;X;X;X;X;Phospho (STY);X;X;X;X;X;X;X;X;X;X;X;X;X;X;X	SGGGLHSVAEGVRLS(1)PEPGR	S(-179.92)GGGLHS(-88.16)VAEGVRLS(88.16)PEPGR	3	681.332	99813000	47435000	64652000	0	0	0
P49792_S796	E3 SUMO-protein ligase RanBP2;RanBP2-like and GRIP domain-containing protein 4;RanBP2-like and GRIP domain-containing protein 3;RANBP2-like and GRIP domain-containing protein 1;RANBP2-like and GRIP domain-containing protein 2	RANBP2;RGPD4;RGPD3;RGPD1;RGPD2	103.39	S	2	SPTRYSLSPSKSYKYSPKTPPRWAEDQNSLL	X;X;X;X;X;X;X;Phospho (STY);X;X;X;X;X;X;X;Phospho (STY);X;X;Phospho (STY);X;X;X;X;X;X;X;X;X;X;X;X	SYKY(0.005)S(0.996)PKT(0.999)PPR	S(-45.3)Y(-50.86)KY(-23.58)S(23.58)PKT(31.21)PPR	3	495.218	0	0	40203000	0	0	0
P49792_S2493	E3 SUMO-protein ligase RanBP2	RANBP2	70.145	S	1	ERTDVIQGDDVADATSEVEVSSTSETTPKAV	X;X;X;X;X;X;X;X;X;X;X;X;X;X;X;Phospho (STY);X;X;X;X;X;X;X;X;X;X;X;X;X;X;X	T(0.006)DVIQGDDVADAT(0.11)S(0.881)EVEVS(0.002)S(0.001)TSETTPK	T(-21.35)DVIQGDDVADAT(-9.05)S(9.05)EVEVS(-26.84)S(-31.56)T(-35.82)S(-39.43)ET(-46.25)T(-47.91)PK	3	954.42	0	0	9593300	0	0	0
Q9NXE4_S169	Sphingomyelin phosphodiesterase 4	SMPD4	102.43	S	1	PGPVKASIQECILPDSPLYHNKVQFTPTGGL	X;X;X;X;X;X;X;X;X;X;X;X;X;X;X;Phospho (STY);X;X;X;X;X;X;X;X;X;X;X;X;X;X;X	ASIQECILPDS(1)PLYHNK	AS(-78.54)IQECILPDS(42.93)PLY(-42.93)HNK	3	688.987	15225000	13777000	9641400	0	0	0
P49815_S1364	Tuberin	TSC2	73.13	S	1	AEELVGRGIPIERVVSSEGGRPSVDLSFQPS	X;X;X;X;X;X;X;X;X;X;X;X;X;X;X;Phospho (STY);X;X;X;X;X;X;X;X;X;X;X;X;X;X;X	VVS(0.894)S(0.096)EGGRPS(0.01)VDLSFQPSQPLSK	VVS(9.7)S(-9.7)EGGRPS(-19.55)VDLS(-39.09)FQPS(-62.89)QPLS(-67.7)K	3	827.739	0	9947200	0	0	0	0
P49841_S35	Glycogen synthase kinase-3 beta	GSK3B	62.938	S	1	PSAFGSMKVSRDKDGSKVTTVVATPGQGPDR	X;Phospho (STY);X;X;X;Phospho (STY);Oxidation (M);X;X;X;X;X;X;X;X;Phospho (STY);X;X;X;X;X;X;X;Phospho (STY);X;X;X;X;X;X;X	DGS(0.999)KVT(0.001)TVVATPGQGPDRPQEVSYTDTK	DGS(29.91)KVT(-29.91)T(-38.05)VVAT(-55.79)PGQGPDRPQEVS(-58.94)Y(-60.95)T(-58.86)DT(-60.96)K	3	1005.14	0	8114100	0	0	0	0
P49841_S215	Glycogen synthase kinase-3 beta;Glycogen synthase kinase-3 alpha	GSK3B;GSK3A	92.856	S	1	DFGSAKQLVRGEPNVSYICSRYYRAPELIFG	X;X;X;Phospho (STY);X;X;X;X;X;X;X;X;X;X;X;Phospho (STY);X;X;X;X;X;X;X;X;X;X;X;X;X;X;X	GEPNVS(0.998)YICS(0.001)R	GEPNVS(28.74)Y(-35.07)ICS(-28.74)R	2	681.281	155400000	0	0	0	0	0
P49841_S219	Glycogen synthase kinase-3 beta;Glycogen synthase kinase-3 alpha	GSK3B;GSK3A	118.13	S	1	AKQLVRGEPNVSYICSRYYRAPELIFGATDY	X;X;X;X;X;X;X;X;X;X;X;X;Phospho (STY);X;X;Phospho (STY);X;X;X;X;X;X;X;X;X;X;X;X;X;X;X	GEPNVSYICS(1)R	GEPNVS(-34.51)Y(-51.44)ICS(34.51)R	2	681.281	0	151180000	134420000	0	0	0
P49841_S203	Glycogen synthase kinase-3 beta;Glycogen synthase kinase-3 alpha	GSK3B;GSK3A	128.03	S	1	LLDPDTAVLKLCDFGSAKQLVRGEPNVSYIC	X;X;X;X;X;X;X;X;X;X;X;X;X;X;X;Phospho (STY);X;X;X;X;X;X;X;X;X;X;X;Phospho (STY);Phospho (STY);X;X	LCDFGS(1)AK	LCDFGS(128.03)AK	2	489.194	0	0	110170000	0	0	0
Q9NXG2_S119	THUMP domain-containing protein 1	THUMPD1	225.75	S	1	GDIKASTEMRLRRFQSVESGANNVVFIRTLG	X;X;X;X;X;X;X;X;X;X;X;X;X;X;X;Phospho (STY);X;X;X;X;X;X;X;X;X;X;X;X;X;X;X	FQS(1)VESGANNVVFIR	FQS(100.79)VES(-100.79)GANNVVFIR	2	873.914	44865000	40158000	33245000	0	0	0
P49841_S21	Glycogen synthase kinase-3 beta	GSK3B	228.36	S	1;2	RTTSFAESCKPVQQPSAFGSMKVSRDKDGSK	X;X;X;X;X;X;X;X;X;X;X;X;X;X;X;Phospho (STY);X;X;X;Phospho (STY);X;X;X;X;X;X;X;X;X;Phospho (STY);X	TTSFAES(0.002)CKPVQQPS(0.999)AFGS(0.999)MK	T(-45.39)T(-45.24)S(-38.78)FAES(-30.51)CKPVQQPS(30.51)AFGS(30.67)MK	3	816.672	0	33319000	33439000	0	0	0
Q9NYF8_S385	Bcl-2-associated transcription factor 1	BCLAF1	547.07	S	1	RAEGEWEDQEALDYFSDKESGKQKFNDSEGD	X;X;X;X;X;X;X;X;X;X;X;X;X;X;X;Phospho (STY);X;X;X;X;X;X;X;X;X;X;X;X;X;X;X	AEGEWEDQEALDYFS(1)DK	AEGEWEDQEALDY(-106.11)FS(106.11)DK	2	1056.41	520610000	176080000	264260000	0	0	0
Q9NYF8_S389	Bcl-2-associated transcription factor 1	BCLAF1	147.25	S	1	EWEDQEALDYFSDKESGKQKFNDSEGDDTEE	X;X;X;X;X;X;X;X;X;X;X;Phospho (STY);X;X;X;Phospho (STY);X;X;X;X;X;X;X;X;X;X;X;X;X;X;X	AEGEWEDQEALDYFS(0.21)DKES(0.79)GK	AEGEWEDQEALDY(-98.61)FS(-5.76)DKES(5.76)GK	3	838.339	8383300	14880000	19177000	0	0	0
Q9NYF8_S196	Bcl-2-associated transcription factor 1	BCLAF1	169.37	S	1	SKSQEEPKDTFEHDPSESIDEFNKSSATSGD	X;X;X;X;X;X;X;X;X;X;X;X;X;X;X;Phospho (STY);X;X;X;X;X;X;X;X;X;X;X;X;Phospho (STY);X;X	DTFEHDPS(0.997)ES(0.003)IDEFNK	DT(-51.54)FEHDPS(24.91)ES(-24.91)IDEFNK	2	995.391	10197000	8594600	10210000	0	0	0
P49841_S13	Glycogen synthase kinase-3 beta	GSK3B	57.694	S	2	___MSGRPRTTSFAESCKPVQQPSAFGSMKV	X;X;X;X;X;X;X;X;X;X;X;Phospho (STY);X;X;X;Phospho (STY);X;X;X;X;X;X;X;X;X;X;X;Phospho (STY);X;X;X	T(0.082)T(0.093)S(0.838)FAES(0.971)CKPVQQPS(0.014)AFGS(0.001)MK	T(-10.59)T(-9.98)S(9.98)FAES(18.66)CKPVQQPS(-18.66)AFGS(-29.23)MK	3	816.672	130190000	0	0	0	0	0
P49841_S66	Glycogen synthase kinase-3 beta	GSK3B	179.27	S	1	PQEVSYTDTKVIGNGSFGVVYQAKLCDSGEL	X;X;X;X;Phospho (STY);Phospho (STY);Phospho (STY);X;X;X;X;X;X;X;X;Phospho (STY);X;X;X;X;X;X;X;X;X;X;X;Phospho (STY);X;X;X	VIGNGS(1)FGVVYQAK	VIGNGS(94.45)FGVVY(-94.45)QAK	2	759.871	0	20159000	0	0	0	0
P49848_S653	Transcription initiation factor TFIID subunit 6	TAF6	112.99	S	1	LSGSALCGGKQEAGDSPPPAPGTPKANGSQP	X;X;X;X;X;X;X;X;X;X;X;X;X;X;X;Phospho (STY);X;X;X;X;X;X;X;X;X;X;X;X;X;X;X	QEAGDS(1)PPPAPGTPK	QEAGDS(59.55)PPPAPGT(-59.55)PK	2	764.838	0	0	64572000	0	0	18532000
P49915_S332	GMP synthase [glutamine-hydrolyzing]	GMPS	130.36	S	1	RTPRKRISKTLNMTTSPEEKRKIIGDTFVKI	X;Phospho (STY);X;X;X;X;X;X;X;X;X;X;X;X;X;Phospho (STY);X;X;X;X;X;X;X;X;X;X;X;X;X;X;X	TLNMTT(0.012)S(0.988)PEEK	T(-111)LNMT(-34.88)T(-19.1)S(19.1)PEEK	2	665.783	0	0	0	39188000	0	0
P49916_S242	DNA ligase 3	LIG3	194.66	S	1	SGFSAKPNNSGEAPSSPTPKRSLSSSKCDPR	X;X;X;X;X;X;X;X;X;X;X;X;X;X;X;Phospho (STY);X;X;X;X;X;X;X;X;X;X;X;X;X;X;X	FSGFSAKPNNSGEAPS(0.045)S(0.948)PT(0.007)PK	FS(-111.61)GFS(-105.82)AKPNNS(-56.99)GEAPS(-13.27)S(13.27)PT(-21.16)PK	2	1093.99	73988000	52485000	42299000	0	29080000	44893000
P49916_S210	DNA ligase 3	LIG3	150.12	S	1	KAVVQAKLTTTGQVTSPVKGASFVTSTNPRK	X;X;X;X;X;X;X;X;X;X;X;X;X;X;X;Phospho (STY);X;X;X;X;X;X;X;X;X;X;X;X;X;X;X	LTTTGQVT(0.052)S(0.948)PVK	LT(-111.73)T(-75.58)T(-62.89)GQVT(-12.59)S(12.59)PVK	2	656.331	161060000	0	164040000	112390000	98208000	100190000
P50395_S61	Rab GDP dissociation inhibitor beta	GDI2	96.096	S	1	ITPLEDLYKRFKIPGSPPESMGRGRDWNVDL	X;X;X;X;X;X;X;X;X;X;X;X;X;X;X;Phospho (STY);X;X;X;X;X;X;X;X;X;X;X;X;X;X;X	FKIPGS(1)PPESMGR	FKIPGS(41.86)PPES(-41.86)MGR	3	494.899	0	6024500	8459300	0	0	0
P50402_S141	Emerin	EMD	139.01	S	1	DADAFHHQVHDDDLLSSSEEECKDRERPMYG	X;X;X;X;X;X;X;X;X;X;X;X;X;X;X;Phospho (STY);X;X;X;X;X;X;X;X;X;X;X;X;X;X;X	QSVTSFPDADAFHHQVHDDDLLS(0.753)S(0.195)S(0.051)EEECKDR	QS(-100.37)VT(-87.43)S(-82.9)FPDADAFHHQVHDDDLLS(5.86)S(-5.86)S(-11.66)EEECKDR	5	757.12	114540000	0	79022000	0	0	0
Q9NYF8_S222	Bcl-2-associated transcription factor 1	BCLAF1	201.61	S	1	ATSGDIWPGLSAYDNSPRSPHSPSPIATPPS	X;X;X;X;X;X;X;X;X;X;X;X;X;X;X;Phospho (STY);X;X;Phospho (STY);X;X;Phospho (STY);X;Phospho (STY);X;X;X;Phospho (STY);X;X;Phospho (STY)	SSATSGDIWPGLSAYDNS(1)PR	S(-92.87)S(-92.87)AT(-89.24)S(-89.24)GDIWPGLS(-34.99)AY(-49.94)DNS(34.99)PR	3	720.979	52413000	27636000	49104000	0	0	0
P50502_S76	Hsc70-interacting protein	ST13	100.24	S	2	DSKKVEEDLKADEPSSEESDLEIDKEGVIEP	X;X;X;X;X;X;X;X;X;X;X;X;X;X;X;Phospho (STY);X;X;Phospho (STY);X;X;X;X;X;X;X;X;X;X;X;X	KVEEDLKADEPS(0.084)S(0.95)EES(0.966)DLEIDK	KVEEDLKADEPS(-12.63)S(12.63)EES(14.35)DLEIDK	3	889.04	18586000	16719000	0	0	0	0
P50502_S79	Hsc70-interacting protein	ST13	100.24	S	2	KVEEDLKADEPSSEESDLEIDKEGVIEPDTD	X;X;X;X;X;X;X;X;X;X;X;Phospho (STY);Phospho (STY);X;X;Phospho (STY);X;X;X;X;X;X;X;X;X;X;X;X;X;X;X	KVEEDLKADEPS(0.084)S(0.95)EES(0.966)DLEIDK	KVEEDLKADEPS(-12.63)S(12.63)EES(14.35)DLEIDK	3	889.04	18586000	16719000	0	0	0	0
Q9NYJ8_S582	TGF-beta-activated kinase 1 and MAP3K7-binding protein 2	TAB2	202.18	S	1	EMENNLTRRRLKRSNSISQIPSLEEMQQLRS	X;X;X;X;X;X;X;X;X;X;X;X;X;X;X;Phospho (STY);X;X;X;X;X;X;X;X;X;X;X;X;X;X;X	S(0.163)NS(0.831)IS(0.007)QIPSLEEMQQLR	S(-7.09)NS(7.09)IS(-20.81)QIPS(-73.99)LEEMQQLR	3	680.654	16509000	18810000	18558000	0	0	0
P50548_S21	ETS domain-containing transcription factor ERF	ERF	283.55	S	1	DTGFAFPDWAYKPESSPGSRQIQLWHFILEL	X;X;X;X;X;X;X;X;X;X;X;X;X;X;X;Phospho (STY);X;X;X;X;X;X;X;X;X;X;X;X;X;X;X	TPADTGFAFPDWAYKPES(0.116)S(0.883)PGS(0.001)R	T(-203.23)PADT(-182.58)GFAFPDWAY(-111.79)KPES(-8.8)S(8.8)PGS(-32.42)R	2	1282.56	116700000	0	0	0	0	0
P50548_S327	ETS domain-containing transcription factor ERF	ERF	237.95	S	1	RYLQAHTQSVYNYHLSPRAFLHYPGLVVPQP	X;X;X;X;X;X;X;X;X;X;X;X;X;X;X;Phospho (STY);X;X;X;X;X;X;X;X;X;X;X;X;X;X;X	YLQAHTQSVYNYHLS(1)PR	Y(-221.26)LQAHT(-123.93)QS(-118.68)VY(-151.46)NY(-124.07)HLS(118.68)PR	3	719.669	82125000	48630000	0	15916000	6410600	9004100
Q9NYM9_S9	BET1-like protein	BET1L	173.44	S	1	_______MADWARAQSPGAVEEILDRENKRM	X;X;X;X;X;X;X;X;X;X;X;X;X;X;X;Phospho (STY);X;X;X;X;X;X;X;X;X;X;X;X;X;X;X	AQS(1)PGAVEEILDR	AQS(151.38)PGAVEEILDR	2	732.84	10649000	25623000	26647000	0	0	0
P50851_S2496	Lipopolysaccharide-responsive and beige-like anchor protein	LRBA	145.86	S	1	LLIEPHPPRGSAMQVSPLMFTDKAQQDVIMV	X;X;X;X;X;X;X;X;X;X;X;X;X;X;X;Phospho (STY);X;X;X;X;X;X;X;X;X;X;X;X;X;X;X	GSAMQVS(1)PLMFTDK	GS(-94.45)AMQVS(49.87)PLMFT(-49.87)DK	2	796.348	0	0	8653300	2900000	0	0
P50851_S2064	Lipopolysaccharide-responsive and beige-like anchor protein	LRBA	155.01	S	1	NSENEILLEGDDDTLSSVDEKDLENLAGPVS	X;X;X;X;X;X;X;X;X;X;X;X;X;X;X;Phospho (STY);X;X;X;X;X;X;X;X;X;X;X;X;X;X;X	SQALGNQNSENEILLEGDDDT(0.045)LS(0.793)S(0.162)VDEK	S(-131.79)QALGNQNS(-110.75)ENEILLEGDDDT(-12.45)LS(6.91)S(-6.91)VDEK	3	1034.12	24016000	0	0	0	0	0
Q9NZB2_S435	Constitutive coactivator of PPAR-gamma-like protein 1	FAM120A	195.43	S	1	NIPHEGKHTPLYERSSPINPAQSGSPNHVDS	X;X;X;X;X;X;X;X;X;X;X;X;X;X;X;Phospho (STY);X;X;X;X;X;X;X;X;X;X;X;X;X;X;X	S(0.248)S(0.752)PINPAQSGSPNHVDSAYFPGSSTSSSSDNDEGSGGATNHISGNK	S(-4.82)S(4.82)PINPAQS(-57.3)GS(-61.7)PNHVDS(-82.98)AY(-91.76)FPGS(-105.33)S(-105.33)T(-108.21)S(-108.21)S(-110.97)S(-108.67)S(-115.03)DNDEGS(-124.76)GGAT(-129.52)NHIS(-134.95)GNK	4	1147.24	26488000	30264000	29123000	0	0	0
P50914_S139	60S ribosomal protein L14	RPL14	173.04	S	1	KNEVKKLQKAALLKASPKKAPGTKGTAAAAA	X;X;X;X;X;X;X;X;X;X;X;X;X;X;X;Phospho (STY);X;X;X;X;X;X;X;X;X;X;X;X;X;X;X	AALLKAS(1)PK	AALLKAS(58.48)PK	2	489.773	0	0	336850000	95150000	195130000	224390000
P51003_S24	Poly(A) polymerase alpha	PAPOLA	271.56	S	1	GSQQTQPPQKHYGITSPISLAAPKETDCVLT	X;X;X;X;X;X;X;X;X;X;X;X;X;X;X;Phospho (STY);X;X;X;X;X;X;X;X;X;X;X;X;X;X;X	HYGIT(0.001)S(0.999)PISLAAPK	HY(-172.58)GIT(-29.27)S(29.27)PIS(-50.05)LAAPK	2	767.887	0	35529000	37251000	0	0	0
P51114_S406	Fragile X mental retardation syndrome-related protein 1	FXR1	148.63	S	2	RGPNYTSGYGTNSELSNPSETESERKDELSD	X;X;X;X;X;X;X;X;X;X;X;X;X;X;X;Phospho (STY);X;X;Phospho (STY);X;X;X;X;X;X;X;X;X;X;X;X	RGPNYTSGYGTNSELS(1)NPS(0.95)ET(0.048)ES(0.003)ER	RGPNY(-94.16)T(-75.33)S(-70.69)GY(-83.86)GT(-56.05)NS(-37.98)ELS(37.98)NPS(12.99)ET(-12.99)ES(-25.49)ER	3	964.717	29491000	0	31157000	15407000	11406000	10605000
Q9NZQ3_S122	NCK-interacting protein with SH3 domain	NCKIPSD	113.37	S	1	RGPSASSVAVMTSSTSDHHLDAAAARQPNGV	X;X;X;X;X;X;X;X;X;X;X;X;X;X;X;Phospho (STY);X;X;X;X;X;X;X;X;X;X;X;X;X;X;X	RGPSASSVAVMTS(0.007)S(0.007)T(0.179)S(0.807)DHHLDAAAAR	RGPS(-93.14)AS(-93.43)S(-93.7)VAVMT(-39.48)S(-20.39)S(-20.39)T(-6.55)S(6.55)DHHLDAAAAR	4	666.306	25594000	29668000	12740000	0	0	0
P51116_S410	Fragile X mental retardation syndrome-related protein 2	FXR2	123.14	S	2	PGSGRGSGGSDKAGYSTDESSSSSLHATRTY	X;X;X;X;X;X;X;X;X;X;X;X;X;X;X;Phospho (STY);Phospho (STY);X;X;X;X;X;X;X;X;X;X;X;X;X;X	AGY(0.005)S(0.996)T(0.999)DESSSSSLHATR	AGY(-24.09)S(24.09)T(28.94)DES(-43.65)S(-50.78)S(-57.72)S(-58.43)S(-65.11)LHAT(-100.55)R	2	958.359	32567000	19023000	0	0	0	0
Q9P035_S114	Very-long-chain (3R)-3-hydroxyacyl-CoA dehydratase 3	HACD3	209.25	S	1	RPLFLAPDFDRWLDESDAEMELRAKEEERLN	X;X;X;X;X;X;X;X;X;X;X;X;X;X;X;Phospho (STY);X;X;X;Oxidation (M);X;X;X;X;X;X;X;X;X;X;X	WLDES(1)DAEMELR	WLDES(192.65)DAEMELR	2	795.313	23058000	12388000	12742000	0	0	0
Q9P0L0_S166	Vesicle-associated membrane protein-associated protein A	VAPA	145.54	S	1	NASKQDGPMPKPHSVSLNDTETRKLMEECKR	X;X;X;X;X;X;X;X;X;X;X;X;X;X;X;Phospho (STY);X;X;X;X;X;X;X;X;X;X;X;X;X;X;X	PHS(0.227)VS(0.773)LNDTETR	PHS(-5.33)VS(5.33)LNDT(-47.01)ET(-65.46)R	3	479.212	15864000	23265000	16439000	0	0	0
P51116_S453	Fragile X mental retardation syndrome-related protein 2	FXR2	180.65	S	1	TGGPAYGPSSDVSTASETESEKREEPNRAGP	X;X;X;X;X;X;X;X;X;X;X;X;X;X;X;Phospho (STY);X;X;X;X;X;X;X;X;X;X;X;X;X;X;X	TGGPAYGPSSDVS(0.01)T(0.054)AS(0.772)ET(0.139)ES(0.025)EKR	T(-149.08)GGPAY(-135.31)GPS(-70.49)S(-63.1)DVS(-18.99)T(-11.59)AS(7.44)ET(-7.44)ES(-14.83)EKR	3	798.343	50637000	0	0	0	22422000	26953000
Q9P1Y6_S1229	PHD and RING finger domain-containing protein 1	PHRF1	197.38	S	1	EDLPTRLPALGEAHVSPEVATADKAPLQAPP	X;X;X;X;X;X;X;X;X;X;X;X;X;X;X;Phospho (STY);X;X;X;X;X;X;X;X;X;X;X;X;X;X;X	LPALGEAHVS(1)PEVATADK	LPALGEAHVS(73.75)PEVAT(-73.75)ADK	2	942.959	26354000	19874000	24083000	0	0	0
P51511_S589	Matrix metalloproteinase-15	MMP15	151.44	S	1	RPPFNPHGGAEPGADSAEGDVGDGDGDFGAG	X;X;X;X;X;X;X;X;X;X;X;X;X;X;X;Phospho (STY);X;X;X;X;X;X;X;X;X;X;X;X;X;X;X	WPDVARPPFNPHGGAEPGADS(1)AEGDVGDGDGDFGAGVNK	WPDVARPPFNPHGGAEPGADS(151.44)AEGDVGDGDGDFGAGVNK	3	1305.56	11461000	0	0	0	0	0
P51531_S1377	Probable global transcription activator SNF2L2	SMARCA2	55.546	S		EKAKKRRGRPPAEKLSPNPPKLTKQMNAIID	X;X;X;X;X;X;X;X;X;X;X;X;X;X;X;Phospho (STY);X;X;X;X;X;X;X;X;X;X;X;X;X;X;X	GRPPAEKLS(1)PNPPK	GRPPAEKLS(55.55)PNPPK	3	523.271	0	39568000	0	0	0	0
Q9UBB9_S59	Tuftelin-interacting protein 11	TFIP11	191.22	S	1	QTKEEATYGVWAERDSDDERPSFGGKRARDY	X;X;X;X;X;X;X;X;X;X;X;X;X;X;X;Phospho (STY);X;X;X;X;X;X;X;X;X;X;X;X;X;X;X	EEATYGVWAERDS(1)DDERPSFGGK	EEAT(-72.11)Y(-102.4)GVWAERDS(38.32)DDERPS(-38.32)FGGK	3	894.377	30714000	18869000	13465000	0	0	0
P51532_S699	Transcription activator BRG1	SMARCA4	201.04	S	1	VEEKKKIPDPDSDDVSEVDARHIIENAKQDV	X;X;X;X;X;X;X;X;X;X;X;X;X;X;X;Phospho (STY);X;X;X;X;X;X;X;X;X;X;X;X;X;X;X	IPDPDSDDVS(1)EVDAR	IPDPDS(-45.48)DDVS(45.48)EVDAR	2	855.349	78809000	75017000	32515000	0	29091000	27594000
P51587_S1284	Breast cancer type 2 susceptibility protein	BRCA2	77.593	S	1	VVSMFKIENHNDKTVSEKNNKCQLILQNNIE	X;X;X;X;X;X;X;X;X;X;X;X;X;X;X;Phospho (STY);X;X;X;X;X;X;X;X;X;X;X;X;X;X;X	IENHNDKTVS(1)EK	IENHNDKT(-35.41)VS(35.41)EK	2	747.335	53121000	48397000	0	0	0	0
Q9UBB9_S98	Tuftelin-interacting protein 11	TFIP11	340.65	S	1	AGLKKGAAEEAELEDSDDEEKPVKQDDFPKD	X;X;X;X;X;X;X;X;X;X;X;X;X;X;X;Phospho (STY);X;X;X;X;X;X;X;X;X;X;X;X;X;X;X	GAAEEAELEDS(1)DDEEKPVKQDDFPK	GAAEEAELEDS(102.03)DDEEKPVKQDDFPK	4	957.741	86716000	51460000	58735000	0	0	0
P51610_S6	Host cell factor 1;HCF N-terminal chain 1;HCF N-terminal chain 2;HCF N-terminal chain 3;HCF N-terminal chain 4;HCF N-terminal chain 5;HCF N-terminal chain 6;HCF C-terminal chain 1;HCF C-terminal chain 2;HCF C-terminal chain 3;HCF C-terminal chain 4;HCF C-terminal chain 5;HCF C-terminal chain 6	HCFC1	176.04	S	1	__________MASAVSPANLPAVLLQPRWKR	X;X;X;X;X;X;X;X;X;X;X;X;X;X;X;Phospho (STY);X;X;X;X;X;X;X;X;X;X;X;X;X;X;X	ASAVS(1)PANLPAVLLQPR	AS(-41.9)AVS(41.9)PANLPAVLLQPR	2	913.482	6781000	2597200	0	0	0	0
Q9UHB7_S694	AF4/FMR2 family member 4	AFF4	123.86	S	1	SSVEEEDSFFRQRMFSPMEEKELLSPLSEPD	X;X;X;X;X;X;X;X;X;X;X;X;X;X;X;Phospho (STY);X;X;X;X;X;X;X;X;X;X;X;X;X;X;X	MFS(1)PMEEK	MFS(115.78)PMEEK	2	539.703	3587500	7998000	7709900	0	0	0
Q9UHR5_S43	SAP30-binding protein	SAP30BP	168.5	S	1	IEAVGSAAEEKGGLVSDAYGEDDFSRLGGDE	X;X;X;X;X;X;X;X;X;X;X;X;X;X;X;Phospho (STY);X;X;X;X;X;X;X;X;X;X;X;X;X;X;X	GGLVS(1)DAYGEDDFSR	GGLVS(119.57)DAY(-119.57)GEDDFS(-123.52)R	2	834.333	27838000	14102000	13521000	0	0	0
P51636_S23	Caveolin-2	CAV2	147.49	S	1	ADVQLFMDDDSYSHHSGLEYADPEKFADSDQ	X;X;X;X;X;X;X;X;X;X;X;X;X;X;X;Phospho (STY);X;X;X;X;X;X;X;X;X;X;X;X;X;X;X	ADVQLFMDDDSYS(0.005)HHS(0.995)GLEYADPEK	ADVQLFMDDDS(-35.6)Y(-64.18)S(-23.43)HHS(23.43)GLEY(-65.52)ADPEK	3	983.736	46379000	0	23056000	0	0	0
P51812_S227	Ribosomal protein S6 kinase alpha-3;Ribosomal protein S6 kinase alpha-6;Ribosomal protein S6 kinase alpha-1	RPS6KA3;RPS6KA6;RPS6KA1	232.28	S	1	FGLSKEAIDHEKKAYSFCGTVEYMAPEVVNR;FGLSKESIDHEKKAYSFCGTVEYMAPEVVNR	X;X;X;X;X;X;X;X;X;X;X;X;X;X;X;Phospho (STY);X;X;X;X;X;X;X;X;X;X;X;X;X;X;X	AYS(1)FCGTVEYMAPEVVNR	AY(-123.06)S(92.7)FCGT(-92.7)VEY(-176.83)MAPEVVNR	2	1086.96	12243000	0	0	0	0	0
Q9UHV7_S890	Mediator of RNA polymerase II transcription subunit 13	MED13	147.25	S	1	SIGAQFKIEVDEGFCSPKPSEIKDFSYVYKP	X;X;X;X;X;X;X;X;X;X;X;X;X;X;X;Phospho (STY);X;X;X;X;X;X;X;X;X;X;X;X;X;X;X	IEVDEGFCS(0.993)PKPS(0.007)EIK	IEVDEGFCS(21.4)PKPS(-21.4)EIK	2	957.931	51797000	23993000	27790000	0	0	0
P51812_S375	Ribosomal protein S6 kinase alpha-3	RPS6KA3	46.862	S	2	EFTAKTPKDSPGIPPSANAHQLFRGFSFVAI	X;X;X;X;X;Phospho (STY);X;X;X;X;X;X;X;X;X;Phospho (STY);X;X;X;X;X;X;X;X;X;X;X;X;X;X;X	T(0.986)PKDS(0.159)PGIPPS(0.855)ANAHQLFR	T(17.69)PKDS(-7.65)PGIPPS(7.65)ANAHQLFR	3	731.668	16828000	0	0	0	0	0
P51812_S715	Ribosomal protein S6 kinase alpha-3	RPS6KA3	152.96	S	1	KGAMAATYSALNRNQSPVLEPVGRSTLAQRR	X;X;X;X;X;X;X;X;X;X;X;X;X;X;X;Phospho (STY);X;X;X;X;X;X;X;X;X;X;X;X;X;X;X	NQS(1)PVLEPVGR	NQS(62.92)PVLEPVGR	2	638.308	64672000	34104000	30093000	23642000	27169000	23478000
Q9UI10_S187	Translation initiation factor eIF-2B subunit delta	EIF2B4	75.574	S	1	DYGSKVSLFSHLPQYSRQNSLTQFMSIPSSV	X;X;X;X;X;X;X;X;X;X;X;X;X;X;X;Phospho (STY);X;X;X;X;X;X;X;X;X;X;X;X;X;X;X	VSLFS(0.001)HLPQYS(0.999)R	VS(-69.91)LFS(-31.76)HLPQY(-66.51)S(31.76)R	3	505.245	5580100	7861700	8397600	0	0	0
P51825_S212	AF4/FMR2 family member 1	AFF1	76.765	S	1	ELSPLISLPSPVPPLSPIHSNQQTLPRTQGS	X;X;X;X;X;X;X;X;X;X;X;X;X;X;X;Phospho (STY);X;X;X;X;X;X;X;X;X;X;X;X;X;X;X	ELSPLISLPS(0.064)PVPPLS(0.823)PIHS(0.062)NQQT(0.05)LPR	ELS(-51.08)PLIS(-36.65)LPS(-11.08)PVPPLS(11.08)PIHS(-11.21)NQQT(-12.13)LPR	3	999.865	9792300	0	2835700	0	0	0
Q9UK61_S927	Protein FAM208A	FAM208A	55.705	S	1	EIHWKLIPITGGNARSPEDQLGKHGEKQTPG	X;X;X;X;X;X;X;X;X;X;X;X;X;X;X;Phospho (STY);X;X;X;X;X;X;X;X;X;X;X;X;X;X;X	LIPIT(0.008)GGNARS(0.992)PEDQLGK	LIPIT(-21.05)GGNARS(21.05)PEDQLGK	3	649.33	10150000	8961300	13356000	0	0	0
P51858_S132	Hepatoma-derived growth factor	HDGF	231.35	S	1;2	EAAEGDGDKKGNAEGSSDEEGKLVIDEPAKE	X;X;X;X;X;X;X;X;X;X;X;X;X;X;X;Phospho (STY);Phospho (STY);X;X;X;X;X;X;X;X;X;X;X;X;X;X	KGNAEGS(1)S(1)DEEGKLVIDEPAK	KGNAEGS(52.17)S(52.17)DEEGKLVIDEPAK	3	1167	91100000	31001000	30328000	0	0	0
P51858_S133	Hepatoma-derived growth factor	HDGF	201.61	S	1;2	AAEGDGDKKGNAEGSSDEEGKLVIDEPAKEK	X;X;X;X;X;X;X;X;X;X;X;X;X;X;Phospho (STY);Phospho (STY);X;X;X;X;X;X;X;X;X;X;X;X;X;X;X	KGNAEGS(1)S(1)DEEGKLVIDEPAK	KGNAEGS(52.17)S(52.17)DEEGKLVIDEPAK	3	1167	91100000	31001000	30328000	0	0	0
P51948_S279	CDK-activating kinase assembly factor MAT1	MNAT1	87.509	S	1	EMLGRLGYLNHVRAASPQDLAGGYTSSLACH	X;X;X;X;X;X;X;X;X;X;X;X;X;X;X;Phospho (STY);X;X;X;X;X;X;X;X;X;X;X;X;X;X;X	AAS(1)PQDLAGGYTSSLACHR	AAS(63.21)PQDLAGGY(-63.21)T(-65.39)S(-70.01)S(-74.24)LACHR	3	681.298	10954000	0	16262000	9441000	0	0
P51957_S563	Serine/threonine-protein kinase Nek4	NEK4	56.122	S		GEKRQVRRDLFAFQESPPRFLPSHPIVGKVD	X;X;X;X;X;X;X;X;X;X;X;X;X;X;X;Phospho (STY);X;X;X;X;X;X;X;X;X;X;X;X;X;X;X	DLFAFQES(1)PPR	DLFAFQES(56.12)PPR	2	693.808	0	0	7968500	0	0	0
P51991_S112	Heterogeneous nuclear ribonucleoprotein A3	HNRNPA3	162.43	S	1	PHKVDGRVVEPKRAVSREDSVKPGAHLTVKK	X;X;X;X;X;X;X;X;X;X;X;X;X;X;X;Phospho (STY);X;X;X;Phospho (STY);X;X;X;X;X;X;X;X;X;X;X	AVS(0.996)REDS(0.004)VKPGAHLTVK	AVS(24.16)REDS(-24.16)VKPGAHLT(-131.29)VK	4	469.244	101690000	0	0	0	35324000	37855000
Q9UK76_S131	Hematological and neurological expressed 1 protein;Hematological and neurological expressed 1 protein, N-terminally processed	HN1	284.37	S	1	LGQSEEKPVPAAPVPSPVAPAPVPSRRNPPG	X;X;X;X;X;X;X;X;X;X;X;X;X;X;X;Phospho (STY);X;X;X;X;X;X;X;X;X;X;X;X;X;X;X	GEGDIHENVDTDLPGSLGQSEEKPVPAAPVPS(1)PVAPAPVPSR	GEGDIHENVDT(-137.12)DLPGS(-90.62)LGQS(-76.37)EEKPVPAAPVPS(76.37)PVAPAPVPS(-82.64)R	3	1074.02	377620000	154880000	269830000	0	0	0
P51991_S14	Heterogeneous nuclear ribonucleoprotein A3	HNRNPA3	56.684	S	1	__MEVKPPPGRPQPDSGRRRRRRGEEGHDPK	X;X;X;X;X;X;X;X;X;X;X;X;X;X;X;Phospho (STY);X;X;X;X;X;X;X;X;X;X;X;X;X;X;X	MEVKPPPGRPQPDS(1)GR	MEVKPPPGRPQPDS(56.68)GR	3	623.961	0	141070000	0	0	0	0
Q9UKA4_S448	A-kinase anchor protein 11	AKAP11	146.36	S	1	SPRPVKASREDSGLFSPIRSSAFSPLGGCTP	Phospho (STY);X;X;X;X;X;X;X;X;X;X;X;X;X;X;Phospho (STY);X;X;X;X;X;X;X;X;X;X;X;X;X;X;X	EDS(0.007)GLFS(0.993)PIR	EDS(-21.32)GLFS(21.32)PIR	2	600.768	11889000	16400000	26794000	0	0	0
Q9UKM9_S288	RNA-binding protein Raly	RALY	337.91	S	1	ARTRDDGDEEGLLTHSEEELEHSQDTDADDG	X;X;X;X;X;X;X;X;X;X;X;X;X;X;X;Phospho (STY);X;X;X;X;X;X;X;X;X;X;X;X;X;X;X	TRDDGDEEGLLTHS(1)EEELEHSQDTDADDGALQ	T(-114.74)RDDGDEEGLLT(-36.86)HS(36.86)EEELEHS(-90.09)QDT(-124.47)DADDGALQ	3	1203.15	353950000	230080000	173880000	0	0	0
P52272_S701	Heterogeneous nuclear ribonucleoprotein M	HNRNPM	117.52	S	1	MENGKSKGCGVVKFESPEVAERACRMMNGMK	X;X;X;X;X;X;X;X;X;X;X;X;X;X;X;Phospho (STY);X;X;X;X;X;X;X;X;X;X;X;X;X;X;X	FES(1)PEVAER	FES(54.47)PEVAER	2	572.24	13281000	15786000	0	0	6582000	7041000
P52272_S365	Heterogeneous nuclear ribonucleoprotein M	HNRNPM	70.363	S	1	EGPFGGGMENMGRFGSGMNMGRINEILSNAL	X;X;X;X;X;X;X;X;X;X;X;X;X;X;X;Phospho (STY);X;X;X;X;X;X;X;X;X;X;X;X;X;X;X	FGS(1)GMNMGR	FGS(70.36)GMNMGR	2	518.691	0	15418000	0	0	0	0
Q9UKS6_S319	Protein kinase C and casein kinase substrate in neurons protein 3	PACSIN3	172.85	S	1	LDTQRTISRKEKGGRSPDEVTLTSIVPTRDG	X;X;X;X;X;X;X;X;X;X;X;X;X;X;X;Phospho (STY);X;X;X;X;X;X;X;X;X;X;X;X;X;X;X	S(1)PDEVTLTSIVPTR	S(106.64)PDEVT(-106.64)LT(-138.41)S(-149.43)IVPT(-168.55)R	2	797.89	37387000	32859000	26152000	0	0	0
Q9UKV3_S490	Apoptotic chromatin condensation inducer in the nucleus	ACIN1	309.77	S	1	GGLSPLSSPSDTKAESPAEKVPEESVLPLVQ	X;X;X;Phospho (STY);X;X;X;X;X;X;X;X;X;X;X;Phospho (STY);X;X;X;X;X;X;X;X;X;X;X;X;X;X;X	AES(1)PAEKVPEESVLPLVQK	AES(160.8)PAEKVPEES(-160.8)VLPLVQK	2	710.696	211380000	247180000	251780000	0	0	0
P52272_S481	Heterogeneous nuclear ribonucleoprotein M	HNRNPM	74.165	S	1	ASSIERMGQTMERIGSGVERMGAGMGFGLER	X;Phospho (STY);Phospho (STY);X;X;X;X;X;X;X;X;X;X;X;X;Phospho (STY);X;X;X;X;X;X;X;X;X;X;X;X;X;X;X	IGS(1)GVER	IGS(74.17)GVER	2	399.181	0	0	0	0	13693000	0
P52272_S575	Heterogeneous nuclear ribonucleoprotein M	HNRNPM	151.83	S	1	ANNLERMGLERMGANSLERMGLERMGANSLE	X;X;X;X;X;X;X;X;X;X;X;X;X;X;X;Phospho (STY);X;X;X;X;X;X;X;X;X;X;X;X;X;X;X	MGANS(1)LER	MGANS(110.38)LER	2	479.197	39154000	58441000	34162000	21534000	47749000	55633000
P52272_S618	Heterogeneous nuclear ribonucleoprotein M	HNRNPM	40.252	S		GIERMGLAMGGGGGASFDRAIEMERGNFGGS	X;X;X;X;X;X;X;X;X;X;X;X;X;X;X;Phospho (STY);X;X;X;X;X;X;X;X;X;X;X;X;X;X;Phospho (STY)	MGLAMGGGGGAS(1)FDR	MGLAMGGGGGAS(40.25)FDR	2	732.294	0	0	0	5110900	0	0
P52272_S528	Heterogeneous nuclear ribonucleoprotein M	HNRNPM	89.886	S	1	SGVERMGPAIERMGLSMERMVPAGMGAGLER	X;X;X;X;X;X;X;X;X;X;X;X;X;X;X;Phospho (STY);X;X;X;X;X;X;X;X;X;X;X;X;X;X;X	MGLS(1)MER	MGLS(84.61)MER	2	452.177	21788000	14217000	14060000	0	10648000	10025000
P52272_S468	Heterogeneous nuclear ribonucleoprotein M	HNRNPM	179.87	S	1	GIERMGPLGLDHMASSIERMGQTMERIGSGV	X;X;X;X;X;X;X;X;X;X;X;X;X;X;X;Phospho (STY);X;X;X;X;X;X;X;X;X;X;X;X;Phospho (STY);X;X	MGPLGLDHMAS(0.131)S(0.869)IER	MGPLGLDHMAS(-8.21)S(8.21)IER	3	565.253	7594500	0	4929900	2171900	0	0
P52272_S432	Heterogeneous nuclear ribonucleoprotein M	HNRNPM	138.98	S	1	ERMGAGLGHGMDRVGSEIERMGLVMDRMGSV	X;X;X;X;X;X;X;X;X;X;X;X;X;X;X;Phospho (STY);X;X;X;X;X;X;X;X;X;X;X;X;X;X;X	VGS(1)EIER	VGS(138.98)EIER	2	435.192	48079000	64002000	66823000	26420000	52401000	51765000
P52292_S490	Importin subunit alpha-1	KPNA2	124.33	S	1	ALQNHENESVYKASLSLIEKYFSVEEEEDQN	X;X;X;X;X;X;X;X;X;X;X;X;X;X;X;Phospho (STY);X;X;X;X;X;X;X;X;X;X;X;X;X;X;X	AS(0.039)LS(0.961)LIEK	AS(-13.94)LS(13.94)LIEK	2	470.741	0	10899000	15687000	0	0	0
P52292_S126	Importin subunit alpha-1	KPNA2	69.825	S	1	PIDNIIRAGLIPKFVSFLGRTDCSPIQFESA	X;X;X;X;X;X;X;X;X;X;X;X;X;X;X;Phospho (STY);X;X;X;X;X;X;X;X;X;X;X;X;X;X;X	FVS(1)FLGR	FVS(69.82)FLGR	2	453.218	3769300	2245100	0	0	0	0
P52292_S62	Importin subunit alpha-1	KPNA2	333.92	S	1	MLKRRNVSSFPDDATSPLQENRNNQGTVNWS	X;X;X;X;X;X;X;X;X;X;X;X;X;X;X;Phospho (STY);X;X;X;X;X;X;X;X;X;X;X;X;X;X;X	NVSSFPDDAT(0.002)S(0.998)PLQENR	NVS(-210.19)S(-170.72)FPDDAT(-26.72)S(26.72)PLQENR	2	978.92	187940000	0	151510000	69710000	7473500	7285000
P52294_S111	Importin subunit alpha-5;Importin subunit alpha-5, N-terminally processed	KPNA1	81.341	S	1	PEQQLSATQKFRKLLSKEPNPPIDEVISTPG	X;X;X;X;X;X;X;X;X;X;X;X;X;X;X;Phospho (STY);X;X;X;X;X;X;X;X;X;X;X;X;X;X;X	LLS(1)KEPNPPIDEVISTPGVVAR	LLS(60.72)KEPNPPIDEVIS(-60.72)T(-66.1)PGVVAR	3	804.424	4048600	0	0	0	0	0
P52298_S13	Nuclear cap-binding protein subunit 2	NCBP2	147.55	S	1	___MSGGLLKALRSDSYVELSQYRDQHFRGD	X;X;X;X;X;X;X;X;X;X;X;X;X;X;X;Phospho (STY);X;X;X;X;X;X;X;X;X;X;X;X;X;X;X	SDS(1)YVELSQYR	S(-46.56)DS(46.56)Y(-54.1)VELS(-82.43)QY(-105.99)R	2	713.798	79846000	16320000	27771000	46304000	7922400	7502100
Q9ULJ3_S983	Zinc finger and BTB domain-containing protein 21	ZBTB21	121.3	S	1	AHKESEVCPVPTNSPSPPPLPPPPPLPKIQP	X;X;X;X;X;X;X;X;X;X;X;X;X;X;X;Phospho (STY);X;X;X;X;X;X;X;X;X;X;X;X;X;X;X	ESEVCPVPTNS(0.015)PS(0.984)PPPLPPPPPLPK	ES(-92.84)EVCPVPT(-33.98)NS(-18.04)PS(18.04)PPPLPPPPPLPK	3	904.111	23358000	15296000	19074000	0	0	0
P52597_S203	Heterogeneous nuclear ribonucleoprotein F;Heterogeneous nuclear ribonucleoprotein F, N-terminally processed	HNRNPF	46.578	S	1	QEEVRSYSDPPLKFMSVQRPGPYDRPGTARR	X;X;X;X;X;X;X;X;X;X;X;X;X;X;X;Phospho (STY);X;X;X;X;X;X;X;X;X;X;X;X;X;X;X	FMS(0.992)VQRPGPY(0.007)DRPGT(0.001)AR	FMS(21.52)VQRPGPY(-21.52)DRPGT(-29.43)AR	3	672.315	11327000	0	0	0	0	0
Q9ULJ3_S1003	Zinc finger and BTB domain-containing protein 21	ZBTB21	217.82	S	1	PPPPPLPKIQPLEPDSPTGLSENPTPATEKL	X;X;X;X;X;X;X;X;X;X;X;X;X;X;X;Phospho (STY);X;X;X;X;X;X;X;X;X;X;X;X;X;X;X	IQPLEPDS(0.998)PT(0.002)GLSENPTPATEK	IQPLEPDS(26.07)PT(-26.07)GLS(-46.56)ENPT(-85.61)PAT(-102.1)EK	2	1201.06	13775000	11781000	11429000	0	0	0
P52701_S830	DNA mismatch repair protein Msh6	MSH6	136.61	S	1	LPDLERLLSKIHNVGSPLKSQNHPDSRAIMY	X;X;X;X;X;X;X;X;X;X;X;X;X;X;X;Phospho (STY);X;X;X;X;X;X;X;X;X;X;X;X;X;X;X	IHNVGS(1)PLK	IHNVGS(120.32)PLK	2	522.766	0	78102000	67710000	0	45374000	41572000
P52701_S309	DNA mismatch repair protein Msh6	MSH6	63.32	S	1	VKVARKRKRMVTGNGSLKRKSSRKETPSATK	X;X;X;X;X;X;X;X;X;X;X;X;X;X;X;Phospho (STY);X;X;X;X;X;X;X;X;X;X;X;X;X;X;X	MVT(0.01)GNGS(0.99)LK	MVT(-20.01)GNGS(20.01)LK	2	493.722	0	0	0	7464300	0	0
Q9ULT0_S647	Tetratricopeptide repeat protein 7A	TTC7A	90.005	S	1	TLYSFSQLGGLEKDGSFGEGLTMKKQSGMHL	X;X;X;X;X;X;X;X;X;X;X;X;X;X;X;Phospho (STY);X;X;X;X;X;X;X;X;X;X;X;X;X;X;X	DGS(1)FGEGLTMK	DGS(61.38)FGEGLT(-61.38)MK	2	611.247	7673100	11256000	10803000	0	0	0
P52701_S137	DNA mismatch repair protein Msh6	MSH6	206.2	S	1	EKGKSVRVHVQFFDDSPTRGWVSKRLLKPYT	X;X;X;X;X;X;X;X;X;X;X;X;X;X;X;Phospho (STY);X;X;X;X;X;X;X;X;X;X;X;X;X;X;X	VHVQFFDDS(0.975)PT(0.025)R	VHVQFFDDS(15.93)PT(-15.93)R	2	764.335	0	28362000	25606000	0	0	0
P52756_S624	RNA-binding protein 5	RBM5	110.33	S	1	ENPLKRGLVAAYSGDSDNEEELVERLESEEE	X;X;X;X;X;X;X;X;X;X;X;X;X;X;X;Phospho (STY);X;X;X;X;X;X;X;X;X;X;X;X;X;X;X	GLVAAYS(0.001)GDS(0.999)DNEEELVER	GLVAAY(-57.83)S(-32.36)GDS(32.36)DNEEELVER	2	1066.95	8874200	0	0	0	0	0
Q9ULU4_S547	Protein kinase C-binding protein 1	ZMYND8	252.58	S	1	LSESVQQQSTPVPLISPKRQIRSRFQLNLDK	X;X;X;X;X;X;X;X;X;X;X;X;X;X;X;Phospho (STY);X;X;X;X;X;X;X;X;X;X;X;X;X;X;X	ELSESVQQQSTPVPLIS(1)PK	ELS(-192.42)ES(-183.51)VQQQS(-71.65)T(-61.17)PVPLIS(61.17)PK	2	1074.04	25610000	44918000	31683000	0	0	0
P52799_S260	Ephrin-B2	EFNB2	223.18	S	1	LVVLLLKYRRRHRKHSPQHTTTLSLSTLATP	X;X;X;X;X;X;X;X;X;X;X;X;X;X;X;Phospho (STY);X;X;X;X;X;X;X;X;X;X;X;X;X;X;X	KHS(1)PQHTTTLSLSTLATPK	KHS(37.22)PQHT(-37.22)T(-62.75)T(-86.92)LS(-138.01)LS(-176.08)T(-188.22)LAT(-205.58)PK	3	710.031	11981000	9138700	0	10986000	12448000	0
Q9ULU4_S486	Protein kinase C-binding protein 1	ZMYND8	210.34	S	2	KSTASPASTKTGQAGSLSGSPKPFSPQLSAP	X;X;X;X;X;X;X;X;X;X;X;X;X;X;X;Phospho (STY);X;X;X;Phospho (STY);X;X;X;X;X;X;X;X;X;X;X	TGQAGS(1)LS(0.002)GS(0.998)PKPFSPQLSAPITTK	T(-85.21)GQAGS(55.03)LS(-27.52)GS(27.52)PKPFS(-43.49)PQLS(-96.42)APIT(-118.99)T(-126.6)K	3	873.082	38615000	33983000	57952000	0	0	0
P52907_S9	F-actin-capping protein subunit alpha-1	CAPZA1	110.35	S	1	_______MADFDDRVSDEEKVRIAAKFITHA	X;X;X;X;X;X;X;X;X;X;X;X;X;X;X;Phospho (STY);X;X;X;X;X;X;X;X;X;X;X;X;X;X;X	ADFDDRVS(1)DEEK	ADFDDRVS(110.35)DEEK	2	774.299	0	19299000	0	14257000	10172000	0
P52943_S115	Cysteine-rich protein 2	CRIP2	194.23	S	1	ERKASGPPKGPSRASSVTTFTGEPNTCPRCS	X;X;X;X;X;X;X;X;X;X;X;X;X;X;X;Phospho (STY);X;X;X;X;X;X;X;X;X;X;X;X;X;X;X	AS(0.025)S(0.975)VTTFTGEPNTCPR	AS(-15.99)S(15.99)VT(-42.67)T(-70.47)FT(-115.54)GEPNT(-160.93)CPR	2	902.882	0	0	0	24572000	0	16663000
Q9ULU4_S490	Protein kinase C-binding protein 1	ZMYND8	210.34	S	1;2	SPASTKTGQAGSLSGSPKPFSPQLSAPITTK	X;X;X;X;X;X;X;X;X;X;X;Phospho (STY);X;X;X;Phospho (STY);X;X;X;X;X;X;X;X;X;X;X;X;X;X;X	TGQAGS(1)LS(0.002)GS(0.998)PKPFSPQLSAPITTK	T(-85.21)GQAGS(55.03)LS(-27.52)GS(27.52)PKPFS(-43.49)PQLS(-96.42)APIT(-118.99)T(-126.6)K	3	873.082	38615000	33983000	57952000	0	0	0
P52948_S612	Nuclear pore complex protein Nup98-Nup96;Nuclear pore complex protein Nup98;Nuclear pore complex protein Nup96	NUP98	81.448	S		IKKLVLKNLNNSNLFSPVNRDSENLASPSEY	X;X;X;X;X;X;X;X;X;X;X;X;X;X;X;Phospho (STY);X;X;X;X;X;X;X;X;X;X;Phospho (STY);X;X;X;X	NLNNSNLFS(1)PVNR	NLNNS(-37.46)NLFS(37.46)PVNR	2	784.864	12321000	0	13358000	0	0	0
P52948_S934	Nuclear pore complex protein Nup98-Nup96;Nuclear pore complex protein Nup98;Nuclear pore complex protein Nup96	NUP98	145.83	S	1	QMALNGKPAPPPQSQSPEVEQLGRVVELDSD	X;X;X;X;X;X;X;X;X;X;X;X;X;X;X;Phospho (STY);X;X;X;X;X;X;X;X;X;X;X;X;X;X;X	PAPPPQS(0.003)QS(0.997)PEVEQLGR	PAPPPQS(-25.02)QS(25.02)PEVEQLGR	3	632.967	83516000	199900000	84910000	26476000	55254000	0
Q9ULX3_S201	RNA-binding protein NOB1	NOB1	361.83	S	1	EEEEEENGFEDRKDDSDDDGGGWITPSNIKQ	X;X;X;X;X;X;X;X;X;X;X;X;X;X;X;Phospho (STY);X;X;X;X;X;X;X;X;X;X;X;X;X;X;X	KDDS(1)DDDGGGWITPSNIK	KDDS(173.45)DDDGGGWIT(-173.45)PS(-209.45)NIK	2	1000.42	78155000	56525000	62998000	0	0	0
P53350_S565	Serine/threonine-protein kinase PLK1	PLK1	65.47	S	1	VTYIDEKRDFRTYRLSLLEEYGCCKELASRL	X;X;X;X;X;X;X;X;X;X;X;X;X;X;X;Phospho (STY);X;X;X;X;X;X;X;X;X;X;X;X;X;X;X	T(0.194)Y(0.001)RLS(0.805)LLEEYGCCK	T(-6.19)Y(-28.38)RLS(6.19)LLEEY(-53.7)GCCK	3	624.607	5481700	0	0	0	0	0
P53367_S79	Arfaptin-1	ARFIP1	222.16	S	1	GAFQGSPAPPLPSVMSPSRVAASRLAQQGSD	X;X;X;X;X;X;X;X;X;X;X;X;X;X;X;Phospho (STY);X;X;X;X;X;X;X;X;X;X;X;X;X;X;X	EGVIEAGAFQGSPAPPLPS(0.001)VMS(0.939)PS(0.059)R	EGVIEAGAFQGS(-55.94)PAPPLPS(-28.74)VMS(12)PS(-12)R	2	1281.11	18602000	0	0	0	0	0
P53367_S39	Arfaptin-1	ARFIP1	118.55	S	1	SREHSFNRDLKHSLPSGLGLSETQITSHGFD	X;X;X;X;X;X;X;X;X;X;X;X;X;X;X;Phospho (STY);X;X;X;X;X;X;X;X;X;X;X;X;X;X;X	HSLPS(0.999)GLGLS(0.001)ETQITSHGFDNTK	HS(-41.71)LPS(32.24)GLGLS(-32.24)ET(-47.88)QIT(-79.85)S(-90.36)HGFDNT(-103.03)K	3	836.059	0	18207000	25005000	0	0	0
Q9UMX1_S346	Suppressor of fused homolog	SUFU	208.99	S	1	RQNGLAHDRAPSRKDSLESDSSTAIIPHELI	X;X;X;X;X;X;X;X;X;X;X;X;X;X;X;Phospho (STY);X;X;X;X;X;X;X;X;X;X;X;X;X;X;X	KDS(1)LESDSSTAIIPHELIR	KDS(50.24)LES(-50.24)DS(-72.04)S(-90.94)T(-98.67)AIIPHELIR	3	731.026	3394000	4091200	6330500	0	0	0
P53602_S96	Diphosphomevalonate decarboxylase	MVD	78.234	S	1	ACLREIRCLARKRRNSRDGDPLPSSLSCKVH	X;X;X;X;X;X;X;X;X;X;X;X;X;X;X;Phospho (STY);X;X;X;X;X;X;X;X;X;X;X;X;X;X;X	NS(1)RDGDPLPSSLSCK	NS(51.45)RDGDPLPS(-52.28)S(-51.45)LS(-61.17)CK	2	856.869	10516000	0	0	0	0	0
P53621_S173	Coatomer subunit alpha;Xenin;Proxenin	COPA	141.59	S	1	TVRVWDISGLRKKNLSPGAVESDVRGITGVD	X;X;X;X;X;X;X;X;X;X;X;X;X;X;X;Phospho (STY);X;X;X;X;X;X;X;X;X;X;X;X;X;X;X	NLS(1)PGAVESDVR	NLS(85.38)PGAVES(-85.38)DVR	2	662.301	0	0	61395000	54445000	33894000	0
P53985_S498	Monocarboxylate transporter 1	SLC16A1	41.937	S		SPDQKDTDGGPKEEESPV_____________	X;X;X;X;X;X;X;X;X;X;X;X;X;X;X;Phospho (STY);X;X;X;X;X;X;X;X;X;X;X;X;X;X;X	EEES(1)PV	EEES(41.94)PV	1	769.265	0	0	0	41232000	0	0
Q9UMZ2_S752	Synergin gamma	SYNRG	141.49	S	1	NSTAASTKYDVFRQLSLEGSGLGVEDLKDNT	X;X;X;X;X;X;X;X;X;X;X;X;X;X;X;Phospho (STY);X;X;X;X;X;X;X;X;X;X;X;X;X;X;X	QLS(1)LEGSGLGVEDLKDNTPSGK	QLS(45.27)LEGS(-45.27)GLGVEDLKDNT(-109.62)PS(-113.43)GK	3	775.372	28876000	28715000	27617000	0	0	0
Q9UNX4_S241	WD repeat-containing protein 3	WDR3	331.47	S	1	IEDPEEPDPKKIKGSSPGIQDTLEAEDGAFE	X;X;X;X;X;X;X;X;X;X;X;X;X;X;X;Phospho (STY);X;X;X;X;X;X;X;X;X;X;X;X;X;X;X	GS(0.025)S(0.975)PGIQDTLEAEDGAFETDEAPEDR	GS(-15.96)S(15.96)PGIQDT(-123.16)LEAEDGAFET(-252.59)DEAPEDR	2	1408.57	20076000	14564000	9622100	0	0	0
P54105_S102	Methylosome subunit pICln	CLNS1A	260.5	S	1	EEESKEPVADEEEEDSDDDVEPITEFRFVPS	X;X;X;X;X;X;X;X;X;X;X;X;X;X;X;Phospho (STY);X;X;X;X;X;X;X;X;X;X;X;X;X;X;X	FEEESKEPVADEEEEDS(1)DDDVEPITEFR	FEEES(-150.73)KEPVADEEEEDS(96.63)DDDVEPIT(-96.63)EFR	3	1132.12	125290000	17378000	43318000	0	0	0
Q9UNZ2_S114	NSFL1 cofactor p47	NSFL1C	201.66	S	1	SERSGQQIVGPPRKKSPNELVDDLFKGAKEH	X;X;X;X;X;X;X;X;X;X;X;X;X;X;X;Phospho (STY);X;X;X;X;X;X;X;X;X;X;X;X;X;X;X	S(1)PNELVDDLFK	S(58.49)PNELVDDLFK	2	678.808	150270000	130600000	166960000	0	0	0
P54259_S632	Atrophin-1	ATN1	97.957	S	1	VIATVASSPAGYKTASPPGPPPYGKRAPSPG	X;X;X;X;X;X;X;X;X;X;X;X;X;X;X;Phospho (STY);X;X;X;X;X;X;X;X;X;X;X;X;X;X;X	T(0.009)AS(0.991)PPGPPPYGK	T(-20.42)AS(20.42)PPGPPPY(-65.31)GK	2	624.787	33024000	0	25659000	23491000	0	0
Q9UPN3_S3927	Microtubule-actin cross-linking factor 1, isoforms 1/2/3/5	MACF1	131.49	S	1	GSSPETLPSLLKRQGSFSEDVISHKGDLRFV	X;X;X;X;X;X;X;X;X;X;X;X;X;X;X;Phospho (STY);X;X;X;X;X;X;X;X;X;X;X;X;X;X;X	QGS(1)FSEDVISHK	QGS(71.51)FS(-71.51)EDVIS(-102.09)HK	2	707.306	18731000	15802000	10670000	0	0	0
P54578_S143	Ubiquitin carboxyl-terminal hydrolase 14	USP14	127.05	S	1	ELKDALKRYAGALRASGEMASAQYITAALRD	X;X;X;X;X;X;X;X;X;X;X;X;X;X;X;Phospho (STY);X;X;X;X;X;X;X;X;X;X;X;X;X;X;X	AS(1)GEMASAQYITAALR	AS(60.39)GEMAS(-60.39)AQY(-115.47)IT(-120.99)AALR	2	860.392	0	0	30964000	4139400	0	0
P54725_S123	UV excision repair protein RAD23 homolog A	RAD23A	117.51	S	1	TSGMSHPPPAAREDKSPSEESAPTTSPESVS	X;X;X;X;X;X;X;X;X;X;X;X;X;X;X;Phospho (STY);X;X;X;X;X;X;X;X;X;X;X;X;X;X;X	EDKS(0.95)PS(0.048)EES(0.002)APTTSPESVSGSVPSSGSSGR	EDKS(12.95)PS(-12.95)EES(-27.42)APT(-48.4)T(-47.36)S(-55.01)PES(-69.49)VS(-76.23)GS(-82.55)VPS(-101.18)S(-101.14)GS(-102.58)S(-102.56)GR	3	1001.43	154670000	0	129790000	0	77018000	80945000
Q9UPT8_S1269	Zinc finger CCCH domain-containing protein 4	ZC3H4	146.2	S	2	TLFGTVKQTPKTGSGSPFAGNSPAREGEQDA	X;X;X;X;X;X;X;X;X;X;X;X;X;X;X;Phospho (STY);X;X;X;X;X;Phospho (STY);X;X;X;X;X;X;X;X;X	TGSGS(1)PFAGNS(1)PAR	T(-64.69)GS(-37.57)GS(37.57)PFAGNS(110.38)PAR	2	733.279	60425000	48497000	50114000	0	0	0
Q9UPT8_S1275	Zinc finger CCCH domain-containing protein 4	ZC3H4	204.52	S	1;2	KQTPKTGSGSPFAGNSPAREGEQDAASLKDV	X;X;X;X;X;X;X;X;X;Phospho (STY);X;X;X;X;X;Phospho (STY);X;X;X;X;X;X;X;X;X;X;X;X;X;X;X	TGSGS(1)PFAGNS(1)PAR	T(-70.29)GS(-33.95)GS(33.95)PFAGNS(107.87)PAR	2	733.279	60425000	48497000	50114000	0	0	0
P55081_S118	Microfibrillar-associated protein 1	MFAP1	159.04	S	1	RHRKIVEPEVVGESDSEVEGDAWRMEREDSS	X;X;X;X;X;X;X;X;X;X;X;X;X;X;X;Phospho (STY);X;X;X;X;X;X;X;X;X;X;X;X;X;X;X	IVEPEVVGES(0.038)DS(0.962)EVEGDAWR	IVEPEVVGES(-14)DS(14)EVEGDAWR	2	1141.5	14190000	0	0	0	0	0
P55085_S373	Proteinase-activated receptor 2;Proteinase-activated receptor 2, alternate cleaved 1;Proteinase-activated receptor 2, alternate cleaved 2	F2RL1	53.798	S	1	ALLCRSVRTVKQMQVSLTSKKHSRKSSSYSS	X;X;X;X;X;X;X;X;X;X;X;X;X;X;X;Phospho (STY);X;X;X;X;X;X;X;X;X;X;X;X;X;X;X	QMQVS(0.79)LT(0.177)S(0.032)K	QMQVS(6.5)LT(-6.5)S(-13.88)K	2	551.254	0	0	0	12448000	0	0
P55196_S1182	Afadin	MLLT4	207.21	S	1	RADHRSSPNVANQPPSPGGKSAYASGTTAKI	X;X;X;X;X;X;X;X;X;X;X;X;X;X;X;Phospho (STY);X;X;X;X;X;X;X;X;X;X;X;X;X;X;X	SSPNVANQPPS(1)PGGK	S(-174.92)S(-174.92)PNVANQPPS(174.92)PGGK	2	758.843	0	0	0	32240000	52419000	0
P55196_S1721	Afadin	MLLT4	92.457	S	1	PPPQRNASYLKTQVLSPDSLFTAKFVAYNEE	X;X;X;X;X;X;X;X;X;X;X;X;X;X;X;Phospho (STY);X;X;X;X;X;X;X;X;X;X;X;X;X;X;X	TQVLS(0.974)PDS(0.025)LFT(0.001)AK	T(-66.74)QVLS(15.87)PDS(-15.87)LFT(-29.28)AK	2	743.863	0	3374000	5779700	0	0	0
P55197_S519	Protein AF-10	MLLT10	44.611	S	1	VASAAGSITSSSLQKSPTLLRNGSLQSLSVG	X;X;X;X;X;X;X;X;X;X;X;X;X;X;X;Phospho (STY);X;X;X;X;X;X;X;X;X;X;X;X;X;X;X	S(0.862)PT(0.138)LLR	S(7.95)PT(-7.95)LLR	2	383.697	0	0	0	0	0	3164900
P55197_S689	Protein AF-10	MLLT10	104.82	S	1	LVGRGSSPRGSLSPRSPVSSLQIRYDQPGNS	X;X;X;X;X;X;X;X;X;X;X;X;X;X;X;Phospho (STY);X;X;X;X;X;X;X;X;X;X;X;X;X;X;X	S(1)PVSSLQIR	S(40.13)PVS(-40.13)S(-59.88)LQIR	2	533.768	9695300	0	0	0	9454700	0
P55198_S258	Protein AF-17	MLLT6	159.95	S	1	KDKERLKQKHKKRPESPPSILTPPVVPTADK	X;X;X;X;X;X;X;X;X;X;X;X;X;X;X;Phospho (STY);X;X;X;X;X;X;X;X;X;X;X;X;X;X;X	RPES(0.869)PPS(0.131)ILTPPVVPTADK	RPES(8.21)PPS(-8.21)ILT(-44.65)PPVVPT(-79.25)ADK	3	694.361	0	30852000	16346000	7327200	5714400	0
P55198_S261	Protein AF-17	MLLT6	63.488	S	1	ERLKQKHKKRPESPPSILTPPVVPTADKVSS	X;X;X;X;X;X;X;X;X;X;X;X;X;X;X;Phospho (STY);X;X;X;X;X;X;X;X;X;X;X;X;X;X;X	RPES(0.209)PPS(0.786)ILT(0.005)PPVVPTADK	RPES(-5.75)PPS(5.75)ILT(-22.01)PPVVPT(-51.41)ADK	3	694.361	0	23580000	0	0	0	0
P55199_S437	RNA polymerase II elongation factor ELL	ELL	143.29	S	1	TVRLGLPLLTDCAQPSRPHGSPSRSKPKKKS	X;X;X;X;X;X;X;X;X;X;X;X;X;X;X;Phospho (STY);X;X;X;X;X;X;X;X;X;X;X;X;X;X;X	LGLPLLTDCAQPS(0.836)RPHGS(0.133)PS(0.031)R	LGLPLLT(-39.74)DCAQPS(7.99)RPHGS(-7.99)PS(-14.25)R	3	780.382	108000000	0	0	0	25089000	0
P55199_S442	RNA polymerase II elongation factor ELL	ELL	170.65	S	1	LPLLTDCAQPSRPHGSPSRSKPKKKSKKHKD	X;X;X;X;X;X;X;X;X;X;X;X;X;X;X;Phospho (STY);X;X;X;X;X;X;X;X;X;X;X;X;X;X;X	LGLPLLTDCAQPS(0.024)RPHGS(0.837)PS(0.14)R	LGLPLLT(-103.67)DCAQPS(-15.48)RPHGS(7.77)PS(-7.77)R	4	585.539	0	0	98582000	0	0	25817000
P55210_S16	Caspase-7;Caspase-7 subunit p20;Caspase-7 subunit p11	CASP7	265.65	S	1	MADDQGCIEEQGVEDSANEDSVDAKPDRSSF	X;X;X;X;X;X;X;X;X;X;X;X;X;X;X;Phospho (STY);X;X;X;X;X;X;X;X;X;X;X;X;X;X;X	ADDQGCIEEQGVEDS(1)ANEDSVDAKPDR	ADDQGCIEEQGVEDS(47.81)ANEDS(-47.81)VDAKPDR	3	1024.41	105940000	49101000	73316000	34925000	31666000	29243000
P55265_S614	Double-stranded RNA-specific adenosine deaminase	ADAR	140.01	S	1	SQTPTPSATSFFSGKSPVTTLLECMHKLGNS	X;X;Phospho (STY);X;X;X;X;X;X;X;X;X;X;X;X;Phospho (STY);X;X;X;X;X;X;X;X;X;X;X;X;X;X;X	S(1)PVTTLLECMHK	S(48.53)PVT(-48.53)T(-62.73)LLECMHK	2	748.338	0	17723000	14170000	7068900	3564500	3790100
Q9UQ35_S1188	Serine/arginine repetitive matrix protein 2	SRRM2	148.95	S	1	QEDATASPPRQKDKFSPFPVQDRPESSLVFK	X;X;X;X;Phospho (STY);X;Phospho (STY);X;X;X;X;X;X;X;X;Phospho (STY);X;X;X;X;X;X;X;X;X;X;X;X;X;X;X	DKFS(1)PFPVQDRPESSLVFK	DKFS(73.31)PFPVQDRPES(-73.31)S(-73.31)LVFK	3	768.375	96148000	54760000	65005000	0	0	0
P55327_S176	Tumor protein D52	TPD52	197.07	S	1	ITKKLEDVKNSPTFKSFEEKVENLKSKVGGT	X;X;X;X;X;X;X;X;X;X;Phospho (STY);X;X;X;X;Phospho (STY);X;X;X;X;X;X;X;X;X;X;X;X;X;X;X	S(1)FEEKVENLK	S(197.07)FEEKVENLK	2	651.803	467220000	313120000	128500000	122200000	157290000	119830000
P55347_S41	Homeobox protein PKNOX1	PKNOX1	53.942	S	1	TEQDPNCSEPDAEGVSPPPVESQTPMDVDKQ	X;X;X;X;X;X;X;X;X;X;X;X;X;X;X;Phospho (STY);X;X;X;X;X;X;X;X;X;X;X;X;X;X;X	T(0.001)EQDPNCS(0.001)EPDAEGVS(0.992)PPPVES(0.005)QT(0.002)PMDVDK	T(-31.27)EQDPNCS(-28.63)EPDAEGVS(23.17)PPPVES(-23.17)QT(-28.12)PMDVDK	3	1112.46	7316300	0	0	0	0	0
Q9UQ35_S1326	Serine/arginine repetitive matrix protein 2	SRRM2	168.82	S	1	SPEHKELSNSPLRENSFGSPLEFRNSGPLGT	X;X;X;X;X;X;X;X;X;Phospho (STY);X;X;X;X;X;Phospho (STY);X;X;X;X;X;X;X;X;X;X;X;X;X;X;X	ENS(1)FGSPLEFR	ENS(81.61)FGS(-81.61)PLEFR	2	681.79	28183000	25702000	16857000	0	0	0
P56211_S23	cAMP-regulated phosphoprotein 19	ARPP19	113.06	S	1	AASAEEQKEMEDKVTSPEKAEEAKLKARYPH	X;X;X;X;X;X;X;X;X;X;X;X;X;X;X;Phospho (STY);X;X;X;X;X;X;X;X;X;X;X;X;X;X;X	SAEVPEAASAEEQKEMEDKVT(0.1)S(0.9)PEK	S(-110.23)AEVPEAAS(-46.08)AEEQKEMEDKVT(-9.54)S(9.54)PEK	3	947.751	31656000	26123000	0	0	0	0
P56524_S632	Histone deacetylase 4	HDAC4	85.525	S	1	IPVSFGGHRPLSRAQSSPASATFPVSVQEPP	X;X;X;X;X;X;X;X;X;X;X;X;X;X;X;Phospho (STY);X;X;X;X;X;X;X;X;X;X;X;X;X;X;X	AQS(0.793)S(0.199)PAS(0.007)AT(0.001)FPVSVQEPPTKPR	AQS(6.01)S(-6.01)PAS(-20.28)AT(-28.84)FPVS(-53.39)VQEPPT(-71.07)KPR	3	788.053	0	0	0	16895000	0	0
Q9UQ35_S1329	Serine/arginine repetitive matrix protein 2	SRRM2	175.98	S	1	HKELSNSPLRENSFGSPLEFRNSGPLGTEMN	X;X;X;X;X;X;Phospho (STY);X;X;X;X;X;X;X;X;Phospho (STY);X;X;X;X;X;X;X;X;X;X;X;X;X;X;X	ENS(0.001)FGS(0.999)PLEFR	ENS(-29.37)FGS(29.37)PLEFR	2	681.79	25964000	29788000	12527000	0	0	0
P56749_S231	Claudin-12	CLDN12	139.11	S	1	SMHTYSQPYSARSRLSAIEIDIPVVSHTT__	X;X;X;X;X;X;X;X;X;X;X;X;X;X;X;Phospho (STY);X;X;X;X;X;X;X;X;X;X;X;X;X;X;X	S(0.203)RLS(0.797)AIEIDIPVVSHTT	S(-5.94)RLS(5.94)AIEIDIPVVS(-99.42)HT(-112.74)T(-126.39)	2	959.488	4499000	0	0	0	0	0
P56945_S639	Breast cancer anti-estrogen resistance protein 1	BCAR1	76.064	S	1	NPTDKTSSIQSRPLPSPPKFTSQDSPDGQYE	X;X;X;X;X;X;X;X;X;X;X;X;X;X;X;Phospho (STY);X;X;X;X;X;X;X;X;X;X;X;X;X;X;X	PLPS(1)PPK	PLPS(60.72)PPK	2	408.207	44049000	0	45747000	18161000	18799000	21638000
P57740_S734	Nuclear pore complex protein Nup107	NUP107	103.85	S	1	SIAEIYNQCEEQGMESPLPAEDDNAIREHLC	X;X;X;X;X;X;X;X;X;X;X;X;X;X;X;Phospho (STY);X;X;X;X;X;X;X;X;X;X;X;X;X;X;X	IPQDSIAEIYNQCEEQGMES(1)PLPAEDDNAIR	IPQDS(-85.78)IAEIY(-55.62)NQCEEQGMES(55.62)PLPAEDDNAIR	3	1204.86	10812000	0	0	0	0	0
Q9UQ35_S2694	Serine/arginine repetitive matrix protein 2	SRRM2	129.82	S	1;2	RKPIDSLRDSRSLSYSPVERRRPSPQPSPRD	X;X;X;X;X;Phospho (STY);X;X;X;Phospho (STY);X;X;X;Phospho (STY);X;Phospho (STY);X;X;X;X;X;X;X;Phospho (STY);X;X;X;X;X;X;X	SLSYS(1)PVER	S(-100.29)LS(-50.62)Y(-40.87)S(40.87)PVER	2	559.25	16278000	29609000	17974000	0	0	0
P57772_S28	Selenocysteine-specific elongation factor	EEFSEC	153.81	S	1	LGHIDSGKTALARALSTTASTAAFDKQPQSR	X;X;X;X;X;X;X;X;X;X;X;X;X;X;X;Phospho (STY);X;X;X;X;X;X;X;X;X;X;X;X;X;X;X	ALS(0.996)T(0.004)TASTAAFDK	ALS(24.44)T(-24.44)T(-49.63)AS(-87.42)T(-95.71)AAFDK	2	682.311	0	0	9629600	0	8468700	8414800
Q9UQ35_S2030	Serine/arginine repetitive matrix protein 2	SRRM2	72.523	S	3	RRRSRSRTPPAIRRRSRSRTPLLPRKRSRSR	X;X;X;Phospho (STY);X;Phospho (STY);X;Phospho (STY);X;X;X;X;X;X;X;Phospho (STY);X;Phospho (STY);X;Phospho (STY);X;X;X;X;X;X;X;Phospho (STY);X;Phospho (STY);X	S(1)RS(1)RT(1)PLLPR	S(72.52)RS(72.52)RT(72.52)PLLPR	2	474.873	41674000	64273000	30364000	0	0	0
Q9UQ80_S2	Proliferation-associated protein 2G4	PA2G4	354.7	S	1;2	______________MSGEDEQQEQTIAEDLV	X;X;X;X;X;X;X;X;X;X;X;X;X;X;X;Phospho (STY);X;X;X;X;X;X;X;X;Phospho (STY);X;X;X;X;X;X	S(1)GEDEQQEQTIAEDLVVTK	S(185.38)GEDEQQEQT(-185.38)IAEDLVVT(-253.23)K	2	1120.99	197890000	77389000	133920000	0	0	0
P60174_S117	Triosephosphate isomerase	TPI1	56.959	S	1	QNCYKVTNGAFTGEISPGMIKDCGATWVVLG	X;X;X;X;X;X;X;X;X;X;X;X;X;X;X;Phospho (STY);X;X;X;X;X;X;X;X;X;X;X;X;X;X;X	VT(0.002)NGAFT(0.039)GEIS(0.959)PGMIK	VT(-27.9)NGAFT(-13.91)GEIS(13.91)PGMIK	2	851.4	0	0	0	5566700	0	0
P60468_S17	Protein transport protein Sec61 subunit beta	SEC61B	445.99	S	1	PGPTPSGTNVGSSGRSPSKAVAARAAGSTVR	X;X;X;X;X;X;X;X;X;X;X;X;X;X;X;Phospho (STY);X;X;X;X;X;X;X;X;X;X;X;X;X;X;X	PGPTPSGTNVGSS(0.002)GRS(0.996)PS(0.001)K	PGPT(-198.66)PS(-160)GT(-122.57)NVGS(-48.38)S(-26.58)GRS(26.58)PS(-28.59)K	2	925.426	1050700000	1157200000	1028800000	853420000	894340000	1046500000
P60981_S3	Destrin	DSTN	178.67	S	1	_____________MASGVQVADEVCRIFYDM	X;X;X;X;X;X;X;X;X;X;X;X;X;X;X;Phospho (STY);X;X;X;X;X;X;X;X;X;X;X;X;X;X;X	AS(1)GVQVADEVCR	AS(167.03)GVQVADEVCR	2	706.797	440150000	488190000	0	267840000	219010000	210240000
P61247_S263	40S ribosomal protein S3a	RPS3A	176.87	S	1	AKVERADGYEPPVQESV______________	X;X;X;X;X;X;X;X;X;X;X;X;X;X;X;Phospho (STY);X;X;X;X;X;X;X;X;X;X;X;X;X;X;X	ADGYEPPVQES(1)V	ADGY(-160.2)EPPVQES(160.2)V	2	685.779	38605000	30806000	0	0	10980000	0
P61247_S236	40S ribosomal protein S3a	RPS3A	194.55	S	1	PKFELGKLMELHGEGSSSGKATGDETGAKVE	X;X;X;X;X;X;X;X;X;X;X;X;X;X;X;Phospho (STY);X;X;X;X;X;X;X;X;X;X;X;X;X;X;X	LMELHGEGS(0.874)S(0.066)S(0.06)GK	LMELHGEGS(11.24)S(-11.24)S(-11.62)GK	2	706.3	0	41517000	45476000	20711000	31183000	0
P61247_S237	40S ribosomal protein S3a	RPS3A	206.45	S	1	KFELGKLMELHGEGSSSGKATGDETGAKVER	X;X;X;X;X;X;X;X;X;X;X;X;X;X;X;Phospho (STY);X;X;X;X;X;X;X;X;X;X;X;X;X;X;X	LMELHGEGS(0.078)S(0.881)S(0.041)GK	LMELHGEGS(-10.51)S(10.51)S(-13.34)GK	2	706.3	109370000	0	117150000	0	0	0
P61254_S23	60S ribosomal protein L26	RPL26	117.25	S	1	TSDRSKNRKRHFNAPSHIRRKIMSSPLSKEL	X;X;X;X;X;X;X;X;X;X;X;X;X;X;X;Phospho (STY);X;X;X;X;X;X;X;X;Phospho (STY);X;X;X;X;X;X	HFNAPS(1)HIR	HFNAPS(103.44)HIR	3	386.845	34470000	62031000	58333000	17045000	33219000	26854000
Q9Y282_S116	Endoplasmic reticulum-Golgi intermediate compartment protein 3	ERGIC3	118.21	S	1	HNLFKQRLDKDGIPVSSEAERHELGKVEVTV	X;X;X;X;X;X;X;X;X;X;X;X;X;X;X;Phospho (STY);X;X;X;X;X;X;X;X;X;X;X;X;X;X;X	LDKDGIPVS(0.82)S(0.18)EAER	LDKDGIPVS(6.58)S(-6.58)EAER	2	798.369	18063000	8793700	11760000	0	0	0
P61353_S86	60S ribosomal protein L27	RPL27	73.951	S	1	FVKVYNYNHLMPTRYSVDIPLDKTVVNKDVF	X;X;X;X;X;X;X;X;X;X;X;X;X;X;X;Phospho (STY);X;X;X;X;X;X;X;X;X;X;X;X;X;X;X	Y(0.001)S(0.999)VDIPLDK	Y(-31.76)S(31.76)VDIPLDK	2	565.262	0	4520500	0	0	0	0
P61978_S284	Heterogeneous nuclear ribonucleoprotein K	HNRNPK	143.4	S	1	GGRPMPPSRRDYDDMSPRRGPPPPPPGRGGR	X;X;X;X;X;X;X;X;X;X;X;X;X;X;X;Phospho (STY);X;X;X;X;X;X;X;X;X;X;X;X;X;X;X	DYDDMS(1)PR	DY(-107)DDMS(107)PR	2	539.681	86643000	167250000	129300000	46833000	78550000	89116000
P61978_S379	Heterogeneous nuclear ribonucleoprotein K	HNRNPK	142.88	S	1	QGGSGYDYSYAGGRGSYGDLGGPIITTQVTI	X;X;X;X;X;X;X;X;X;X;X;X;X;X;X;Phospho (STY);X;X;X;X;X;X;X;X;X;X;X;X;X;X;X	GS(1)YGDLGGPIITTQVTIPK	GS(70.46)Y(-70.46)GDLGGPIIT(-113.29)T(-122.32)QVT(-128.18)IPK	2	999.003	14624000	0	0	0	0	0
P61978_S216	Heterogeneous nuclear ribonucleoprotein K	HNRNPK	144.5	S	1	RVVECIKIILDLISESPIKGRAQPYDPNFYD	X;X;X;X;X;X;X;X;X;X;X;X;X;X;X;Phospho (STY);X;X;X;X;X;X;X;X;X;X;X;X;X;X;X	IILDLIS(0.004)ES(0.996)PIKGR	IILDLIS(-24.26)ES(24.26)PIKGR	3	545.302	11234000	0	0	0	0	0
P62070_S186	Ras-related protein R-Ras2	RRAS2	304.79	S	1	LVRVIRKFQEQECPPSPEPTRKEKDKKGCHC	X;X;X;X;X;X;X;X;X;X;X;X;X;X;X;Phospho (STY);X;X;X;X;X;X;X;X;X;X;X;X;X;X;X	KFQEQECPPS(1)PEPTR	KFQEQECPPS(54.19)PEPT(-54.19)R	2	955.411	141250000	99387000	112160000	101790000	69134000	75934000
P62081_S174	40S ribosomal protein S7	RPS7	83.862	S	1	DKAQQNNVEHKVETFSGVYKKLTGKDVNFEF	X;X;X;X;X;X;X;X;X;X;X;X;X;X;X;Phospho (STY);X;X;X;X;X;X;X;X;X;X;X;X;X;X;X	VET(0.006)FS(0.994)GVYK	VET(-22.21)FS(22.21)GVY(-56.61)K	2	555.249	8913700	0	6205900	0	4790400	4162200
P62244_S76	40S ribosomal protein S15a	RPS15A	61.78	S		IVVNLTGRLNKCGVISPRFDVQLKDLEKWQN	X;X;X;X;X;X;X;X;X;X;X;X;X;X;X;Phospho (STY);X;X;X;X;X;X;X;X;X;X;X;X;X;X;X	CGVIS(1)PR	CGVIS(61.78)PR	2	434.691	7892000	0	8935700	0	0	0
P62263_S137	40S ribosomal protein S14	RPS14	174.39	S	1	SGMKIGRIEDVTPIPSDSTRRKGGRRGRRL_	X;X;X;X;X;X;X;X;X;X;X;X;X;X;X;Phospho (STY);X;X;X;X;X;X;X;X;X;X;X;X;X;X;X	IEDVTPIPS(0.814)DS(0.16)T(0.026)R	IEDVT(-74.17)PIPS(7.07)DS(-7.07)T(-14.87)R	2	755.345	0	13892000	0	0	14692000	13882000
P62266_S129	40S ribosomal protein S23	RPS23	60.161	S		DIPGVRFKVVKVANVSLLALYKGKKERPRS_	X;X;X;X;X;X;X;X;X;X;X;X;X;X;X;Phospho (STY);X;X;X;X;X;X;X;X;X;X;X;X;X;X;X	VANVS(1)LLALYK	VANVS(47.58)LLALY(-47.58)K	2	635.844	4046600	0	0	0	0	0
Q9Y2D5_S720	A-kinase anchor protein 2	AKAP2	166.29	S	1	MVGPFKLRSRKQRTLSMIEEEIRAAQEREEE	X;X;X;X;X;X;X;X;X;X;X;X;X;X;X;Phospho (STY);X;X;X;X;X;X;X;X;X;X;X;X;X;X;X	TLS(1)MIEEEIR	T(-52.62)LS(52.62)MIEEEIR	2	650.796	16749000	6870000	13766000	0	0	0
P62277_S48	40S ribosomal protein S13	RPS13	68.44	S	1	VKEQIYKLAKKGLTPSQIGVILRDSHGVAQV	X;X;X;X;X;X;X;X;X;X;X;X;X;X;X;Phospho (STY);X;X;X;X;X;X;X;X;X;X;X;X;X;X;X	GLT(0.013)PS(0.987)QIGVILR	GLT(-18.73)PS(18.73)QIGVILR	2	667.366	4975300	0	3311000	0	0	0
P62277_S21	40S ribosomal protein S13	RPS13	54.787	S	1	APGKGLSQSALPYRRSVPTWLKLTSDDVKEQ	X;X;X;X;X;X;Phospho (STY);X;X;X;X;X;X;X;X;Phospho (STY);X;X;X;X;X;X;X;X;X;X;X;X;X;X;X	S(1)VPTWLK	S(33.81)VPT(-33.81)WLK	2	455.725	2715200	0	0	0	0	0
P62280_S67	40S ribosomal protein S11	RPS11	128.36	S	1	EGTYIDKKCPFTGNVSIRGRILSGVVTKMKM	X;X;X;X;X;X;X;X;X;X;X;X;X;X;X;Phospho (STY);X;X;X;X;X;X;X;X;X;X;X;X;X;X;X	CPFTGNVS(1)IR	CPFT(-47.79)GNVS(47.79)IR	2	615.77	16486000	11193000	0	7556800	0	0
P62280_S110	40S ribosomal protein S11	RPS11	80.96	S	1	YIRKYNRFEKRHKNMSVHLSPCFRDVQIGDI	X;X;X;X;X;X;X;X;X;X;X;X;X;X;X;Phospho (STY);X;X;X;X;X;X;X;X;X;X;X;X;X;X;X	NMS(0.999)VHLS(0.001)PCFR	NMS(32.43)VHLS(-32.43)PCFR	3	476.537	2862600	2735900	0	0	0	0
P62306_S2	Small nuclear ribonucleoprotein F	SNRPF	83.881	S	1	______________MSLPLNPKPFLNGLTGK	X;X;X;X;X;X;X;X;X;X;X;X;X;X;X;Phospho (STY);X;X;X;X;X;X;X;X;X;X;X;X;X;X;X	S(1)LPLNPKPFLNGLTGKPVMVK	S(76.17)LPLNPKPFLNGLT(-76.17)GKPVMVK	3	791.432	5592100	0	0	0	0	0
P62316_S2	Small nuclear ribonucleoprotein Sm D2	SNRPD2	96.948	S	1	______________MSLLNKPKSEMTPEELQ	X;X;X;X;X;X;X;X;X;X;X;X;X;X;X;Phospho (STY);X;X;X;X;X;X;X;X;X;X;X;X;X;X;X	S(1)LLNKPK	S(70.82)LLNKPK	2	461.244	23585000	0	16754000	0	0	0
P62701_S204	40S ribosomal protein S4, X isoform;40S ribosomal protein S4, Y isoform 1	RPS4X;RPS4Y1	157.56	S	1	LGRIGVITNRERHPGSFDVVHVKDANGNSFA	X;X;X;X;X;X;X;X;X;X;X;X;X;X;X;Phospho (STY);X;X;X;X;X;X;X;X;X;X;X;X;X;X;X	HPGS(1)FDVVHVK	HPGS(122.46)FDVVHVK	3	434.539	28041000	20577000	12526000	20720000	20544000	23112000
Q9Y2D5_S778	A-kinase anchor protein 2	AKAP2	128.43	S	1	YKTAPGKIEKVKPPPSPTTEGPSLQPDLAPE	X;X;X;X;X;X;X;X;X;X;X;X;X;X;X;Phospho (STY);X;X;X;X;X;X;X;X;X;X;X;X;X;X;X	VKPPPS(0.805)PT(0.09)T(0.09)EGPS(0.015)LQPDLAPEEAAGTQRPK	VKPPPS(9.54)PT(-9.54)T(-9.54)EGPS(-17.17)LQPDLAPEEAAGT(-49.4)QRPK	3	1059.19	91778000	95438000	99460000	0	0	0
Q9Y2V2_S30	Calcium-regulated heat stable protein 1	CARHSP1	152.67	S	1;2;3	QASVGLLDTPRSRERSPSPLRGNVVPSPLPT	X;X;X;X;X;X;X;X;X;X;X;X;X;X;X;Phospho (STY);X;Phospho (STY);X;X;X;X;X;X;X;X;Phospho (STY);X;X;X;X	ERS(1)PS(1)PLR	ERS(118.9)PS(118.9)PLR	2	551.228	54877000	29609000	31386000	0	0	0
P62753_S148	40S ribosomal protein S6	RPS6	108.71	S	1	LGPKRASRIRKLFNLSKEDDVRQYVVRKPLN	X;X;X;X;X;X;X;X;X;X;X;X;X;X;X;Phospho (STY);X;X;X;X;X;X;X;X;X;X;X;X;X;X;X	LFNLS(1)KEDDVR	LFNLS(108.71)KEDDVR	2	708.332	22146000	0	0	0	0	0
P62753_S6	40S ribosomal protein S6	RPS6	48.527	S		__________MKLNISFPATGCQKLIEVDDE	X;X;X;X;X;X;X;X;X;X;X;X;X;X;X;Phospho (STY);X;X;X;X;X;X;X;X;X;X;X;X;X;X;X	LNIS(0.996)FPAT(0.004)GCQK	LNIS(23.6)FPAT(-23.6)GCQK	2	708.323	0	0	0	0	6305800	0
P62753_S235	40S ribosomal protein S6;DNA polymerase eta	RPS6;POLH	52.255	S	1	AKEKRQEQIAKRRRLSSLRASTSKSESSQK_	X;X;X;X;X;X;X;X;X;X;X;X;X;X;X;Phospho (STY);X;X;X;X;X;X;X;X;X;X;X;X;X;X;X	RLS(0.82)S(0.18)LR	RLS(6.57)S(-6.57)LR	2	406.213	0	75323000	0	0	0	0
P62805_S48	Histone H4	HIST1H4A	123.02	S	1	PAIRRLARRGGVKRISGLIYEETRGVLKVFL	X;X;X;X;X;X;X;X;X;X;X;X;X;X;X;Phospho (STY);X;X;X;X;X;X;X;X;X;X;X;X;X;X;X	RIS(1)GLIYEETR	RIS(72.92)GLIY(-72.92)EET(-100.97)R	2	708.848	16501000	0	0	5334300	0	2991400
P62826_S135	GTP-binding nuclear protein Ran	RAN	72.62	S	1	CGNKVDIKDRKVKAKSIVFHRKKNLQYYDIS	X;X;X;X;X;X;X;X;X;X;X;X;X;X;X;Phospho (STY);X;X;X;X;X;X;X;X;X;X;X;X;X;X;X	S(1)IVFHR	S(72.62)IVFHR	2	419.702	0	0	0	0	4658000	6851600
P62829_S134	60S ribosomal protein L23	RPL23	91.469	S	1	GPVAKECADLWPRIASNAGSIA_________	X;X;X;X;X;X;X;X;X;X;X;X;X;X;X;Phospho (STY);X;X;X;X;X;X;X;X;X;X;X;X;X;X;X	IAS(1)NAGSIA	IAS(47.82)NAGS(-47.82)IA	1	883.392	0	0	13247000	0	0	0
P62829_S138	60S ribosomal protein L23	RPL23	107.58	S	1	KECADLWPRIASNAGSIA_____________	X;X;X;X;X;X;X;X;X;X;X;X;X;X;X;Phospho (STY);X;X;X;X;X;X;X;X;X;X;X;X;X;X;X	IASNAGS(1)IA	IAS(-49.5)NAGS(49.5)IA	2	442.2	30247000	35852000	34720000	17232000	31091000	24242000
P62910_S62	60S ribosomal protein L32	RPL32	114.64	S	1	RRFKGQILMPNIGYGSNKKTKHMLPSGFRKF	X;X;X;X;X;X;X;X;X;X;X;X;X;X;X;Phospho (STY);X;X;X;X;X;X;X;X;X;X;X;X;X;X;X	GQILMPNIGYGS(1)NKK	GQILMPNIGY(-67.35)GS(67.35)NKK	2	850.415	0	0	0	0	4048900	5052800
P62995_S264	Transformer-2 protein homolog beta;Transformer-2 protein homolog alpha	TRA2B;TRA2A	157.42	S	2	GWRAAQDRDQIYRRRSPSPYYSRGGYRSRSR;GYDRYEDYDYRYRRRSPSPYYSRYRSRSRSR	X;X;X;X;X;X;X;X;X;X;X;X;X;X;X;Phospho (STY);X;Phospho (STY);X;X;X;Phospho (STY);X;X;X;X;X;X;X;X;X	RRS(1)PS(1)PYYSR	RRS(70.67)PS(46.35)PY(-46.35)Y(-61.91)S(-59.78)R	3	476.866	420490000	231200000	229370000	314360000	277370000	258510000
P62995_S266	Transformer-2 protein homolog beta;Transformer-2 protein homolog alpha	TRA2B;TRA2A	142.77	S	1;2	DRYEDYDYRYRRRSPSPYYSRYRSRSRSRSY;RAAQDRDQIYRRRSPSPYYSRGGYRSRSRSR	X;X;X;X;X;X;X;X;X;X;X;X;X;Phospho (STY);X;Phospho (STY);X;X;X;X;X;X;X;X;X;X;X;X;X;X;X	S(1)PS(1)PYYSR	S(62.69)PS(51.73)PY(-51.73)Y(-58.48)S(-63.14)R	2	558.694	420490000	231200000	229370000	314360000	277370000	258510000
Q9Y2V2_S32	Calcium-regulated heat stable protein 1	CARHSP1	118.9	S	2;3	SVGLLDTPRSRERSPSPLRGNVVPSPLPTRR	X;X;X;X;X;X;X;X;X;X;X;X;X;Phospho (STY);X;Phospho (STY);X;X;X;X;X;X;X;X;Phospho (STY);X;X;X;X;X;X	ERS(1)PS(1)PLR	ERS(118.9)PS(118.9)PLR	2	551.228	54877000	29609000	31386000	0	0	0
P62995_S14	Transformer-2 protein homolog beta	TRA2B	155.61	S	1	__MSDSGEQNYGERESRSASRSGSAHGSGKS	X;X;X;X;X;X;X;X;X;X;X;X;X;X;X;Phospho (STY);X;X;X;X;X;X;X;X;X;X;X;X;X;X;X	SDSGEQNYGERES(1)R	S(-141.1)DS(-133.12)GEQNY(-112.19)GERES(112.19)R	2	868.331	0	0	0	0	100220000	103540000
P63010_S531	AP-2 complex subunit beta	AP2B1	124.12	S	1	NPDLRDRGYIYWRLLSTDPVTAKEVVLSEKP	X;X;X;X;X;X;X;X;X;X;X;X;X;X;X;Phospho (STY);X;X;X;X;X;X;X;X;X;X;X;X;X;X;X	LLS(0.996)T(0.004)DPVTAK	LLS(24.37)T(-24.37)DPVT(-69.86)AK	2	562.784	0	0	0	7459100	0	0
Q9Y2W1_S928	Thyroid hormone receptor-associated protein 3	THRAP3	254.64	S	1	FRKSSTSPKWAHDKFSGEEGEIEDDESGTEN	X;X;X;X;X;X;X;X;X;X;X;X;X;X;X;Phospho (STY);X;X;X;X;X;X;X;X;X;X;X;X;X;X;X	WAHDKFS(1)GEEGEIEDDESGTENR	WAHDKFS(175.31)GEEGEIEDDES(-175.31)GT(-184.8)ENR	3	906.359	95738000	61277000	47864000	0	0	0
P67809_S167	Nuclease-sensitive element-binding protein 1	YBX1	312.3	S	1	RGPPRNYQQNYQNSESGEKNEGSESAPEGQA	X;X;X;X;X;X;X;X;X;X;X;X;X;X;X;Phospho (STY);X;X;X;X;X;X;X;X;X;X;X;X;X;X;X	NYQQNYQNS(0.037)ES(0.952)GEKNEGS(0.011)ESAPEGQAQQR	NY(-252.92)QQNY(-154.1)QNS(-14.12)ES(14.12)GEKNEGS(-19.39)ES(-43.43)APEGQAQQR	3	1113.13	0	0	0	0	0	280720000
P67809_S174	Nuclease-sensitive element-binding protein 1	YBX1	325.81	S	1	QQNYQNSESGEKNEGSESAPEGQAQQRRPYR	X;X;X;X;X;X;X;X;X;X;X;X;X;X;X;Phospho (STY);X;X;X;X;X;X;X;X;X;X;X;X;X;X;X	NYQQNYQNSES(0.001)GEKNEGS(0.966)ES(0.033)APEGQAQQR	NY(-258.89)QQNY(-163.1)QNS(-43.75)ES(-31.82)GEKNEGS(14.67)ES(-14.67)APEGQAQQR	3	1113.13	487100000	0	0	460960000	424520000	0
P67809_S209	Nuclease-sensitive element-binding protein 1	YBX1	74.631	S	1	PPYYMRRPYGRRPQYSNPPVQGEVMEGADNQ	X;X;X;X;X;X;X;X;X;X;X;X;X;X;X;Phospho (STY);X;X;X;X;X;X;X;X;X;X;X;X;X;X;X	RPQY(0.046)S(0.954)NPPVQGEVMEGADNQGAGEQGRPVR	RPQY(-13.13)S(13.13)NPPVQGEVMEGADNQGAGEQGRPVR	4	826.629	0	0	10389000	0	0	0
P67870_S209	Casein kinase II subunit beta	CSNK2B	126.16	S	1	PMAYQLQLQAASNFKSPVKTIR_________	X;Oxidation (M);X;X;X;X;X;X;X;X;X;X;X;X;X;Phospho (STY);X;X;X;X;X;X;X;X;X;X;X;X;X;X;X	IHPMAYQLQLQAAS(0.002)NFKS(0.998)PVK	IHPMAY(-110.43)QLQLQAAS(-28.14)NFKS(28.14)PVK	3	823.078	15172000	0	10040000	0	0	0
Q5VTE0_S414	Putative elongation factor 1-alpha-like 3;Elongation factor 1-alpha 1	EEF1A1P5;EEF1A1	89.911	S		AAIVDMVPGKPMCVESFSDYPPLGRFAVRDM	X;X;X;X;X;X;X;X;X;X;X;X;X;X;X;Phospho (STY);X;X;X;X;X;X;X;X;X;X;X;X;X;X;X	PMCVES(0.845)FS(0.155)DYPPLGR	PMCVES(7.36)FS(-7.36)DY(-39.8)PPLGR	2	917.881	0	0	5641600	0	0	0
P68363_S277	Tubulin alpha-1B chain;Tubulin alpha-4A chain;Tubulin alpha-1A chain;Tubulin alpha-3E chain;Tubulin alpha-1C chain	TUBA1B;TUBA4A;TUBA1A;TUBA3E;TUBA1C	115.31	S	1	YPRIHFPLATYAPVISAEKAYHEQLSVAEIT;YPRIHFPLATYAPVISAEKAYHEQLTVAEIT	X;X;X;X;X;X;X;X;X;X;X;X;X;X;X;Phospho (STY);X;X;X;X;X;X;X;X;X;Phospho (STY);X;X;X;X;X	IHFPLATYAPVIS(1)AEK	IHFPLAT(-37.89)Y(-64.06)APVIS(37.89)AEK	2	918.968	10517000	0	0	0	0	0
P68363_S287	Tubulin alpha-1B chain;Tubulin alpha-4A chain;Tubulin alpha-1A chain;Tubulin alpha-3E chain	TUBA1B;TUBA4A;TUBA1A;TUBA3E	163.49	S	1	YAPVISAEKAYHEQLSVAEITNACFEPANQM	Phospho (STY);X;X;X;X;Phospho (STY);X;X;X;X;X;X;X;X;X;Phospho (STY);X;X;X;X;X;X;X;X;X;X;X;X;X;X;X	AYHEQLS(1)VAEITNACFEPANQMVK	AY(-82.17)HEQLS(57.22)VAEIT(-57.22)NACFEPANQMVK	3	944.091	74201000	0	0	0	0	0
P68363_S340	Tubulin alpha-1B chain;Tubulin alpha-4A chain	TUBA1B;TUBA4A	124.16	S	1	PKDVNAAIATIKTKRSIQFVDWCPTGFKVGI	X;X;X;X;X;X;X;X;X;Phospho (STY);X;X;X;X;X;Phospho (STY);X;X;X;X;X;X;X;X;X;X;X;X;X;X;X	S(1)IQFVDWCPTGFK	S(111.25)IQFVDWCPT(-111.25)GFK	2	832.863	13970000	0	3051200	0	0	0
Q9Y334_S461	von Willebrand factor A domain-containing protein 7	VWA7	80.219	S	1	EDTSRVQGRARREILSPLRFEPYKAVALASG	X;X;X;X;X;X;X;X;X;X;X;X;X;X;X;Phospho (STY);X;X;X;X;X;X;X;X;X;X;X;X;X;X;X	EILS(1)PLR	EILS(62.58)PLR	2	454.236	6724300	14337000	5573800	0	0	0
P68363_S54	Tubulin alpha-1B chain;Tubulin alpha-1A chain;Tubulin alpha-3E chain;Tubulin alpha-1C chain	TUBA1B;TUBA1A;TUBA3E;TUBA1C	241.08	S	1	DKTIGGGDDSFNTFFSETGAGKHVPRAVFVD	X;X;X;X;X;X;X;X;X;X;X;X;X;X;X;Phospho (STY);X;X;X;X;X;X;X;X;X;X;X;X;X;X;X	TIGGGDDSFNT(0.179)FFS(0.792)ET(0.029)GAGK	T(-175.79)IGGGDDS(-56.24)FNT(-6.47)FFS(6.47)ET(-14.36)GAGK	2	1044.43	397670000	0	0	0	0	0
P68402_S2	Platelet-activating factor acetylhydrolase IB subunit beta	PAFAH1B2	119.06	S	1	______________MSQGDSNPAAIPHAAED	X;X;X;X;X;X;X;X;X;X;X;X;X;X;X;Phospho (STY);X;X;X;X;X;X;X;X;X;X;X;X;X;X;X	S(0.974)QGDS(0.026)NPAAIPHAAEDIQGDDR	S(15.79)QGDS(-15.79)NPAAIPHAAEDIQGDDR	2	1193.5	15963000	0	0	0	0	0
Q71DI3_S58	Histone H3.2;Histone H3.1t;Histone H3.3;Histone H3.1;Histone H3.3C	HIST2H3A;HIST3H3;H3F3A;HIST1H3A;H3F3C	125.31	S	1	RPGTVALREIRRYQKSTELLIRKLPFQRLVR	X;X;X;X;X;X;X;X;X;X;X;X;X;X;X;Phospho (STY);X;X;X;X;X;X;X;X;X;X;X;X;X;X;X	S(0.992)T(0.008)ELLIR	S(20.88)T(-20.88)ELLIR	2	456.234	0	0	0	7584800	2495300	2271900
Q9Y3A4_S19	Ribosomal RNA-processing protein 7 homolog A	RRP7A	142.91	S	1	RRRKCAARDPEDRIPSPLGYAAIPIKFSEKQ	X;X;X;X;X;X;X;X;X;X;X;X;X;X;X;Phospho (STY);X;X;X;X;X;X;X;X;X;X;X;X;X;X;X	IPS(1)PLGYAAIPIK	IPS(96.91)PLGY(-96.91)AAIPIK	2	710.386	6343400	2989800	4189400	0	0	0
P78312_S1144	Protein FAM193A	FAM193A	94.767	S	1	SPGEHQQNSKLVLAESPQPKGKNKKNKKKKG	X;X;X;X;X;X;X;X;X;X;X;X;X;X;X;Phospho (STY);X;X;X;X;X;X;X;X;X;X;X;X;X;X;X	LVLAES(1)PQPK	LVLAES(94.77)PQPK	2	581.299	0	0	0	0	5698400	5507400
Q9Y3Z3_S33	Deoxynucleoside triphosphate triphosphohydrolase SAMHD1	SAMHD1	304.68	S	1	SPRTPSNTPSAEADWSPGLELHPDYKTWGPE	X;X;X;X;X;X;X;X;X;X;X;X;X;X;X;Phospho (STY);X;X;X;X;X;X;X;X;X;X;X;X;X;X;X	TPSNTPSAEADWS(1)PGLELHPDYK	T(-193.82)PS(-170.98)NT(-151.58)PS(-126.75)AEADWS(126.75)PGLELHPDY(-180.43)K	2	864.715	169650000	182440000	165220000	0	0	0
Q9Y487_S695	V-type proton ATPase 116 kDa subunit a isoform 2	ATP6V0A2	248.21	S	1	CFGVNRSGYTLIRKDSEEEVSLLGSQDIEEG	X;X;X;X;X;X;X;X;X;X;X;X;X;X;X;Phospho (STY);X;X;X;X;X;X;X;X;X;X;X;X;X;X;X	KDS(1)EEEVSLLGSQDIEEGNHQVEDGCR	KDS(80.51)EEEVS(-80.51)LLGS(-114.74)QDIEEGNHQVEDGCR	3	1047.11	37699000	28133000	28243000	0	0	0
Q9Y4B5_S776	Microtubule cross-linking factor 1	MTCL1	121.82	S	1	SRLPQPKREGPVGGESDSEEMFEKTSGFGSG	X;X;X;X;X;X;X;X;X;X;X;X;X;X;X;Phospho (STY);X;X;X;X;X;X;X;X;X;X;X;X;X;X;X	REGPVGGES(0.98)DS(0.02)EEMFEK	REGPVGGES(16.9)DS(-16.9)EEMFEK	3	654.931	6496200	5021400	5605400	0	0	0
Q9Y4B5_S263	Microtubule cross-linking factor 1	MTCL1	75.797	S	1	GAPTPSPAARGAPPGSPEPPALLAAPLAAGA	X;X;X;X;X;X;X;X;X;X;X;X;X;X;X;Phospho (STY);X;X;X;X;X;X;X;X;X;X;X;X;X;X;X	GAPPGS(1)PEPPALLAAPLAAGACPGGR	GAPPGS(69.15)PEPPALLAAPLAAGACPGGR	3	811.398	29938000	8315000	16469000	0	0	0
P78346_S251	Ribonuclease P protein subunit p30	RPP30	105.97	S	1	KTAFGIISTVKKPRPSEGDEDCLPASKKAKC	X;X;X;X;X;X;X;X;X;X;X;X;X;X;X;Phospho (STY);X;X;X;X;X;X;X;X;X;X;X;X;X;X;X	KPRPS(1)EGDEDCLPASK	KPRPS(91.19)EGDEDCLPAS(-91.19)K	3	622.608	0	149940000	0	96152000	0	0
P78347_S210	General transcription factor II-I	GTF2I	141.38	S	1	VGGRVMVTDADRSILSPGGSCGPIKVKTEPT	X;X;X;X;X;X;X;X;X;X;X;X;X;X;X;Phospho (STY);X;X;X;X;X;X;X;X;X;X;X;X;X;X;X	SILS(1)PGGSCGPIK	S(-59.89)ILS(58.84)PGGS(-58.84)CGPIK	2	676.818	12392000	5032000	5941900	10460000	5638800	7760800
P78362_S497	SRSF protein kinase 2;SRSF protein kinase 2 N-terminal;SRSF protein kinase 2 C-terminal	SRPK2	150.69	S	1	ESSPSHDRSRTVSASSTGDLPKAKTRAADLL	X;X;X;X;X;X;X;X;X;X;X;X;X;X;X;Phospho (STY);X;X;X;X;X;X;X;X;X;X;X;X;X;X;X	TVSAS(0.016)S(0.869)T(0.116)GDLPK	T(-106.66)VS(-72.43)AS(-17.46)S(8.75)T(-8.75)GDLPK	2	621.784	25238000	0	24069000	0	0	0
P78527_S3432	DNA-dependent protein kinase catalytic subunit	PRKDC	318.74	S	1	ADFCDQQLRKEEENASVIDSAELQAYPALVV	X;X;X;X;X;X;X;X;X;X;X;X;X;X;X;Phospho (STY);X;X;X;X;X;X;X;X;X;X;X;X;X;X;X	KEEENAS(1)VIDSAELQAYPALVVEK	KEEENAS(102.07)VIDS(-102.07)AELQAY(-236.39)PALVVEK	2	1356.65	330620000	0	68383000	0	0	0
P78527_S4026	DNA-dependent protein kinase catalytic subunit	PRKDC	60.938	S	1	FDWKNFEQKMLKKGGSWIQEINVAEKNWYPR	X;X;X;X;X;X;X;X;X;X;X;X;X;X;X;Phospho (STY);X;X;X;X;X;X;X;X;X;X;X;X;X;X;X	KGGS(1)WIQEINVAEK	KGGS(60.94)WIQEINVAEK	3	546.934	0	2405500	0	0	0	0
P78527_S1065	DNA-dependent protein kinase catalytic subunit	PRKDC	136.7	S	1	EKSPVNTKSLFKRLYSLALHPNAFKRLGASL	X;X;X;X;X;X;X;X;X;X;X;X;X;X;X;Phospho (STY);X;X;X;X;X;X;X;X;X;X;X;X;X;X;X	LYS(1)LALHPNAFK	LY(-77.55)S(77.55)LALHPNAFK	2	727.366	0	0	0	0	4092200	4199000
Q9Y5B0_S839	RNA polymerase II subunit A C-terminal domain phosphatase	CTDP1	197.38	S	1	QDGEQPGPSRRKRQPSMSETMPLYTLCKEDL	X;X;X;X;X;X;X;X;X;X;X;X;X;X;X;Phospho (STY);X;X;X;X;X;X;X;X;X;X;X;X;X;X;X	RQPS(0.996)MS(0.004)ETMPLYTLCK	RQPS(24.1)MS(-24.1)ET(-40.89)MPLY(-150.79)T(-132.99)LCK	2	1011.45	12123000	20949000	17255000	0	0	0
P78536_S791	Disintegrin and metalloproteinase domain-containing protein 17	ADAM17	305.3	S	1	GFEKDPFPNSSTAAKSFEDLTDHPVTRSEKA	X;X;X;X;X;X;X;X;X;X;X;X;X;X;X;Phospho (STY);X;X;X;X;X;X;X;X;X;X;X;X;X;X;X	S(1)FEDLTDHPVTR	S(141.58)FEDLT(-141.58)DHPVT(-256.66)R	2	499.552	22204000	28914000	22752000	25241000	5846600	6670700
P78559_S667	Microtubule-associated protein 1A;MAP1A heavy chain;MAP1 light chain LC2	MAP1A	117.08	S	1	VIEKAELEEMEEVHPSDEEEEDATKAEGFYQ	X;X;X;X;X;X;X;X;X;X;X;X;X;X;X;Phospho (STY);X;X;X;X;X;X;X;X;X;X;X;X;X;X;X	AELEEMEEVHPS(0.988)DEEEEDAT(0.012)K	AELEEMEEVHPS(19.06)DEEEEDAT(-19.06)K	3	842.663	0	25797000	0	11427000	0	0
P78559_S2018	Microtubule-associated protein 1A;MAP1A heavy chain;MAP1 light chain LC2	MAP1A	50.95	S	2	KEAAAGRNTSAEKELSSPISPKSLQSDTPTF	X;X;X;X;X;X;X;X;X;X;X;X;X;X;X;Phospho (STY);X;X;X;Phospho (STY);X;X;X;X;X;X;X;X;X;X;X	ELS(0.769)S(0.238)PIS(0.993)PK	ELS(5.19)S(-5.19)PIS(20.38)PK	2	559.233	6278700	0	0	0	0	0
P78559_S2022	Microtubule-associated protein 1A;MAP1A heavy chain;MAP1 light chain LC2	MAP1A	50.95	S	2	AGRNTSAEKELSSPISPKSLQSDTPTFSYAA	X;X;X;X;X;X;X;X;X;X;X;Phospho (STY);X;X;X;Phospho (STY);X;X;X;X;X;X;X;X;X;X;X;X;X;X;X	ELS(0.769)S(0.238)PIS(0.993)PK	ELS(5.19)S(-5.19)PIS(20.38)PK	2	559.233	6278700	0	0	0	0	0
Q9Y5B6_S191	PAX3- and PAX7-binding protein 1	PAXBP1	116.51	S	1	GVIISEHGEDEMDMESEKEEEKPKTGGAFSN	X;X;X;X;X;X;X;X;X;X;X;X;X;X;X;Phospho (STY);X;X;X;X;X;X;X;X;X;X;X;X;X;X;X	DTNQEDGVIIS(0.001)EHGEDEMDMES(0.999)EKEEEKPK	DT(-114.76)NQEDGVIIS(-31.06)EHGEDEMDMES(31.06)EKEEEKPK	4	890.117	31291000	23573000	17736000	0	0	0
Q9Y5B9_S650	FACT complex subunit SPT16	SUPT16H	164.65	S	1	REAEEKEKEGIVKQDSLVINLNRSNPKLKDL	X;X;X;X;X;X;X;X;X;X;X;X;X;X;X;Phospho (STY);X;X;X;X;X;X;X;X;X;X;X;X;X;X;X	QDS(1)LVINLNR	QDS(131.42)LVINLNR	2	626.308	5091200	6490600	5043400	0	0	0
P78559_S1069	Microtubule-associated protein 1A;MAP1A heavy chain;MAP1 light chain LC2	MAP1A	213.41	S	1	EEGTLEKEEKVPPPRSPQAQEAPVNIDEGLT	X;X;X;X;X;X;X;X;X;X;X;X;X;X;X;Phospho (STY);X;X;X;X;X;X;X;X;X;X;X;X;X;X;X	VPPPRS(1)PQAQEAPVNIDEGLTGCTIQLLPAQDK	VPPPRS(141.72)PQAQEAPVNIDEGLT(-141.72)GCT(-150.47)IQLLPAQDK	3	1207.27	22401000	0	0	0	0	0
P78559_S1776	Microtubule-associated protein 1A;MAP1A heavy chain;MAP1 light chain LC2	MAP1A	93.767	S	1	SSPQKGLEVERWLAESPVGLPPEEEDKLTRS	X;X;X;X;X;X;X;X;X;X;X;X;X;X;X;Phospho (STY);X;X;X;X;X;X;X;X;X;X;X;X;X;X;X	WLAES(1)PVGLPPEEEDKLTR	WLAES(55.5)PVGLPPEEEDKLT(-55.5)R	3	749.363	0	0	11840000	0	0	0
Q9Y608_S328	Leucine-rich repeat flightless-interacting protein 2	LRRFIP2	165.39	S	1	ASATTPLSGNSSRRGSGDTSSLIDPDTSLSE	X;X;X;X;X;X;X;X;X;X;Phospho (STY);Phospho (STY);X;X;X;Phospho (STY);X;X;X;X;X;X;X;X;X;X;X;X;X;X;X	RGS(0.999)GDT(0.001)SSLIDPDTSLSELR	RGS(32.46)GDT(-32.46)S(-42.4)S(-41.32)LIDPDT(-78.33)S(-82.08)LS(-80.67)ELR	2	1093.5	139250000	123160000	191760000	0	0	0
Q9Y618_S939	Nuclear receptor corepressor 2	NCOR2	82.102	S	1	DEVDEAEGGDKNRLLSPRPSLLTPTGDPRAN	X;X;X;X;X;X;X;X;X;X;X;X;X;X;X;Phospho (STY);X;X;X;X;X;X;X;X;X;X;X;X;X;X;X	LLS(0.999)PRPSLLTPTGDPR	LLS(34.57)PRPS(-35.69)LLT(-34.57)PT(-34.57)GDPR	2	900.474	19282000	19725000	25241000	0	0	0
P82094_S344	TATA element modulatory factor	TMF1	229.68	S	1	FSVQSLDSRSVSEINSDDELSGKGYALVPII	X;X;X;X;X;X;X;X;X;X;X;X;X;X;X;Phospho (STY);X;X;X;X;X;X;X;X;X;X;X;X;X;X;X	SVSEINS(1)DDELSGK	S(-119.33)VS(-84.16)EINS(33.8)DDELS(-33.8)GK	2	780.327	0	32542000	0	0	0	0
P82675_S386	28S ribosomal protein S5, mitochondrial	MRPS5	61.867	S	1	VEIREECGPLPIVVASPRGPLRKDPEPEDEV	X;X;X;X;X;X;X;X;X;X;X;X;X;X;X;Phospho (STY);X;X;X;X;X;X;X;X;X;X;X;X;X;X;X	EECGPLPIVVAS(1)PR	EECGPLPIVVAS(61.87)PR	2	802.381	0	11319000	0	0	0	0
P83731_S149	60S ribosomal protein L24	RPL24	78.401	S	1	TKAAPKQKIVKPVKVSAPRVGGKR_______	X;X;X;X;X;X;X;X;X;X;X;X;X;X;X;Phospho (STY);X;X;X;X;X;X;X;X;X;X;X;X;X;X;X	IVKPVKVS(1)APR	IVKPVKVS(78.4)APR	3	425.251	0	0	0	4799900	0	0
P84103_S5	Serine/arginine-rich splicing factor 3	SRSF3	74.537	S	1	___________MHRDSCPLDCKVYVGNLGNN	X;X;X;X;X;X;X;X;X;X;X;X;X;X;X;Phospho (STY);X;X;X;X;X;X;X;X;X;X;X;X;X;X;X	MHRDS(1)CPLDCK	MHRDS(74.54)CPLDCK	2	514.196	11832000	13686000	0	0	0	0
P84157_S144	Matrix-remodeling-associated protein 7	MXRA7	131.03	S	1	EGPEEEDGEGFSFKYSPGKLRGNQYKKMMTK	X;X;X;X;X;X;X;X;X;X;X;X;X;X;X;Phospho (STY);X;X;X;X;X;X;X;X;X;X;X;X;X;X;X	GPSSEGPEEEDGEGFS(0.006)FKYS(0.993)PGK	GPS(-89.68)S(-83.3)EGPEEEDGEGFS(-21.84)FKY(-34.38)S(21.84)PGK	3	833.007	7288300	0	5265800	0	0	0
Q9Y657_S199	Spindlin-1	SPIN1	107.45	S	1	DYKEGDLRIMPDSNDSPPAEREPGEVVDSLV	X;X;X;X;X;X;X;X;X;X;X;X;X;X;X;Phospho (STY);X;X;X;X;X;X;X;X;X;X;X;X;X;X;X	IMPDS(0.028)NDS(0.972)PPAEREPGEVVDSLVGK	IMPDS(-15.36)NDS(15.36)PPAEREPGEVVDS(-57.83)LVGK	3	906.749	18549000	9628500	12043000	0	0	0
P85037_S223	Forkhead box protein K1	FOXK1	107.87	S	1;2	EEAPASPLRPLYPQISPLKIHIPEPDLRSMV	X;X;X;X;X;Phospho (STY);X;X;X;X;X;X;X;X;X;Phospho (STY);X;X;X;X;X;X;X;X;X;X;X;X;X;X;X	EEAPAS(1)PLRPLYPQIS(1)PLK	EEAPAS(34.88)PLRPLY(-34.88)PQIS(40.76)PLK	3	756.036	64843000	0	0	0	0	0
P85037_S445	Forkhead box protein K1	FOXK1	346.75	S	1	RSGGLQTPECLSREGSPIPHDPEFGSKLASV	X;X;X;X;X;X;Phospho (STY);X;X;X;X;Phospho (STY);X;X;X;Phospho (STY);X;X;X;X;X;X;X;X;X;X;X;X;X;X;X	EGS(1)PIPHDPEFGSK	EGS(235.55)PIPHDPEFGS(-235.55)K	2	788.838	127870000	175010000	380240000	126490000	128410000	212140000
P85037_S420	Forkhead box protein K1	FOXK1	213.73	S	1;2	FRTPFGPLSSRSAPASPTHPGLMSPRSGGLQ	X;X;X;X;X;X;X;X;X;X;X;Phospho (STY);X;X;X;Phospho (STY);X;X;X;X;X;X;X;Phospho (STY);X;X;X;X;X;X;X	SAPAS(0.995)PT(0.005)HPGLMSPR	S(-55.82)APAS(22.81)PT(-22.81)HPGLMS(-115.2)PR	2	793.363	96315000	85744000	31590000	54881000	50258000	48595000
Q9Y676_S38	28S ribosomal protein S18b, mitochondrial	MRPS18B	107.31	S	1	HRVQVPLQTLCTKAPSEEDSLSSVPISPYKD	X;X;X;X;X;X;X;X;X;X;X;X;X;X;X;Phospho (STY);X;X;X;X;X;X;X;X;X;X;X;X;X;X;X	APS(0.999)EEDS(0.001)LSSVPISPYKDEPWK	APS(30.87)EEDS(-30.87)LS(-44.6)S(-49.02)VPIS(-72.53)PY(-94.86)KDEPWK	3	847.719	24551000	17340000	25379000	0	0	0
Q99666_T1474	RANBP2-like and GRIP domain-containing protein 5/6;RANBP2-like and GRIP domain-containing protein 8;E3 SUMO-protein ligase RanBP2;RanBP2-like and GRIP domain-containing protein 4;RanBP2-like and GRIP domain-containing protein 3;RANBP2-like and GRIP domain-containing protein 1;RANBP2-like and GRIP domain-containing protein 2	RGPD5;RGPD8;RANBP2;RGPD4;RGPD3;RGPD1;RGPD2	159.01	T	1;2	IFDEAKTAQEKDSLITPHVSRSSTPRESPCG	X;X;X;X;X;X;X;X;X;X;X;X;X;X;X;Phospho (STY);X;X;X;Phospho (STY);X;X;X;X;X;X;X;X;X;X;X	DSLIT(1)PHVS(1)R	DS(-46.12)LIT(46.12)PHVS(71.3)R	2	642.773	13848000	11261000	17650000	0	0	0
P85037_S466	Forkhead box protein K1	FOXK1	78.618	S	1	PEFGSKLASVPEYRYSQSAPGSPVSAQPVIM	X;X;X;X;X;X;X;X;X;X;X;X;X;X;X;Phospho (STY);X;X;X;X;X;X;X;X;X;X;X;X;X;X;X	Y(0.018)S(0.825)QS(0.152)APGS(0.004)PVSAQPVIMAVPPRPSSLVAK	Y(-16.7)S(7.34)QS(-7.34)APGS(-22.69)PVS(-38.66)AQPVIMAVPPRPS(-60.74)S(-60.74)LVAK	3	1001.18	14609000	10345000	0	0	0	0
P85037_S468	Forkhead box protein K1	FOXK1	89.403	S	1;2	FGSKLASVPEYRYSQSAPGSPVSAQPVIMAV	X;X;X;X;X;X;X;X;X;X;X;X;X;X;X;Phospho (STY);X;X;X;Phospho (STY);X;X;X;X;X;X;X;X;X;X;X	Y(0.006)S(0.205)QS(0.783)APGS(0.006)PVSAQPVIMAVPPRPSSLVAK	Y(-21.29)S(-5.82)QS(5.82)APGS(-20.86)PVS(-35.83)AQPVIMAVPPRPS(-72.41)S(-72.41)LVAK	3	1001.18	0	0	15605000	0	0	0
O94887_T22	FERM, RhoGEF and pleckstrin domain-containing protein 2	FARP2	72.035	T	1	TYRVLQTAGMRLGAQTPVGVSTLEPGQTLLP	X;X;X;X;X;X;X;X;X;X;X;X;X;X;X;Phospho (STY);X;X;X;X;X;X;X;X;X;X;X;X;X;X;X	LGAQT(0.991)PVGVS(0.005)T(0.005)LEPGQTLLPR	LGAQT(23.38)PVGVS(-23.38)T(-23.38)LEPGQT(-57.87)LLPR	3	738.723	4197500	2838700	3960000	0	0	0
P00533_T693	Epidermal growth factor receptor	EGFR	243.9	T	1	TLRRLLQERELVEPLTPSGEAPNQALLRILK	X;X;X;X;X;X;X;X;X;X;X;X;X;X;X;Phospho (STY);X;X;X;X;X;X;X;X;X;X;X;X;X;X;X	ELVEPLT(1)PSGEAPNQALLR	ELVEPLT(36.3)PS(-36.3)GEAPNQALLR	2	1057.53	6492100	12005000	19786000	0	0	0
P86791_S266	Vacuolar fusion protein CCZ1 homolog;Vacuolar fusion protein CCZ1 homolog B	CCZ1;CCZ1B	157.51	S	1	SLFPRHIEPELAGRDSPIRAEMPGNLQHYGR	X;X;X;X;X;X;X;X;X;X;X;X;X;X;X;Phospho (STY);X;X;X;X;X;X;X;X;X;X;X;X;X;X;X	HIEPELAGRDS(1)PIR	HIEPELAGRDS(157.51)PIR	3	557.273	0	0	48774000	17806000	21762000	0
P0C7T5_T456	Ataxin-1-like	ATXN1L	100.06	T	1	SLDVQARATFPDKEPTPPPITSSHLPSHFMK	X;X;X;X;X;X;X;X;X;X;X;X;X;X;X;Phospho (STY);X;X;X;X;X;X;X;X;X;X;X;X;X;X;X	ATFPDKEPT(0.999)PPPITSSHLPSHFMK	AT(-48.83)FPDKEPT(34.03)PPPIT(-34.03)S(-39.97)S(-45.75)HLPS(-62.05)HFMK	4	686.33	17111000	16992000	9484200	0	0	0
P13051_T60	Uracil-DNA glycosylase	UNG	114.92	T	1	AIPAKKAPAGQEEPGTPPSSPLSAEQLDRIQ	X;X;X;X;X;X;X;X;X;X;X;X;X;X;X;Phospho (STY);X;X;X;X;X;X;X;X;X;X;X;X;X;X;X	KAPAGQEEPGT(0.999)PPS(0.001)SPLSAEQLDR	KAPAGQEEPGT(28.49)PPS(-28.49)S(-43.49)PLS(-66.47)AEQLDR	3	848.066	23214000	26280000	20353000	0	0	0
P98175_S89	RNA-binding protein 10	RBM10	229.68	S	1	PGSETQRRRRRRHRHSPTGPPGFPRDGDYRD	X;X;X;X;X;X;X;X;X;X;X;X;X;X;X;Phospho (STY);X;X;X;X;X;X;X;X;X;X;X;X;X;X;X	HS(1)PTGPPGFPR	HS(65.2)PT(-65.2)GPPGFPR	2	615.277	25518000	63878000	61760000	17381000	0	24067000
P98175_S718	RNA-binding protein 10	RBM10	139.89	S	1	LAERQHTSMDLPKLASDDRPSPPRGLVAAYS	X;X;X;X;X;X;X;X;X;X;X;X;X;X;X;Phospho (STY);X;X;X;X;X;X;X;X;X;X;X;X;X;X;X	LAS(0.956)DDRPS(0.044)PPR	LAS(13.4)DDRPS(-13.4)PPR	3	430.866	0	223620000	270650000	0	130240000	0
P98175_S723	RNA-binding protein 10	RBM10	118.13	S	1	HTSMDLPKLASDDRPSPPRGLVAAYSGESDS	X;X;X;X;X;X;X;X;X;X;X;X;X;X;X;Phospho (STY);X;X;X;X;X;X;X;X;X;X;X;X;X;X;X	LASDDRPS(1)PPR	LAS(-37.27)DDRPS(37.27)PPR	2	645.796	223490000	0	359780000	140170000	204560000	193040000
P24941_T160	Cyclin-dependent kinase 2;Cyclin-dependent kinase 3	CDK2;CDK3	197.36	T	1	DFGLARAFGVPVRTYTHEVVTLWYRAPEILL	X;X;X;X;X;X;X;X;X;X;X;X;X;X;X;Phospho (STY);X;X;X;X;X;X;X;X;X;X;X;X;X;X;X	TYT(1)HEVVTLWYR	T(-52.07)Y(-69.33)T(52.07)HEVVT(-117.12)LWY(-180.69)R	2	824.382	23034000	7509400	17118000	0	0	0
Q00325_S297	Phosphate carrier protein, mitochondrial	SLC25A3	161.21	S	1	HPADSVVSVLNKEKGSSASLVLKRLGFKGVW	X;X;X;X;X;X;X;X;X;X;X;X;X;X;X;Phospho (STY);X;X;X;X;X;X;X;X;X;X;X;X;X;X;X	EKGS(0.993)S(0.007)ASLVLK	EKGS(21.46)S(-21.46)AS(-48.14)LVLK	2	599.808	0	12753000	12995000	0	0	0
Q00325_S298	Phosphate carrier protein, mitochondrial	SLC25A3	66.321	S	1	PADSVVSVLNKEKGSSASLVLKRLGFKGVWK	X;X;X;X;X;X;X;X;X;X;X;X;X;X;X;Phospho (STY);X;X;X;X;X;X;X;X;X;X;X;X;X;X;X	GS(0.006)S(0.976)AS(0.017)LVLK	GS(-21.81)S(17.48)AS(-17.48)LVLK	2	471.239	0	0	0	0	8386500	7593800
Q00325_S300	Phosphate carrier protein, mitochondrial	SLC25A3	77.744	S	1	DSVVSVLNKEKGSSASLVLKRLGFKGVWKGL	X;X;X;X;X;X;X;X;X;X;X;X;X;X;X;Phospho (STY);X;X;X;X;X;X;X;X;X;X;X;X;X;X;X	GSS(0.193)AS(0.807)LVLK	GS(-34.53)S(-6.22)AS(6.22)LVLK	2	471.239	0	0	0	6868500	0	0
Q00341_S31	Vigilin	HDLBP	291.59	S	1	RSGLVPQQIKVATLNSEEESDPPTYKDAFPP	X;X;X;X;X;X;X;X;X;X;X;X;X;X;X;Phospho (STY);X;X;X;X;X;X;X;X;X;X;X;X;X;X;X	VATLNS(1)EEESDPPTYK	VAT(-107.22)LNS(107.22)EEES(-109.43)DPPT(-171.05)Y(-205.25)K	2	930.401	54562000	44457000	41420000	36998000	36731000	21513000
Q00536_S119	Cyclin-dependent kinase 16;Cyclin-dependent kinase 17	CDK16;CDK17	69.261	S	1	HPPRKISTEDINKRLSLPADIRLPEGYLEKL;RIHRRISMEDLNKRLSLPADIRIPDGYLEKL	X;X;X;X;X;X;X;X;X;X;X;X;X;X;X;Phospho (STY);X;X;X;X;X;X;X;X;X;X;X;X;X;X;X	RLS(1)LPADIR	RLS(64.64)LPADIR	2	560.797	6820400	0	0	0	0	0
Q00536_S153	Cyclin-dependent kinase 16	CDK16	125.36	S	1	SPIFDKPLSRRLRRVSLSEIGFGKLETYIKL	X;X;X;X;X;X;X;X;X;X;X;X;X;X;X;Phospho (STY);X;X;X;X;X;X;X;X;X;X;X;X;X;X;X	RVS(0.997)LS(0.003)EIGFGK	RVS(24.66)LS(-24.66)EIGFGK	2	636.821	0	9331600	6195500	2936600	0	0
Q00537_S180	Cyclin-dependent kinase 17	CDK17	94.487	S	1	SPPFDQPMSRRSRRASLSEIGFGKMETYIKL	X;X;X;X;X;X;X;X;X;X;X;X;X;X;X;Phospho (STY);X;X;X;X;X;X;X;X;X;X;X;X;X;X;X	RAS(0.991)LS(0.009)EIGFGK	RAS(20.26)LS(-20.26)EIGFGK	2	622.805	5448600	0	7830000	10162000	0	0
Q00537_S9	Cyclin-dependent kinase 17	CDK17	90.15	S	1	_______MKKFKRRLSLTLRGSQTIDESLSE	X;X;X;X;X;X;X;X;X;X;X;X;X;X;X;Phospho (STY);X;X;X;X;X;X;X;X;X;X;X;X;X;X;X	RLS(0.974)LT(0.026)LR	RLS(15.69)LT(-15.69)LR	2	469.763	5086400	0	0	0	0	4195400
Q00577_S6	Transcriptional activator protein Pur-alpha	PURA	274.33	S	1	__________MADRDSGSEQGGAALGSGGSL	X;X;X;X;X;X;X;X;X;X;X;X;X;X;X;Phospho (STY);X;X;X;X;X;X;X;X;X;X;X;X;X;X;X	ADRDS(0.967)GS(0.033)EQGGAALGSGGSLGHPGSGSGSGGGGGGGGGGGGSGGGGGGAPGGLQHETQELASK	ADRDS(14.69)GS(-14.69)EQGGAALGS(-90.87)GGS(-103.43)LGHPGS(-141.63)GS(-141.74)GS(-153.11)GGGGGGGGGGGGS(-188.98)GGGGGGAPGGLQHET(-254.1)QELAS(-267.82)K	4	1325.07	226080000	42620000	48910000	25939000	0	0
P27816_T521	Microtubule-associated protein 4	MAP4	196.22	T	1	MSPLSETEMALGKDVTPPPETEVVLIKNVCL	X;Phospho (STY);X;X;Phospho (STY);X;X;X;X;X;X;X;X;X;X;Phospho (STY);X;X;X;X;X;X;X;X;X;X;X;X;X;X;X	DVT(1)PPPETEVVLIK	DVT(89.89)PPPET(-89.89)EVVLIK	2	808.913	328660000	173090000	235720000	0	0	0
Q00610_S1524	Clathrin heavy chain 1	CLTC	50.786	S	1	RIAAYLFKGNNRWKQSVELCKKDSLYKDAMQ	X;X;X;X;X;X;X;X;X;X;X;X;X;X;X;Phospho (STY);X;X;X;X;X;X;X;X;X;X;X;X;X;X;X	WKQS(1)VELCK	WKQS(50.79)VELCK	3	629.289	11451000	0	0	0	0	0
P28290_T87	Sperm-specific antigen 2	SSFA2	218.16	T	1;2	NVPNEKIAIWLKDCRTPLGASLDEQSSSTLK	X;X;X;X;X;X;X;X;X;X;X;X;X;X;X;Phospho (STY);X;X;X;X;Phospho (STY);X;X;X;X;X;X;X;X;X;X	DCRT(1)PLGAS(1)LDEQSSSTLK	DCRT(149.8)PLGAS(83.84)LDEQS(-83.84)S(-89.09)S(-94.21)T(-99.22)LK	3	1112.96	46677000	22972000	36527000	0	0	0
P28290_T1168	Sperm-specific antigen 2	SSFA2	207.83	T	1	VALTPTAPSRTGSVQTPPDLESSEEVDAAEG	X;X;X;Phospho (STY);X;X;X;X;Phospho (STY);X;X;X;X;X;X;Phospho (STY);X;X;X;X;X;X;X;X;X;X;X;X;X;X;X	T(0.007)GS(0.007)VQT(0.986)PPDLESSEEVDAAEGAPEVVGPK	T(-21.44)GS(-21.44)VQT(21.44)PPDLES(-65.24)S(-87.41)EEVDAAEGAPEVVGPK	3	992.452	128150000	134350000	117650000	0	0	0
P31943_T100	Heterogeneous nuclear ribonucleoprotein H;Heterogeneous nuclear ribonucleoprotein H, N-terminally processed;Heterogeneous nuclear ribonucleoprotein H2	HNRNPH1;HNRNPH2	211.33	T	2	VFKSNNVEMDWVLKHTGPNSPDTANDGFVRL	X;X;X;X;X;X;X;X;X;X;X;X;X;X;X;Phospho (STY);X;X;X;Phospho (STY);X;X;X;X;X;X;X;X;X;X;X	HT(1)GPNS(0.999)PDT(0.001)ANDGFVR	HT(107.94)GPNS(28.51)PDT(-28.51)ANDGFVR	2	922.854	192170000	120970000	170250000	0	0	0
Q00688_S36	Peptidyl-prolyl cis-trans isomerase FKBP3	FKBP3	110.56	S	1	PKKDIIKFLQEHGSDSFLAEHKLLGNIKNVA	X;X;X;X;X;X;X;X;X;X;X;X;X;X;X;Phospho (STY);X;X;X;X;X;X;X;X;X;X;X;X;X;X;X	FLQEHGS(0.168)DS(0.832)FLAEHK	FLQEHGS(-6.95)DS(6.95)FLAEHK	3	608.937	11671000	0	11444000	0	0	0
Q00839_S271	Heterogeneous nuclear ribonucleoprotein U	HNRNPU	279.02	S	1	GYFEYIEENKYSRAKSPQPPVEEEDEHFDDT	X;X;X;X;X;X;X;X;X;X;X;X;X;X;X;Phospho (STY);X;X;X;X;X;X;X;X;X;X;X;X;X;X;X	AKS(1)PQPPVEEEDEHFDDTVVCLDTYNCDLHFK	AKS(149.33)PQPPVEEEDEHFDDT(-149.33)VVCLDT(-236.67)Y(-250.23)NCDLHFK	3	1305.56	2347500000	57086000	205370000	0	0	0
P46013_T1335	Antigen KI-67	MKI67	173.89	T	1	LDLTENLTGSKRRPQTPKEEAQALEDLTGFK	X;X;X;X;X;X;X;X;X;X;X;X;X;X;X;Phospho (STY);X;X;X;X;X;X;X;X;X;X;X;X;X;X;X	RPQT(1)PKEEAQALEDLTGFK	RPQT(158.8)PKEEAQALEDLT(-158.8)GFK	3	746.698	12259000	13528000	15262000	0	0	0
P49790_T588	Nuclear pore complex protein Nup153	NUP153	130.87	T	1	SAHHVTTVNSTNCKKTPPEDCEGPFRPAEIL	X;X;X;X;X;X;X;X;X;X;X;X;X;X;X;Phospho (STY);X;X;X;X;X;X;X;X;X;X;X;X;X;X;X	T(1)PPEDCEGPFRPAEILK	T(127.83)PPEDCEGPFRPAEILK	2	679.311	29222000	20323000	24715000	0	0	0
Q01082_S2340	Spectrin beta chain, non-erythrocytic 1	SPTBN1	207.64	S	1	RAQTLPTSVVTITSESSPGKREKDKEKDKEK	X;X;X;X;X;X;X;X;X;X;X;X;X;X;X;Phospho (STY);X;X;X;X;X;X;X;X;X;X;X;X;X;X;X	AQTLPTSVVTITS(0.005)ES(0.764)S(0.231)PGKR	AQT(-176.26)LPT(-128.8)S(-113.1)VVT(-84.21)IT(-47.31)S(-22.14)ES(5.2)S(-5.2)PGKR	3	713.695	215150000	0	259530000	113190000	0	0
P49841_T152	Glycogen synthase kinase-3 beta	GSK3B	212.83	T	1	ETVYRVARHYSRAKQTLPVIYVKLYMYQLFR	X;X;X;X;X;X;X;X;X;X;X;X;X;X;X;Phospho (STY);X;X;X;X;X;X;X;X;X;X;X;X;X;X;X	AKQT(1)LPVIYVK	AKQT(153.68)LPVIY(-153.68)VK	2	670.373	6250000	12348000	7107200	0	0	0
P49841_T390	Glycogen synthase kinase-3 beta	GSK3B	367.45	T	1	TILIPPHARIQAAASTPTNATAASDANTGDR	X;X;X;X;X;X;X;X;X;X;X;X;X;X;X;Phospho (STY);X;X;X;X;X;X;X;X;X;X;X;X;X;X;X	IQAAAST(1)PTNATAASDANTGDR	IQAAAS(-61.06)T(40.94)PT(-40.94)NAT(-118.67)AAS(-180.83)DANT(-203.49)GDR	2	1092.48	5447300000	3737600000	2999500000	0	0	0
Q01082_S2161	Spectrin beta chain, non-erythrocytic 1	SPTBN1	158	S	3	DTSEMVNGATEQRTSSKESSPIPSPTSDRKA	X;X;X;X;X;X;X;X;X;X;X;X;X;X;X;Phospho (STY);X;X;Phospho (STY);Phospho (STY);X;X;X;Phospho (STY);X;X;X;X;X;X;X	T(0.094)S(0.121)S(0.786)KES(0.008)S(0.992)PIPS(0.884)PT(0.106)S(0.011)DRK	T(-9.25)S(-8.16)S(8.16)KES(-21.04)S(21.04)PIPS(9.25)PT(-9.25)S(-19.34)DRK	2	1022.41	38698000	0	0	0	0	0
Q01082_S2165	Spectrin beta chain, non-erythrocytic 1	SPTBN1	158	S	3	MVNGATEQRTSSKESSPIPSPTSDRKAKTAL	X;X;X;X;X;X;X;X;X;X;X;Phospho (STY);X;X;X;Phospho (STY);X;X;X;Phospho (STY);X;X;X;X;X;X;X;X;X;X;X	T(0.094)S(0.121)S(0.786)KES(0.008)S(0.992)PIPS(0.884)PT(0.106)S(0.011)DRK	T(-9.25)S(-8.16)S(8.16)KES(-21.04)S(21.04)PIPS(9.25)PT(-9.25)S(-19.34)DRK	2	1022.41	38698000	0	0	0	0	0
Q01105_S63	Protein SET	SET	158.34	S	1	IDEVQNEIDRLNEQASEEILKVEQKYNKLRQ	X;X;X;X;X;X;X;X;X;X;X;X;X;X;X;Phospho (STY);X;X;X;X;X;X;X;X;X;X;X;X;X;X;X	LNEQAS(1)EEILK	LNEQAS(158.34)EEILK	2	677.319	19593000	0	0	0	4896300	0
Q01130_S206	Serine/arginine-rich splicing factor 2	SRSF2	165.45	S	2;3	SPPPVSKRESKSRSRSKSPPKSPEEEGAVSS	Phospho (STY);X;X;X;X;X;X;X;X;X;X;X;X;X;X;Phospho (STY);X;Phospho (STY);X;X;X;Phospho (STY);X;X;X;X;X;X;X;X;Phospho (STY)	S(1)KS(1)PPKS(1)PEEEGAVSS	S(92.73)KS(84.02)PPKS(46.35)PEEEGAVS(-52.31)S(-46.35)	2	928.344	0	0	0	50769000	0	29281000
Q01130_S208	Serine/arginine-rich splicing factor 2	SRSF2	178.23	S	1;2;3	PPVSKRESKSRSRSKSPPKSPEEEGAVSS__	X;X;X;X;X;X;X;X;X;X;X;X;X;Phospho (STY);X;Phospho (STY);X;X;X;Phospho (STY);X;X;X;X;X;X;X;X;Phospho (STY);X;X	S(1)KS(1)PPKS(1)PEEEGAVSS	S(92.73)KS(84.02)PPKS(46.35)PEEEGAVS(-52.31)S(-46.35)	2	928.344	0	0	0	50769000	0	29281000
Q01130_S212	Serine/arginine-rich splicing factor 2	SRSF2	101.23	S	3	KRESKSRSRSKSPPKSPEEEGAVSS______	X;X;X;X;X;X;X;X;X;Phospho (STY);X;Phospho (STY);X;X;X;Phospho (STY);X;X;X;X;X;X;X;X;X;X;X;X;X;X;X	S(1)KS(1)PPKS(1)PEEEGAVSS	S(92.73)KS(84.02)PPKS(46.35)PEEEGAVS(-52.31)S(-46.35)	2	928.344	0	0	0	50769000	0	0
Q01130_S221	Serine/arginine-rich splicing factor 2	SRSF2	101.1	S	3	SKSPPKSPEEEGAVSS_______________	Phospho (STY);X;Phospho (STY);X;X;X;X;X;X;X;X;X;X;X;X;Phospho (STY);X;X;X;X;X;X;X;X;X;X;X;X;X;X;X	S(1)KS(1)PPKSPEEEGAVS(0.224)S(0.776)	S(57.13)KS(52.58)PPKS(-52.58)PEEEGAVS(-5.39)S(5.39)	2	928.344	0	0	0	0	0	29281000
P49841_T324	Glycogen synthase kinase-3 beta	GSK3B	194.12	T	1;2	TPPEAIALCSRLLEYTPTARLTPLEACAHSF	Phospho (STY);X;X;X;X;X;X;X;X;X;X;X;X;X;Phospho (STY);Phospho (STY);X;X;X;X;X;Phospho (STY);X;X;X;X;X;X;X;X;X	LLEY(1)T(1)PTAR	LLEY(81.18)T(49.59)PT(-49.59)AR	2	612.259	309040000	265480000	246490000	0	0	0
P49841_T309	Glycogen synthase kinase-3 beta	GSK3B	167.84	T	1	PQIKAHPWTKVFRPRTPPEAIALCSRLLEYT	X;X;X;X;X;X;X;X;X;X;X;X;X;X;X;Phospho (STY);X;X;X;X;X;X;X;X;X;X;X;X;X;Phospho (STY);Phospho (STY)	T(1)PPEAIALCSR	T(138.37)PPEAIALCS(-138.37)R	2	647.797	1107000000	1097600000	887370000	0	0	0
Q01130_S2	Serine/arginine-rich splicing factor 2	SRSF2	193.8	S	1	______________MSYGRPPPDVEGMTSLK	X;X;X;X;X;X;X;X;X;X;X;X;X;X;X;Phospho (STY);X;X;X;X;X;X;X;X;X;X;X;X;X;X;X	S(1)YGRPPPDVEGMTSLK	S(117.44)Y(-117.44)GRPPPDVEGMT(-138.14)S(-158.84)LK	2	928.418	0	0	31688000	26592000	10529000	11754000
P49841_T275	Glycogen synthase kinase-3 beta;Glycogen synthase kinase-3 alpha	GSK3B;GSK3A	162.49	T	1	DSGVDQLVEIIKVLGTPTREQIREMNPNYTE	X;X;X;X;X;X;X;X;X;X;X;X;X;X;X;Phospho (STY);X;X;X;X;X;X;X;X;X;X;X;X;Phospho (STY);X;X	VLGT(1)PTR	VLGT(40.31)PT(-40.31)R	2	412.207	209820000	350590000	233610000	0	0	0
P55196_T1211	Afadin	MLLT4	176.08	T	1	KITSVSTGNLCTEEQTPPPRPEAYPIPTQTY	X;X;X;X;X;X;X;X;X;X;X;X;X;X;X;Phospho (STY);X;X;X;X;X;X;X;X;X;X;X;X;X;X;X	ITSVSTGNLCTEEQT(1)PPPRPEAYPIPTQTYTR	IT(-104.7)S(-99.18)VS(-105.37)T(-99.92)GNLCT(-46.11)EEQT(46.11)PPPRPEAY(-69.06)PIPT(-52.37)QT(-51.54)Y(-80.59)T(-50.69)R	3	1228.91	11029000	19654000	13563000	0	0	0
Q01167_S398	Forkhead box protein K2	FOXK2	189.91	S	1	HSSGAQTPESLSREGSPAPLEPEPGAAQPKL	X;X;X;X;X;X;Phospho (STY);X;X;Phospho (STY);X;Phospho (STY);X;X;X;Phospho (STY);X;X;X;X;X;X;X;X;X;X;X;X;X;X;X	EGS(1)PAPLEPEPGAAQPK	EGS(78.55)PAPLEPEPGAAQPK	3	877.903	299420000	256930000	0	142190000	0	109500000
Q01167_S373	Forkhead box protein K2	FOXK2	63.008	S	1	FRTPLGPLSSRSAPASPNHAGVLSAHSSGAQ	X;X;X;X;X;X;X;X;X;X;X;X;X;X;X;Phospho (STY);X;X;X;X;X;X;X;X;X;X;X;X;X;X;X	S(0.003)APAS(0.971)PNHAGVLS(0.025)AHS(0.001)SGAQTPESLSR	S(-25.37)APAS(15.81)PNHAGVLS(-15.81)AHS(-29.65)S(-39.12)GAQT(-52.7)PES(-56.05)LS(-55.85)R	3	899.419	0	0	0	0	6410800	0
Q01167_S394	Forkhead box protein K2	FOXK2	127.42	S	2	VLSAHSSGAQTPESLSREGSPAPLEPEPGAA	X;X;X;X;X;X;X;X;X;X;Phospho (STY);X;X;X;X;Phospho (STY);X;X;X;Phospho (STY);X;X;X;X;X;X;X;X;X;X;X	SAPASPNHAGVLSAHS(0.015)S(0.05)GAQT(0.935)PES(0.245)LS(0.755)R	S(-92.85)APAS(-83.47)PNHAGVLS(-42.53)AHS(-18.37)S(-13.09)GAQT(13.09)PES(-4.99)LS(4.99)R	3	926.074	0	0	0	65939000	0	59891000
Q01433_S190	AMP deaminase 2	AMPD2	193.49	S	1	PDILLRAKQDFLKTDSDSDLQLYKEQGEGQG	X;X;X;X;X;X;X;X;X;X;X;X;X;X;X;Phospho (STY);X;X;X;X;X;X;X;X;X;X;X;X;X;X;X	TDS(1)DSDLQLYK	T(-66.78)DS(52.71)DS(-52.71)DLQLY(-166.19)K	2	682.785	0	7259200	8258200	6039600	0	0
Q01518_S308	Adenylyl cyclase-associated protein 1	CAP1	318.99	S	1;2	VRSGPKPFSAPKPQTSPSPKRATKKEPAVLE	X;X;X;X;X;X;X;X;X;X;X;X;X;X;X;Phospho (STY);X;Phospho (STY);X;X;X;X;X;X;X;X;X;X;X;X;X	SGPKPFSAPKPQT(0.002)S(0.998)PS(1)PK	S(-119.39)GPKPFS(-80.22)APKPQT(-26.75)S(26.75)PS(57.98)PK	2	999.46	59765000	45514000	59348000	48747000	61524000	35236000
Q01518_S310	Adenylyl cyclase-associated protein 1	CAP1	183.24	S	1;2	SGPKPFSAPKPQTSPSPKRATKKEPAVLELE	X;X;X;X;X;X;X;X;X;X;X;X;Phospho (STY);Phospho (STY);X;Phospho (STY);X;X;X;X;X;X;X;X;X;X;X;X;X;X;X	SGPKPFSAPKPQT(0.002)S(0.998)PS(1)PK	S(-119.39)GPKPFS(-80.22)APKPQT(-26.75)S(26.75)PS(57.98)PK	2	999.46	59765000	45514000	59348000	48747000	61524000	35236000
P60866_T9	40S ribosomal protein S20	RPS20	110.6	T	1	_______MAFKDTGKTPVEPEVAIHRIRITL	X;X;X;X;X;X;X;X;X;X;X;X;X;X;X;Phospho (STY);X;X;X;X;X;X;X;X;X;X;X;X;X;X;X	DT(0.002)GKT(0.998)PVEPEVAIHR	DT(-27.29)GKT(27.29)PVEPEVAIHR	3	576.949	28466000	19311000	17243000	0	0	0
Q01650_S35	Large neutral amino acids transporter small subunit 1	SLC7A5	157.11	S	1	EEAREKMLAAKSADGSAPAGEGEGVTLQRNI	X;X;X;X;X;X;X;X;X;X;X;X;X;X;X;Phospho (STY);X;X;X;X;X;X;X;X;X;X;X;X;X;X;X	SADGS(1)APAGEGEGVTLQR	S(-35.85)ADGS(35.85)APAGEGEGVT(-115.42)LQR	2	891.389	13781000	8843100	0	0	0	0
Q01804_S546	OTU domain-containing protein 4	OTUD4	268.83	S	1	STLENITDDKYATVSSPSKSKKLECPSPAEQ	X;X;X;X;X;X;X;X;X;X;X;X;X;X;X;Phospho (STY);X;X;X;X;X;X;X;X;X;X;X;X;X;X;X	RPEPSTLENITDDKYAT(0.004)VS(0.095)S(0.89)PS(0.011)K	RPEPS(-107.68)T(-107.93)LENIT(-82.33)DDKY(-56.13)AT(-23.07)VS(-9.72)S(9.72)PS(-19.11)K	3	872.413	83703000	81375000	73668000	59483000	0	40475000
P62263_T133	40S ribosomal protein S14	RPS14	137.46	T	1	ALARSGMKIGRIEDVTPIPSDSTRRKGGRRG	X;X;X;X;X;X;X;X;X;X;X;X;X;X;X;Phospho (STY);X;X;X;X;X;X;X;X;X;X;X;X;X;X;X	IEDVT(1)PIPSDSTR	IEDVT(70.71)PIPS(-70.71)DS(-80.03)T(-78.71)R	2	755.345	35924000	33066000	23649000	0	0	0
Q01813_S386	ATP-dependent 6-phosphofructokinase, platelet type	PFKP	44.614	S		MDERRFQDAVRLRGRSFAGNLNTYKRLAIKL	X;X;X;X;X;X;X;X;X;X;X;X;X;X;X;Phospho (STY);X;X;X;X;X;X;X;X;X;X;X;X;X;X;X	S(1)FAGNLNTYK	S(40.41)FAGNLNT(-40.41)Y(-42.83)K	2	597.763	0	0	0	7310400	0	0
Q01831_S94	DNA repair protein complementing XP-C cells	XPC	149.09	S	1	TVKSENLKVIKDEALSDGDDLRDFPSDLKKA	X;X;X;X;X;X;X;X;X;X;X;X;X;X;X;Phospho (STY);X;X;X;X;X;X;X;X;X;X;X;X;X;X;X	VIKDEALS(1)DGDDLR	VIKDEALS(62.94)DGDDLR	3	813.375	31342000	12314000	0	10806000	7587500	0
Q01850_S311	Cerebellar degeneration-related protein 2	CDR2	107.73	S	1	LTVPESHRKPLKRSSSETILSSLAGSDIVKG	X;X;X;X;X;X;X;X;X;X;X;X;X;X;X;Phospho (STY);X;X;X;X;X;X;X;X;X;X;X;X;X;X;X	S(0.04)S(0.04)S(0.848)ET(0.073)ILSSLAGSDIVK	S(-13.28)S(-13.28)S(10.66)ET(-10.66)ILS(-67.04)S(-71.61)LAGS(-79.19)DIVK	2	887.43	26094000	0	5445500	0	0	0
[truncated: 3,364 more rows]

## Sheet: 3. Fig 3A
	Log10(Lum)
GSK3α(μg) Time(h)	0	0.01	0.02	0.05	0.1	0.2	0.5	1	repeat
0	4.7959	4.79535	4.77383	4.78771	4.78246	4.79698	4.80074	4.79246	rep1
[truncated: 11 more rows]

## Sheet: 4. Fig 3D, 3E and 3F
Id-protein	Protein names	Gene names	Sequence window	Ratio(GSK3α/Control)	Pvalue
[truncated: 1,236 more rows]

[truncated: 6 more sheets: 5. Fig 3G, 6. Fig 3H, 7. Phosphoproteome data (GSK3β), 8. Fig S5C-D, 9. Identified protein (GSK3α), 10. Identified protein (GSK3β)]
