# Supplementary material for: Deciphering the Clinical Significance and Kinase Functions of GSK3α in Colon Cancer by Proteomics and Phosphoproteomics
Source: Mol Cell Proteomics. 2023 Apr 8;22(5):100545. doi: 10.1016/j.mcpro.2023.100545 (PMC10196724; doi:10.1016/j.mcpro.2023.100545)
Supplement: Supplemental Table S4 [file mmc4.xlsx]

## Sheet: Description
Supplemental Table S4. List of phospho-substrates of GSK3α in cell lines.
Description
1. Unique search key of annotated spectra deposited to the MS-Viewer.
2. The identified phosphosites in cell lines phosphoproteome of GSK3α.
3. 988 significantly downregulated phosphosites in the GSK3A-KO group.
4. 420 hypo-phosphorylated (∆Ps < -1) phosphoproteins in the GSK3A KO group.
5. 156 phosphosites regulated by GSK3α in vitro and in cell lines but not by GSK3β in vitro. #DIV/0! means the phosphosites were only identified in GSK3α treatment group.
6. The list of enriched GO pathway using the 156 phosphosites corresponding proteins.
7. The Identified proteins in phosphoproteome for GSK3α in cell lines.

## Sheet: 1. Unique key of MS-viewer
Batch ID	Key	Raw files	Treatment	Fraction	Repeat
GSK3α phosphoproteome (in cell lines)	ztseskjpwp	GSK3A KO1_phos_fraction(1).raw	GSK3A KO	1	rep1
		GSK3A KO1_phos_fraction(2).raw	GSK3A KO	2	rep1
		GSK3A KO1_phos_fraction(3).raw	GSK3A KO	3	rep1
		GSK3A KO2_phos_fraction(1).raw	GSK3A KO	1	rep2
		GSK3A KO2_phos_fraction(2).raw	GSK3A KO	2	rep2
		GSK3A KO2_phos_fraction(3).raw	GSK3A KO	3	rep2
		GSK3A KO3_phos_fraction(1).raw	GSK3A KO	1	rep3
		GSK3A KO3_phos_fraction(2).raw	GSK3A KO	2	rep3
		GSK3A KO3_phos_fraction(3).raw	GSK3A KO	3	rep3
		GSK3A WT1_phos_fraction(1).raw	WT	1	rep1
		GSK3A WT1_phos_fraction(2).raw	WT	2	rep1
		GSK3A WT1_phos_fraction(3).raw	WT	3	rep1
		GSK3A WT2_phos_fraction(1).raw	WT	1	rep2
		GSK3A WT2_phos_fraction(2).raw	WT	2	rep2
		GSK3A WT2_phos_fraction(3).raw	WT	3	rep2
		GSK3A WT3_phos_fraction(1).raw	WT	1	rep3
		GSK3A WT3_phos_fraction(2).raw	WT	2	rep3
		GSK3A WT3_phos_fraction(3).raw	WT	3	rep3

## Sheet: 2. Phosphoproteome data (GSK3α)
Id-protein	Protein name	Gene name	Amino acid	number of Phospho (STY)	Scores	Sequence window	Modification window	Phospho (STY) Probabilities	Phospho (STY) Score diffs	Charge	m/z	WT1_intensity	WT2_intensity	WT3_intensity	KO1_intensity	KO2_intensity	KO3_intensity
A0A1B0GTH6_S471	Casein kinase II subunit alpha'-interacting protein	CSNKA2IP	S	1	44.3	RMRGRPNPHPGPRLSSNYVVCLACASCLKSP	X;X;X;X;X;X;X;X;X;X;X;X;X;X;X;Phospho (STY);X;X;X;X;X;X;X;X;X;X;X;X;X;X;X	LS(0.002)S(0.936)NY(0.001)VVCLACAS(0.056)CLKS(0.005)PCNHLR	LS(-26.65)S(12.22)NY(-31.5)VVCLACAS(-12.22)CLKS(-22.35)PCNHLR	4	698.065	0	0	0	0	54625000	43039000
A0AVK6_S416	Transcription factor E2F8	E2F8	S	1	85.287	VKSIESDRRKINSAPSSPIKTNKAESSQNSA	X;X;X;X;X;X;X;X;X;X;X;X;X;X;X;Phospho (STY);X;X;X;X;X;X;X;X;X;X;X;X;X;X;X	KINS(0.011)APS(0.921)S(0.069)PIK	KINS(-19.35)APS(11.27)S(-11.27)PIK	2	611.316	21602000	0	0	0	0	14298000
A0AVK6_S71	Transcription factor E2F8	E2F8	S	1	200.44	PWTPTANLKMLISAVSPEIRNRDQKRGLFDN	X;X;X;X;X;X;X;X;X;Oxidation (M);X;X;X;X;X;Phospho (STY);X;X;X;X;X;X;X;X;X;X;X;X;X;X;X	MLISAVS(1)PEIR	MLIS(-79.48)AVS(79.48)PEIR	2	656.323	46924000	45884000	50620000	17098000	20333000	18786000
A0AVT1_S743	Ubiquitin-like modifier-activating enzyme 6	UBA6	S	1	163.73	LKDGSLFWQSPKRPPSPIKFDLNEPLHLSFL	X;X;X;X;X;X;X;X;X;X;X;X;X;X;X;Phospho (STY);X;X;X;X;X;X;X;X;X;X;X;X;X;X;X	RPPS(1)PIKFDLNEPLHLSFLQNAAK	RPPS(138.06)PIKFDLNEPLHLS(-138.06)FLQNAAK	4	703.869	9511800	4134200	13593000	7058500	6528300	10044000
A0FGR8_S755	Extended synaptotagmin-2	ESYT2	S	1	151.95	LLASPGHISVKEPTPSIASDISLPIATQELR	X;X;X;Phospho (STY);X;X;X;X;X;X;X;X;X;Phospho (STY);X;Phospho (STY);X;X;Phospho (STY);X;X;Phospho (STY);X;X;X;X;X;X;X;X;X	EPT(0.005)PS(0.995)IASDISLPIATQELR	EPT(-22.84)PS(22.84)IAS(-57.09)DIS(-78.84)LPIAT(-111.6)QELR	2	1109.55	6012800	0	6227600	4393800	4959500	9559400
A0FGR8_S758	Extended synaptotagmin-2	ESYT2	S	1	215.51	SPGHISVKEPTPSIASDISLPIATQELRQRL	Phospho (STY);X;X;X;X;X;X;X;X;X;Phospho (STY);X;Phospho (STY);X;X;Phospho (STY);X;X;X;X;X;X;X;X;X;X;X;X;X;X;X	EPTPSIAS(0.999)DISLPIATQELR	EPT(-36.62)PS(-38.96)IAS(36.62)DIS(-36.82)LPIAT(-84.19)QELR	2	1109.55	46791000	11747000	8562800	26281000	19928000	13045000
A0FGR8_S761	Extended synaptotagmin-2	ESYT2	S	1	132.14	HISVKEPTPSIASDISLPIATQELRQRLRQL	X;X;X;X;X;X;X;Phospho (STY);X;Phospho (STY);X;X;X;X;X;Phospho (STY);X;X;X;X;X;X;X;X;X;X;X;X;X;X;X	EPT(0.446)PS(0.553)IAS(0.002)DIS(0.999)LPIATQELR	EPT(-0.94)PS(0.94)IAS(-27.85)DIS(28.88)LPIAT(-42.23)QELR	2	1149.54	0	0	15261000	0	0	0
A0FGR8_S691	Extended synaptotagmin-2	ESYT2	S	1	132.49	SVSKEGRKTSIKSHMSGSPGPGGSNTAPSTP	X;X;X;X;X;X;X;X;X;X;X;X;X;X;Oxidation (M);Phospho (STY);X;X;X;X;X;X;X;X;X;X;X;X;X;X;X	S(0.006)HMS(0.919)GS(0.075)PGPGGSNTAPSTPVIGGSDKPGMEEK	S(-21.91)HMS(10.88)GS(-10.88)PGPGGS(-58.51)NT(-58.1)APS(-82.55)T(-88.76)PVIGGS(-119.13)DKPGMEEK	3	1045.12	0	88608000	0	0	64206000	43214000
A0FGR8_S693	Extended synaptotagmin-2	ESYT2	S	1	241.77	SKEGRKTSIKSHMSGSPGPGGSNTAPSTPVI	X;X;X;X;X;X;X;X;X;X;X;X;Oxidation (M);X;X;Phospho (STY);X;X;X;X;X;X;X;X;X;X;X;X;X;X;X	SHMS(0.015)GS(0.984)PGPGGS(0.001)NTAPSTPVIGGSDKPGMEEK	S(-48.05)HMS(-18.18)GS(18.18)PGPGGS(-32.49)NT(-38.06)APS(-78)T(-83.01)PVIGGS(-123.25)DKPGMEEK	3	1050.46	86209000	117110000	89249000	0	82586000	32724000
A0FGR8_S738	Extended synaptotagmin-2	ESYT2	S	1	272.09	PEAGPQGLHDLGRSSSSLLASPGHISVKEPT	X;X;X;X;X;X;X;X;X;X;X;X;X;X;X;Phospho (STY);X;X;X;X;X;X;X;X;X;X;X;X;X;X;Phospho (STY)	SSS(0.996)S(0.003)LLASPGHISVK	S(-38.56)S(-33.21)S(25.32)S(-25.32)LLAS(-61.42)PGHIS(-150.13)VK	2	775.385	197280000	0	0	207410000	218520000	0
A0FGR8_S739	Extended synaptotagmin-2	ESYT2	S	1	132.44	EAGPQGLHDLGRSSSSLLASPGHISVKEPTP	X;X;X;X;X;X;X;X;X;X;X;X;X;X;X;Phospho (STY);X;X;X;X;X;X;X;X;X;X;X;X;X;Phospho (STY);X	SSS(0.12)S(0.88)LLASPGHISVK	S(-42.64)S(-42.64)S(-8.65)S(8.65)LLAS(-50.14)PGHIS(-82.1)VK	3	517.259	100130000	74476000	102600000	0	88422000	110460000
A0FGR8_S743	Extended synaptotagmin-2	ESYT2	S	1	338.92	QGLHDLGRSSSSLLASPGHISVKEPTPSIAS	X;X;X;X;X;X;X;X;X;X;X;X;X;X;X;Phospho (STY);X;X;X;X;X;X;X;X;X;Phospho (STY);X;Phospho (STY);X;X;Phospho (STY)	SSS(0.002)SLLAS(0.998)PGHISVK	S(-80.83)S(-74.93)S(-27.59)S(-33.81)LLAS(27.59)PGHIS(-86.4)VK	2	775.385	0	0	37891000	0	0	0
A0JLT2_S226	Mediator of RNA polymerase II transcription subunit 19	MED19	S	1	301.69	RKRKKKEKKKKKNRHSPDHPGMGSSQASSSS	X;X;X;X;X;X;X;X;X;X;X;X;X;X;X;Phospho (STY);X;X;X;X;X;Oxidation (M);X;X;X;X;X;X;X;X;X	NRHS(1)PDHPGMGSSQASSSSSLR	NRHS(91.64)PDHPGMGS(-91.64)S(-117)QAS(-150.83)S(-157.5)S(-164.06)S(-170.52)S(-169.41)LR	3	595.254	959320000	624410000	415470000	704430000	585250000	457390000
A0JNW5_S414	UHRF1-binding protein 1-like	UHRF1BP1L	S	2	211.77	NVEMLKQAVKDHNVGSPPKSPTHASPQHTQT	X;X;X;X;X;X;X;X;X;X;X;X;X;X;X;Phospho (STY);X;X;X;Phospho (STY);X;X;X;X;X;X;X;X;X;X;X	DHNVGS(1)PPKS(0.985)PT(0.014)HASPQHTQTEKDYPLK	DHNVGS(90.73)PPKS(18.33)PT(-18.33)HAS(-45.49)PQHT(-86.41)QT(-99.43)EKDY(-120.91)PLK	4	814.867	178530000	0	189210000	0	121720000	108560000
A0JNW5_S418	UHRF1-binding protein 1-like	UHRF1BP1L	S	1	540.93	LKQAVKDHNVGSPPKSPTHASPQHTQTEKDY	X;X;X;X;X;X;X;X;X;X;X;Phospho (STY);X;X;X;Phospho (STY);X;X;X;X;X;X;X;X;X;X;X;X;X;X;X	DHNVGSPPKS(0.999)PT(0.001)HASPQHTQTEK	DHNVGS(-56.58)PPKS(31.38)PT(-31.38)HAS(-96.41)PQHT(-160.77)QT(-174.09)EK	3	854.057	1544400000	969030000	764860000	1087400000	1166700000	1026100000
A0JNW5_S774	UHRF1-binding protein 1-like	UHRF1BP1L	S	1	71.118	LAGRLKRKKLLKEYYSTESEPLTNGGQKPSS	X;X;X;X;X;X;X;X;X;X;X;X;X;X;X;Phospho (STY);X;X;X;X;X;X;X;X;X;X;X;X;X;X;X	EY(0.008)Y(0.008)S(0.785)T(0.196)ES(0.003)EPLTNGGQKPSSSDTFFR	EY(-20.17)Y(-19.72)S(6.02)T(-6.02)ES(-24.33)EPLT(-44.8)NGGQKPS(-60.03)S(-60.03)S(-62.84)DT(-65.51)FFR	3	969.75	0	0	0	24766000	0	0
A0JNW5_S935	UHRF1-binding protein 1-like	UHRF1BP1L	S	1	157.15	IRSVTVNHMSDNRSMSVDLSHIPLKDPLLFK	X;X;X;X;X;X;X;X;X;X;X;X;X;X;Oxidation (M);Phospho (STY);X;X;X;X;X;X;X;X;X;X;X;X;X;X;X	SMS(1)VDLSHIPLKDPLLFK	S(-47.4)MS(47.4)VDLS(-62.95)HIPLKDPLLFK	3	707.367	14122000	15780000	28670000	9798400	10244000	6043600
A0JNW5_S891	UHRF1-binding protein 1-like	UHRF1BP1L	S	1	155.14	VDQANTLKSPVSESVSPVVPDYLPTENGDFL	X;X;X;X;X;X;X;X;X;X;X;X;X;X;X;Phospho (STY);X;X;X;X;X;X;X;X;X;X;X;X;X;X;X	S(0.024)PVS(0.024)ES(0.125)VS(0.827)PVVPDYLPTENGDFLSSK	S(-15.42)PVS(-15.42)ES(-8.2)VS(8.2)PVVPDY(-98.58)LPT(-130.85)ENGDFLS(-147.19)S(-147.19)K	3	944.107	87141000	28867000	44467000	0	19247000	33411000
A0MZ66_S494	Shootin-1	KIAA1598	S	1	369.76	RILRRRKVTAEADSSSPTGILATSESKSMPV	X;X;X;X;X;X;X;X;X;X;X;X;X;X;X;Phospho (STY);X;X;X;X;X;X;X;X;X;X;X;Phospho (STY);Oxidation (M);X;X	VTAEADSS(0.01)S(0.99)PTGILATSESK	VT(-170.22)AEADS(-40.12)S(-20.12)S(20.12)PT(-40.41)GILAT(-135.34)S(-140.14)ES(-157.24)K	2	1015.96	153790000	111790000	139760000	22195000	51104000	128650000
A0MZ66_S249	Shootin-1	KIAA1598	S	1	78.758	FAQEMFIEQNKLKRQSHLLLQSSIPDQQLLK	X;X;X;X;X;X;X;X;X;X;X;X;X;X;X;Phospho (STY);X;X;X;X;X;X;X;X;X;X;X;X;X;X;X	RQS(1)HLLLQSSIPDQQLLK	RQS(55.78)HLLLQS(-55.78)S(-66.48)IPDQQLLK	3	728.723	26215000	11097000	23826000	0	15765000	0
A0MZ66_S506	Shootin-1	KIAA1598	S	1	90.388	DSSSPTGILATSESKSMPVLGSVSSVTKTAL	X;X;Phospho (STY);Phospho (STY);X;X;X;X;X;X;X;X;X;X;X;Phospho (STY);Oxidation (M);X;X;X;X;X;X;X;X;X;X;X;X;X;X	S(1)MPVLGSVSSVTK	S(71.17)MPVLGS(-71.17)VS(-79.55)S(-79.3)VT(-81.17)K	2	694.331	16555000	15847000	11947000	13845000	13140000	16091000
A0MZ66_S534	Shootin-1	KIAA1598	S	1	165.47	TALNKKTLEAEFNSPSPPTPEPGEGPRKLEG	X;X;X;X;X;X;X;X;X;X;X;X;X;X;X;Phospho (STY);X;X;X;X;X;X;X;X;X;X;X;X;X;X;X	TLEAEFNSPS(0.994)PPT(0.006)PEPGEGPR	T(-142.17)LEAEFNS(-45.2)PS(22.15)PPT(-22.15)PEPGEGPR	3	763.674	72117000	35790000	32092000	0	19167000	37039000
A1A4S6_S692	Rho GTPase-activating protein 10	ARHGAP10	S	1	207.45	PGQTRSSMVQWLNPQSPTTTSSNSAVTPLSP	X;X;X;X;X;X;X;Oxidation (M);X;X;X;X;X;X;X;Phospho (STY);X;X;X;X;X;X;X;X;X;X;X;X;X;X;X	SSMVQWLNPQS(0.987)PT(0.006)T(0.005)T(0.001)SSNSAVTPLSPGSSPFPFSPPATVADKPPESIR	S(-72.94)S(-72.94)MVQWLNPQS(22.24)PT(-22.24)T(-23.39)T(-28.7)S(-35.09)S(-35.09)NS(-35.09)AVT(-77.19)PLS(-89.75)PGS(-111.44)S(-117.42)PFPFS(-132.46)PPAT(-136.54)VADKPPES(-148.5)IR	4	1266.36	21035000	3633800	28637000	37984000	16226000	24115000
A1A4S6_S591	Rho GTPase-activating protein 10	ARHGAP10	S	1	328.59	TPPDTTFPEPTCLSASPPNAPPRQSKRQGQR	X;X;X;X;X;X;X;X;X;X;X;X;X;X;X;Phospho (STY);X;X;X;X;X;X;X;X;X;X;X;X;X;X;X	TPPDTTFPEPTCLS(0.001)AS(0.999)PPNAPPR	T(-175.26)PPDT(-110.42)T(-98.38)FPEPT(-52.4)CLS(-32.15)AS(32.15)PPNAPPR	2	1265.57	647220000	584420000	589400000	575010000	597640000	551430000
A1L0T0_S167	Acetolactate synthase-like protein	ILVBL	S	1	110.31	TLLQNRGALQAVDQLSLFRPLCKFCVSVRRV	X;X;X;X;X;X;X;X;X;X;X;X;X;X;X;Phospho (STY);X;X;X;X;X;X;X;X;X;X;X;X;X;X;X	GALQAVDQLS(1)LFR	GALQAVDQLS(90.79)LFR	2	749.377	18178000	12439000	26255000	16480000	22433000	16045000
A1L170_S249	Uncharacterized protein C1orf226	C1orf226	S	1	240.43	LSLSPISLAESWEDGSPPPQARTSSLDNEGP	X;X;X;X;X;X;X;X;X;X;X;X;X;X;X;Phospho (STY);X;X;X;X;X;X;X;X;Phospho (STY);X;X;X;X;X;X	LSLSPISLAESWEDGS(1)PPPQAR	LS(-201.36)LS(-186.52)PIS(-145.22)LAES(-106.15)WEDGS(106.15)PPPQAR	3	806.384	45425000	79464000	42856000	6913900	52235000	33524000
A1L170_S223	Uncharacterized protein C1orf226	C1orf226	S	1	121.86	QDESKLKMTECRRASSPSLIERNGFKLSLSP	X;X;X;X;X;X;X;X;X;X;X;X;X;X;X;Phospho (STY);X;X;X;X;X;X;X;X;X;X;X;X;X;X;X	RAS(0.018)S(0.982)PSLIER	RAS(-17.37)S(17.37)PS(-33.44)LIER	2	598.295	0	104290000	0	0	0	96606000
A1L170_S18	Uncharacterized protein C1orf226	C1orf226	S	1	177.17	ENLNTALTPKLQASRSFPHLSKPVAPGSAPL	X;X;X;X;X;X;X;X;X;X;X;X;X;X;X;Phospho (STY);X;X;X;X;X;X;X;X;X;X;X;X;X;X;X	S(0.997)FPHLS(0.003)KPVAPGSAPLGSGEPGGPGLWVGSSQHLK	S(25.06)FPHLS(-25.06)KPVAPGS(-52.09)APLGS(-82.08)GEPGGPGLWVGS(-117.47)S(-118.33)QHLK	4	879.692	44655000	34602000	90321000	93833000	62738000	53838000
A1L170_S258	Uncharacterized protein C1orf226	C1orf226	S	1	182.09	ESWEDGSPPPQARTSSLDNEGPHPDLLSFE_	X;X;X;X;X;X;Phospho (STY);X;X;X;X;X;X;X;X;Phospho (STY);X;X;X;X;X;X;X;X;X;X;X;X;X;X;X	T(0.006)S(0.006)S(0.989)LDNEGPHPDLLSFE	T(-22.48)S(-22.48)S(22.48)LDNEGPHPDLLS(-97.8)FE	2	969.412	34208000	44855000	37774000	0	29092000	35492000
A1L390_S962	Pleckstrin homology domain-containing family G member 3	PLEKHG3	S	1	112.75	PPLQWEKVAPERDGKSPTVPCLQEEAGEPLG	X;X;X;X;X;X;X;X;X;X;X;X;X;X;X;Phospho (STY);X;X;X;X;X;X;X;X;X;X;X;X;X;X;X	DGKS(0.992)PT(0.008)VPCLQEEAGEPLGGK	DGKS(21.06)PT(-21.06)VPCLQEEAGEPLGGK	2	1125.01	52796000	48615000	47644000	0	0	0
A1L390_S1154	Pleckstrin homology domain-containing family G member 3	PLEKHG3	S	1	233.25	EDNRRVIVMEKGPLPSPTAGLEESSGQGPSS	X;X;X;X;X;X;X;X;X;X;X;X;X;X;X;Phospho (STY);X;X;X;X;X;X;X;X;X;X;X;X;X;Phospho (STY);Phospho (STY)	GPLPS(0.955)PT(0.045)AGLEESSGQGPSSPVALLGQVQDFQQSAECQPK	GPLPS(13.26)PT(-13.26)AGLEES(-38.75)S(-38.75)GQGPS(-53.4)S(-52.33)PVALLGQVQDFQQS(-170.75)AECQPK	3	1386.98	0	11346000	0	0	11169000	0
A1L390_S76	Pleckstrin homology domain-containing family G member 3	PLEKHG3	S	1	163.12	SNNNSSSWLNVKGPLSPFNSRAAAGPAHHKL	X;X;X;X;X;X;X;X;X;X;X;X;X;X;X;Phospho (STY);X;X;X;X;X;X;X;X;X;X;X;X;X;X;X	GPLS(1)PFNSR	GPLS(83.02)PFNS(-83.02)R	2	527.74	180070000	163490000	178980000	138010000	133550000	167880000
A1L390_S1037	Pleckstrin homology domain-containing family G member 3	PLEKHG3	S	1	174.19	VSQRTTSPGGRPSARSPLSPTETFSWPDVRE	X;X;X;X;X;X;X;X;X;X;X;X;X;X;X;Phospho (STY);X;X;X;X;X;X;X;X;X;X;X;X;X;X;X	S(0.998)PLS(0.002)PTETFSWPDVR	S(28.2)PLS(-28.2)PT(-81.57)ET(-99.98)FS(-116.88)WPDVR	2	899.906	25081000	28166000	23595000	9258700	25697000	29733000
A1L390_S1040	Pleckstrin homology domain-containing family G member 3	PLEKHG3	S	1	308.84	RTTSPGGRPSARSPLSPTETFSWPDVRELCS	X;X;X;X;X;X;X;X;X;X;X;X;X;X;X;Phospho (STY);X;X;X;X;X;X;X;X;X;X;X;X;X;X;X	SPLS(1)PTETFSWPDVR	S(-81.21)PLS(52.26)PT(-52.26)ET(-120.44)FS(-138.05)WPDVR	2	899.906	22296000	28079000	28201000	32433000	17211000	22073000
A1L390_S741	Pleckstrin homology domain-containing family G member 3	PLEKHG3	S	1	115.24	NAEHHDAGFSVRRRESLSYIPKGLVRNSISR	X;X;X;X;X;X;X;X;X;X;X;X;X;X;X;Phospho (STY);X;X;X;X;X;X;X;X;X;X;X;X;X;X;X	RRES(1)LSYIPK	RRES(33.56)LS(-33.56)Y(-75.3)IPK	3	443.562	108130000	48431000	76826000	59639000	74519000	84807000
A1L390_S1081	Pleckstrin homology domain-containing family G member 3	PLEKHG3	S	1	87.157	AGGGRPRGPPVNRSHSVPENMVEPPLSGRVG	X;X;X;X;X;X;X;X;X;X;X;X;X;X;X;Phospho (STY);X;X;X;X;X;X;X;X;X;X;X;X;X;X;X	S(0.004)HS(0.996)VPENMVEPPLSGR	S(-23.78)HS(23.78)VPENMVEPPLS(-70.58)GR	2	908.408	0	19301000	28949000	0	16842000	0
A1X283_S528	SH3 and PX domain-containing protein 2B	SH3PXD2B	S	1	139.38	DPDMEEKPSLPPRKESIIKSEGELLERERER	X;X;X;X;X;X;X;X;X;X;X;X;X;X;X;Phospho (STY);X;X;X;X;X;X;X;X;X;X;X;X;X;X;X	KES(1)IIKSEGELLER	KES(61.59)IIKS(-61.59)EGELLER	3	570.961	19472000	45903000	41560000	0	22076000	42230000
A1X283_S291	SH3 and PX domain-containing protein 2B	SH3PXD2B	S	1	195.42	KKNSGEPLPPKPGPGSPSHPGALDLDGVSRQ	X;X;X;X;X;X;X;X;X;X;X;X;X;X;X;Phospho (STY);X;X;X;X;X;X;X;X;X;X;X;X;X;X;X	KNSGEPLPPKPGPGS(0.992)PS(0.008)HPGALDLDGVSR	KNS(-94.36)GEPLPPKPGPGS(21.11)PS(-21.11)HPGALDLDGVS(-92.22)R	4	736.614	169940000	167780000	164340000	156700000	120410000	130180000
A1X283_S675	SH3 and PX domain-containing protein 2B	SH3PXD2B	S	1	78.485	QVDICNLRSKLRPAKSQDKSLLDGEGPQAVG	X;X;X;X;X;X;X;X;X;X;X;X;X;X;X;Phospho (STY);X;X;X;X;X;X;X;X;X;X;X;X;X;X;X	S(0.864)QDKS(0.136)LLDGEGPQAVGGQDVAFSR	S(8.03)QDKS(-8.03)LLDGEGPQAVGGQDVAFS(-78.43)R	3	847.725	0	0	0	18078000	0	0
A2A3K4_S438	Protein tyrosine phosphatase domain-containing protein 1	PTPDC1	S	1	75.358	KPRQQKLISHCYIPQSPEPDLHKEALVRSTL	X;X;X;X;X;X;X;X;X;X;X;X;X;X;X;Phospho (STY);X;X;X;X;X;X;X;X;X;X;X;X;X;X;X	LISHCYIPQS(1)PEPDLHK	LIS(-46.79)HCY(-50.92)IPQS(46.79)PEPDLHK	3	705.331	0	65768000	62570000	50138000	23327000	0
A2A3N6_S405	Putative PIP5K1A and PSMD4-like protein;Phosphatidylinositol 4-phosphate 5-kinase type-1 alpha	PIPSL;PIP5K1A	S	1	129.29	RFMCNTVFKKIPLKPSPSKKLRSGSSFSQRA	X;X;X;X;X;X;X;X;X;X;X;X;X;X;X;Phospho (STY);X;X;X;X;X;X;X;X;X;X;X;X;X;X;X	IPLKPS(0.997)PS(0.003)K	IPLKPS(25.26)PS(-25.26)K	2	523.786	22806000	19463000	14526000	0	13325000	12630000
A2AJT9_S402	Uncharacterized protein CXorf23	CXorf23	S	1	92.773	SNQLDKSQKLPDVKPSPINLRKKSLTVKVDV	X;X;X;X;X;X;X;X;X;X;X;X;X;X;X;Phospho (STY);X;X;X;X;X;X;X;X;X;X;X;X;X;X;X	LPDVKPS(1)PINLR	LPDVKPS(60.49)PINLR	3	476.925	8215500	21022000	15255000	10170000	9343100	19106000
A2RRD8_S452	Zinc finger protein 320	ZNF320	S	1	78.964	GEKPHKCGDCGKAFNSPSHLIRHQRIHTGQK	X;X;X;X;X;X;X;X;X;X;X;X;X;X;X;Phospho (STY);X;X;X;X;X;X;X;X;X;X;X;X;X;X;X	AFNS(0.992)PS(0.008)HLIR	AFNS(21)PS(-21)HLIR	2	611.292	0	35776000	38132000	35469000	0	0
A2RU67_S62	Uncharacterized protein KIAA1467	KIAA1467	S	1	94.45	VKNGKSPLGEAPEPDSDAEVAEAAKPHLSEV	X;X;X;X;X;X;X;X;X;X;X;X;X;X;X;Phospho (STY);X;X;X;X;X;X;X;X;X;X;X;X;X;X;X	SPLGEAPEPDS(0.998)DAEVAEAAKPHLS(0.001)EVTTEGYPSEPLGGLEQK	S(-34.82)PLGEAPEPDS(29.52)DAEVAEAAKPHLS(-29.52)EVT(-35.32)T(-40.33)EGY(-59.2)PS(-69.07)EPLGGLEQK	4	1103.76	38611000	67316000	0	24059000	0	0
A3KMH1_S560	von Willebrand factor A domain-containing protein 8	VWA8	S	1	45.438	LREDRYMRLKEELQLSDEQLQKRSIFPIHPS	X;X;X;X;X;X;X;X;X;X;X;X;X;X;X;Phospho (STY);X;X;X;X;X;X;X;X;X;X;X;X;X;X;X	LKEELQLS(1)DEQLQK	LKEELQLS(45.44)DEQLQK	3	594.296	0	76545000	141090000	45698000	77576000	117050000
A3KN83_S794	Protein strawberry notch homolog 1	SBNO1	S	1	83.467	IRKDHKKNKEKKKKKSIDPDSIQSALLASGL	X;X;X;X;X;X;X;X;X;X;X;X;X;X;X;Phospho (STY);X;X;X;X;X;X;X;X;X;X;X;X;X;X;X	KKS(0.752)IDPDS(0.245)IQS(0.003)ALLASGLGSK	KKS(4.86)IDPDS(-4.86)IQS(-24.54)ALLAS(-46.18)GLGS(-49.82)K	3	732.382	0	0	0	13908000	0	17079000
A4D2P6_S580	Delphilin	GRID2IP	S	1	104.41	SSFKGKMGTVSKSRASPPGPSPAVTTGPRTL	X;X;X;X;X;X;X;X;X;X;X;X;X;X;X;Phospho (STY);X;X;X;X;X;X;X;X;X;X;X;X;X;X;X	S(0.212)RAS(0.788)PPGPSPAVTTGPR	S(-5.71)RAS(5.71)PPGPS(-42.35)PAVT(-95.59)T(-99.08)GPR	3	572.281	35449000	0	0	0	0	24818000
A5YM69_S445	Rho guanine nucleotide exchange factor 35	ARHGEF35	S	1	137.19	TQIPGTQTESRAEELSPAALSPLLEPIRCSH	X;X;X;X;X;X;X;X;X;X;X;X;X;X;X;Phospho (STY);X;X;X;X;X;X;X;X;X;X;X;X;X;X;X	AEELS(0.999)PAALS(0.001)PLLEPIR	AEELS(31.24)PAALS(-31.24)PLLEPIR	2	943.487	4670700	907500	3874900	4827300	0	4595200
A5YM69_S450	Rho guanine nucleotide exchange factor 35	ARHGEF35	S	1	132.59	TQTESRAEELSPAALSPLLEPIRCSHQPISL	X;X;X;X;X;X;X;X;X;X;X;X;X;X;X;Phospho (STY);X;X;X;X;X;X;X;X;X;X;X;X;X;X;X	AEELSPAALS(1)PLLEPIR	AEELS(-46.6)PAALS(46.6)PLLEPIR	2	943.487	4371500	3337800	0	0	0	2931500
A5YM69_S184	Rho guanine nucleotide exchange factor 35	ARHGEF35	S	1	100.95	EEETSSDNSGQTRYYSPCEEHPAETNQNEGA	X;X;X;X;X;X;X;X;X;X;X;X;X;X;X;Phospho (STY);X;X;X;X;X;X;X;X;X;X;X;X;X;X;X	Y(0.003)Y(0.001)S(0.994)PCEEHPAET(0.003)NQNEGAESGTIR	Y(-25.6)Y(-30.88)S(25.6)PCEEHPAET(-25.89)NQNEGAES(-58.16)GT(-61.82)IR	3	940.38	34080000	32976000	29310000	0	0	0
A6ND36_S4	Protein FAM83G	FAM83G	S	1	107.33	____________MAFSQVQCLDDNHVNWRSS	X;X;X;X;X;X;X;X;X;X;X;X;X;X;X;Phospho (STY);X;X;X;X;X;X;X;X;X;X;X;X;X;X;X	AFS(1)QVQCLDDNHVNWR	AFS(81.97)QVQCLDDNHVNWR	3	704.298	11757000	5481600	6231700	0	0	8554100
A6ND36_S760	Protein FAM83G	FAM83G	S	1	53.567	QAKGGQVPRLLPDPGSPRLAQNARPMTDGRA	X;X;X;X;X;X;X;X;X;X;X;X;X;X;X;Phospho (STY);X;X;X;X;X;X;X;X;X;X;X;X;X;X;X	LLPDPGS(1)PR	LLPDPGS(53.57)PR	2	516.25	20010000	18099000	0	0	0	16995000
A6ND36_S650	Protein FAM83G	FAM83G	S	1	95.264	EQVANGPTPPPRRQLSAPHITRGTFVGPQGG	X;X;X;X;X;X;X;X;X;X;X;X;X;X;X;Phospho (STY);X;X;X;X;X;X;X;X;X;X;X;X;X;X;X	RQLS(1)APHITR	RQLS(68.17)APHIT(-68.17)R	3	420.219	23105000	0	25240000	42882000	30625000	35650000
A6ND36_S634	Protein FAM83G	FAM83G	S	1	92.002	YFEVREHSVPLRRRHSEQVANGPTPPPRRQL	X;X;X;X;X;X;X;X;X;X;X;X;X;X;X;Phospho (STY);X;X;X;X;X;X;X;X;X;X;X;X;X;X;X	RHS(1)EQVANGPTPPPR	RHS(74.6)EQVANGPT(-74.6)PPPR	3	574.941	86547000	39444000	73047000	21104000	42644000	143580000
A6ND36_S610	Protein FAM83G	FAM83G	S	1	64.385	SHSGSSGRGPGPRRPSVASSVSEEYFEVREH	X;X;X;X;X;X;X;X;X;X;X;X;X;X;X;Phospho (STY);X;X;X;X;X;X;X;X;X;X;X;X;X;X;X	RPS(0.999)VAS(0.001)SVSEEYFEVR	RPS(32.5)VAS(-32.5)S(-35.96)VS(-37.99)EEY(-49.82)FEVR	2	961.438	0	0	32095000	0	23769000	14382000
A6ND36_S127	Protein FAM83G	FAM83G	S	1	133.71	EPLPSLEYWPQKSDRSIPQLDLGWPDTIAYR	X;X;X;X;X;X;X;X;X;X;X;X;X;X;X;Phospho (STY);X;X;X;X;X;X;X;X;X;X;X;X;X;X;X	S(1)IPQLDLGWPDTIAYR	S(109.96)IPQLDLGWPDT(-109.96)IAY(-117.18)R	2	962.964	14486000	21518000	16565000	3070500	15935000	11929000
A6NDB9_S143	Paralemmin-3	PALM3	S	1	59.628	VEAGSVGQTDLNKRASLPAGLVGTPPESPSE	X;X;X;X;X;X;X;X;X;X;X;X;X;X;X;Phospho (STY);X;X;X;X;X;X;X;X;X;X;X;X;X;X;X	RAS(1)LPAGLVGTPPESPSEPR	RAS(37.32)LPAGLVGT(-37.32)PPES(-51.01)PS(-54.34)EPR	3	700.016	30497000	23813000	22154000	26918000	30743000	28352000
A6NDB9_S155	Paralemmin-3	PALM3	S	2	117.66	KRASLPAGLVGTPPESPSEPREDVLGFLPGP	X;X;X;X;X;X;X;X;X;X;X;Phospho (STY);X;X;X;Phospho (STY);X;X;X;X;X;X;X;X;X;X;X;X;X;X;X	AS(0.026)LPAGLVGT(0.973)PPES(0.864)PS(0.137)EPREDVLGFLPGPR	AS(-15.85)LPAGLVGT(15.85)PPES(8.07)PS(-8.07)EPREDVLGFLPGPR	3	1068.18	6865100	10656000	5297800	0	5337800	3870000
A6NDB9_S260	Paralemmin-3	PALM3	S	1	128.08	EEVVLEAIGDRKGAGSLELPAWVKEDRGIVE	X;X;X;X;X;X;X;X;X;X;X;X;X;X;X;Phospho (STY);X;X;X;X;X;X;X;X;X;X;X;X;X;X;X	GAGS(1)LELPAWVK	GAGS(83.62)LELPAWVK	2	654.323	8479200	4750100	4045300	0	5925400	9645500
A6NDB9_S124	Paralemmin-3	PALM3	S	1	312.19	PSGRPSWRRQGHRPLSQSIVEAGSVGQTDLN	X;X;X;X;X;X;X;X;X;X;X;X;X;X;X;Phospho (STY);X;X;X;X;X;X;X;X;X;X;X;X;X;X;X	QGHRPLS(0.998)QS(0.002)IVEAGSVGQTDLNKR	QGHRPLS(27.79)QS(-27.79)IVEAGS(-107.35)VGQT(-124.04)DLNKR	4	665.084	201270000	121680000	138970000	189960000	180420000	185430000
A6NEL2_S271	Ankyrin repeat domain-containing protein SOWAHB	SOWAHB	S	1	92.856	AHSPPATVEAATSRASPPALLPGPAPRGDRP	X;X;X;X;X;X;X;X;X;X;X;X;X;X;X;Phospho (STY);X;X;X;X;X;X;X;X;X;X;X;X;X;X;X	AS(1)PPALLPGPAPR	AS(49.42)PPALLPGPAPR	2	662.345	36011000	52661000	50128000	55862000	31710000	41512000
A6NF01_S19	Putative nuclear envelope pore membrane protein POM 121B;Nuclear envelope pore membrane protein POM 121C;Nuclear envelope pore membrane protein POM 121	POM121B;POM121C;POM121	S	1	81.387	RVRTSELWKRNGPSSSPFSSPASSRSQTPER;TRGISQLWKRNGPSSSPFSSPASSRSQTPER	X;X;X;X;X;X;X;X;X;X;X;X;X;X;X;Phospho (STY);X;X;X;X;X;X;X;X;X;X;X;X;X;X;X	NGPS(0.001)S(0.037)S(0.855)PFS(0.066)S(0.028)PAS(0.009)S(0.004)R	NGPS(-32.22)S(-13.66)S(11.13)PFS(-11.13)S(-14.8)PAS(-19.58)S(-23.23)R	2	772.822	0	38905000	0	0	0	0
A6NFI3_S10	Zinc finger protein 316	ZNF316	S	1	284.05	______MAALHTTPDSPAAQLERAEDGSECD	X;X;X;X;X;X;X;X;X;X;X;X;X;X;X;Phospho (STY);X;X;X;X;X;X;X;X;X;X;X;X;X;X;X	AALHTTPDS(1)PAAQLER	AALHT(-71.37)T(-43.64)PDS(43.64)PAAQLER	2	600.616	167630000	191250000	207130000	0	48866000	174160000
A6NGB7_S260	Transmembrane protein 221	TMEM221	S	1	63.726	GWESSLPASRMHRTLSAGLGHWDGVTHEMRR	X;X;X;X;X;X;X;X;X;X;X;X;X;X;X;Phospho (STY);X;X;X;X;X;X;X;X;X;X;X;X;X;X;X	T(0.008)LS(0.992)AGLGHWDGVTHEMR	T(-20.83)LS(20.83)AGLGHWDGVT(-39.68)HEMR	3	649.624	24243000	0	0	0	0	20849000
A6NGB9_S281	WAS/WASL-interacting protein family member 3	WIPF3	S	1	95.603	LLPPCGYPGLKAEPASPAQDAQEPPAPPPPL	X;X;X;X;X;X;X;X;X;X;X;X;X;X;X;Phospho (STY);X;X;X;X;X;X;X;X;X;X;X;X;X;X;X	AEPAS(1)PAQDAQEPPAPPPPLPPYASCSPR	AEPAS(75.88)PAQDAQEPPAPPPPLPPY(-75.88)AS(-78.24)CS(-77.72)PR	3	1025.8	88051000	69532000	85228000	48628000	50369000	52814000
A6NGB9_S149	WAS/WASL-interacting protein family member 3	WIPF3	S	1	156.96	RLPNKTISGPLIPPASPRLGNTSEAHGAART	X;X;X;X;X;X;X;X;X;X;X;X;X;X;X;Phospho (STY);X;X;X;X;X;X;X;X;X;X;X;X;X;X;X	TISGPLIPPAS(1)PR	T(-104.38)IS(-74.42)GPLIPPAS(74.42)PR	2	693.363	41462000	43250000	40914000	38127000	27439000	44184000
A6NGB9_S202	WAS/WASL-interacting protein family member 3	WIPF3	S	1	134.04	PPPLPSSSPIKTPLVSPPGPLTKGNLPVVAP	X;X;X;X;X;X;X;X;X;X;X;X;X;X;X;Phospho (STY);X;X;X;X;X;X;X;X;X;X;X;X;X;X;X	TPLVS(1)PPGPLTK	T(-71.89)PLVS(60.18)PPGPLT(-60.18)K	2	643.841	20540000	22885000	24165000	29907000	18710000	0
A6NHQ4_S173	Uncharacterized protein C17orf96	C17orf96	S	2	103.89	PRPAPGLEPQRGPAASPPQEPSSRPPSPPAG	X;X;X;X;X;X;X;X;X;X;X;X;X;X;X;Phospho (STY);X;X;X;X;X;X;X;X;X;X;Phospho (STY);X;X;X;X	GPAAS(1)PPQEPS(0.021)S(0.015)RPPS(0.963)PPAGLSTEPAGPGTAPR	GPAAS(58.93)PPQEPS(-16.65)S(-17.95)RPPS(16.65)PPAGLS(-38.53)T(-38.13)EPAGPGT(-43.08)APR	3	1093.5	35685000	0	0	22627000	0	0
A6NHQ4_S184	Uncharacterized protein C17orf96	C17orf96	S	2	103.89	GPAASPPQEPSSRPPSPPAGLSTEPAGPGTA	X;X;X;X;Phospho (STY);X;X;X;X;X;X;X;X;X;X;Phospho (STY);X;X;X;X;X;X;X;X;X;X;X;X;X;X;X	GPAAS(1)PPQEPS(0.021)S(0.015)RPPS(0.963)PPAGLSTEPAGPGTAPR	GPAAS(58.93)PPQEPS(-16.65)S(-17.95)RPPS(16.65)PPAGLS(-38.53)T(-38.13)EPAGPGT(-43.08)APR	3	1093.5	35685000	0	0	22627000	0	0
A6NHR9_S1709	Structural maintenance of chromosomes flexible hinge domain-containing protein 1	SMCHD1	S	1	75.102	RKLSEQEELKKKPRRSCTLPNYTKGSGDVLG	X;X;X;X;X;X;X;X;X;X;X;X;X;X;X;Phospho (STY);X;X;X;X;X;X;X;X;X;X;X;X;X;X;X	RS(0.933)CT(0.067)LPNYTK	RS(11.44)CT(-11.44)LPNY(-60.16)T(-51.35)K	2	660.294	27983000	26500000	27892000	0	20312000	22616000
A6NI28_S318	Rho GTPase-activating protein 42	ARHGAP42	S	1	42.556	SEMKSSGKMNGLVTSSPEMFKLKSCIRRKTD	X;X;X;X;X;X;X;X;Oxidation (M);X;X;X;X;X;X;Phospho (STY);X;X;Oxidation (M);X;X;X;X;X;X;X;X;X;X;X;X	MNGLVT(0.076)S(0.076)S(0.849)PEMFKLK	MNGLVT(-10.49)S(-10.49)S(10.49)PEMFKLK	2	897.414	31065000	0	0	0	0	0
A6NIX2_S171	Wilms tumor protein 1-interacting protein	WTIP	S	1	86.507	YADFLPPGACPAPARSPEPAGPAPFPLPALP	X;X;X;X;X;X;X;X;X;X;X;X;X;X;X;Phospho (STY);X;X;X;X;X;X;X;X;X;X;X;X;X;X;X	GSAGAYADFLPPGACPAPARS(1)PEPAGPAPFPLPALPLPPGR	GS(-50.87)AGAY(-57.73)ADFLPPGACPAPARS(50.87)PEPAGPAPFPLPALPLPPGR	3	1362.34	0	0	8232200	2357600	3836900	0
A6NJL1_S295	Zinc finger and SCAN domain-containing protein 5B;Zinc finger and SCAN domain-containing protein 5A	ZSCAN5B;ZSCAN5A	S	1	141.37	ALTHSGNRGDALNLSSPKRSKPDASSISQEE	X;X;X;X;X;X;X;X;X;X;X;X;X;X;X;Phospho (STY);X;X;X;X;X;X;X;X;X;X;X;X;X;X;X	GDALNLS(0.202)S(0.798)PKR	GDALNLS(-5.98)S(5.98)PKR	3	413.203	67720000	62549000	63469000	28068000	0	77604000
A6NKD9_S216	Coiled-coil domain-containing protein 85C	CCDC85C	S	1	176.01	DVGDGSSTSSAGSGGSPDHHHHVPPPLLPPG	X;X;X;X;X;X;X;X;X;X;X;X;X;X;X;Phospho (STY);X;X;X;X;X;X;X;X;X;X;X;X;X;X;X	DVGDGSSTSSAGS(0.093)GGS(0.907)PDHHHHVPPPLLPPGPHK	DVGDGS(-66.81)S(-47.33)T(-42.69)S(-38.01)S(-33.29)AGS(-9.9)GGS(9.9)PDHHHHVPPPLLPPGPHK	4	850.139	165530000	0	0	102860000	0	122830000
A6NKD9_S246	Coiled-coil domain-containing protein 85C	CCDC85C	S	1	124.38	GPHKAPDGKAGATRRSLDDLSAPPHHRSIPN	X;X;X;X;X;X;X;X;X;X;X;X;X;X;X;Phospho (STY);X;X;X;X;X;X;X;X;X;X;X;X;X;X;X	S(1)LDDLSAPPHHR	S(55.72)LDDLS(-55.72)APPHHR	2	712.82	34702000	49560000	59630000	0	0	47406000
A6NKF1_S402	SAC3 domain-containing protein 1	SAC3D1	S	1	57.156	VVMAEEEDEGTDRPGSPA_____________	X;X;X;X;X;X;X;X;X;X;X;X;X;X;X;Phospho (STY);X;X;X;X;X;X;X;X;X;X;X;X;X;X;X	TLEEVVMAEEEDEGT(0.031)DRPGS(0.969)PA	T(-46.65)LEEVVMAEEEDEGT(-14.92)DRPGS(14.92)PA	3	814.34	25305000	40621000	0	0	0	0
A6NNW6_S332	Enolase-like protein ENO4	ENO4	S	1	53.751	LMEMQKHINKIIEMPSPPKAETKKGHDGSKR	X;X;X;X;X;X;X;X;X;X;X;X;X;X;X;Phospho (STY);X;X;X;X;X;X;X;X;X;X;X;X;X;X;X	IIEMPS(1)PPK	IIEMPS(46)PPK	2	546.264	9495200	0	13055000	7520400	17368000	9807300
A7E2V4_S1130	Zinc finger SWIM domain-containing protein 8	ZSWIM8	S	1	64.688	LALGSRGGYNGRGWGSPGRPKKKHTGMASID	X;X;X;X;X;X;X;X;X;X;X;X;X;X;X;Phospho (STY);X;X;X;X;X;X;X;X;X;X;X;X;X;X;X	GWGS(1)PGRPK	GWGS(64.69)PGRPK	2	511.234	103010000	98632000	107460000	0	0	107950000
A7E2V4_S1092	Zinc finger SWIM domain-containing protein 8	ZSWIM8	S	1	84.713	TEGFTEKNVPESSPHSPCEGLPSEAALTPRP	X;X;X;X;X;X;X;X;X;X;X;X;X;X;X;Phospho (STY);X;X;X;X;X;X;X;X;X;X;X;X;X;X;X	NVPES(0.084)S(0.055)PHS(0.86)PCEGLPSEAALTPRPEGK	NVPES(-10.11)S(-11.92)PHS(10.11)PCEGLPS(-34.19)EAALT(-66.26)PRPEGK	3	975.115	89041000	0	55669000	0	47022000	56140000
A7KAX9_S952	Rho GTPase-activating protein 32	ARHGAP32	S	1	87.519	STWDKCVEERDATNRSPTQIVKMKTNETVAQ	X;X;X;X;X;X;X;X;X;X;X;X;X;X;X;Phospho (STY);X;X;X;X;X;X;X;X;X;X;X;X;X;X;X	DAT(0.01)NRS(0.917)PT(0.073)QIVK	DAT(-19.65)NRS(11.01)PT(-11.01)QIVK	3	470.564	235270000	288470000	278700000	66783000	183330000	238840000
A7KAX9_S871	Rho GTPase-activating protein 32	ARHGAP32	S	1	270.74	SPLQEKLSPFFTLDLSPTEDKSSKPSSFTEK	X;X;X;X;X;X;X;X;X;X;X;X;X;X;X;Phospho (STY);X;X;X;X;X;X;X;X;X;X;X;X;X;X;X	LSPFFTLDLS(0.954)PT(0.046)EDK	LS(-203.64)PFFT(-81.82)LDLS(13.2)PT(-13.2)EDK	2	895.418	3057600	5568000	3507000	0	2687300	0
A7KAX9_S1203	Rho GTPase-activating protein 32	ARHGAP32	S	1	139.26	GKNSMPTVSFLDQDQSPPRFYSGDQPPSYLG	X;X;X;X;X;X;X;X;X;X;X;X;X;X;X;Phospho (STY);X;X;X;X;X;X;X;X;X;X;X;X;X;X;X	NSMPTVSFLDQDQS(1)PPR	NS(-124.1)MPT(-104.35)VS(-91.86)FLDQDQS(91.86)PPR	3	666.959	16011000	16722000	15955000	0	0	7351700
A7KAX9_S706	Rho GTPase-activating protein 32	ARHGAP32	S	1	66.437	ALKGGRAEGTLRSAKSEESLTSLHAVDGDSK	X;X;X;X;X;X;X;X;X;X;X;X;X;X;X;Phospho (STY);X;X;X;X;X;X;X;X;X;X;X;X;X;X;X	S(0.012)AKS(0.858)EES(0.054)LT(0.054)S(0.022)LHAVDGDSK	S(-18.5)AKS(12.02)EES(-12.02)LT(-12.02)S(-15.88)LHAVDGDS(-59.27)K	3	680.976	86773000	96779000	65401000	0	0	0
A7KAX9_S904	Rho GTPase-activating protein 32	ARHGAP32	S	1	234.63	YAFSPKIGRKLSKSPSMSISEPISVTLPPRV	X;X;X;Phospho (STY);X;X;X;X;X;X;X;X;X;X;X;Phospho (STY);X;X;X;X;X;X;X;X;X;X;X;X;X;X;X	S(0.021)PS(0.979)MSISEPISVTLPPR	S(-16.74)PS(16.74)MS(-56.08)IS(-128.4)EPIS(-156.89)VT(-167.43)LPPR	2	939.458	0	15449000	0	8277200	16599000	16535000
A7KAX9_S892	Rho GTPase-activating protein 32	ARHGAP32	S	1	113.93	SSKPSSFTEKVVYAFSPKIGRKLSKSPSMSI	X;X;X;X;X;X;X;X;X;X;X;X;X;X;X;Phospho (STY);X;X;X;X;X;X;X;X;X;X;X;Phospho (STY);X;Phospho (STY);X	VVYAFS(1)PK	VVY(-79.12)AFS(79.12)PK	2	495.738	67404000	100430000	117010000	33500000	87585000	79546000
A7MBM2_S1373	Protein dispatched homolog 2	DISP2	S	1	100.95	HSSLSWKGRGGPGDGSPVVLPNSQPDLPDVW	X;X;X;X;X;X;X;X;X;X;X;X;X;X;X;Phospho (STY);X;X;X;X;X;X;X;X;X;X;X;X;X;X;X	GGPGDGS(1)PVVLPNSQPDLPDVWLR	GGPGDGS(76.79)PVVLPNS(-76.79)QPDLPDVWLR	3	851.411	10891000	9596400	0	0	16998000	11995000
A7MBM2_S1173	Protein dispatched homolog 2	DISP2	S	1	42.529	SCSEQYELQPLARRRSPSFDTSTATSKLSHR	X;X;X;X;X;X;X;X;X;X;X;X;X;X;X;Phospho (STY);X;X;X;X;X;X;X;X;X;X;X;X;X;X;X	RRS(0.959)PS(0.041)FDTSTATSK	RRS(13.72)PS(-13.72)FDT(-38.64)S(-38.33)T(-38.33)AT(-42.01)S(-42.28)K	3	540.917	0	0	0	84378000	35984000	0
A7MCY6_S504	TANK-binding kinase 1-binding protein 1	TBKBP1	S	1	94.45	PRAYGSELYGPGRPLSPRRAFEGIRLRFEKQ	X;X;X;X;X;X;X;X;X;X;X;X;X;X;X;Phospho (STY);X;X;X;X;X;X;X;X;X;X;X;X;X;X;X	AYGSELYGPGRPLS(1)PR	AY(-83.13)GS(-47.37)ELY(-52.21)GPGRPLS(47.37)PR	3	600.621	17359000	17403000	9052500	11784000	10066000	17879000
A7XYQ1_S629	Sine oculis-binding protein homolog	SOBP	S	1	105.25	EHGRSEVVDLTRRAGSPPGPPGAGGQLGFPG	X;X;X;X;X;X;X;X;X;X;X;X;X;X;X;Phospho (STY);X;X;X;X;X;X;X;X;X;X;X;X;X;X;X	RAGS(1)PPGPPGAGGQLGFPGVLQGPQDGVIDLTVGHR	RAGS(104.72)PPGPPGAGGQLGFPGVLQGPQDGVIDLT(-104.72)VGHR	4	886.198	10176000	9427000	19355000	9613600	0	8417300
A8CG34_S674	Nuclear envelope pore membrane protein POM 121C;Nuclear envelope pore membrane protein POM 121	POM121C;POM121	S	1	249.1	LQAETATKPQATSAPSPAPKQSFLFGTQNTS	X;X;X;X;X;X;X;X;X;X;X;X;X;X;X;Phospho (STY);X;X;X;X;X;X;X;X;X;X;Phospho (STY);X;X;X;X	APPTLQAETATKPQAT(0.005)S(0.019)APS(0.976)PAPK	APPT(-173.52)LQAET(-88.98)AT(-66.73)KPQAT(-22.67)S(-17.19)APS(17.19)PAPK	3	814.076	125210000	95645000	110520000	45677000	98199000	104700000
A8CG34_S322	Nuclear envelope pore membrane protein POM 121C	POM121C	S	1	188.46	QIFLDGQENKRRRHDSSGSGHSAFEPLVASG	X;X;X;X;X;X;X;X;X;X;X;X;X;X;X;Phospho (STY);Phospho (STY);X;X;X;X;X;X;X;X;X;X;X;X;X;X	RHDS(0.859)S(0.618)GS(0.477)GHS(0.047)AFEPLVASGVPASFVPKPGSLK	RHDS(6.1)S(1.52)GS(-1.52)GHS(-12.85)AFEPLVAS(-98.54)GVPAS(-133.04)FVPKPGS(-149.59)LK	4	842.148	0	0	0	0	18528000	0
A8CG34_S370	Nuclear envelope pore membrane protein POM 121C	POM121C	S	1	202.6	SQSSDDHLNKRSRSSSMSSLTGAYTSGIPSS	X;X;X;X;X;X;X;X;X;X;X;X;X;X;X;Phospho (STY);X;X;X;X;X;X;X;X;X;X;X;X;X;X;X	S(0.002)S(0.002)S(0.995)MSSLTGAYTSGIPSSSR	S(-26.49)S(-26.49)S(26.49)MS(-38.58)S(-55.54)LT(-80.11)GAY(-149.56)T(-114.93)S(-121.09)GIPS(-166.98)S(-172.11)S(-177.01)R	2	1021.94	82579000	72004000	74733000	0	50190000	75112000
A8CG34_S95	Nuclear envelope pore membrane protein POM 121C	POM121C	S	1	55.401	SSFVQKARHRRTLFASPPAKSTANGNLLEPR	X;X;X;X;X;X;X;X;X;X;X;X;X;X;X;Phospho (STY);X;X;X;X;X;X;X;X;X;X;X;X;X;X;X	TLFAS(1)PPAK	T(-41.4)LFAS(41.4)PPAK	2	506.249	0	0	0	0	0	16473000
A8K0R7_S670	Zinc finger protein 839	ZNF839	S	1	141.97	HLGKVCDFHLNHQQPSPTSVLPTEVAAPPLE	X;X;X;X;X;X;X;X;X;X;X;X;X;X;X;Phospho (STY);X;X;X;X;X;X;X;X;X;X;X;X;X;X;X	VCDFHLNHQQPS(0.944)PT(0.056)SVLPTEVAAPPLEK	VCDFHLNHQQPS(12.26)PT(-12.26)S(-37.25)VLPT(-72.29)EVAAPPLEK	3	1064.51	25703000	28665000	29561000	14547000	17710000	31681000
A8K855_S200	EF-hand calcium-binding domain-containing protein 7	EFCAB7	S	1	136.8	DSKLMRHQFGNHIEGSPERDPSPVPKPSPKI	X;X;X;X;X;X;X;X;X;X;X;X;X;X;X;Phospho (STY);X;X;X;X;X;X;X;X;X;X;X;X;X;X;X	HQFGNHIEGS(1)PERDPSPVPKPSPK	HQFGNHIEGS(45.7)PERDPS(-45.7)PVPKPS(-80.56)PK	4	680.076	102520000	90848000	116330000	121930000	89835000	73606000
A8MRT5_S654	Nuclear pore complex-interacting protein family member B5	NPIPB5	S	1	45.137	PQLHPQQMIISRHLPSVCGGRFHPERMIISR	X;X;X;X;X;X;X;X;X;X;X;X;X;X;X;Phospho (STY);X;X;X;X;X;X;X;X;X;X;X;X;X;X;X	HLPS(1)VCGGRFHPER	HLPS(45.14)VCGGRFHPER	2	864.893	0	0	51229000	0	0	0
A8MT19_S536	Putative rhophilin-2-like protein RHPN2P1;Rhophilin-2	RHPN2P1;RHPN2	S	1	162.67	DDNKTDKTQKISKKLSFLSWGTNKNRQKSAS	X;X;X;X;X;X;X;X;X;X;X;X;X;X;X;Phospho (STY);X;X;X;X;X;X;X;X;X;X;X;X;X;X;Phospho (STY)	KLS(1)FLSWGTNK	KLS(49.14)FLS(-49.14)WGT(-83.38)NK	2	680.837	12853000	14778000	12641000	16173000	14463000	0
A8MT19_S551	Putative rhophilin-2-like protein RHPN2P1;Rhophilin-2	RHPN2P1;RHPN2	S	1	185.32	SFLSWGTNKNRQKSASTLCLPSVGAARPQVK	Phospho (STY);X;X;X;X;X;X;X;X;X;X;X;X;X;X;Phospho (STY);X;X;X;X;X;X;X;X;X;X;X;X;X;X;X	SAS(0.997)T(0.002)LCLPSVGAAR	S(-35.76)AS(26.2)T(-26.2)LCLPS(-147.96)VGAAR	2	735.345	184910000	159340000	147160000	143620000	155850000	183270000
A8MVW0_S476	Protein FAM171A2	FAM171A2	S	1	289.69	RRGPSGAAAFLHEPPSPPPPFDHYLGHKGAA	X;X;X;X;X;X;X;X;X;X;X;X;X;X;X;Phospho (STY);X;X;X;X;X;X;X;X;X;X;X;X;X;X;X	GPSGAAAFLHEPPS(1)PPPPFDHYLGHK	GPS(-213.88)GAAAFLHEPPS(208.17)PPPPFDHY(-208.17)LGHK	4	701.581	72739000	86454000	94793000	100290000	82157000	51832000
A8MW92_S368	PHD finger protein 20-like protein 1	PHF20L1	S	1	155.01	KHESGDSSGCIKPPKSPLSPELIQVEDLTLV	X;X;X;X;X;X;X;X;X;X;X;X;X;X;X;Phospho (STY);X;X;X;X;X;X;X;X;X;X;X;X;X;X;X	HES(0.001)GDS(0.005)S(0.005)GCIKPPKS(0.821)PLS(0.167)PELIQVEDLTLVSQLSSSVINK	HES(-29.05)GDS(-21.79)S(-21.79)GCIKPPKS(6.91)PLS(-6.91)PELIQVEDLT(-66.67)LVS(-123.02)QLS(-142.12)S(-145.08)S(-147.7)VINK	4	1089.8	0	9795300	0	0	0	0
B1AK53_S700	Espin	ESPN	S	1	258.91	AFQPDSPLPSVSPALSPVRSPTPPAAGFQPL	X;X;X;X;X;X;X;X;X;X;X;X;X;X;X;Phospho (STY);X;X;X;X;X;X;X;X;X;X;X;X;X;X;X	GLTTVFSGIGQPAFQPDSPLPSVS(0.007)PALS(0.992)PVR	GLT(-96.42)T(-96.42)VFS(-102.69)GIGQPAFQPDS(-62.2)PLPS(-37.32)VS(-21.24)PALS(21.24)PVR	3	1068.21	60039000	19580000	64752000	50878000	13719000	44812000
B1AK53_S647	Espin	ESPN	S	1	53.553	RSSSSTGSTKSFNMMSPTGDNSELLAEIKAG	X;X;X;X;X;X;X;X;X;X;X;X;X;X;X;Phospho (STY);X;X;X;X;X;X;X;X;X;X;X;X;X;X;X	S(0.002)FNMMS(0.819)PT(0.134)GDNS(0.045)ELLAEIK	S(-25.9)FNMMS(7.86)PT(-7.86)GDNS(-12.59)ELLAEIK	2	1082.47	12653000	0	0	0	0	0
B2RTY4_S2294	Unconventional myosin-IXa	MYO9A	S	1	104.17	MGKGRIRRGNYPGPSSPVVVRLPSVSDVSEE	X;X;X;X;X;X;X;X;X;X;X;X;X;X;X;Phospho (STY);X;X;X;X;X;X;X;X;X;X;X;X;X;X;X	GNYPGPS(0.132)S(0.868)PVVVR	GNY(-63.5)PGPS(-8.18)S(8.18)PVVVR	2	704.835	0	0	17721000	0	0	19948000
B2RTY4_S1811	Unconventional myosin-IXa	MYO9A	S	1	146.19	QFPDELAAYHPTPPLSPELPGSCRKEFKENK	X;X;X;X;X;X;X;X;X;X;X;X;X;X;X;Phospho (STY);X;X;X;X;X;X;X;X;X;X;X;X;X;X;X	VKPTTQSEVSPLFAGTDVIPAHQFPDELAAYHPT(0.018)PPLS(0.981)PELPGSCR	VKPT(-108.77)T(-108.77)QS(-108.52)EVS(-97.4)PLFAGT(-91.09)DVIPAHQFPDELAAY(-45.97)HPT(-17.35)PPLS(17.35)PELPGS(-33.52)CR	4	1259.37	29645000	23786000	48412000	24982000	13108000	14059000
Q99613_S9	Eukaryotic translation initiation factor 3 subunit C;Eukaryotic translation initiation factor 3 subunit C-like protein	EIF3C;EIF3CL	S	1	150.16	_______MSRFFTTGSDSESESSLSGEELVT	X;X;X;X;X;X;X;X;X;X;X;X;X;X;X;Phospho (STY);X;X;X;X;X;X;X;X;X;X;X;X;X;X;X	FFTT(0.019)GS(0.781)DS(0.151)ES(0.01)ES(0.029)S(0.008)LS(0.002)GEELVTKPVGGNYGK	FFT(-40.57)T(-16.13)GS(7.15)DS(-7.15)ES(-18.92)ES(-14.32)S(-19.78)LS(-25.21)GEELVT(-51.53)KPVGGNY(-125.25)GK	3	1063.81	0	25657000	0	0	17204000	0
Q99613_S18	Eukaryotic translation initiation factor 3 subunit C;Eukaryotic translation initiation factor 3 subunit C-like protein	EIF3C;EIF3CL	S	1	323.77	RFFTTGSDSESESSLSGEELVTKPVGGNYGK	X;X;X;X;X;X;X;X;X;X;X;X;X;X;X;Phospho (STY);X;X;X;X;X;X;X;X;X;X;X;X;X;X;X	FFTTGSDSESESS(0.001)LS(0.999)GEELVTKPVGGNYGK	FFT(-171.98)T(-148.04)GS(-116.07)DS(-91.37)ES(-63.24)ES(-42.58)S(-29.21)LS(29.21)GEELVT(-39.1)KPVGGNY(-173.73)GK	3	1063.81	93841000	120850000	103180000	49607000	0	50303000
Q99613_S39	Eukaryotic translation initiation factor 3 subunit C;Eukaryotic translation initiation factor 3 subunit C-like protein	EIF3C;EIF3CL	S	1	135.09	TKPVGGNYGKQPLLLSEDEEDTKRVVRSAKD	X;X;X;X;X;X;X;X;X;X;X;X;X;X;X;Phospho (STY);X;X;X;X;X;X;X;X;X;X;X;X;X;X;X	QPLLLS(1)EDEEDTKR	QPLLLS(65.11)EDEEDT(-65.11)KR	3	584.94	47776000	40563000	43691000	0	0	20646000
C9JI98_S124	Transmembrane protein 238	TMEM238	S	1	46.88	PSALARLARKLSRRWSAPAAAGQRPAPGSRR	X;X;X;X;X;X;X;X;X;X;X;X;X;X;X;Phospho (STY);X;X;X;X;X;X;X;X;X;X;X;X;X;X;X	RWS(1)APAAAGQR	RWS(46.88)APAAAGQR	2	625.793	0	8148600	8765500	0	9486500	6565400
C9JLW8_S21	Protein FAM195B	FAM195B	S	1	272.24	VSRVVYNGKRTSSPRSPPSSSEIFTPAHEEN	X;X;X;X;X;X;X;X;X;X;X;X;X;X;X;Phospho (STY);X;X;X;X;X;X;X;X;X;X;X;X;X;X;X	S(1)PPSSSEIFTPAHEENVR	S(48.57)PPS(-48.57)S(-63.68)S(-82.77)EIFT(-157.58)PAHEENVR	2	688.641	173350000	219130000	171910000	105000000	159330000	193400000
Q13765_S166	Nascent polypeptide-associated complex subunit alpha;Nascent polypeptide-associated complex subunit alpha, muscle-specific form	NACA	S	1	266.5	SNIQENTQTPTVQEESEEEEVDETGVEVKDI	X;X;X;X;X;X;X;X;X;X;X;X;X;X;X;Phospho (STY);X;X;X;X;X;X;X;X;X;X;X;X;X;X;X	VQGEAVSNIQENTQTPTVQEES(1)EEEEVDETGVEVK	VQGEAVS(-221.75)NIQENT(-183.14)QT(-145.11)PT(-105)VQEES(59.84)EEEEVDET(-59.84)GVEVK	3	1314.25	588910000	34343000	42800000	0	0	330440000
F5H4A9_S187	Uncharacterized membrane protein C3orf80	C3orf80	S	1	96.208	RSDPSCASEHEMRVVSPVFLQLPSYEEVKYL	X;X;X;X;X;X;X;X;X;X;X;X;X;X;X;Phospho (STY);X;X;X;X;X;X;X;X;X;X;X;X;X;X;X	VVS(1)PVFLQLPSYEEVK	VVS(88.7)PVFLQLPS(-88.7)Y(-94.9)EEVK	2	957.487	0	0	0	0	7595600	0
M0R2J8_S164		DCDC1	S	1	44.98	FSSLKFQSARNWQKLSQRHKLQPRVIKVTAY	X;X;X;X;X;X;X;X;X;X;X;X;X;X;X;Phospho (STY);X;X;X;X;X;X;X;X;X;X;X;X;X;X;X	NWQKLS(1)QR	NWQKLS(44.98)QR	2	570.272	845390000	597880000	771110000	649110000	662620000	570280000
O00116_S65	Alkyldihydroxyacetonephosphate synthase, peroxisomal	AGPS	S	1	172.54	REALSTNECKARRAASAATAAPTATPAAQES	X;X;X;X;X;X;X;X;X;X;X;X;X;X;X;Phospho (STY);X;X;X;X;X;X;X;X;X;X;X;X;X;X;X	RAAS(1)AATAAPTATPAAQESGTIPK	RAAS(33.42)AAT(-33.42)AAPT(-83.34)AT(-97.24)PAAQES(-151.01)GT(-156.24)IPK	2	1160.07	16281000	13123000	19401000	13365000	18041000	13448000
O00139_S140	Kinesin-like protein KIF2A	KIF2A	S	1	323.73	EQSSSAQQNGSVSDISPVQAAKKEFGPPSRR	X;X;X;X;X;X;X;X;X;X;X;X;X;X;X;Phospho (STY);X;X;X;X;X;X;X;X;X;X;X;X;X;X;X	ARPSQFPEQSSSAQQNGSVSDIS(1)PVQAAK	ARPS(-217.66)QFPEQS(-190.85)S(-186.67)S(-175.37)AQQNGS(-97.17)VS(-69.23)DIS(69.23)PVQAAK	3	1027.81	179140000	136490000	151820000	116070000	131440000	107490000
O00139_S586	Kinesin-like protein KIF2A	KIF2A	S	1	211.68	PNQIDDLETQWGVGSSPQRDDLKLLCEQNEE	X;X;X;X;X;X;X;X;X;X;X;X;X;X;X;Phospho (STY);X;X;X;X;X;X;X;X;X;X;X;X;X;X;X	ELTVDPTAAGDVRPIMHHPPNQIDDLETQWGVGS(0.172)S(0.828)PQRDDLK	ELT(-100.26)VDPT(-75.34)AAGDVRPIMHHPPNQIDDLET(-34.53)QWGVGS(-6.82)S(6.82)PQRDDLK	5	943.85	123750000	500090000	0	99522000	0	0
O00148_S37	ATP-dependent RNA helicase DDX39A	DDX39A	S	1	66.674	PQESTPAPPKKDIKGSYVSIHSSGFRDFLLK	X;X;X;Phospho (STY);X;X;X;X;X;X;X;X;X;X;X;Phospho (STY);X;X;X;X;X;X;X;X;X;X;X;X;X;X;X	GS(0.997)YVS(0.002)IHSSGFR	GS(26.43)Y(-33.45)VS(-26.43)IHS(-53.2)S(-57.06)GFR	3	459.538	12836000	5116000	14629000	12206000	8113600	10700000
O00148_S40	ATP-dependent RNA helicase DDX39A	DDX39A	S	1	64.313	STPAPPKKDIKGSYVSIHSSGFRDFLLKPEL	Phospho (STY);X;X;X;X;X;X;X;X;X;X;X;X;X;X;Phospho (STY);X;X;X;X;X;X;X;X;X;X;X;X;X;X;X	GS(0.006)YVS(0.991)IHS(0.002)SGFR	GS(-21.84)Y(-38.84)VS(21.84)IHS(-27.79)S(-33.1)GFR	2	688.803	0	0	0	0	12682000	0
O00151_S130	PDZ and LIM domain protein 1	PDLIM1	S	1	103.5	HIGSAHNRSAMPFTASPASSTTARVITNQYN	X;X;X;X;X;X;X;X;X;X;Oxidation (M);X;X;X;X;Phospho (STY);X;X;X;X;X;X;X;X;X;X;X;X;X;X;X	SAMPFT(0.001)AS(0.984)PAS(0.003)S(0.003)T(0.004)T(0.005)AR	S(-78.49)AMPFT(-28.71)AS(22.89)PAS(-25.27)S(-25.27)T(-23.7)T(-22.89)AR	2	831.863	36989000	14885000	0	34387000	27010000	21852000
O00151_S90	PDZ and LIM domain protein 1	PDLIM1	S	1	202.44	DNLTLTVARSEHKVWSPLVTEEGKRHPYKMN	X;X;X;X;X;X;X;X;X;X;X;X;X;X;X;Phospho (STY);X;X;X;X;X;X;X;X;X;X;X;X;X;X;X	VWS(1)PLVTEEGKR	VWS(97.27)PLVT(-97.27)EEGKR	2	494.245	15494000	17496000	19035000	7697000	12691000	25585000
O00161_S110	Synaptosomal-associated protein 23	SNAP23	S	1	321.95	SGKAYKTTWGDGGENSPCNVVSKQPGPVTNG	X;X;X;X;X;X;X;X;X;X;X;X;X;X;X;Phospho (STY);X;X;X;X;X;X;X;X;X;X;X;X;X;X;X	TTWGDGGENS(1)PCNVVSK	T(-206.29)T(-200.92)WGDGGENS(105.17)PCNVVS(-105.17)K	2	944.383	141850000	137360000	167210000	0	0	109760000
O00178_S47	GTP-binding protein 1	GTPBP1	S	1	98.718	AAAAARLHGGFDSDCSEDGEALNGEPELDLT	X;X;X;X;X;X;X;X;X;X;X;X;X;X;X;Phospho (STY);X;X;X;X;X;X;X;X;X;X;X;X;X;X;X	LHGGFDS(0.087)DCS(0.913)EDGEALNGEPELDLTSK	LHGGFDS(-10.22)DCS(10.22)EDGEALNGEPELDLT(-50.39)S(-50.21)K	3	991.409	50852000	100480000	56109000	0	0	19824000
O00178_S580	GTP-binding protein 1	GTPBP1	S	1	157.01	KAVGTITKLLQTTNNSPMNSKPQQIKMQSTK	X;X;X;X;X;X;X;X;X;X;X;X;X;X;X;Phospho (STY);X;X;X;X;X;X;X;X;X;X;X;X;X;X;X	LLQTTNNS(0.999)PMNS(0.001)KPQQIK	LLQT(-64.91)T(-34.37)NNS(31.97)PMNS(-31.97)KPQQIK	3	708.017	53439000	51971000	76231000	0	27854000	66062000
O00178_S24	GTP-binding protein 1	GTPBP1	S	1	226.71	AMDSPVPASMFAPEPSSPGAARAAAAAARLH	X;Oxidation (M);X;X;X;X;X;X;X;Oxidation (M);X;X;X;X;X;Phospho (STY);X;X;X;X;X;X;X;X;X;X;X;X;X;X;X	SAMDSPVPASMFAPEPS(0.783)S(0.217)PGAAR	S(-189.6)AMDS(-171.51)PVPAS(-110.95)MFAPEPS(5.58)S(-5.58)PGAAR	2	1170.51	77680000	68113000	104970000	37919000	0	36084000
O00178_S25	GTP-binding protein 1	GTPBP1	S	1	189.82	MDSPVPASMFAPEPSSPGAARAAAAAARLHG	Oxidation (M);X;X;X;X;X;X;X;Oxidation (M);X;X;X;X;X;X;Phospho (STY);X;X;X;X;X;X;X;X;X;X;X;X;X;X;X	SAMDSPVPASMFAPEPS(0.124)S(0.876)PGAAR	S(-69.75)AMDS(-66.92)PVPAS(-51.69)MFAPEPS(-8.49)S(8.49)PGAAR	3	786.004	0	96485000	75779000	111900000	25317000	44644000
O00192_S267	Armadillo repeat protein deleted in velo-cardio-facial syndrome	ARVCF	S	1	280.59	ERFQAEPYGLEDDTRSLAADDEGGPELEPDY	X;X;X;X;X;X;X;X;X;X;X;X;X;X;X;Phospho (STY);X;X;X;X;X;X;X;X;X;X;X;X;X;X;X	FQAEPYGLEDDT(0.166)RS(0.834)LAADDEGGPELEPDYGTATR	FQAEPY(-86.3)GLEDDT(-7)RS(7)LAADDEGGPELEPDY(-166.4)GT(-137.17)AT(-130.8)R	3	1255.87	34865000	34742000	34499000	0	0	39076000
O00192_S879	Armadillo repeat protein deleted in velo-cardio-facial syndrome	ARVCF	S	1	119.47	SPGGFDDSTLPLVDKSLEGEKTGSRDVIPMD	X;X;X;X;X;X;X;X;X;X;X;X;X;X;X;Phospho (STY);X;X;X;X;X;X;X;X;X;X;X;X;X;X;X	GALSPGGFDDSTLPLVDKS(1)LEGEK	GALS(-99.44)PGGFDDS(-52.86)T(-52.86)LPLVDKS(52.86)LEGEK	3	838.067	51815000	31145000	37005000	26473000	19061000	20839000
O00193_S17	Small acidic protein	SMAP	S	1	549.44	SAARESHPHGVKRSASPDDDLGSSNWEAADL	X;X;X;X;X;X;X;X;X;X;X;X;X;X;X;Phospho (STY);X;X;X;X;X;X;X;X;X;X;X;X;X;X;X	SAS(1)PDDDLGSSNWEAADLGNEER	S(-36.12)AS(36.12)PDDDLGS(-208.02)S(-242.01)NWEAADLGNEER	2	1258	241710000	208380000	204100000	0	0	152170000
O00203_S609	AP-3 complex subunit beta-1	AP3B1	S	1	194.62	AKKIFLAQKPAPLLESPFKDRDHFQLGTLSH	X;X;X;X;X;X;X;X;X;X;X;X;X;X;X;Phospho (STY);X;X;X;X;X;X;X;X;X;X;X;X;X;X;X	IFLAQKPAPLLES(1)PFKDR	IFLAQKPAPLLES(194.62)PFKDR	3	717.385	15869000	20321000	24076000	31366000	6104500	11757000
O00220_S424	Tumor necrosis factor receptor superfamily member 10A	TNFRSF10A	S	1	86.291	YAMLMKWVNKTGRNASIHTLLDALERMEERH	X;X;X;X;X;X;X;X;X;X;X;X;X;X;X;Phospho (STY);X;X;X;X;X;X;X;X;X;X;X;X;X;X;X	NAS(1)IHTLLDALER	NAS(44.08)IHT(-44.08)LLDALER	2	766.877	0	0	5614500	0	3948400	0
O00221_S183	NF-kappa-B inhibitor epsilon	NFKBIE	S	1	106.52	LPESTSAPASGPSDGSPQPCTHPPGPVKEPQ	X;X;X;X;X;X;X;X;X;X;X;X;X;X;X;Phospho (STY);X;X;X;X;X;X;X;X;X;X;X;X;X;X;X	SLPESTSAPAS(0.001)GPS(0.025)DGS(0.908)PQPCT(0.065)HPPGPVK	S(-76.5)LPES(-57.31)T(-57.52)S(-52.43)APAS(-29.32)GPS(-15.52)DGS(11.42)PQPCT(-11.42)HPPGPVK	3	974.771	50376000	0	0	0	47191000	39344000
O00257_S349	E3 SUMO-protein ligase CBX4	CBX4	S	1	56.172	GVSDPQPQDAGSRKLSPTKEAFGEQPLQLTT	X;X;X;X;X;X;X;X;X;X;X;X;X;X;X;Phospho (STY);X;X;X;X;X;X;X;X;X;X;X;X;X;X;X	KLS(0.895)PT(0.105)KEAFGEQPLQLTTK	KLS(9.31)PT(-9.31)KEAFGEQPLQLT(-55.87)T(-55.87)K	3	732.715	0	0	0	4711300	18261000	23423000
O00257_S467	E3 SUMO-protein ligase CBX4	CBX4	S	1	49.587	PPAAALPQPEVILLDSDLDEPIDLRCVKTRS	X;X;X;X;X;X;X;X;X;X;X;X;X;X;X;Phospho (STY);X;X;X;X;X;X;X;X;X;X;X;X;X;X;X	S(0.001)IS(0.001)T(0.001)PT(0.001)CLGGS(0.001)PAAERPADLPPAAALPQPEVILLDS(0.995)DLDEPIDLR	S(-29.57)IS(-29.57)T(-29.57)PT(-29.57)CLGGS(-29.57)PAAERPADLPPAAALPQPEVILLDS(29.57)DLDEPIDLR	4	1190.35	0	3126200	3395900	0	0	0
O00267_S666	Transcription elongation factor SPT5	SUPT5H	S	1	327.77	PRDVTNFTVGGFAPMSPRISSPMHPSAGGQR	X;X;X;X;X;X;X;X;X;X;X;X;X;X;Oxidation (M);Phospho (STY);X;X;X;X;X;X;X;X;X;X;X;X;X;X;X	DVTNFTVGGFAPMS(1)PR	DVT(-182.84)NFT(-82.04)VGGFAPMS(82.04)PR	2	896.392	36575000	60636000	35831000	30487000	43167000	42660000
O00268_S109	Transcription initiation factor TFIID subunit 4	TAF4	S	1	41.615	RARPGGGGPQRPGPPSPRRPLVPAGPAPPAA	X;X;X;X;X;X;X;X;X;X;X;X;X;X;X;Phospho (STY);X;X;X;X;X;X;X;X;X;X;X;X;X;X;X	ARPGGGGPQRPGPPS(1)PR	ARPGGGGPQRPGPPS(41.62)PR	3	574.285	60221000	57000000	75129000	14249000	33329000	61830000
O00268_S543	Transcription initiation factor TFIID subunit 4	TAF4	S	1	181.25	SQAQTTVQPSATLQRSPGVQPQLVLGGAAQT	X;X;X;X;X;X;X;X;X;X;X;X;X;X;X;Phospho (STY);X;X;X;X;X;X;X;X;X;X;X;X;X;X;X	S(1)PGVQPQLVLGGAAQTASLGTATAVQTGTPQR	S(71.72)PGVQPQLVLGGAAQT(-71.72)AS(-98.13)LGT(-120.93)AT(-131.89)AVQT(-153.57)GT(-166.05)PQR	3	1048.2	28011000	34935000	26416000	0	25498000	9998900
O00273_S315	DNA fragmentation factor subunit alpha	DFFA	S	1	289.37	TQSLHSLRSISASKASPPGDLQNPKRARQDP	X;X;X;X;X;X;X;X;X;X;X;X;X;X;X;Phospho (STY);X;X;X;X;X;X;X;X;X;X;X;X;X;X;X	SISASKAS(1)PPGDLQNPK	S(-88.44)IS(-72.94)AS(-58.68)KAS(58.68)PPGDLQNPK	2	888.93	433740000	400920000	475180000	334510000	389150000	445450000
O00300_S221	Tumor necrosis factor receptor superfamily member 11B	TNFRSF11B	S	1	49.188	FFRFAVPTKFTPNWLSVLVDNLPGTKVNAES	X;X;X;X;X;X;X;X;X;X;X;X;X;X;X;Phospho (STY);X;X;X;X;X;X;X;X;X;X;X;X;X;X;X	FT(0.181)PNWLS(0.819)VLVDNLPGTK	FT(-6.55)PNWLS(6.55)VLVDNLPGT(-42.09)K	4	496.001	270180000	0	259380000	0	278400000	0
O00409_S349	Forkhead box protein N3	FOXN3	S	1	133.95	DHNYSSAKSSNARSTSPTSDSISSSSSSADD	X;X;X;X;X;X;X;X;X;X;X;X;X;X;X;Phospho (STY);X;X;X;X;X;X;X;X;X;X;X;X;X;X;X	S(0.051)T(0.051)S(0.876)PT(0.019)S(0.003)DSISSSSSSADDHYEFATK	S(-12.32)T(-12.32)S(12.32)PT(-16.73)S(-24.8)DS(-38.07)IS(-50.93)S(-57.18)S(-63.32)S(-76.03)S(-82.47)S(-87.9)ADDHY(-128.9)EFAT(-123.15)K	3	892.027	27105000	27982000	40161000	0	0	28639000
O00418_S74	Eukaryotic elongation factor 2 kinase	EEF2K	S	1	191.89	YYSNLTKSERYSSSGSPANSFHFKEAWKHAI	X;X;X;X;X;X;X;X;X;X;X;X;X;X;X;Phospho (STY);X;X;X;X;X;X;X;X;X;X;X;X;X;X;X	YSSSGS(1)PANSFHFK	Y(-146.06)S(-93.24)S(-64.86)S(-44.38)GS(44.38)PANS(-66.53)FHFK	2	798.33	14530000	20607000	22644000	29711000	15712000	22992000
O00423_S113	Echinoderm microtubule-associated protein-like 1	EML1	S	1	91.07	NNGTVLPKKPTGSLPSPSGVRKETAVPATKS	X;X;X;X;X;X;X;X;X;X;X;X;X;X;X;Phospho (STY);X;X;X;X;X;X;X;X;X;X;X;X;X;X;X	KPT(0.001)GS(0.003)LPS(0.968)PS(0.028)GVR	KPT(-31.93)GS(-25.8)LPS(15.34)PS(-15.34)GVR	2	681.842	118290000	158680000	174390000	0	127570000	136160000
O00429_S616	Dynamin-1-like protein	DNM1L	S	1	165.64	LLAEEKSKPIPIMPASPQKGHAVNLLDVPVP	X;X;X;X;X;X;X;X;X;X;X;X;Oxidation (M);X;X;Phospho (STY);X;X;X;X;X;X;X;X;X;X;X;X;X;X;X	SKPIPIMPAS(1)PQK	S(-129.68)KPIPIMPAS(129.68)PQK	2	745.378	146620000	182120000	140610000	143360000	207080000	177360000
O00443_S1553	Phosphatidylinositol 4-phosphate 3-kinase C2 domain-containing subunit alpha	PIK3C2A	S	1	403.81	EKAEGIARSADAGSFSPTPGQIGGAVKLSIS	X;X;X;X;X;X;X;X;X;X;X;X;X;X;X;Phospho (STY);X;X;X;X;X;X;X;X;X;X;X;X;X;X;X	SADAGSFS(1)PTPGQIGGAVK	S(-173.5)ADAGS(-59.71)FS(49.06)PT(-49.06)PGQIGGAVK	2	913.92	66405000	56946000	45648000	43118000	56333000	50710000
O00443_S259	Phosphatidylinositol 4-phosphate 3-kinase C2 domain-containing subunit alpha	PIK3C2A	S	1	101.35	TDLEITDSKVSNLQVSPKSEDISKFDWLDLD	X;X;X;X;X;X;X;X;X;X;X;X;X;X;X;Phospho (STY);X;X;X;X;X;X;X;X;X;X;X;X;X;X;X	VSNLQVS(1)PK	VS(-82.63)NLQVS(82.63)PK	2	526.263	0	97898000	91971000	29782000	0	80892000
O00444_S421	Serine/threonine-protein kinase PLK4	PLK4	S	1	142.2	SVSKRSGGGENEERYSPTDNNANIFNFFKEK	X;X;X;X;X;X;X;X;X;X;X;X;X;X;X;Phospho (STY);X;X;X;X;X;X;X;X;X;X;X;X;X;X;X	SGGGENEERYS(0.998)PT(0.002)DNNANIFNFFK	S(-71.56)GGGENEERY(-56.69)S(26.86)PT(-26.86)DNNANIFNFFK	3	929.728	12949000	16918000	10316000	0	11809000	10598000
O00459_S263	Phosphatidylinositol 3-kinase regulatory subunit beta	PIK3R2	S	1	164.72	ATFGPLLLRAPPPPSSPPPGGAPDGSEPSPD	X;X;X;X;X;X;X;X;X;X;X;X;X;X;X;Phospho (STY);X;X;X;X;X;X;X;X;X;X;X;X;X;X;X	APPPPS(0.181)S(0.819)PPPGGAPDGSEPSPDFPALLVEK	APPPPS(-6.57)S(6.57)PPPGGAPDGS(-100.05)EPS(-136.27)PDFPALLVEK	3	996.474	125940000	98406000	105370000	39833000	87344000	0
O00499_S296	Myc box-dependent-interacting protein 1	BIN1	S	1	304.04	VKAQPSDNAPAKGNKSPSPPDGSPAATPEIR	X;X;X;X;X;X;X;X;X;X;X;X;X;X;X;Phospho (STY);X;X;X;X;X;X;X;X;X;X;X;X;X;X;X	GNKS(1)PSPPDGSPAATPEIR	GNKS(43.06)PS(-43.06)PPDGS(-139.48)PAAT(-209.71)PEIR	2	979.454	170120000	211570000	187140000	57474000	168950000	220860000
O00499_S298	Myc box-dependent-interacting protein 1	BIN1	S	1	225.17	AQPSDNAPAKGNKSPSPPDGSPAATPEIRVN	X;X;X;X;X;X;X;X;X;X;X;X;X;X;X;Phospho (STY);X;X;X;X;X;X;X;X;X;X;X;X;X;X;X	SPS(1)PPDGSPAATPEIR	S(-55.69)PS(55.69)PPDGS(-85.72)PAAT(-128.55)PEIR	2	829.875	97352000	195290000	169800000	0	0	107910000
O00499_S303	Myc box-dependent-interacting protein 1	BIN1	S	1	181.04	NAPAKGNKSPSPPDGSPAATPEIRVNHEPEP	X;X;X;X;X;X;X;X;X;X;X;X;X;X;X;Phospho (STY);X;X;X;X;X;X;X;X;X;X;X;X;X;X;X	SPSPPDGS(1)PAATPEIR	S(-127.92)PS(-91.65)PPDGS(43.87)PAAT(-43.87)PEIR	2	829.875	90706000	77862000	0	25063000	48448000	0
O00499_S331	Myc box-dependent-interacting protein 1	BIN1	S	1	373.13	PEPAGGATPGATLPKSPSQLRKGPPVPPPPK	X;X;X;X;X;X;X;X;X;X;X;X;X;X;X;Phospho (STY);X;X;X;X;X;X;X;X;X;X;X;X;X;X;X	VNHEPEPAGGATPGATLPKS(1)PSQLR	VNHEPEPAGGAT(-95.92)PGAT(-52.36)LPKS(39.56)PS(-39.56)QLR	2	1296.13	1546800000	1890800000	2119400000	648870000	1973800000	1772400000
O00499_S333	Myc box-dependent-interacting protein 1	BIN1	S	1	116.96	PAGGATPGATLPKSPSQLRKGPPVPPPPKHT	X;X;X;X;X;X;X;X;X;X;X;X;X;X;X;Phospho (STY);X;X;X;X;X;X;X;X;X;X;X;X;X;X;Phospho (STY)	VNHEPEPAGGATPGAT(0.002)LPKS(0.226)PS(0.772)QLR	VNHEPEPAGGAT(-50.06)PGAT(-25.24)LPKS(-5.34)PS(5.34)QLR	3	864.425	0	0	0	1405200000	0	0
O00512_S687	B-cell CLL/lymphoma 9 protein	BCL9	S	1	154.1	GNNPIFPRIPVEGPLSPSRGDFPKGIPPQMG	X;X;X;X;X;X;X;X;X;X;X;X;X;X;X;Phospho (STY);X;X;X;X;X;X;X;X;X;X;X;X;X;X;X	IPVEGPLS(0.957)PS(0.043)R	IPVEGPLS(13.44)PS(-13.44)R	2	616.308	174970000	206050000	223510000	33825000	14360000	185160000
O00512_S278	B-cell CLL/lymphoma 9 protein	BCL9	S	1	176.65	PAPKPAAPPRPLDRESPGVENKLIPSVGSPA	X;X;X;X;X;X;X;X;X;X;X;X;X;X;X;Phospho (STY);X;X;X;X;X;X;X;X;X;Phospho (STY);X;X;X;X;X	PAAPPRPLDRES(1)PGVENK	PAAPPRPLDRES(87.8)PGVENK	3	670.665	935180000	806210000	714630000	397660000	413020000	601830000
O00512_S35	B-cell CLL/lymphoma 9 protein	BCL9	S	1	49.394	PKSKQEVMVRPPTVMSPSGNPQLDSKFSNQG	X;X;X;X;X;X;X;Oxidation (M);X;X;X;X;X;X;X;Phospho (STY);X;X;X;X;X;X;X;X;X;X;X;X;X;X;X	QEVMVRPPT(0.057)VMS(0.883)PS(0.059)GNPQLDSK	QEVMVRPPT(-11.47)VMS(11.47)PS(-11.8)GNPQLDS(-33.11)K	3	831.722	0	0	0	26089000	6171800	0
O00512_S907	B-cell CLL/lymphoma 9 protein	BCL9	S	1	139.85	LAGMLAGPAAAASIKSPPVLGSAAASPVHLK	X;X;X;X;X;X;X;X;X;X;X;X;X;X;X;Phospho (STY);X;X;X;X;X;X;X;X;X;X;X;X;X;X;X	SPQTPSQLAGMLAGPAAAAS(0.033)IKS(0.966)PPVLGSAAASPVHLK	S(-105.86)PQT(-106.19)PS(-93.44)QLAGMLAGPAAAAS(-14.61)IKS(14.61)PPVLGS(-42.85)AAAS(-62.68)PVHLK	4	915.481	0	21919000	15297000	0	0	0
O00512_S917	B-cell CLL/lymphoma 9 protein	BCL9	S	1	278.72	AASIKSPPVLGSAAASPVHLKSPSLPAPSPG	X;X;X;X;X;X;X;X;X;X;X;X;X;X;X;Phospho (STY);X;X;X;X;X;X;X;X;X;X;X;X;X;X;X	SPPVLGSAAAS(1)PVHLK	S(-209.97)PPVLGS(-81.92)AAAS(81.92)PVHLK	2	537.615	31800000	34616000	46837000	55063000	34362000	45803000
O00515_S272	Ladinin-1	LAD1	S	1	351.02	SEKASIFEKALASEKSPTADAKPAPKRATAS	X;X;X;X;X;X;X;X;X;X;X;X;X;X;X;Phospho (STY);X;X;X;X;X;X;X;X;X;X;X;X;X;X;X	ALASEKS(1)PTADAKPAPK	ALAS(-66.53)EKS(37.28)PT(-37.28)ADAKPAPK	2	881.443	1647400000	1390700000	738040000	153250000	442770000	1393900000
O00515_S301	Ladinin-1	LAD1	S	1	263.61	ASEQPLAQEPPASGGSPATTKEQRGRALPGK	X;X;X;X;X;X;X;X;X;X;X;X;X;X;X;Phospho (STY);X;X;X;X;X;X;X;X;X;X;X;X;X;X;X	RATASEQPLAQEPPASGGS(1)PATTK	RAT(-171.39)AS(-168.31)EQPLAQEPPAS(-43.76)GGS(43.76)PAT(-44.52)T(-50.1)K	2	1216.58	179310000	174760000	149240000	60226000	142920000	190350000
O00515_S64	Ladinin-1	LAD1	S	1	371.76	SQNGDRQASASERLPSVEEAEVPKPLPPASK	X;X;X;X;X;X;X;X;X;X;X;X;X;X;X;Phospho (STY);X;X;X;X;X;X;X;X;X;X;X;X;X;X;X	LPS(1)VEEAEVPKPLPPASKDEDEDIQSILR	LPS(174.08)VEEAEVPKPLPPAS(-174.08)KDEDEDIQS(-228.51)ILR	3	821.16	392260000	340820000	359170000	230380000	59114000	46067000
O00515_S123	Ladinin-1	LAD1	S	1	221.44	PIQERLEAEEGRNSLSPVQATQKPLVSKKEL	X;X;X;X;X;X;X;X;X;X;X;X;X;X;X;Phospho (STY);X;X;X;X;X;X;X;X;X;X;X;X;X;X;X	NSLS(1)PVQATQKPLVSK	NS(-56.79)LS(56.79)PVQAT(-123.51)QKPLVS(-175.05)K	2	888.966	252710000	326580000	337820000	261380000	354020000	289780000
O00515_S394	Ladinin-1	LAD1	S	1	105.09	KPKKENSETTLTRSASMKLPDNTVKLGEKLE	X;X;X;X;X;X;X;X;X;X;X;X;X;X;X;Phospho (STY);Oxidation (M);X;X;X;X;X;X;X;X;X;X;X;X;X;X	S(0.007)AS(0.993)MKLPDNTVK	S(-21.8)AS(21.8)MKLPDNT(-36.96)VK	2	693.82	48532000	32998000	0	40744000	42403000	41542000
O00559_S36	Receptor-binding cancer antigen expressed on SiSo cells	EBAG9	S	1	393.11	FLKRLICRSGRGRKLSGDQITLPTTVDYSSV	X;X;X;X;X;X;X;X;X;X;X;X;X;X;X;Phospho (STY);X;X;X;X;X;X;X;X;X;X;X;X;X;X;X	KLS(1)GDQITLPTTVDYSSVPK	KLS(138.87)GDQIT(-138.87)LPT(-215.82)T(-237.76)VDY(-351.49)S(-340.89)S(-349.52)VPK	2	743.707	1252800000	1439900000	1371300000	436360000	972210000	1413700000
O00560_S6	Syntenin-1	SDCBP	S	1	140.1	__________MSLYPSLEDLKVDKVIQAQTA	X;X;X;X;X;X;X;X;X;X;X;X;X;X;X;Phospho (STY);X;X;X;X;X;X;X;X;X;X;X;X;X;X;X	SLYPS(1)LEDLKVDK	S(-84.7)LY(-57.93)PS(57.93)LEDLKVDK	2	814.895	53169000	63955000	42175000	27816000	0	18807000
O00562_S896	Membrane-associated phosphatidylinositol transfer protein 1	PITPNM1	S	1	80.132	KERPQLAECEEPSIYSPAFPREKWQRKRTQV	X;X;X;X;X;X;X;X;X;X;X;X;X;X;X;Phospho (STY);X;X;X;X;X;X;X;X;X;X;X;X;X;X;X	ERPQLAECEEPS(0.011)IY(0.029)S(0.96)PAFPR	ERPQLAECEEPS(-19.38)IY(-15.18)S(15.18)PAFPR	3	819.37	32334000	35172000	0	34167000	25006000	25120000
O00562_S593	Membrane-associated phosphatidylinositol transfer protein 1	PITPNM1	S	1	120.15	SANAGTGSRGSSRRGSMNNELLSPEFGPVRD	X;X;X;X;X;X;X;X;X;X;X;X;X;X;X;Phospho (STY);Oxidation (M);X;X;X;X;X;X;X;X;X;X;X;X;X;X	RGS(1)MNNELLSPEFGPVRDPLADGVEGLGR	RGS(53.98)MNNELLS(-53.98)PEFGPVRDPLADGVEGLGR	3	791.381	36866000	50280000	33203000	6935600	50158000	42069000
O00562_S621	Membrane-associated phosphatidylinositol transfer protein 1	PITPNM1	S	1	113.05	VRDPLADGVEGLGRGSPEPSALPPQRIPSDM	X;X;X;X;X;X;X;X;X;X;X;X;X;X;X;Phospho (STY);X;X;X;X;X;X;X;X;X;X;X;X;X;X;X	GSMNNELLSPEFGPVRDPLADGVEGLGRGS(0.96)PEPS(0.04)ALPPQR	GS(-100.11)MNNELLS(-63.24)PEFGPVRDPLADGVEGLGRGS(13.83)PEPS(-13.83)ALPPQR	4	1056.51	0	0	9973500	0	20096000	10317000
O00562_S373	Membrane-associated phosphatidylinositol transfer protein 1	PITPNM1	S	1	201.58	SDSEEVFPKEMTKWNSNDFIDAFASPVEAEG	X;X;X;X;X;X;X;X;X;X;X;X;X;X;X;Phospho (STY);X;X;X;X;X;X;X;X;X;X;X;X;X;X;X	WNS(1)NDFIDAFASPVEAEGTPEPGAEAAK	WNS(126.2)NDFIDAFAS(-126.2)PVEAEGT(-178.76)PEPGAEAAK	3	1000.77	68546000	63877000	69377000	37478000	10637000	12542000
O00566_S163	U3 small nucleolar ribonucleoprotein protein MPP10	MPHOSPH10	S	1	177.98	MGERAENSSKSDLRKSPVFSDEDSDLDFDIS	X;X;X;X;X;X;X;X;X;X;X;X;X;X;X;Phospho (STY);X;X;X;X;X;X;X;Phospho (STY);X;X;X;X;X;X;X	KS(1)PVFSDEDSDLDFDISKLEQQSK	KS(65.25)PVFS(-65.25)DEDS(-100.05)DLDFDIS(-145.9)KLEQQS(-171.64)K	3	946.43	71332000	78442000	68937000	23797000	21424000	16200000
O00566_S171	U3 small nucleolar ribonucleoprotein protein MPP10	MPHOSPH10	S	2	74.05	SKSDLRKSPVFSDEDSDLDFDISKLEQQSKV	X;X;X;X;X;X;X;Phospho (STY);X;X;X;X;X;X;X;Phospho (STY);X;X;X;X;X;X;X;X;X;X;X;X;X;X;X	S(0.138)DLRKS(0.857)PVFS(0.035)DEDS(0.97)DLDFDISK	S(-7.95)DLRKS(7.95)PVFS(-15.19)DEDS(15.19)DLDFDIS(-40.31)K	3	892.377	0	23563000	0	0	0	0
O00566_S399	U3 small nucleolar ribonucleoprotein protein MPP10	MPHOSPH10	S	1	77.045	WQLQGEVTAQKRPENSLLEETLHFDHAVRMA	X;X;X;X;X;X;X;X;X;X;X;X;X;X;X;Phospho (STY);X;X;X;X;X;X;X;X;X;X;X;X;X;X;X	RPENS(1)LLEETLHFDHAVR	RPENS(45.07)LLEET(-45.07)LHFDHAVR	4	561.521	0	0	11273000	4708700	0	7803300
O00567_S519	Nucleolar protein 56	NOP56	S	2	173.98	SKPKKKKSFSKEELMSSDLEETAGSTSIPKR	X;X;X;X;X;X;X;X;X;X;X;X;X;X;Oxidation (M);Phospho (STY);Phospho (STY);X;X;X;X;X;X;X;X;X;X;X;X;X;X	S(0.039)FS(0.043)KEELMS(0.959)S(0.957)DLEET(0.002)AGSTSIPK	S(-17.46)FS(-17)KEELMS(17.23)S(17)DLEET(-31.11)AGS(-42.99)T(-46.54)S(-49.85)IPK	3	878.371	17778000	23959000	10162000	0	0	0
O00567_S520	Nucleolar protein 56	NOP56	S	1	437.04	KPKKKKSFSKEELMSSDLEETAGSTSIPKRK	X;X;X;X;X;X;X;X;X;X;X;X;X;Oxidation (M);Phospho (STY);Phospho (STY);X;X;X;X;X;X;X;X;X;X;X;X;X;X;X	EELMSS(1)DLEETAGSTSIPK	EELMS(-35.86)S(35.86)DLEET(-75.65)AGS(-94.5)T(-101.28)S(-108.04)IPK	2	1052.46	162710000	67244000	146250000	22625000	86411000	0
O00567_S314	Nucleolar protein 56	NOP56	S	1	71.935	LIGEAVGARLIAHAGSLTNLAKYPASTVQIL	X;X;X;X;X;X;X;X;X;X;X;X;X;X;X;Phospho (STY);X;X;X;X;X;X;X;X;X;X;X;X;X;X;X	LIAHAGS(0.932)LT(0.068)NLAK	LIAHAGS(11.39)LT(-11.39)NLAK	2	694.869	12124000	0	0	0	17913000	0
O00571_S594	ATP-dependent RNA helicase DDX3X;ATP-dependent RNA helicase DDX3Y	DDX3X;DDX3Y	S	1	75.571	HYKGSSRGRSKSSRFSGGFGARDYRQSSGAS	X;X;X;X;X;X;X;X;X;X;X;X;X;X;X;Phospho (STY);X;X;X;X;X;X;X;X;X;X;X;X;X;X;X	FS(1)GGFGAR	FS(75.57)GGFGAR	2	439.681	58005000	53186000	43205000	0	0	65727000
O00571_S90	ATP-dependent RNA helicase DDX3X	DDX3X	S	1	56.514	RSDSRGKSSFFSDRGSGSRGRFDDRGRSDYD	X;X;X;X;X;X;X;X;X;X;X;X;X;X;X;Phospho (STY);X;X;X;X;X;X;X;X;X;X;X;X;X;X;X	S(0.001)S(0.001)FFS(0.034)DRGS(0.888)GS(0.076)R	S(-30.09)S(-30.09)FFS(-14.13)DRGS(10.65)GS(-10.65)R	2	685.28	40251000	49016000	50103000	0	0	59664000
O00571_S131	ATP-dependent RNA helicase DDX3X	DDX3X	S	1	52.96	FGKFERGGNSRWCDKSDEDDWSKPLPPSERL	X;X;X;X;X;X;X;X;X;X;X;X;X;X;X;Phospho (STY);X;X;X;X;X;X;X;X;X;X;X;X;X;X;X	WCDKS(0.997)DEDDWS(0.003)KPLPPSER	WCDKS(25.42)DEDDWS(-25.42)KPLPPS(-34.06)ER	3	809.67	0	20417000	18757000	0	0	0
O00592_S529	Podocalyxin	PODXL	S	1	81.315	EVMETSSEMQEKKVVSLNGELGDSWIVPLDN	X;X;X;X;X;X;X;X;X;X;X;X;X;X;X;Phospho (STY);X;X;X;X;X;X;X;X;X;X;X;X;X;X;X	KVVS(0.994)LNGELGDS(0.006)WIVPLDNLTK	KVVS(22.5)LNGELGDS(-22.5)WIVPLDNLT(-80)K	3	826.428	17606000	14746000	17015000	9682500	4766900	0
O00629_S72	Importin subunit alpha-3	KPNA4	S	1	133.71	CEDSDIDGDYRVQNTSLEAIVQNASSDNQGI	X;X;X;X;X;X;X;X;X;X;X;X;X;X;X;Phospho (STY);X;X;X;X;X;X;X;X;X;X;X;X;X;X;X	VQNT(0.201)S(0.799)LEAIVQNASSDNQGIQLSAVQAAR	VQNT(-5.99)S(5.99)LEAIVQNAS(-77.17)S(-83.91)DNQGIQLS(-112.24)AVQAAR	3	1031.51	16637000	24930000	14659000	0	0	22464000
O00750_S155	Phosphatidylinositol 4-phosphate 3-kinase C2 domain-containing subunit beta	PIK3C2B	S	1	120.03	SSPGPGDIEGSCKKLSPPPLPPRASIWDTPP	X;X;X;X;X;X;X;X;X;X;X;X;X;X;X;Phospho (STY);X;X;X;X;X;X;X;X;X;X;X;X;X;X;X	KLS(1)PPPLPPR	KLS(79.09)PPPLPPR	3	394.553	7631900	14081000	15121000	11629000	12712000	14391000
O14494_S264	Lipid phosphate phosphohydrolase 1	PPAP2A	S	1	189.88	FFKERTSFKERKEEDSHTTLHETPTTGNHYP	X;X;X;X;X;X;X;X;X;X;X;X;X;X;X;Phospho (STY);X;X;X;X;X;X;X;X;X;X;X;X;X;X;X	KEEDS(0.886)HT(0.091)T(0.023)LHETPTTGNHYPSNHQP	KEEDS(9.91)HT(-9.91)T(-15.82)LHET(-62.36)PT(-94.45)T(-93.1)GNHY(-151.54)PS(-127.24)NHQP	3	979.753	0	0	55314000	0	0	0
O14497_S1944	AT-rich interactive domain-containing protein 1A	ARID1A	S	1	150.26	SSEAIKESSKFPFGISPAQSHRNIKILEDEP	X;X;X;X;X;X;X;X;X;X;X;X;X;X;X;Phospho (STY);X;X;X;X;X;X;X;X;X;X;X;X;X;X;X	FPFGIS(1)PAQSHR	FPFGIS(56.62)PAQS(-56.62)HR	3	475.222	13523000	14346000	11772000	9744800	15244000	15227000
O14497_S696	AT-rich interactive domain-containing protein 1A	ARID1A	S	1	263.03	FSPHTSPHLPGIRGPSPSPVGSPASVAQSRS	X;X;X;X;X;X;X;X;X;X;X;X;X;X;X;Phospho (STY);X;X;X;X;X;X;X;X;X;X;X;X;X;X;X	GPS(1)PSPVGSPASVAQSR	GPS(39.58)PS(-39.58)PVGS(-130.78)PAS(-178.32)VAQS(-216.78)R	2	830.888	724230000	641060000	683150000	624830000	626350000	580030000
O14497_S1134	AT-rich interactive domain-containing protein 1A	ARID1A	S	1	126.28	AAADSKKSQPKIQPPSPAGSGSMQGPQTPQS	X;X;X;X;X;X;X;X;X;X;X;X;X;X;X;Phospho (STY);X;X;X;X;X;X;X;X;X;X;X;X;X;X;X	IQPPS(0.99)PAGS(0.005)GS(0.006)MQGPQTPQSTSSSMAEGGDLKPPTPASTPHSQIPPLPGMSR	IQPPS(22.51)PAGS(-23.36)GS(-22.51)MQGPQT(-75.42)PQS(-90.37)T(-93.7)S(-96.85)S(-99.8)S(-99.8)MAEGGDLKPPT(-107.91)PAS(-107.91)T(-107.91)PHS(-107.8)QIPPLPGMS(-113.72)R	5	1049.69	0	52619000	0	59687000	0	54489000
O14497_S772	AT-rich interactive domain-containing protein 1A	ARID1A	S	1	181.34	PQMPQYSSPQPGSALSPRQPSGGQIHTGMGS	X;X;Oxidation (M);X;X;X;X;X;X;X;X;X;X;X;X;Phospho (STY);X;X;X;X;X;X;X;X;X;X;X;X;X;X;X	NPQMPQYSSPQPGS(0.002)ALS(0.998)PR	NPQMPQY(-99.26)S(-57.76)S(-47.14)PQPGS(-26.34)ALS(26.34)PR	2	1069.47	34016000	42106000	27518000	42263000	28267000	32057000
O14497_S715	AT-rich interactive domain-containing protein 1A	ARID1A	S	1	80.178	VGSPASVAQSRSGPLSPAAVPGNQMPPRPPS	X;X;X;X;X;X;X;X;X;X;X;X;X;X;X;Phospho (STY);X;X;X;X;X;X;X;X;Oxidation (M);X;X;X;X;X;X	S(0.021)GPLS(0.889)PAAVPGNQMPPRPPS(0.04)GQS(0.04)DS(0.01)IMHPS(0.001)MNQSSIAQDR	S(-16.3)GPLS(13.57)PAAVPGNQMPPRPPS(-13.57)GQS(-13.57)DS(-19.57)IMHPS(-31.04)MNQS(-41.3)S(-40.87)IAQDR	4	1056.48	33781000	48122000	0	25612000	39814000	0
O14497_S363	AT-rich interactive domain-containing protein 1A	ARID1A	S	1	290.18	AASGGAQQRSHHAPMSPGSSGGGGQPLARTP	X;X;X;X;X;X;X;X;X;X;X;X;X;X;Oxidation (M);Phospho (STY);X;X;X;X;X;X;X;X;X;X;X;X;X;X;X	SHHAPMS(1)PGSSGGGGQPLAR	S(-95.8)HHAPMS(55.24)PGS(-55.24)S(-80.3)GGGGQPLAR	3	661.955	458010000	193070000	345710000	496760000	292290000	318010000
O14497_S1751	AT-rich interactive domain-containing protein 1A	ARID1A	S	1	116.71	VGDPGQRTLLDPGRFSKVSSPAPMEGGEEEE	X;X;X;X;X;X;X;X;X;X;X;X;X;X;X;Phospho (STY);X;X;X;X;X;X;X;X;X;X;X;X;X;X;X	TLLDPGRFS(1)K	T(-108.43)LLDPGRFS(108.43)K	2	607.302	66520000	53275000	52626000	35686000	0	0
O14497_S1600	AT-rich interactive domain-containing protein 1A	ARID1A	S	1	139.87	VSSPAPLPRPMENRTSPSKSPFLHSGMKMQK	X;X;X;X;X;X;X;X;X;X;X;X;X;X;X;Phospho (STY);X;X;X;X;X;X;X;X;X;X;Oxidation (M);X;X;X;X	T(0.106)S(0.893)PS(0.001)KSPFLHSGMK	T(-9.25)S(9.25)PS(-28.85)KS(-52.47)PFLHS(-107.67)GMK	3	528.581	0	152380000	328870000	0	129110000	244030000
O14503_S383	Class E basic helix-loop-helix protein 40	BHLHE40	S	1	86.19	PDKISAPLLMPQRLPSPLPAHPSVDSSVLLQ	X;X;X;X;X;X;X;X;X;X;X;X;X;X;X;Phospho (STY);X;X;X;X;X;X;X;X;X;X;X;X;X;X;X	LPS(0.999)PLPAHPSVDSSVLLQALKPIPPLNLETKD	LPS(35.87)PLPAHPS(-36)VDS(-35.87)S(-35.87)VLLQALKPIPPLNLET(-55.1)KD	4	1156.29	5833800	0	17357000	4621000	2305600	5037900
O14519_S24	Cyclin-dependent kinase 2-associated protein 1	CDK2AP1	S	1	109.14	AHMPAAALNAAGSVHSPSTSMATSSQYRQLL	X;X;X;X;X;X;X;X;X;X;X;X;X;X;X;Phospho (STY);X;X;X;X;X;X;X;X;X;X;X;X;X;X;X	SYKPNLAAHMPAAALNAAGS(0.115)VHS(0.798)PS(0.022)T(0.028)S(0.035)MAT(0.001)SSQYR	S(-99.84)Y(-102.88)KPNLAAHMPAAALNAAGS(-8.41)VHS(8.41)PS(-15.57)T(-14.58)S(-13.59)MAT(-28.67)S(-33.53)S(-38.3)QY(-51.14)R	4	924.929	42753000	0	0	0	40447000	33880000
O14523_S660	C2 domain-containing protein 2-like	C2CD2L	S	1	150.03	KLIFRRRPRQKEAGLSQSHDDLSNATATPSV	X;X;X;X;X;X;X;X;X;X;X;X;X;X;X;Phospho (STY);X;X;X;X;X;X;X;X;X;X;X;X;X;X;X	EAGLS(0.823)QS(0.177)HDDLSNATATPSVR	EAGLS(6.67)QS(-6.67)HDDLS(-44.85)NAT(-101.27)AT(-113.8)PS(-117.66)VR	3	746.001	0	0	0	0	0	63440000
O14523_S662	C2 domain-containing protein 2-like	C2CD2L	S	1	154.33	IFRRRPRQKEAGLSQSHDDLSNATATPSVRK	X;X;X;X;X;X;X;X;X;X;X;X;X;X;X;Phospho (STY);X;X;X;X;X;X;X;X;X;X;X;X;X;X;X	QKEAGLS(0.161)QS(0.839)HDDLSNATATPSVR	QKEAGLS(-7.18)QS(7.18)HDDLS(-35.07)NAT(-61.94)AT(-72.94)PS(-78.27)VR	3	831.385	68802000	51797000	61552000	0	0	0
O14523_S468	C2 domain-containing protein 2-like	C2CD2L	S	1	147.25	QSRPRIDGKLDSPSRSPSKVEVTEKTTTVLS	X;X;X;X;X;X;X;X;X;X;X;X;X;X;X;Phospho (STY);X;X;X;X;X;X;X;X;X;X;X;X;X;X;X	LDS(0.002)PS(0.081)RS(0.909)PS(0.008)KVEVTEK	LDS(-26.44)PS(-10.51)RS(10.51)PS(-20.37)KVEVT(-80.86)EK	3	613.635	191630000	0	175500000	0	183670000	200630000
O14523_S374	C2 domain-containing protein 2-like	C2CD2L	S	1	292.97	CGDTELLGQATLPVGSPSRPLSRRQLCPLTP	X;X;X;X;X;X;X;X;X;X;X;X;X;X;X;Phospho (STY);X;X;X;X;X;X;X;X;X;X;X;X;X;X;X	SSSCGDTELLGQATLPVGS(0.796)PS(0.153)RPLS(0.051)R	S(-259.64)S(-259.64)S(-249.18)CGDT(-200.74)ELLGQAT(-51.73)LPVGS(7.16)PS(-7.16)RPLS(-11.92)R	3	918.104	35205000	32049000	27944000	11094000	34076000	43210000
O14526_S585	F-BAR domain only protein 1	FCHO1	S	1	171.11	SCPLTRSNGDLSRSLSPSPLGSSAASTALER	X;X;X;X;X;X;X;X;X;X;X;X;X;X;X;Phospho (STY);X;X;X;X;X;X;X;X;X;X;X;X;X;X;X	S(0.001)LS(0.999)PSPLGSSAASTALERPSFLSQTGHGVSR	S(-30.71)LS(30.71)PS(-39.35)PLGS(-85.5)S(-91.71)AAS(-106.22)T(-111.01)ALERPS(-128.93)FLS(-141.35)QT(-140.83)GHGVS(-151.06)R	4	791.89	52211000	52741000	47113000	44000000	53676000	40077000
O14544_S311	Suppressor of cytokine signaling 6	SOCS6	S	1	144.27	MLQSPRAGHDDVPPLSPLLPPMQNNQIQRNF	X;X;X;X;X;X;X;X;X;X;X;X;X;X;X;Phospho (STY);X;X;X;X;X;X;X;X;X;X;X;X;X;X;X	AGHDDVPPLS(1)PLLPPMQNNQIQR	AGHDDVPPLS(119.76)PLLPPMQNNQIQR	3	873.091	66829000	49664000	49670000	0	58616000	81433000
O14545_S327	TRAF-type zinc finger domain-containing protein 1	TRAFD1	S	1	245.93	CNPSRALPSLNTGSSSPRGVEEPDVIFQNFL	X;X;X;X;X;X;X;X;X;X;X;X;X;X;X;Phospho (STY);X;X;X;X;X;X;X;X;X;X;X;X;X;X;X	ALPSLNTGS(0.01)S(0.096)S(0.894)PR	ALPS(-154.31)LNT(-50.77)GS(-19.42)S(-9.71)S(9.71)PR	2	683.822	1415300000	0	1208200000	848190000	1321000000	0
O14545_S470	TRAF-type zinc finger domain-containing protein 1	TRAFD1	S	1	145.72	INNMTATYNQLSRSTSGPRPGCQPSSPCVPK	X;X;X;X;X;X;X;X;X;X;X;X;X;X;X;Phospho (STY);X;X;X;X;X;X;X;X;X;X;X;X;X;X;X	STS(1)GPRPGCQPSSPCVPK	S(-44.39)T(-44.39)S(44.39)GPRPGCQPS(-90.25)S(-94.25)PCVPK	3	660.289	138500000	122100000	91441000	171510000	145720000	96564000
O14545_S480	TRAF-type zinc finger domain-containing protein 1	TRAFD1	S	1	125.51	LSRSTSGPRPGCQPSSPCVPKLSNSDSQDIQ	X;X;X;X;X;X;X;X;X;X;X;X;X;X;X;Phospho (STY);X;X;X;X;X;X;X;X;X;X;X;X;X;X;X	STSGPRPGCQPS(0.017)S(0.983)PCVPK	S(-54.43)T(-54.43)S(-54.43)GPRPGCQPS(-17.57)S(17.57)PCVPK	2	989.929	41523000	28750000	37084000	26946000	22849000	41609000
O14578_S480	Citron Rho-interacting kinase	CIT	S	1	61.867	CHKMEQEMTRLHRRVSEVEAVLSQKEVELKA	X;X;X;X;X;X;X;X;X;X;X;X;X;X;X;Phospho (STY);X;X;X;X;X;X;X;X;X;X;X;X;X;X;X	RVS(1)EVEAVLSQK	RVS(44.45)EVEAVLS(-44.45)QK	2	712.861	9122400	8532800	8970100	0	0	0
O14578_S1940	Citron Rho-interacting kinase	CIT	S	1	42.679	GPPTYNEHITKRVASSPAPPEGPSHPREPST	X;X;X;X;X;X;X;X;X;X;X;X;X;X;X;Phospho (STY);X;X;X;X;X;X;X;X;X;X;X;X;X;X;X	VAS(0.209)S(0.791)PAPPEGPS(0.001)HPR	VAS(-5.79)S(5.79)PAPPEGPS(-30.01)HPR	3	522.575	89868000	64602000	62363000	19153000	38945000	0
O14579_S10	Coatomer subunit epsilon	COPE	S	1	61.039	______MAPPAPGPASGGSGEVDELFDVKNA	X;X;X;X;X;X;X;X;X;X;X;X;X;X;X;Phospho (STY);X;X;X;X;X;X;X;X;X;X;X;X;X;X;X	APPAPGPAS(0.944)GGS(0.056)GEVDELFDVK	APPAPGPAS(12.27)GGS(-12.27)GEVDELFDVK	3	726.331	0	0	0	0	0	12723000
O14617_S829	AP-3 complex subunit delta-1	AP3D1	S	1	138.9	EKLPIQKHRNTETSKSPEKDVPMVEKKSKKP	X;X;X;X;X;X;X;X;X;X;X;X;X;X;X;Phospho (STY);X;X;X;X;X;X;Oxidation (M);X;X;X;X;X;X;X;X	NTET(0.003)S(0.021)KS(0.976)PEKDVPMVEK	NT(-48.08)ET(-24.97)S(-16.69)KS(16.69)PEKDVPMVEK	2	999.958	0	0	0	0	54242000	0
O14639_S706	Actin-binding LIM protein 1	ABLIM1	S	1	109.15	LPDGHMPAMRMDRGVSMPNMLEPKIFPYEML	X;X;X;X;X;X;X;X;X;X;X;X;X;X;X;Phospho (STY);Oxidation (M);X;X;Oxidation (M);X;X;X;X;X;X;X;X;X;X;X	GVS(1)MPNMLEPK	GVS(43.67)MPNMLEPK	2	641.782	42147000	31017000	40269000	14884000	27997000	21351000
O14639_S353	Actin-binding LIM protein 1	ABLIM1	S	1	189.22	QSTKTEEKLRPTRTSSESIYSRPGSSIPGSP	X;X;X;X;X;X;X;X;X;X;X;X;X;X;X;Phospho (STY);X;X;X;X;X;X;X;X;X;X;X;X;X;Phospho (STY);X	T(0.046)S(0.188)S(0.765)ESIYSRPGSSIPGSPGHTIYAK	T(-12.17)S(-6.1)S(6.1)ES(-37.13)IY(-105.91)S(-60.6)RPGS(-80.42)S(-80.42)IPGS(-108.64)PGHT(-132.39)IY(-165.73)AK	3	887.085	362970000	413860000	0	0	286940000	0
O14639_S367	Actin-binding LIM protein 1	ABLIM1	S	1	166.48	SSESIYSRPGSSIPGSPGHTIYAKVDNEILD	Phospho (STY);X;X;X;X;X;X;X;X;X;X;X;X;X;X;Phospho (STY);X;X;X;X;X;X;X;X;X;X;X;X;X;X;X	PGSSIPGS(1)PGHTIYAK	PGS(-62.8)S(-48.22)IPGS(41.15)PGHT(-41.15)IY(-91.95)AK	2	824.89	32327000	23396000	24891000	26919000	0	35399000
O14639_S452	Actin-binding LIM protein 1	ABLIM1	S	1	158.89	EGYQDVRDRMIHRSTSQGSINSPVYSRHSYT	X;X;X;X;X;X;X;X;X;X;X;X;X;X;X;Phospho (STY);X;X;X;X;X;X;X;X;X;X;X;X;X;X;X	STS(1)QGSINSPVYSR	S(-42.98)T(-35.6)S(35.6)QGS(-51.28)INS(-96.2)PVY(-147.68)S(-121.53)R	2	781.846	166140000	169010000	187360000	81769000	76220000	194300000
O14639_S655	Actin-binding LIM protein 1	ABLIM1	S	1	114.4	SPINSASHIPSSKTASLPGYGRNGLHRPVST	Phospho (STY);X;X;X;X;X;X;X;X;X;X;X;X;X;X;Phospho (STY);X;X;X;X;X;X;X;X;X;X;X;X;X;X;X	TAS(1)LPGYGR	T(-42.16)AS(42.16)LPGY(-86.9)GR	2	501.226	294020000	267290000	258220000	68962000	112410000	290550000
O14639_S431	Actin-binding LIM protein 1	ABLIM1	S	1	211.9	DKQERQSLGESPRTLSPTPSAEGYQDVRDRM	X;X;X;X;X;X;X;X;X;X;X;X;X;X;X;Phospho (STY);X;X;X;X;X;X;X;X;X;X;X;X;X;X;X	TLS(1)PTPSAEGYQDVR	T(-70.78)LS(41.88)PT(-41.88)PS(-102.1)AEGY(-161.71)QDVR	2	850.88	455790000	431640000	403740000	44393000	160920000	445170000
O14639_S640	Actin-binding LIM protein 1	ABLIM1	S	1	113.66	KESRERSSLLASRYDSPINSASHIPSSKTAS	X;X;X;X;X;X;X;X;X;X;X;X;X;X;X;Phospho (STY);X;X;X;X;X;X;X;X;X;X;X;X;X;X;Phospho (STY)	YDS(1)PINSASHIPSSK	Y(-37.77)DS(37.77)PINS(-44.29)AS(-53.77)HIPS(-96.77)S(-101.74)K	2	841.875	43906000	37385000	50465000	0	0	0
O14640_S600	Segment polarity protein dishevelled homolog DVL-1	DVL1	S	1	263.75	APGREKERRAAGAGGSGSESDHTAPSGVGSS	X;X;X;X;X;X;X;X;X;X;X;X;X;X;X;Phospho (STY);X;X;X;X;X;X;X;X;X;X;X;X;X;X;X	AAGAGGS(1)GSESDHTAPSGVGSSWR	AAGAGGS(37.25)GS(-37.25)ES(-80.75)DHT(-134.8)APS(-190.6)GVGS(-221.54)S(-225.97)WR	2	1134.47	0	18060000	13619000	0	0	20738000
O14646_S1687	Chromodomain-helicase-DNA-binding protein 1	CHD1	S	1	183.07	SSGPRSPLDQRSPYGSRSPFEHSVEHKSTPE	X;X;X;X;X;X;X;X;X;X;X;X;X;X;X;Phospho (STY);X;X;X;X;X;X;X;X;X;X;X;X;X;X;X	SPYGS(0.953)RS(0.047)PFEHSVEHK	S(-66.72)PY(-44.54)GS(13.06)RS(-13.06)PFEHS(-36.64)VEHK	4	481.715	171010000	97760000	133380000	40185000	55661000	96132000
O14646_S1689	Chromodomain-helicase-DNA-binding protein 1	CHD1	S	1	202.95	GPRSPLDQRSPYGSRSPFEHSVEHKSTPEHT	X;X;X;X;X;X;X;X;X;X;X;X;X;X;X;Phospho (STY);X;X;X;X;X;X;X;X;X;X;X;X;X;X;X	SPYGS(0.009)RS(0.991)PFEHSVEHK	S(-107.58)PY(-89.2)GS(-20.32)RS(20.32)PFEHS(-54.73)VEHK	3	641.951	165520000	52242000	57195000	0	36146000	139610000
O14647_S1789	Chromodomain-helicase-DNA-binding protein 2	CHD2	S	1	83.317	KQPLPPLHPAVSDPRSPPSQKSPHDSKSPLD	X;X;X;X;X;X;X;X;X;X;X;X;X;X;X;Phospho (STY);X;X;X;X;X;X;X;X;X;X;X;X;X;X;X	QPLPPLHPAVS(0.012)DPRS(0.876)PPS(0.112)QK	QPLPPLHPAVS(-18.56)DPRS(8.95)PPS(-8.95)QK	3	743.379	105550000	79669000	95201000	0	98916000	105300000
O14647_S1807	Chromodomain-helicase-DNA-binding protein 2	CHD2	S	1	121.45	SQKSPHDSKSPLDHRSPLERSLEQKNNPDYN	X;X;X;X;X;X;X;X;X;X;X;X;X;X;X;Phospho (STY);X;X;X;X;X;X;X;X;X;X;X;X;X;X;X	SPLDHRS(1)PLER	S(-67.52)PLDHRS(67.52)PLER	3	462.889	60341000	0	0	0	13677000	0
O14681_S326	Etoposide-induced protein 2.4 homolog	EI24	S	2	199.21	LQSALSSSTSAEKFPSPHPSPAKLKATAGH_	X;X;X;X;X;X;X;X;X;X;X;X;X;X;X;Phospho (STY);X;X;X;Phospho (STY);X;X;X;X;X;X;X;X;X;X;X	TVYLQSALSSSTSAEKFPS(1)PHPS(1)PAK	T(-111.4)VY(-108.08)LQS(-92.82)ALS(-73.29)S(-62.68)S(-57.67)T(-46.05)S(-33.81)AEKFPS(33.81)PHPS(49.65)PAK	4	720.083	121740000	10569000	164310000	0	21118000	140700000
O14681_S330	Etoposide-induced protein 2.4 homolog	EI24	S	2	199.21	LSSSTSAEKFPSPHPSPAKLKATAGH_____	X;X;X;X;X;X;X;X;X;X;X;Phospho (STY);X;X;X;Phospho (STY);X;X;X;X;X;X;X;X;X;X;X;X;X;X;X	TVYLQSALSSSTSAEKFPS(1)PHPS(1)PAK	T(-111.4)VY(-108.08)LQS(-92.82)ALS(-73.29)S(-62.68)S(-57.67)T(-46.05)S(-33.81)AEKFPS(33.81)PHPS(49.65)PAK	4	720.083	121740000	219890000	164310000	0	21118000	140700000
O14682_S406	Ectoderm-neural cortex protein 1	ENC1	S	1	187.23	YVVGGHTAATGCLPASPSVSLKQVEHYDPTI	X;X;X;X;X;X;X;X;X;X;X;X;X;X;X;Phospho (STY);X;X;X;X;X;X;X;X;X;X;X;X;X;X;X	HCLYVVGGHTAATGCLPAS(0.947)PS(0.047)VS(0.005)LK	HCLY(-142.64)VVGGHT(-96.06)AAT(-54.47)GCLPAS(13.01)PS(-13.01)VS(-22.64)LK	3	888.089	61479000	60066000	0	0	44541000	0
O14683_S14	Tumor protein p53-inducible protein 11	TP53I11	S	1	161.87	__MAAKQPPPLMKKHSQTDLVSRLKTRKILG	X;X;X;X;X;X;X;X;X;X;X;X;X;X;X;Phospho (STY);X;X;X;X;X;X;X;X;X;X;X;X;X;X;X	KHS(0.999)QT(0.001)DLVSR	KHS(31.39)QT(-31.39)DLVS(-114.3)R	3	417.534	77336000	74468000	147820000	18120000	49886000	115060000
O14686_S4738	Histone-lysine N-methyltransferase 2D	KMT2D	S	1	151.98	PHLGSGRWEQEDRALSPVIPLIPRASIPVFP	X;X;X;X;X;X;X;X;X;X;X;X;X;X;X;Phospho (STY);X;X;X;X;X;X;X;X;X;X;X;X;X;X;X	ALS(1)PVIPLIPR	ALS(75.7)PVIPLIPR	2	628.362	230370000	159950000	184670000	130190000	136760000	213270000
O14686_S2274	Histone-lysine N-methyltransferase 2D	KMT2D	S	1	213.69	ESPGVGGGKASEPLLSPPPFGESRKALEVKK	X;X;X;X;X;X;X;X;X;X;X;X;X;X;X;Phospho (STY);X;X;X;X;X;X;X;X;X;X;X;X;X;X;X	ASEPLLS(1)PPPFGESR	AS(-119.24)EPLLS(96.61)PPPFGES(-96.61)R	2	832.39	60810000	72666000	58574000	24959000	53298000	78088000
O14686_S3199	Histone-lysine N-methyltransferase 2D	KMT2D	S	1	45.077	SFGATGGPPAHLLTPSPLSGPGGSSLLEKFE	X;X;X;X;X;X;X;X;X;X;X;X;X;X;X;Phospho (STY);X;X;X;X;X;X;X;X;X;X;X;X;X;X;X	ASFGATGGPPAHLLT(0.028)PS(0.838)PLS(0.087)GPGGS(0.023)S(0.023)LLEK	AS(-40.42)FGAT(-35.36)GGPPAHLLT(-14.77)PS(9.86)PLS(-9.86)GPGGS(-15.54)S(-15.54)LLEK	3	961.814	0	0	0	20332000	19692000	11726000
O14686_S2361	Histone-lysine N-methyltransferase 2D	KMT2D	S	1	91.98	GLRPQEPPPAQALAPSPPSHPDIFRPGSYTD	X;X;X;X;X;X;X;X;X;X;X;X;X;X;X;Phospho (STY);X;X;X;X;X;X;X;X;X;X;X;X;X;X;X	ASQVEPQS(0.002)PGLGLRPQEPPPAQALAPS(0.876)PPS(0.099)HPDIFRPGS(0.011)YT(0.011)DPYAQPPLT(0.002)PR	AS(-57.5)QVEPQS(-26.86)PGLGLRPQEPPPAQALAPS(9.49)PPS(-9.49)HPDIFRPGS(-19.05)Y(-36.25)T(-19.05)DPY(-40.3)AQPPLT(-27.55)PR	5	1118.76	43831000	37831000	57957000	74888000	0	0
O14686_S4822	Histone-lysine N-methyltransferase 2D	KMT2D	S	1	98.882	LSMKIPNSYEVLFPESPARAGTEPKKGEAEG	X;X;X;X;X;X;X;X;X;X;X;X;X;X;X;Phospho (STY);X;X;X;X;X;X;X;X;X;X;X;X;X;X;X	IPNSYEVLFPES(1)PAR	IPNS(-52.29)Y(-51.45)EVLFPES(51.45)PAR	2	899.924	15429000	8706100	13934000	0	0	9546800
O14686_S2298	Histone-lysine N-methyltransferase 2D	KMT2D	S	1	177.69	KALEVKKEELGASSPSYGPPNLGFVDSPSSG	X;X;X;X;X;X;X;X;X;X;X;X;X;X;X;Phospho (STY);X;X;X;X;X;X;X;X;X;X;X;X;X;X;X	KEELGAS(0.009)S(0.042)PS(0.82)Y(0.118)GPPNLGFVDS(0.005)PS(0.001)S(0.002)GT(0.002)HLGGLELK	KEELGAS(-19.55)S(-12.88)PS(8.41)Y(-8.41)GPPNLGFVDS(-22.08)PS(-27.64)S(-26.84)GT(-26.03)HLGGLELK	4	877.672	0	0	0	0	0	27709000
O14686_S1606	Histone-lysine N-methyltransferase 2D	KMT2D	S	1	99.283	WLTETGMALLRNLTMSPLHKRRQRRGRLGLP	X;X;X;X;X;X;X;X;X;X;X;X;X;X;X;Phospho (STY);X;X;X;X;X;X;X;X;X;X;X;X;X;X;X	NLTMS(1)PLHK	NLT(-39.86)MS(39.86)PLHK	2	560.765	20994000	16645000	19210000	0	23502000	13474000
O14686_S4359	Histone-lysine N-methyltransferase 2D	KMT2D	S	1	171.29	PKPQGPTLEPPPGRVSPAAAQLADTLFSKGL	X;X;X;X;X;X;X;X;X;X;X;X;X;X;X;Phospho (STY);X;X;X;X;X;X;X;X;X;X;X;X;X;X;X	VS(1)PAAAQLADTLFSK	VS(142.16)PAAAQLADT(-142.16)LFS(-165.28)K	2	799.895	33913000	35165000	0	13925000	41081000	41539000
O14686_S3130	Histone-lysine N-methyltransferase 2D	KMT2D	S	1	128.09	LPEVKPKVEEGGRHPSPCQFTIATPKVEPAP	X;X;X;X;X;X;X;X;X;X;X;X;X;X;X;Phospho (STY);X;X;X;X;X;X;X;X;X;X;X;X;X;X;X	VEEGGRHPS(1)PCQFTIATPK	VEEGGRHPS(36.52)PCQFT(-36.52)IAT(-67.33)PK	3	731.005	0	43719000	76868000	34852000	0	35142000
Q99666_S1017	RANBP2-like and GRIP domain-containing protein 5/6;RANBP2-like and GRIP domain-containing protein 8;E3 SUMO-protein ligase RanBP2	RGPD5;RGPD8;RANBP2	S	1	221.85	LFSSQYGKMANKANTSGDFEKDDDAYKTEDS;LFSSRYGKMANKANTSGDFEKDDDAYKTEDS	X;X;X;X;X;X;X;X;X;X;X;X;X;X;X;Phospho (STY);X;X;X;X;X;X;X;X;X;X;X;X;X;X;X	ANT(0.064)S(0.936)GDFEKDDDAYKTEDSDDIHFEPVVQMPEK	ANT(-11.64)S(11.64)GDFEKDDDAY(-75.41)KT(-45.19)EDS(-51.63)DDIHFEPVVQMPEK	4	963.908	247330000	212190000	167220000	0	0	0
Q99666_S1534	RANBP2-like and GRIP domain-containing protein 5/6;RANBP2-like and GRIP domain-containing protein 8	RGPD5;RGPD8	S	1	122.19	VEVSSTSETTTKAVVSPPKFVFVSESVKRIF	X;X;X;X;X;X;X;X;X;X;X;X;X;X;X;Phospho (STY);X;X;X;X;X;X;X;X;X;X;X;X;X;X;X	AVVS(1)PPKFVFVSESVK	AVVS(87.06)PPKFVFVS(-87.06)ES(-97.01)VK	3	600.65	13149000	10194000	9398700	5562900	9740300	0
Q99666_S1478	RANBP2-like and GRIP domain-containing protein 5/6;RANBP2-like and GRIP domain-containing protein 8;E3 SUMO-protein ligase RanBP2	RGPD5;RGPD8;RANBP2	S	1	156.73	AKTAQEKDSLITPHVSRSSTPRESPCGKIAV	X;X;X;X;X;X;X;X;X;X;X;X;X;X;X;Phospho (STY);X;X;X;X;X;X;X;X;X;X;X;X;X;X;X	DSLITPHVS(1)R	DS(-119.55)LIT(-33.99)PHVS(33.99)R	2	602.79	0	14431000	0	41056000	102560000	0
Q99666_S1274	RANBP2-like and GRIP domain-containing protein 5/6;RANBP2-like and GRIP domain-containing protein 8	RGPD5;RGPD8	S	1	337.4	DDSVSSSSVHASPLASSPVRKNLFRFDESTT	X;X;X;X;X;X;X;X;X;X;X;Phospho (STY);X;X;X;Phospho (STY);X;X;X;X;X;X;X;X;X;X;X;X;X;X;X	EDALDDSVSSSSVHASPLAS(0.86)S(0.14)PVR	EDALDDS(-156.14)VS(-118.04)S(-119.85)S(-116.59)S(-113.33)VHAS(-54.8)PLAS(7.87)S(-7.87)PVR	2	1247.06	89538000	114710000	108180000	0	0	91292000
Q99666_S1275	RANBP2-like and GRIP domain-containing protein 5/6;RANBP2-like and GRIP domain-containing protein 8	RGPD5;RGPD8	S	1	417.13	DSVSSSSVHASPLASSPVRKNLFRFDESTTG	X;X;X;X;X;X;X;X;X;X;X;X;X;X;X;Phospho (STY);X;X;X;X;X;X;X;X;X;X;X;X;X;X;X	EDALDDSVSSSSVHASPLAS(0.056)S(0.944)PVRK	EDALDDS(-119.68)VS(-93.9)S(-83.27)S(-62.61)S(-62)VHAS(-51.93)PLAS(-12.27)S(12.27)PVRK	2	1311.11	31825000	54744000	56596000	0	0	0
Q99666_S128	RANBP2-like and GRIP domain-containing protein 5/6;RANBP2-like and GRIP domain-containing protein 8;E3 SUMO-protein ligase RanBP2	RGPD5;RGPD8;RANBP2	S	1	86.014	RAKYWLERAAKLFPGSPAIYKLKEQLLDCEG;RAKYWVERAAKLFPGSPAIYKLKEQLLDCEG	X;X;X;X;X;X;X;X;X;X;X;X;X;X;X;Phospho (STY);X;X;X;X;X;X;X;X;X;X;X;X;X;X;X	LFPGS(1)PAIYK	LFPGS(45.66)PAIY(-45.66)K	2	586.791	30002000	31938000	30114000	15690000	26782000	32972000
Q99666_S1742	RANBP2-like and GRIP domain-containing protein 5/6;RANBP2-like and GRIP domain-containing protein 8;GRIP and coiled-coil domain-containing protein 2	RGPD5;RGPD8;GCC2	S	1	239.86	ERERLLPVINTMLQLSPEEKGKLAAVAQDEE;ERERLLPVINTMLQLSPEEKGKLAAVAQGEE	X;X;X;X;X;X;X;X;X;X;X;X;X;X;X;Phospho (STY);X;X;X;X;X;X;X;X;X;X;X;X;X;X;X	LLPVINTMLQLS(1)PEEK	LLPVINT(-104.84)MLQLS(104.84)PEEK	2	952.994	12301000	35093000	24227000	6281500	4144600	0
Q99666_S1304	RANBP2-like and GRIP domain-containing protein 5/6;RANBP2-like and GRIP domain-containing protein 8	RGPD5;RGPD8	S	1	161.04	TGSNFSFKSALSLSKSPAKLNQSGTSVGTDE	X;X;X;X;X;X;X;X;X;X;X;X;X;X;X;Phospho (STY);X;X;X;X;X;X;X;X;X;X;X;X;X;X;X	SALSLSKS(1)PAK	S(-127.13)ALS(-77.23)LS(-39.22)KS(39.22)PAK	2	584.802	253510000	171680000	177880000	150760000	229750000	149020000
Q99666_S796	RANBP2-like and GRIP domain-containing protein 5/6;RANBP2-like and GRIP domain-containing protein 8	RGPD5;RGPD8	S	1	118.58	SPTKYSLSPSKSYKYSPETPPRWTEDRNSLL	X;X;X;X;X;X;X;X;X;X;X;X;X;X;X;Phospho (STY);X;X;X;X;X;X;X;X;X;X;X;X;X;X;X	SYKYS(0.999)PETPPR	S(-58.97)Y(-60.45)KY(-38.85)S(33.6)PET(-33.6)PPR	3	468.878	73122000	0	89408000	15824000	0	86475000
Q99666_S21	RANBP2-like and GRIP domain-containing protein 5/6;RANBP2-like and GRIP domain-containing protein 8	RGPD5;RGPD8	S	1	232.37	ADVERYVASVLGLTPSPRQKSMKGFYFAKLY	X;X;X;X;X;X;X;X;X;X;X;X;X;X;X;Phospho (STY);X;X;X;X;X;X;X;X;X;X;X;X;X;X;X	YVASVLGLT(0.034)PS(0.966)PR	Y(-152.75)VAS(-86.94)VLGLT(-14.58)PS(14.58)PR	2	720.368	126070000	95113000	113920000	55751000	77874000	69664000
O14733_S35	Dual specificity mitogen-activated protein kinase kinase 7	MAP2K7	S	1	133.56	ENREARRRIDLNLDISPQRPRPTLQLPLAND	X;X;X;X;X;X;X;X;X;X;X;X;X;X;X;Phospho (STY);X;X;X;X;X;X;X;X;X;X;X;X;X;X;X	IDLNLDIS(1)PQRPR	IDLNLDIS(53.33)PQRPR	3	539.61	0	23449000	15279000	9837600	11871000	0
O14733_S60	Dual specificity mitogen-activated protein kinase kinase 7	MAP2K7	S	1	203.06	LPLANDGGSRSPSSESSPQHPTPPARPRHML	X;X;X;X;X;X;X;X;X;X;X;X;X;X;X;Phospho (STY);X;X;X;X;X;X;X;X;X;X;X;X;X;X;X	SPSS(0.005)ES(0.905)S(0.09)PQHPTPPARPR	S(-104.55)PS(-50.44)S(-22.96)ES(10.02)S(-10.02)PQHPT(-46.65)PPARPR	3	665.641	197400000	435580000	188110000	204890000	0	279710000
O14733_S61	Dual specificity mitogen-activated protein kinase kinase 7	MAP2K7	S	1	236.96	PLANDGGSRSPSSESSPQHPTPPARPRHMLG	X;X;X;X;X;X;X;X;X;X;X;X;X;X;X;Phospho (STY);X;X;X;X;X;X;X;X;X;X;X;X;X;X;X	SPSSES(0.025)S(0.975)PQHPTPPARPR	S(-128.94)PS(-74.1)S(-35.5)ES(-15.97)S(15.97)PQHPT(-59.48)PPARPR	3	665.641	299240000	0	240280000	0	227210000	0
O14745_S280	Na(+)/H(+) exchange regulatory cofactor NHE-RF1	SLC9A3R1	S	2	326.62	QKENSREALAEAALESPRPALVRSASSDTSE	X;X;X;X;Phospho (STY);X;X;X;X;X;X;X;X;X;X;Phospho (STY);X;X;X;X;X;X;X;X;X;X;X;X;X;X;X	ENS(1)REALAEAALES(1)PRPALVR	ENS(56.05)REALAEAALES(56.05)PRPALVR	4	610.541	0	43135000	0	0	0	0
O14745_S269	Na(+)/H(+) exchange regulatory cofactor NHE-RF1	SLC9A3R1	S	2	164.74	PLPVPFTNGEIQKENSREALAEAALESPRPA	X;X;X;X;X;X;X;X;X;X;X;X;X;X;X;Phospho (STY);X;X;X;X;X;X;X;X;X;X;Phospho (STY);X;X;X;X	ENS(1)REALAEAALES(1)PRPALVR	ENS(56.05)REALAEAALES(56.05)PRPALVR	4	610.541	0	43135000	0	0	0	0
O14757_S296	Serine/threonine-protein kinase Chk1	CHEK1	S	1	97.295	GGVSESPSGFSKHIQSNLDFSPVNSASSEEN	X;X;X;X;X;X;X;X;X;X;X;X;X;X;X;Phospho (STY);X;X;X;X;X;X;X;X;X;X;X;X;X;X;X	HIQS(1)NLDFSPVNSASSEENVK	HIQS(36.21)NLDFS(-36.21)PVNS(-85.13)AS(-92.57)S(-94.23)EENVK	3	794.692	42668000	44069000	26185000	40574000	41266000	0
O14757_S301	Serine/threonine-protein kinase Chk1	CHEK1	S	1	59.628	SPSGFSKHIQSNLDFSPVNSASSEENVKYSS	X;X;X;X;X;X;X;X;X;X;X;X;X;X;X;Phospho (STY);X;X;X;X;X;X;X;X;X;X;X;X;X;X;X	HIQS(0.006)NLDFS(0.962)PVNS(0.03)AS(0.002)S(0.001)EENVK	HIQS(-22.35)NLDFS(15.13)PVNS(-15.13)AS(-26.55)S(-31.89)EENVK	3	794.692	0	19448000	84849000	0	0	0
O14757_S343	Serine/threonine-protein kinase Chk1	CHEK1	S	1	125.07	WDTSPSYIDKLVQGISFSQPTCPDHMLLNSQ	X;X;Phospho (STY);Phospho (STY);X;X;X;X;X;X;X;X;X;X;X;Phospho (STY);X;X;X;X;X;X;X;X;X;X;X;X;X;X;X	LVQGIS(0.966)FS(0.032)QPT(0.001)CPDHMLLNSQLLGTPGSSQNPWQR	LVQGIS(14.73)FS(-14.73)QPT(-28.18)CPDHMLLNS(-55.26)QLLGT(-96.44)PGS(-109.87)S(-109.62)QNPWQR	3	1325.3	0	0	7500100	0	0	11884000
O14757_S280	Serine/threonine-protein kinase Chk1	CHEK1	S	1	116.11	YNKPLKKGAKRPRVTSGGVSESPSGFSKHIQ	X;X;X;X;X;X;X;X;X;X;X;X;X;X;X;Phospho (STY);X;X;X;X;X;X;X;X;X;X;X;X;X;X;X	VTS(0.999)GGVSESPSGFSK	VT(-36.65)S(33.34)GGVS(-33.34)ES(-38.71)PS(-46)GFS(-59.01)K	2	753.33	91862000	78308000	84937000	0	0	84757000
O14795_S367	Protein unc-13 homolog B	UNC13B	S	1	168.17	HFLGPQESFPEENASSPFTQARAHWIRAVTK	X;X;X;X;X;X;X;X;X;X;X;X;X;X;X;Phospho (STY);X;X;X;X;X;X;X;X;X;X;X;X;X;X;X	DHFLGPQESFPEENAS(0.045)S(0.953)PFT(0.002)QAR	DHFLGPQES(-116.63)FPEENAS(-13.29)S(13.29)PFT(-26.4)QAR	3	891.054	27163000	16314000	20322000	20410000	24779000	22489000
O14818_S11	Proteasome subunit alpha type-7;Proteasome subunit alpha type-7-like	PSMA7;PSMA8	S	1	117.82	_____MSYDRAITVFSPDGHLFQVEYAQEAV	X;X;X;X;X;X;X;X;X;X;X;X;X;X;X;Phospho (STY);X;X;X;X;X;X;X;X;X;X;X;X;X;X;X	AITVFS(1)PDGHLFQVEYAQEAVK	AIT(-44.71)VFS(44.71)PDGHLFQVEY(-83.21)AQEAVK	3	843.74	11481000	15502000	11112000	0	15795000	16248000
O14828_S32	Secretory carrier-associated membrane protein 3	SCAMP3	S	1	102.55	LDNPFQDPAVIQHRPSRQYATLDVYNPFETR	X;X;X;X;X;X;X;X;X;X;X;X;X;X;X;Phospho (STY);X;X;X;X;X;X;X;X;X;X;X;X;X;X;X	DGGNPFAEPSELDNPFQDPAVIQHRPS(1)R	DGGNPFAEPS(-81.82)ELDNPFQDPAVIQHRPS(81.82)R	4	1057.48	10129000	0	0	10759000	0	15486000
O14841_S1265	5-oxoprolinase	OPLAH	S	1	67.533	GGGYGDPEDPAPPPGSPPQALAFPEHGSVYE	X;X;X;X;X;X;X;X;X;X;X;X;X;X;X;Phospho (STY);X;X;X;X;X;X;X;X;X;X;X;X;X;X;X	TSVTVY(0.003)PGDVFCLHT(0.013)PGGGGY(0.013)GDPEDPAPPPGS(0.97)PPQALAFPEHGSVYEYR	T(-32.99)S(-32.99)VT(-33.12)VY(-25.86)PGDVFCLHT(-18.67)PGGGGY(-18.86)GDPEDPAPPPGS(18.67)PPQALAFPEHGS(-38.83)VY(-54.44)EY(-54.37)R	4	1331.35	0	15588000	0	0	0	0
O14908_S225	PDZ domain-containing protein GIPC1	GIPC1	S	1	46.595	KLTEPRKAFDMISQRSAGGRPGSGPQLGTGR	X;X;X;X;X;X;X;X;X;X;X;X;X;X;X;Phospho (STY);X;X;X;X;X;X;X;X;X;X;X;X;X;X;X	S(0.884)AGGRPGS(0.116)GPQLGTGR	S(8.82)AGGRPGS(-8.82)GPQLGT(-40.08)GR	3	512.242	0	0	0	0	99542000	0
O14908_S232	PDZ domain-containing protein GIPC1	GIPC1	S	1	66.137	AFDMISQRSAGGRPGSGPQLGTGRGTLRLRS	X;X;X;X;X;X;X;X;X;X;X;X;X;X;X;Phospho (STY);X;X;X;X;X;X;X;X;X;X;X;X;X;X;X	SAGGRPGS(1)GPQLGTGR	S(-41.4)AGGRPGS(36.41)GPQLGT(-36.41)GR	3	512.242	0	0	88071000	10237000	0	0
O14924_S850	Regulator of G-protein signaling 12	RGS12	S	1	154.82	EVEGRALPDSQQVPSSPASKHSLGSDHSSVS	X;X;X;X;X;X;X;X;X;X;X;X;X;X;X;Phospho (STY);X;X;X;X;X;X;X;X;X;X;X;X;X;X;X	ALPDSQQVPS(0.024)S(0.955)PAS(0.021)K	ALPDS(-77.19)QQVPS(-15.95)S(15.95)PAS(-16.54)K	2	796.372	34131000	51484000	53066000	0	0	0
O14924_S483	Regulator of G-protein signaling 12	RGS12	S	1	207.07	WGAPWTGPFCPDPEGSPPFEAAHQTDRFWDL	X;X;X;X;X;X;X;X;X;X;X;X;X;X;X;Phospho (STY);X;X;X;X;X;X;X;X;X;X;X;X;X;X;X	GAQPWGAPWTGPFCPDPEGS(1)PPFEAAHQTDR	GAQPWGAPWT(-61.22)GPFCPDPEGS(59.33)PPFEAAHQT(-59.33)DR	3	1148.49	8480500	15635000	11227000	0	9677100	5554300
O14929_S361	Histone acetyltransferase type B catalytic subunit	HAT1	S	1	139.38	EQYRSYRLDIKRRLISPYKKKQRDLAKMRKC	X;X;X;X;X;X;X;X;X;X;X;X;X;X;X;Phospho (STY);X;X;X;X;X;X;X;X;X;X;X;X;X;X;X	LIS(1)PYKK	LIS(83.48)PY(-83.48)KK	2	464.749	155680000	200510000	207780000	192730000	148770000	155030000
O14939_S484	Phospholipase D2	PLD2	S	2	85.17	HYRLTDLGDSSESAASQPPTPRPDSPATPDL	X;X;X;X;X;X;X;X;X;X;X;X;X;X;X;Phospho (STY);X;X;X;Phospho (STY);X;X;X;X;X;X;X;X;X;X;X	LTDLGDS(0.004)S(0.004)ES(0.221)AAS(0.772)QPPT(0.972)PRPDS(0.022)PAT(0.005)PDLSHNQFFWLGK	LT(-53.92)DLGDS(-23.31)S(-22.98)ES(-5.78)AAS(5.78)QPPT(17.53)PRPDS(-17.53)PAT(-23.64)PDLS(-39.17)HNQFFWLGK	4	1057.47	0	30139000	17920000	0	10028000	0
O14939_S493	Phospholipase D2	PLD2	S	1	306.64	SSESAASQPPTPRPDSPATPDLSHNQFFWLG	X;X;X;X;X;X;X;X;X;X;X;X;X;X;X;Phospho (STY);X;X;X;X;X;X;X;X;X;X;X;X;X;X;X	LTDLGDSSESAASQPPT(0.014)PRPDS(0.98)PAT(0.006)PDLSHNQFFWLGK	LT(-203.47)DLGDS(-149.21)S(-130.06)ES(-116.45)AAS(-57.38)QPPT(-18.36)PRPDS(18.36)PAT(-22.31)PDLS(-53.71)HNQFFWLGK	3	1382.97	17382000	30196000	0	0	0	27236000
O14939_S79	Phospholipase D2	PLD2	S	1	135.27	PVTAQVVGTERYTSGSKVGTCTLYSVRLTHG	X;X;X;X;X;X;X;X;X;X;X;X;X;X;X;Phospho (STY);X;X;X;X;X;X;X;X;X;X;X;X;X;X;X	YTS(0.006)GS(0.994)KVGTCTLYSVR	Y(-65.95)T(-44.34)S(-22.56)GS(22.56)KVGT(-35.45)CT(-45.24)LY(-89.73)S(-66.43)VR	3	620.285	31468000	36607000	31139000	20370000	37686000	24729000
P19105_S19	Myosin regulatory light chain 12A;Myosin regulatory light chain 12B;Myosin regulatory light polypeptide 9	MYL12A;MYL12B;MYL9	S	1	243.37	KRTKTKTKKRPQRATSNVFAMFDQSQIQEFK	X;X;X;X;X;X;X;X;X;X;X;X;X;X;X;Phospho (STY);X;X;X;X;Oxidation (M);X;X;X;X;X;X;X;X;X;X	AT(0.001)S(0.999)NVFAMFDQSQIQEFK	AT(-30.62)S(30.62)NVFAMFDQS(-178.5)QIQEFK	2	1085.98	37986000	52768000	53750000	4781000	57902000	45363000
O14964_S345	Hepatocyte growth factor-regulated tyrosine kinase substrate	HGS	S	1	333.04	LNRNYWEKKQEEARKSPTPSAPVPLTEPAAQ	X;X;X;X;X;X;X;X;X;X;X;X;X;X;X;Phospho (STY);X;X;X;X;X;X;X;X;X;X;X;X;X;X;X	KS(0.791)PT(0.207)PS(0.002)APVPLTEPAAQPGEGHAAPTNVVENPLPETDSQPIPPSGGPFSEPQFHNGESEESHEQFLK	KS(5.83)PT(-5.83)PS(-25.74)APVPLT(-68.16)EPAAQPGEGHAAPT(-157.52)NVVENPLPET(-255.85)DS(-269.79)QPIPPS(-293.44)GGPFS(-299.33)EPQFHNGES(-301.36)EES(-301.28)HEQFLK	5	1420.87	0	736170000	1104800000	0	0	0
O14974_S299	Protein phosphatase 1 regulatory subunit 12A	PPP1R12A	S	1	141.89	QKKQNLLHSEKRDKKSPLIESTANMDNNQSQ	X;X;X;X;X;X;X;X;X;X;X;X;X;X;X;Phospho (STY);X;X;X;X;X;X;X;X;Oxidation (M);X;X;X;X;X;X	DKKS(1)PLIESTANMDNNQSQK	DKKS(58.77)PLIES(-58.77)T(-76.34)ANMDNNQS(-140.37)QK	3	776.689	109900000	115560000	163920000	0	108010000	143500000
O14974_S422	Protein phosphatase 1 regulatory subunit 12A	PPP1R12A	S	1	186.13	PTSPIKKFPTTATKISPKEEERKDESPATWR	X;Phospho (STY);Phospho (STY);X;X;X;X;X;X;X;X;X;X;X;X;Phospho (STY);X;X;X;X;X;X;X;X;X;X;X;X;X;X;X	FPTTATKIS(1)PK	FPT(-100.94)T(-76.05)AT(-43.91)KIS(43.91)PK	2	635.826	5185900	0	6666500	7588000	5432500	0
O14974_S445	Protein phosphatase 1 regulatory subunit 12A	PPP1R12A	S	1	251.21	DESPATWRLGLRKTGSYGALAEITASKEGQK	X;X;X;X;X;X;X;X;X;X;X;X;X;X;X;Phospho (STY);X;X;X;X;X;X;X;X;X;X;X;X;X;X;X	TGS(1)YGALAEITASK	T(-34.45)GS(34.45)Y(-93.65)GALAEIT(-120.86)AS(-131.63)K	2	724.837	31253000	36006000	38120000	30438000	23996000	29079000
O14974_S409	Protein phosphatase 1 regulatory subunit 12A	PPP1R12A	S	1	273.85	AVTTPTVSSGQATPTSPIKKFPTTATKISPK	X;X;X;X;X;X;X;X;X;X;X;X;X;X;X;Phospho (STY);X;X;X;X;X;X;X;X;X;Phospho (STY);X;X;Phospho (STY);X;X	TKPLASVTNANTSSTQAAPVAVTTPTVSSGQAT(0.028)PT(0.13)S(0.841)PIK	T(-155.21)KPLAS(-152.84)VT(-150.77)NANT(-143.48)S(-143.12)S(-143.57)T(-143.57)QAAPVAVT(-97.03)T(-75.09)PT(-52.33)VS(-46.73)S(-42.04)GQAT(-14.7)PT(-8.1)S(8.1)PIK	3	1287.99	64133000	53499000	0	43428000	55443000	51448000
O14978_S178	Zinc finger protein 263	ZNF263	S	1	67.251	TERSPGPRLQELLGPSPQRDPQAVKERALSA	X;X;X;X;X;X;X;X;X;X;X;X;X;X;X;Phospho (STY);X;X;X;X;X;X;X;X;X;X;X;X;X;X;X	LQELLGPS(1)PQRDPQAVK	LQELLGPS(67.25)PQRDPQAVK	3	652.67	10848000	7230500	0	8040900	9818100	0
O14980_S391	Exportin-1	XPO1	S	1	397.8	LAAELYRESPFSTSASPLLSGSQHFDVPPRR	X;X;X;X;X;X;X;X;X;X;X;X;X;X;X;Phospho (STY);X;X;X;X;X;X;X;X;X;X;X;X;X;X;X	ESPFSTSAS(1)PLLSGSQHFDVPPR	ES(-103.25)PFS(-52.77)T(-52.25)S(-38.31)AS(38.31)PLLS(-60.97)GS(-78.13)QHFDVPPR	3	841.723	476900000	650860000	477460000	308000000	495180000	523020000
O15013_S1284	Rho guanine nucleotide exchange factor 10	ARHGEF10	S	1	182.41	GDSLGSMTQKSDLSSSSGSLSLSHGSSSLEH	X;X;X;X;X;X;X;X;X;X;X;X;X;X;X;Phospho (STY);X;X;X;X;X;X;X;X;X;X;X;X;X;X;X	SDLSS(0.005)S(0.898)S(0.092)GS(0.004)LS(0.001)LSHGSSSLEHR	S(-83.93)DLS(-47.44)S(-22.98)S(9.88)S(-9.88)GS(-23.61)LS(-29.1)LS(-49.27)HGS(-60.68)S(-59.7)S(-59.7)LEHR	3	766.34	264450000	230250000	296050000	293120000	244660000	169220000
O15013_S1287	Rho guanine nucleotide exchange factor 10	ARHGEF10	S	1	75.939	LGSMTQKSDLSSSSGSLSLSHGSSSLEHRSE	X;X;X;X;X;X;X;X;X;X;X;X;X;X;X;Phospho (STY);X;X;X;X;X;X;X;X;X;X;X;X;X;X;X	SDLSS(0.001)S(0.008)S(0.057)GS(0.776)LS(0.131)LS(0.022)HGS(0.002)S(0.002)S(0.002)LEHR	S(-65.13)DLS(-39.03)S(-31.38)S(-19.6)S(-11.36)GS(7.73)LS(-7.73)LS(-15.4)HGS(-26.85)S(-26.85)S(-26.45)LEHR	3	766.34	0	25262000	0	0	0	0
O15014_S1055	Zinc finger protein 609	ZNF609	S	1	157.97	WKQKPSIPPTLTKAPSLTDLVKSGPGKAKEP	X;X;X;X;X;X;X;X;X;X;X;X;X;X;X;Phospho (STY);X;X;X;X;X;X;X;X;X;X;X;X;X;X;X	APS(1)LTDLVK	APS(43.78)LT(-43.78)DLVK	2	512.26	95398000	92696000	64233000	49465000	41270000	58145000
O15014_S433	Zinc finger protein 609	ZNF609	S	1	434.43	EHRPPASSTSEDVKASPSSANKRKNKPLSDM	X;X;X;X;X;X;X;X;X;X;X;X;X;X;X;Phospho (STY);X;X;X;X;X;X;X;X;X;X;X;X;X;X;X	GSQNSSEHRPPASSTSEDVKAS(1)PSSANK	GS(-254.56)QNS(-201.21)S(-189.22)EHRPPAS(-101.47)S(-84.34)T(-72.85)S(-69.68)EDVKAS(54.04)PS(-54.04)S(-73.6)ANK	3	731.327	767060000	545190000	319770000	329340000	654620000	601200000
O15014_S576	Zinc finger protein 609	ZNF609	S	1	297.74	PARSATPKVRLVEPHSPSPSSKFSTKGLCKK	X;X;X;X;X;X;X;X;X;X;X;X;X;X;X;Phospho (STY);X;X;X;X;X;X;X;X;X;X;X;X;X;X;X	LVEPHS(1)PSPSSK	LVEPHS(37.92)PS(-37.92)PS(-88.49)S(-95.76)K	2	672.813	247620000	137680000	169550000	38180000	41898000	199490000
O15014_S252	Zinc finger protein 609	ZNF609	S	1	113.76	NECRLLKKVKSEKMESPVSTPAVLPIHLLVP	X;X;X;X;X;X;X;X;X;X;X;X;X;X;X;Phospho (STY);X;X;X;X;X;X;X;X;X;X;X;X;X;X;X	MES(1)PVSTPAVLPIHLLVPVVNNDISSPCEQIMVR	MES(37.27)PVS(-37.69)T(-37.27)PAVLPIHLLVPVVNNDIS(-109.36)S(-111.16)PCEQIMVR	3	1274.64	10016000	12906000	15984000	6027500	0	0
O15014_S491	Zinc finger protein 609	ZNF609	S	1	141.83	PGTKVEPTVLDRNCPSPVLIDCPHPNCNKKY	X;X;X;X;X;X;X;X;X;X;X;X;X;X;X;Phospho (STY);X;X;X;X;X;X;X;X;X;X;X;X;X;X;X	NCPS(1)PVLIDCPHPNCNKK	NCPS(93.15)PVLIDCPHPNCNKK	3	743.992	104140000	99531000	113170000	26537000	93775000	68740000
O15014_S467	Zinc finger protein 609	ZNF609	S	1	128.48	SSSEDSKGSKRVRTNSMGSATGPLPGTKVEP	X;X;X;X;X;X;X;X;X;X;X;X;X;X;X;Phospho (STY);Oxidation (M);X;X;X;X;X;X;X;X;X;X;X;X;X;X	T(0.001)NS(0.999)MGSATGPLPGTK	T(-32.61)NS(32.61)MGS(-42.91)AT(-69.82)GPLPGT(-97.06)K	2	749.834	29085000	16860000	22606000	36492000	16068000	0
O15021_S1438	Microtubule-associated serine/threonine-protein kinase 4;Microtubule-associated serine/threonine-protein kinase 2;Microtubule-associated serine/threonine-protein kinase 1	MAST4;MAST2;MAST1	S	1	95.57	IVRHIVRPKSAEPPRSPLLKRVQSEEKLSPS;LGRQLSRPKSAEPPRSPLLKRVQSAEKLAAA;PPVVRPRPKSAEPPRSPLLKRVQSAEKLGAS	X;X;X;X;X;X;X;X;X;X;X;X;X;X;X;Phospho (STY);X;X;X;X;X;X;X;X;X;X;X;X;X;X;X	SAEPPRS(1)PLLKR	S(-57.06)AEPPRS(57.06)PLLKR	3	477.589	13929000	18452000	0	8261300	16360000	10137000
O15021_S1370	Microtubule-associated serine/threonine-protein kinase 4	MAST4	S	1	59.185	APKLGGQRYRSGRRKSAGNIPLSPLARTPSP	X;X;X;X;X;X;X;X;X;X;X;X;X;X;X;Phospho (STY);X;X;X;X;X;X;X;X;X;X;X;X;X;X;X	S(1)AGNIPLSPLAR	S(55.03)AGNIPLS(-55.03)PLAR	2	638.326	0	3283000	0	0	0	6705500
O15027_S2083	Protein transport protein Sec16A	SEC16A	S	1	241.77	WDRADSGPTQPPLSLSPAPETKRPGQAAKKE	X;X;X;X;X;X;X;X;X;X;X;X;X;X;X;Phospho (STY);X;X;X;X;X;X;X;X;X;X;X;X;X;X;X	ADSGPTQPPLSLS(1)PAPETK	ADS(-170.5)GPT(-102.14)QPPLS(-41.09)LS(41.09)PAPET(-62.77)K	2	986.967	167240000	147620000	154570000	33390000	60838000	168110000
O15027_S1069	Protein transport protein Sec16A	SEC16A	S	1	122.97	LERAQQELVPPQQQASPPQLPKAMFSELSNP	X;X;X;X;X;X;X;X;X;X;X;X;X;X;X;Phospho (STY);X;X;X;X;X;X;X;X;X;X;X;X;X;X;X	AQQELVPPQQQAS(1)PPQLPK	AQQELVPPQQQAS(53.35)PPQLPK	3	1082.54	63687000	84392000	72306000	71048000	71697000	60739000
O15027_S1939	Protein transport protein Sec16A	SEC16A	S	1	168.69	GALGIANPLLAVPAPSPEHSSPSVRLLPSAP	X;X;X;X;X;X;X;X;X;X;X;X;X;X;X;Phospho (STY);X;X;X;X;X;X;X;X;X;X;X;X;X;X;X	EGAGVWHQDGALPQQCPGT(0.698)PS(0.076)S(0.025)EMEQLDRPGLS(0.201)QPGALGIANPLLAVPAPS(0.971)PEHS(0.021)S(0.006)PS(0.002)VR	EGAGVWHQDGALPQQCPGT(5.4)PS(-9.66)S(-14.41)EMEQLDRPGLS(-5.4)QPGALGIANPLLAVPAPS(16.76)PEHS(-16.76)S(-22.03)PS(-27.52)VR	5	1268.4	28207000	35204000	47304000	0	58659000	27090000
O15027_S595	Protein transport protein Sec16A	SEC16A	S	1	134.48	VSQNYRGSVSQPSTPSPPKPTGIFQTSANSS	X;X;X;X;X;X;X;X;X;X;X;X;X;Phospho (STY);X;Phospho (STY);X;X;X;X;X;X;X;X;X;X;X;X;X;X;X	GSVSQPS(0.001)T(0.012)PS(0.976)PPKPT(0.012)GIFQTSANSSFEPVK	GS(-67.29)VS(-53.1)QPS(-32.12)T(-19.26)PS(19.26)PPKPT(-19.26)GIFQT(-41.42)S(-40.44)ANS(-49.56)S(-53.14)FEPVK	3	1047.17	81501000	82854000	81448000	39070000	61988000	86278000
O15027_S314	Protein transport protein Sec16A	SEC16A	S	1	184.32	ESTFRQNPRIVNHWASPELRQNPGVKNEHRP	X;X;X;X;X;X;X;X;X;X;X;X;X;X;X;Phospho (STY);X;X;X;X;X;X;X;X;X;X;X;X;X;X;X	IVNHWAS(1)PELR	IVNHWAS(143.46)PELR	2	467.894	25218000	15604000	8727600	14458000	11978000	14113000
O15027_S1964	Protein transport protein Sec16A	SEC16A	S	1	203.71	LLPSAPQTLPDGPLASPARVPMFPVPLPPGP	X;X;X;X;X;X;X;X;X;X;X;X;X;X;X;Phospho (STY);X;X;X;X;X;X;X;X;X;X;X;X;X;X;X	LLPSAPQTLPDGPLAS(1)PAR	LLPS(-99.07)APQT(-76.63)LPDGPLAS(76.63)PAR	3	991.011	130810000	135590000	120090000	28399000	124920000	142720000
O15027_S1441	Protein transport protein Sec16A	SEC16A	S	1	196.22	DTVWPAMEQVSSRPTSPEKFSVPHVCARFGP	X;X;X;X;X;X;X;X;X;X;X;X;X;X;X;Phospho (STY);X;X;X;X;X;X;X;X;X;X;X;X;X;X;X	PT(0.001)S(0.999)PEKFSVPHVCAR	PT(-29.02)S(29.02)PEKFS(-39.64)VPHVCAR	3	597.946	27854000	27650000	29531000	12176000	22593000	28733000
O15027_S569	Protein transport protein Sec16A	SEC16A	S	1	323.57	PEDEASGSFFKQIDSSPVGGETDETTVSQNY	X;X;X;X;X;X;X;X;X;X;X;X;X;X;X;Phospho (STY);X;X;X;X;X;X;X;X;X;X;X;X;X;X;X	QIDSS(1)PVGGETDETTVSQNYR	QIDS(-39.14)S(39.14)PVGGET(-149.28)DET(-172.88)T(-176.78)VS(-213)QNY(-282.27)R	2	1182.01	42992000	37873000	42127000	0	0	33342000
O15027_S1369	Protein transport protein Sec16A	SEC16A	S	1	136.56	ARSLHSAHSLASRRSSLSSHSHQSQIYRSHN	X;X;X;X;X;Phospho (STY);X;X;Phospho (STY);X;X;X;X;X;X;Phospho (STY);X;X;X;X;X;X;X;X;X;X;X;X;X;X;X	RS(0.021)S(0.979)LSSHSHQSQIYR	RS(-16.67)S(16.67)LS(-34.03)S(-58.96)HS(-78.39)HQS(-93.48)QIY(-118.27)R	2	926.926	0	0	150850000	134990000	185440000	228850000
O15027_S1371	Protein transport protein Sec16A	SEC16A	S	1	128.99	SLHSAHSLASRRSSLSSHSHQSQIYRSHNVA	X;X;X;Phospho (STY);X;X;Phospho (STY);X;X;X;X;X;X;X;X;Phospho (STY);X;X;X;X;X;X;X;X;X;X;X;X;X;X;X	SSLS(0.861)S(0.134)HS(0.005)HQSQIYR	S(-53.85)S(-35.22)LS(8.09)S(-8.09)HS(-21.97)HQS(-47.64)QIY(-110.16)R	3	566.253	78168000	0	48252000	0	55940000	0
O15027_S1372	Protein transport protein Sec16A	SEC16A	S	1	119.51	LHSAHSLASRRSSLSSHSHQSQIYRSHNVAA	X;X;Phospho (STY);X;X;Phospho (STY);X;X;X;X;X;X;X;X;X;Phospho (STY);X;X;X;X;X;X;X;X;X;X;X;X;X;X;X	SS(0.003)LS(0.187)S(0.809)HS(0.001)HQSQIYR	S(-41.34)S(-24.9)LS(-6.37)S(6.37)HS(-28.63)HQS(-49.39)QIY(-103.41)R	3	566.253	0	56778000	0	66350000	0	35093000
O15027_S1398	Protein transport protein Sec16A	SEC16A	S	1	195.17	HNVAAGSYEAPLPPGSFHGDFAYGTYRSNFS	X;X;X;X;X;X;X;X;X;X;X;X;X;X;X;Phospho (STY);X;X;X;X;X;X;X;X;X;X;X;X;X;X;X	SHNVAAGSYEAPLPPGS(1)FHGDFAYGTYR	S(-132.69)HNVAAGS(-79.09)Y(-85.27)EAPLPPGS(33.65)FHGDFAY(-75.1)GT(-33.65)Y(-74.26)R	3	1016.78	55970000	65564000	56584000	0	54219000	63580000
O15027_S1359	Protein transport protein Sec16A	SEC16A	S	1	119.77	DRRSVHSEHSARSLHSAHSLASRRSSLSSHS	X;X;X;X;X;X;X;X;X;X;X;X;X;X;X;Phospho (STY);X;X;X;X;X;X;X;X;Phospho (STY);Phospho (STY);X;Phospho (STY);Phospho (STY);X;X	S(0.001)LHS(0.999)AHSLASR	S(-32.79)LHS(32.79)AHS(-40.06)LAS(-58.09)R	3	415.863	32223000	0	41379000	32808000	48653000	34047000
O15027_S1362	Protein transport protein Sec16A	SEC16A	S	1	97.767	SVHSEHSARSLHSAHSLASRRSSLSSHSHQS	X;X;X;X;X;X;X;X;X;X;X;X;X;X;X;Phospho (STY);X;X;X;X;X;Phospho (STY);Phospho (STY);X;Phospho (STY);Phospho (STY);X;X;X;X;X	SLHS(0.112)AHS(0.885)LAS(0.004)R	S(-46.12)LHS(-8.99)AHS(8.99)LAS(-23.93)R	3	415.863	0	30001000	0	0	0	18557000
O15027_S74	Protein transport protein Sec16A	SEC16A	S	1	154.99	RQALQSTPLGSSSKSSPPVLQGPAPAGFSQH	X;X;X;X;X;X;X;X;X;X;X;X;X;X;X;Phospho (STY);X;X;X;X;X;X;X;X;X;X;X;X;X;X;X	S(0.143)S(0.857)PPVLQGPAPAGFSQHPGLLVPHTHAR	S(-7.78)S(7.78)PPVLQGPAPAGFS(-135.15)QHPGLLVPHT(-147.01)HAR	4	734.624	62174000	42924000	64830000	48866000	65146000	63179000
O15037_S353	Protein KHNYN	KHNYN	S	2	132.99	SRGASLLQRLHNGNASPPRVPSPPPAPEPPW	X;X;X;X;X;X;X;X;X;X;X;X;X;X;X;Phospho (STY);X;X;X;X;X;Phospho (STY);X;X;X;X;X;X;X;X;X	LHNGNAS(1)PPRVPS(1)PPPAPEPPWHCGDR	LHNGNAS(96.96)PPRVPS(96.96)PPPAPEPPWHCGDR	4	1033.79	29393000	0	0	31157000	0	0
O15037_S359	Protein KHNYN	KHNYN	S	1	132.99	LQRLHNGNASPPRVPSPPPAPEPPWHCGDRG	X;X;X;X;X;X;X;X;X;Phospho (STY);X;X;X;X;X;Phospho (STY);X;X;X;X;X;X;X;X;X;X;X;X;X;X;X	VPS(1)PPPAPEPPWHCGDR	VPS(72.77)PPPAPEPPWHCGDR	3	659.289	19826000	0	0	0	0	0
O15037_S10	Protein KHNYN	KHNYN	S	1	194.97	______MPTWGARPASPDRFAVSAEAENKVR	X;X;X;X;X;X;X;X;X;X;X;X;X;X;X;Phospho (STY);X;X;X;X;X;X;X;X;X;X;X;X;X;X;X	PAS(1)PDRFAVSAEAENK	PAS(84.22)PDRFAVS(-84.22)AEAENK	3	590.268	95275000	139650000	90042000	25630000	66370000	69748000
O15042_S485	U2 snRNP-associated SURP motif-containing protein	U2SURP	S	1	212.92	HVYYRWKLYSILQGDSPTKWRTEDFRMFKNG	X;X;X;X;X;X;X;X;X;X;X;X;X;X;X;Phospho (STY);X;X;X;X;X;X;X;X;X;X;X;X;X;X;X	LYSILQGDS(0.885)PT(0.115)KWR	LY(-131.02)S(-63.92)ILQGDS(8.85)PT(-8.85)KWR	3	581.954	6645700	26321000	22518000	15144000	0	0
O15047_S1153	Histone-lysine N-methyltransferase SETD1A	SETD1A	S	1	114.75	AGPPAPAPRPDERPSSPIPLLPPPKKRRKTV	X;X;X;X;X;X;X;X;X;X;X;X;X;X;X;Phospho (STY);X;X;X;X;X;X;X;X;X;X;X;X;X;X;X	PS(0.07)S(0.93)PIPLLPPPK	PS(-11.25)S(11.25)PIPLLPPPK	2	661.86	54175000	45429000	36151000	36747000	44088000	32568000
O15047_S470	Histone-lysine N-methyltransferase SETD1A	SETD1A	S	1	140.35	EVRTSPRPASPARSGSPAPETTNESVPFAQH	X;X;X;X;X;X;X;X;X;X;X;X;X;X;X;Phospho (STY);X;X;X;X;X;X;X;X;X;X;X;X;X;X;X	S(0.027)GS(0.973)PAPETTNESVPFAQHSSLDSR	S(-15.55)GS(15.55)PAPET(-57.84)T(-64.59)NES(-84.1)VPFAQHS(-126.5)S(-129.83)LDS(-132.54)R	3	861.045	0	88539000	100250000	160100000	259280000	316080000
O15047_S1103	Histone-lysine N-methyltransferase SETD1A	SETD1A	S	1	85.046	TPAPVEVPVPERVAGSPVTPLPEQEASPARP	X;X;X;X;X;X;X;X;X;X;X;X;X;X;X;Phospho (STY);X;X;X;X;X;X;X;X;X;X;X;X;X;X;X	VAGS(1)PVTPLPEQEASPAR	VAGS(33.51)PVT(-33.51)PLPEQEAS(-79.2)PAR	2	943.456	35794000	0	0	0	0	24877000
O15054_S589	Lysine-specific demethylase 6B	KDM6B	S	1	82.791	PPYLARSIDPLPRPPSPAQNPQDPPLVPLTL	X;X;X;X;X;X;X;X;X;X;X;X;X;X;X;Phospho (STY);X;X;X;X;X;X;X;X;X;X;X;X;X;X;X	S(0.061)IDPLPRPPS(0.939)PAQNPQDPPLVPLTLALPPAPPSSCHQNTSGSFR	S(-11.86)IDPLPRPPS(11.86)PAQNPQDPPLVPLT(-41.3)LALPPAPPS(-58.21)S(-58.21)CHQNT(-58.82)S(-58.82)GS(-58.82)FR	4	1183.59	5796700	11612000	7891000	15549000	10786000	10385000
O15055_S627	Period circadian protein homolog 2	PER2	S	1	75.945	NVPALRSSDKRKATVSPGPHAGEAEPPSRVN	X;X;X;X;X;X;X;X;X;X;X;X;X;X;X;Phospho (STY);X;X;X;X;X;X;X;X;X;X;X;X;X;X;X	KAT(0.046)VS(0.954)PGPHAGEAEPPSR	KAT(-13.18)VS(13.18)PGPHAGEAEPPS(-58.18)R	3	623.295	50576000	49575000	0	0	0	43044000
O15056_S1124	Synaptojanin-2	SYNJ2	S	1	68.834	QRPPPPTGLMVKKSASDASISSGTHGQYSIL	X;X;X;X;X;X;X;X;X;X;X;X;X;X;X;Phospho (STY);X;X;X;X;X;X;X;X;X;X;X;X;X;X;X	S(0.037)AS(0.962)DASISSGTHGQYSILQTAR	S(-14.1)AS(14.1)DAS(-33.97)IS(-49.65)S(-52.7)GT(-55.55)HGQY(-66.52)S(-63.69)ILQT(-65.05)AR	3	773.02	0	0	53286000	0	0	47123000
O15062_S127	Zinc finger and BTB domain-containing protein 5	ZBTB5	S	1	50.207	VKACKHYLTTRTLPMSPPSERVQEQSARMQR	X;X;X;X;X;X;X;X;X;X;X;X;X;X;X;Phospho (STY);X;X;X;X;X;X;X;X;X;X;X;X;X;X;X	TLPMS(0.955)PPS(0.045)ER	T(-42.45)LPMS(13.23)PPS(-13.23)ER	2	597.765	0	0	37419000	0	0	0
O15063_S723	Uncharacterized protein KIAA0355	KIAA0355	S	1	94.927	HTPLTPQPGLAPQQQSPKQQQPQVQYYQHLL	X;X;X;X;X;X;X;X;X;X;X;X;X;X;X;Phospho (STY);X;X;X;X;X;X;X;X;X;X;X;X;X;X;X	APQAGAHTPLTPQPGLAPQQQS(1)PK	APQAGAHT(-82.31)PLT(-77.32)PQPGLAPQQQS(77.32)PK	3	834.083	45425000	74868000	63934000	27791000	22709000	0
O15067_S569	Phosphoribosylformylglycinamidine synthase	PFAS	S	1	115.34	IWGAEYQESNALLLRSPNRDFLTHVSARERC	X;X;X;X;X;X;X;X;X;X;X;X;X;X;X;Phospho (STY);X;X;X;X;X;X;X;X;X;X;X;X;X;X;X	S(1)PNRDFLTHVSAR	S(65.88)PNRDFLT(-65.88)HVS(-109.5)AR	3	527.251	22258000	65288000	22622000	25179000	60186000	65967000
O15078_S923	Centrosomal protein of 290 kDa	CEP290	S	1	43.208	RQLRKENEKQKNELLSMEAEVCEKIGCLQRF	X;X;X;X;X;X;X;X;X;X;X;X;X;X;X;Phospho (STY);X;X;X;X;X;X;X;X;X;X;X;X;X;X;X	ENEKQKNELLS(1)MEAEVCEK	ENEKQKNELLS(43.21)MEAEVCEK	3	796.687	221220000	92739000	223010000	174820000	0	330310000
O15084_S1011	Serine/threonine-protein phosphatase 6 regulatory ankyrin repeat subunit A	ANKRD28	S	1	146.16	TFNAINRYTNTSKTVSFEALPIMRNEPSSYC	X;X;X;X;X;X;X;X;X;X;X;X;X;X;X;Phospho (STY);X;X;X;X;X;X;Oxidation (M);X;X;X;X;X;X;X;X	TVS(1)FEALPIMR	T(-35.66)VS(35.66)FEALPIMR	2	680.323	17582000	14408000	20413000	5992900	13558000	17798000
O15085_S1155	Rho guanine nucleotide exchange factor 11	ARHGEF11	S	1	236.99	QGKHQVLLEDPEQEGSAEEEELGVLPCPSTS	X;X;X;X;X;X;X;X;X;X;X;X;X;X;X;Phospho (STY);X;X;X;X;X;X;X;X;X;X;X;X;X;X;X	HQVLLEDPEQEGS(1)AEEEELGVLPCPSTSLDGENR	HQVLLEDPEQEGS(180.95)AEEEELGVLPCPS(-180.95)T(-187.37)S(-193.56)LDGENR	3	1281.9	47015000	99896000	91939000	0	0	64555000
O15085_S150	Rho guanine nucleotide exchange factor 11	ARHGEF11	S	1	123.53	DPSPAGAPRITSVIPSPPPPPPLPPPQRITG	X;X;X;X;X;X;X;X;X;X;X;X;X;X;X;Phospho (STY);X;X;X;X;X;X;X;X;X;X;X;X;X;X;X	ITS(0.001)VIPS(0.998)PPPPPPLPPPQR	IT(-38)S(-28.57)VIPS(28.57)PPPPPPLPPPQR	3	689.706	22278000	21317000	23000000	28410000	27600000	15161000
O15085_S1295	Rho guanine nucleotide exchange factor 11	ARHGEF11	S	1	210.07	MGLCSLEHLPPRTRNSGIWESPELDRNLAED	X;X;X;X;X;X;X;X;X;X;X;X;X;X;X;Phospho (STY);X;X;X;X;X;X;X;X;X;X;X;X;X;X;X	NS(1)GIWESPELDR	NS(70.48)GIWES(-70.48)PELDR	2	741.817	162240000	127200000	117890000	13377000	39089000	121370000
O15085_S1413	Rho guanine nucleotide exchange factor 11	ARHGEF11	S	1	63.076	PQLQGGNDDPRRPSRSPPSLALRDVGMIFHT	X;X;X;X;X;X;X;X;X;X;X;X;X;X;X;Phospho (STY);X;X;X;X;X;X;X;X;X;X;X;X;X;X;X	S(0.999)PPS(0.001)LALR	S(31.82)PPS(-31.82)LALR	2	460.734	0	0	11774000	8245100	11373000	0
O15085_S1458	Rho guanine nucleotide exchange factor 11	ARHGEF11	S	1	127.73	ELAHRELLKSLGGESSGGTTPVGSFHTEAAR	X;X;X;X;X;X;X;X;X;X;X;X;X;X;X;Phospho (STY);X;X;X;X;X;X;X;X;X;X;X;X;X;X;X	SLGGES(0.092)S(0.879)GGT(0.024)T(0.005)PVGSFHTEAAR	S(-76.96)LGGES(-9.79)S(9.79)GGT(-15.62)T(-22.56)PVGS(-45.83)FHT(-59.84)EAAR	3	728.99	0	0	55355000	16717000	0	68584000
O15085_S556	Rho guanine nucleotide exchange factor 11	ARHGEF11	S	1	279.2	GKPKSSSQSTFHIPLSPVEVKPGNVRNIIQH	X;X;X;X;X;X;X;X;X;X;X;X;X;X;X;Phospho (STY);X;X;X;X;X;X;X;X;X;X;X;X;X;X;X	SSSQSTFHIPLS(1)PVEVKPGNVR	S(-150.87)S(-136.28)S(-107.21)QS(-100.86)T(-89.12)FHIPLS(89.12)PVEVKPGNVR	4	816.076	228790000	130740000	234550000	114020000	266720000	204570000
O15085_S1480	Rho guanine nucleotide exchange factor 11	ARHGEF11	S	1	197.05	GSFHTEAARWTDGSLSPPAKEPLASDSRNSH	X;X;X;X;X;X;X;X;X;X;X;X;X;X;X;Phospho (STY);X;X;X;X;X;X;X;X;X;X;X;X;X;X;X	WTDGSLS(1)PPAKEPLASDSR	WT(-78.38)DGS(-40.76)LS(40.76)PPAKEPLAS(-112.84)DS(-135.29)R	2	1047.48	163260000	132440000	124350000	87069000	103980000	107280000
O15119_S438	T-box transcription factor TBX3	TBX3	S	1	132.72	RDSGRLDKASPDSRHSPATISSSTRGLGAEE	X;X;X;X;X;X;X;X;X;X;X;X;X;X;X;Phospho (STY);X;X;X;X;X;X;X;X;X;X;X;X;X;X;X	ASPDS(0.008)RHS(0.987)PAT(0.004)ISSSTR	AS(-62.96)PDS(-20.65)RHS(20.65)PAT(-23.82)IS(-34.64)S(-40.68)S(-47.87)T(-47.87)R	3	612.946	126670000	88402000	185200000	66787000	77882000	0
O15119_S707	T-box transcription factor TBX3	TBX3	S	1	159.02	LNSRSSTLSSSSMSLSPKLCAEKEAATSELQ	X;X;X;X;X;X;X;X;X;X;X;X;Oxidation (M);X;X;Phospho (STY);X;X;X;X;X;X;X;X;X;X;X;X;X;X;X	SSTLSSSSMS(0.01)LS(0.989)PK	S(-108.52)S(-108.52)T(-91.66)LS(-52.91)S(-36.03)S(-40.05)S(-36.02)MS(-19.91)LS(19.91)PK	2	739.826	49576000	57955000	64334000	14629000	55173000	30279000
O15143_S310	Actin-related protein 2/3 complex subunit 1B	ARPC1B	S	1	122.97	GLTARERFQNLDKKASSEGGTAAGAGLDSLH	X;X;X;X;X;X;X;X;X;X;X;X;X;X;X;Phospho (STY);X;X;X;X;X;X;X;X;X;X;X;X;X;X;X	KAS(0.98)S(0.02)EGGTAAGAGLDSLHK	KAS(16.98)S(-16.98)EGGT(-47.43)AAGAGLDS(-91.98)LHK	2	918.928	0	0	0	0	0	59744000
O15155_S50	BET1 homolog	BET1	S	1	153.75	LTESLRSKVTAIKSLSIEIGHEVKTQNKLLA	X;X;X;X;X;X;X;X;X;X;X;X;X;X;X;Phospho (STY);X;X;X;X;X;X;X;X;X;X;X;X;X;X;X	SLS(1)IEIGHEVK	S(-57.57)LS(57.57)IEIGHEVK	2	646.318	61490000	12236000	0	23044000	53498000	93412000
O15164_S654	Transcription intermediary factor 1-alpha	TRIM24	S	1	85.974	VRKDTNIDHGQPRPPSNRTVQSPNSSVPSPG	X;X;X;X;X;X;X;X;X;X;X;X;X;X;X;Phospho (STY);X;X;Phospho (STY);X;X;Phospho (STY);X;X;X;X;X;X;Phospho (STY);X;X	DTNIDHGQPRPPS(1)NR	DT(-67.75)NIDHGQPRPPS(67.75)NR	3	595.267	61133000	74309000	38113000	18050000	0	68938000
O15164_S808	Transcription intermediary factor 1-alpha	TRIM24	S	1	110.77	HQDNSSNGKSEWLDPSQKSPLHVGETRKEDD	X;X;X;X;X;X;X;X;X;X;X;X;X;X;X;Phospho (STY);X;X;X;X;X;X;X;X;X;X;X;X;X;X;X	SEWLDPS(0.824)QKS(0.176)PLHVGETR	S(-57.96)EWLDPS(6.71)QKS(-6.71)PLHVGET(-58.58)R	2	1073.5	0	0	70840000	0	0	0
O15164_S811	Transcription intermediary factor 1-alpha	TRIM24	S	1	258.87	NSSNGKSEWLDPSQKSPLHVGETRKEDDPNE	X;X;X;X;X;X;X;X;X;X;X;X;X;X;X;Phospho (STY);X;X;X;X;X;X;X;X;X;X;X;X;X;X;X	SEWLDPSQKS(1)PLHVGETR	S(-168.39)EWLDPS(-38.73)QKS(38.73)PLHVGET(-44.94)R	3	716.004	772660000	785650000	649280000	711450000	843160000	618420000
O15164_S660	Transcription intermediary factor 1-alpha	TRIM24	S	1	202.58	IDHGQPRPPSNRTVQSPNSSVPSPGLAGPVT	X;X;X;X;X;X;X;X;X;Phospho (STY);X;X;X;X;X;Phospho (STY);X;X;X;X;X;X;X;X;X;X;X;X;X;X;X	TVQS(0.999)PNSSVPSPGLAGPVTMTSVHPPIR	T(-39.63)VQS(33.03)PNS(-33.03)S(-38.74)VPS(-88.82)PGLAGPVT(-159.12)MT(-166.17)S(-173.52)VHPPIR	3	965.147	74190000	72262000	103340000	88939000	86397000	85295000
O15164_S667	Transcription intermediary factor 1-alpha	TRIM24	S	1	84.713	PPSNRTVQSPNSSVPSPGLAGPVTMTSVHPP	X;X;Phospho (STY);X;X;X;X;X;X;X;X;X;X;X;X;Phospho (STY);X;X;X;X;X;X;X;X;X;X;X;X;X;X;X	TVQSPNS(0.001)S(0.004)VPS(0.969)PGLAGPVT(0.01)MT(0.013)S(0.003)VHPPIR	T(-62.58)VQS(-44.39)PNS(-28.84)S(-24.14)VPS(18.62)PGLAGPVT(-20.04)MT(-18.62)S(-25.22)VHPPIR	3	965.147	22615000	0	0	0	0	0
O15164_S110	Transcription intermediary factor 1-alpha	TRIM24	S	1	97.801	MLGSAETPPPVPAPGSPVSGSSPFATQVGVI	Oxidation (M);X;X;X;X;X;X;X;X;X;X;X;X;X;X;Phospho (STY);X;X;X;X;X;X;X;X;X;X;X;X;X;X;X	YLMLPAPMLGSAETPPPVPAPGS(0.974)PVS(0.015)GS(0.005)S(0.006)PFATQVGVIR	Y(-69.63)LMLPAPMLGS(-46.26)AET(-33.48)PPPVPAPGS(17.94)PVS(-17.94)GS(-22.7)S(-21.9)PFAT(-37.32)QVGVIR	4	993.748	0	0	5600500	5079100	0	5578500
O15169_S77	Axin-1	AXIN1	S	1	87.439	RRSDLDLGYEPEGSASPTPPYLKWAESLHSL	X;X;X;X;X;X;X;X;X;X;X;X;X;X;X;Phospho (STY);X;X;X;X;X;X;X;X;X;X;X;X;X;X;X	RSDLDLGYEPEGS(0.015)AS(0.936)PT(0.049)PPYLK	RS(-83.46)DLDLGY(-72.68)EPEGS(-17.99)AS(12.79)PT(-12.79)PPY(-44.63)LK	3	824.716	0	92280000	74609000	61559000	0	0
O15209_S616	Zinc finger and BTB domain-containing protein 22	ZBTB22	S	1	49.418	DEASAATPPSSRRVWSPPRVHKVEMGFGGGG	X;X;X;X;X;X;X;X;X;X;X;X;X;X;X;Phospho (STY);X;X;X;X;X;X;X;X;X;X;X;X;X;X;X	RVWS(1)PPR	RVWS(45.02)PPR	2	489.239	13767000	13051000	13013000	0	13069000	0
O15211_S13	Ral guanine nucleotide dissociation stimulator-like 2	RGL2	S	1	207.79	___MLPRPLRLLLDTSPPGGVVLSSFRSRDP	X;X;X;X;X;X;X;X;X;X;X;X;X;X;X;Phospho (STY);X;X;X;X;X;X;X;X;X;X;X;X;X;X;X	LLLDT(0.003)S(0.997)PPGGVVLSSFR	LLLDT(-25.52)S(25.52)PPGGVVLS(-90.98)S(-97.7)FR	2	919.477	27435000	25594000	33599000	17385000	14060000	10434000
O15213_S41	WD repeat-containing protein 46	WDR46	S	1	183.46	RRYWEEETVPTTAGASPGPPRNKKNRELRPQ	X;X;X;X;X;X;X;X;X;X;X;X;X;X;X;Phospho (STY);X;X;X;X;X;X;X;X;X;X;X;X;X;X;X	RYWEEETVPTTAGAS(1)PGPPR	RY(-143.58)WEEET(-100.23)VPT(-78.65)T(-75.18)AGAS(75.18)PGPPR	2	761.014	302080000	130240000	168750000	126730000	206080000	279230000
O15231_S64	Zinc finger protein 185	ZNF185	S	1	124.66	EGRTIELPSGRSRATSFSSAGEVPKPRPPST	X;X;X;X;X;X;X;X;X;X;X;X;X;X;X;Phospho (STY);X;X;X;X;X;X;X;X;X;X;X;X;X;X;X	ATS(1)FSSAGEVPKPRPPSTR	AT(-39.64)S(39.64)FS(-47.11)S(-58.78)AGEVPKPRPPS(-97.51)T(-97.51)R	3	684.669	213080000	176360000	157780000	69508000	242250000	294130000
O15231_S519	Zinc finger protein 185	ZNF185	S	1	317.44	PTQQPADPSTPEQQNSPSGSEQFVRRESCTS	X;X;X;X;X;X;X;X;X;X;X;X;X;X;X;Phospho (STY);X;X;X;X;X;X;X;X;X;X;X;X;X;X;X	GGQGDPAVPTQQPADPSTPEQQNS(0.999)PS(0.001)GSEQFVR	GGQGDPAVPT(-182.84)QQPADPS(-95.74)T(-81.16)PEQQNS(31.55)PS(-31.55)GS(-45.04)EQFVR	3	1158.51	86028000	62027000	64816000	0	0	73201000
O15231_S465	Zinc finger protein 185	ZNF185	S	1	180.41	RQSSPSGSEQLVRRESCGSSVLTDFEGKDVA	X;X;Phospho (STY);X;X;X;X;X;X;X;X;X;X;X;X;Phospho (STY);X;X;X;X;X;X;X;X;X;X;X;X;X;X;X	RES(0.998)CGS(0.002)SVLTDFEGK	RES(27.39)CGS(-27.39)S(-36.25)VLT(-66.29)DFEGK	2	876.369	59240000	139120000	152260000	23586000	73270000	120550000
O15234_S265	Protein CASC3	CASC3	S	1	121.44	PDDIKPRRIRKPRYGSPPQRDPNWNGERLNK	X;X;X;X;X;X;X;X;X;X;X;X;X;X;X;Phospho (STY);X;X;X;X;X;X;X;X;X;X;X;X;X;X;X	YGS(1)PPQRDPNWNGER	Y(-36.93)GS(36.93)PPQRDPNWNGER	3	618.264	0	249790000	252040000	32719000	68943000	246470000
O15297_S40	Protein phosphatase 1D	PPM1D	S	1	100.55	TQIVVEPEPTAEEKPSPRRSLSQPLPPRPSP	X;X;X;X;X;X;X;X;X;X;X;X;X;X;X;Phospho (STY);X;X;X;X;X;X;X;X;X;X;X;X;X;X;X	KYMEDVTQIVVEPEPT(0.007)AEEKPS(0.993)PR	KY(-83)MEDVT(-80.39)QIVVEPEPT(-21.29)AEEKPS(21.29)PR	3	951.452	30908000	68185000	37908000	0	27927000	82319000
O15297_S432	Protein phosphatase 1D	PPM1D	S	1	48.131	PPVKSLEEDPWPRVNSKDHIPALVRSNAFSE	X;X;X;X;X;X;X;X;X;X;X;X;X;X;X;Phospho (STY);X;X;X;X;X;X;X;X;X;X;X;X;X;X;X	VNS(1)KDHIPALVR	VNS(48.13)KDHIPALVR	3	476.917	0	20187000	0	27333000	24900000	0
O15350_S333	Tumor protein p73	TP73	S	1	102.36	SSAKNGAASKRAFKQSPPAVPALGAGVKKRR	X;X;X;X;X;X;X;X;X;X;X;X;X;X;X;Phospho (STY);X;X;X;X;X;X;X;X;X;X;X;X;X;X;X	AFKQS(1)PPAVPALGAGVK	AFKQS(79.2)PPAVPALGAGVK	2	573.306	34815000	30799000	18957000	20230000	19450000	22082000
O15357_S1003	Phosphatidylinositol 3,4,5-trisphosphate 5-phosphatase 2	INPPL1	S	1	256.47	VLEGVPHQLLPPEPPSPARAPVPSATKNKVA	X;X;X;X;X;X;X;X;X;X;X;X;X;X;X;Phospho (STY);X;X;X;X;X;X;X;X;X;X;X;X;X;X;X	NSFNNPAYYVLEGVPHQLLPPEPPS(1)PAR	NS(-248.5)FNNPAY(-182.26)Y(-169.13)VLEGVPHQLLPPEPPS(169.13)PAR	3	1061.85	58722000	45325000	58376000	44990000	31434000	22779000
O15372_S183	Eukaryotic translation initiation factor 3 subunit H	EIF3H	S	1	65.472	RLTPKLMEVCKEKDFSPEALKKANITFEYMF	X;X;X;X;X;X;X;X;X;X;X;X;X;X;X;Phospho (STY);X;X;X;X;X;X;X;X;X;X;X;X;X;X;X	EKDFS(1)PEALKK	EKDFS(63.36)PEALKK	2	457.89	0	0	20260000	0	0	0
O15417_S1857	Trinucleotide repeat-containing gene 18 protein	TNRC18	S	1	218.28	ASGGGYRLGARERALSPGLEESGLGLLARFA	X;X;X;X;X;X;X;X;X;X;X;X;X;X;X;Phospho (STY);X;X;X;X;X;X;X;X;X;X;X;X;X;X;X	ALS(1)PGLEESGLGLLAR	ALS(129.44)PGLEES(-129.44)GLGLLAR	2	831.927	46544000	44557000	87051000	33349000	32769000	43805000
O15417_S263	Trinucleotide repeat-containing gene 18 protein	TNRC18	S	1	152.32	EGRQDRGPPRLAERLSPFLAESKTKNAALQP	X;X;X;X;X;X;X;X;X;X;X;X;X;X;X;Phospho (STY);X;X;X;X;X;X;X;X;X;X;X;X;X;X;X	LAERLS(1)PFLAESK	LAERLS(85.46)PFLAES(-85.46)K	2	770.892	19799000	18397000	21846000	21778000	17903000	19592000
O15417_S1127	Trinucleotide repeat-containing gene 18 protein	TNRC18	S	2	92.428	PDVPLPADGPERLALSPEDKPIRLSPSKITE	X;X;X;X;X;X;X;X;X;X;X;X;X;X;X;Phospho (STY);X;X;X;X;X;X;X;X;Phospho (STY);X;X;X;X;X;X	LALS(1)PEDKPIRLS(0.928)PS(0.072)K	LALS(65.05)PEDKPIRLS(11.1)PS(-11.1)K	3	637.651	20842000	17425000	0	0	0	0
O15417_S1136	Trinucleotide repeat-containing gene 18 protein	TNRC18	S	1	171.47	PERLALSPEDKPIRLSPSKITEPLREGPEEE	X;X;X;X;X;X;Phospho (STY);X;X;X;X;X;X;X;X;Phospho (STY);X;X;X;X;X;X;X;X;X;X;X;X;X;X;X	LALSPEDKPIRLS(0.973)PS(0.027)K	LALS(-86.27)PEDKPIRLS(15.61)PS(-15.61)K	3	610.996	37648000	68369000	56273000	53811000	87089000	54576000
O15417_S1033	Trinucleotide repeat-containing gene 18 protein	TNRC18	S	2	155.38	PPAYAYPATPSSHPTSPPPASPPPTPGITRK	X;X;X;X;X;X;X;X;X;X;X;X;X;X;X;Phospho (STY);X;X;X;X;Phospho (STY);X;X;X;X;X;X;X;X;X;X	LEDVSKPPAYAYPATPS(0.007)S(0.007)HPT(0.229)S(0.778)PPPAS(0.971)PPPT(0.006)PGIT(0.002)R	LEDVS(-71.66)KPPAY(-71.65)AY(-58.66)PAT(-41.58)PS(-22.79)S(-22.47)HPT(-5.59)S(5.59)PPPAS(16.49)PPPT(-22.51)PGIT(-27.99)R	4	960.953	0	0	0	48026000	39972000	0
O15417_S1359	Trinucleotide repeat-containing gene 18 protein	TNRC18	S	1	188.66	ALAAAAELPQARPLPSPGAAGAQALEKLEAA	X;X;X;X;X;X;X;X;X;X;X;X;X;X;X;Phospho (STY);X;X;X;X;X;X;X;X;X;X;X;X;X;X;X	PLPS(1)PGAAGAQALEK	PLPS(79.57)PGAAGAQALEK	3	743.869	113280000	77757000	108240000	73735000	86666000	68328000
O15417_S1540	Trinucleotide repeat-containing gene 18 protein	TNRC18	S	1	86.699	GPGRPRKRTHAPSALSPPRKRGKSGHSSGKL	X;X;X;X;X;X;X;X;X;X;X;X;X;X;X;Phospho (STY);X;X;X;X;X;X;X;X;X;X;X;X;X;X;X	THAPS(0.001)ALS(0.999)PPR	T(-62.19)HAPS(-30.99)ALS(30.99)PPR	3	405.196	0	27274000	26075000	23003000	0	21624000
O15427_S436	Monocarboxylate transporter 4	SLC16A3	S	1	119	VAAAEEEKLHKPPADSGVDLREVEHFLKAEP	X;X;X;X;X;X;X;X;X;X;X;X;X;X;X;Phospho (STY);X;X;X;X;X;X;X;X;X;X;X;X;X;X;X	LHKPPADS(1)GVDLR	LHKPPADS(119)GVDLR	2	495.58	128500000	120830000	119370000	12603000	40032000	0
O15439_S655	Multidrug resistance-associated protein 4	ABCC4	S	1	52.42	QPPVPGTPTLRNRTFSESSVWSQQSSRPSLK	X;X;X;X;X;X;Phospho (STY);X;X;X;X;X;X;X;X;Phospho (STY);X;X;X;X;X;X;X;X;X;X;X;X;X;X;X	T(0.022)FS(0.951)ES(0.022)S(0.004)VWSQQSSR	T(-16.38)FS(16.38)ES(-16.38)S(-23.62)VWS(-37.01)QQS(-36.21)S(-36.21)R	2	848.354	0	14359000	19124000	12598000	0	0
O15440_S509	Multidrug resistance-associated protein 5	ABCC5	S	1	417.25	NATLAWDSSHSSIQNSPKLTPKMKKDKRASR	X;X;X;X;X;X;X;X;X;X;X;X;X;X;X;Phospho (STY);X;X;X;X;X;X;X;X;X;X;X;X;X;X;X	NATLAWDSSHSSIQNS(1)PK	NAT(-352.08)LAWDS(-187.32)S(-175.75)HS(-126.31)S(-107.15)IQNS(107.15)PK	2	1011.95	46135000	37870000	0	26213000	42741000	24667000
O15446_S359	DNA-directed RNA polymerase I subunit RPA34	CD3EAP	S	1	153.91	TEAMEPVEPEMKPLESPGGTMAPQQPEGAKP	X;X;X;Oxidation (M);X;X;X;X;X;X;Oxidation (M);X;X;X;X;Phospho (STY);X;X;X;X;Oxidation (M);X;X;X;X;X;X;X;X;X;X	GQMAMMEPGTEAMEPVEPEMKPLES(0.974)PGGT(0.026)MAPQQPEGAKPQAQAALAAPK	GQMAMMEPGT(-54.52)EAMEPVEPEMKPLES(16.62)PGGT(-16.62)MAPQQPEGAKPQAQAALAAPK	4	1315.1	34389000	21009000	43132000	0	0	44627000
O15446_S126	DNA-directed RNA polymerase I subunit RPA34	CD3EAP	S	1	80.011	PQGTLRILEGPQQSLSGSPLQPIPASPPPQI	X;X;X;X;X;X;X;X;X;X;X;X;X;X;X;Phospho (STY);X;X;X;X;X;X;X;X;X;Phospho (STY);X;X;X;X;X	ILEGPQQS(0.038)LS(0.791)GS(0.17)PLQPIPASPPPQIPPGLRPR	ILEGPQQS(-13.13)LS(6.67)GS(-6.67)PLQPIPAS(-62.17)PPPQIPPGLRPR	4	851.958	0	44206000	48126000	0	0	0
O15446_S128	DNA-directed RNA polymerase I subunit RPA34	CD3EAP	S	1	388.58	GTLRILEGPQQSLSGSPLQPIPASPPPQIPP	X;X;X;X;X;X;X;X;X;X;X;X;X;X;X;Phospho (STY);X;X;X;X;X;X;X;Phospho (STY);X;X;X;X;X;X;X	ILEGPQQSLSGS(1)PLQPIPASPPPQIPPGLRPR	ILEGPQQS(-117.69)LS(-53.32)GS(53.32)PLQPIPAS(-158.96)PPPQIPPGLRPR	3	1135.61	245180000	129210000	224200000	216750000	183490000	278130000
O15446_S136	DNA-directed RNA polymerase I subunit RPA34	CD3EAP	S	1	399.15	PQQSLSGSPLQPIPASPPPQIPPGLRPRFCA	X;X;X;X;X;Phospho (STY);X;Phospho (STY);X;X;X;X;X;X;X;Phospho (STY);X;X;X;X;X;X;X;X;X;X;X;X;X;X;X	ILEGPQQSLSGSPLQPIPAS(1)PPPQIPPGLRPR	ILEGPQQS(-168.29)LS(-145.39)GS(-121.89)PLQPIPAS(121.89)PPPQIPPGLRPR	4	1135.61	368650000	260040000	489790000	434640000	379950000	373170000
O15446_S285	DNA-directed RNA polymerase I subunit RPA34	CD3EAP	S	1	416.81	KQEQINTEPLEDTVLSPTKKRKRQKGTEGME	X;X;X;X;X;X;X;X;X;X;X;X;X;X;X;Phospho (STY);X;X;X;X;X;X;X;X;X;X;X;X;X;X;X	QEQINTEPLEDT(0.002)VLS(0.989)PT(0.008)KK	QEQINT(-123.08)EPLEDT(-26.16)VLS(20.7)PT(-20.7)KK	2	1125.55	536950000	528310000	464140000	31486000	107620000	542830000
O15498_S114	Synaptobrevin homolog YKT6	YKT6	S	1	124.45	DEFSKQVDRIDWPVGSPATIHYPALDGHLSR	X;X;X;X;X;X;X;X;X;X;X;X;X;X;X;Phospho (STY);X;X;X;X;X;X;X;X;X;X;X;X;X;X;X	IDWPVGS(0.99)PAT(0.01)IHYPALDGHLSR	IDWPVGS(19.87)PAT(-19.87)IHY(-57.94)PALDGHLS(-46.34)R	3	828.069	14895000	16973000	13475000	0	18582000	17485000
O15504_S106	Nucleoporin-like protein 2	NUPL2	S	1	202.85	RKEGFGLSENPFASLSPDEQKDEKKLLEGIV	X;X;X;X;X;X;X;X;X;X;X;X;X;X;X;Phospho (STY);X;X;X;X;X;X;X;X;X;X;X;X;X;X;X	EGFGLSENPFAS(0.002)LS(0.998)PDEQKDEK	EGFGLS(-82.19)ENPFAS(-27.27)LS(27.27)PDEQKDEK	3	835.367	19897000	52138000	24545000	12453000	0	52247000
O15519_S181	CASP8 and FADD-like apoptosis regulator;CASP8 and FADD-like apoptosis regulator subunit p43;CASP8 and FADD-like apoptosis regulator subunit p12	CFLAR	S	1	40.962	TKIQKYKQSVQGAGTSYRNVLQAAIQKSLKD	X;X;X;X;X;X;X;X;X;X;X;X;X;X;X;Phospho (STY);X;X;X;X;X;X;X;X;X;X;X;X;X;X;X	QS(0.001)VQGAGT(0.027)S(0.965)Y(0.007)RNVLQAAIQK	QS(-32.6)VQGAGT(-15.45)S(15.45)Y(-21.57)RNVLQAAIQK	2	1100.05	0	4718900	0	0	4596500	3613600
Q6A1A2_S214	Putative 3-phosphoinositide-dependent protein kinase 2;3-phosphoinositide-dependent protein kinase 1	PDPK2P;PDPK1	S	1	433.07	TAKVLSPESKQARANSFVGTAQYVSPELLTE	X;X;X;X;X;X;X;X;X;X;X;X;X;X;X;Phospho (STY);X;X;X;X;X;X;X;X;X;X;X;X;X;X;X	ANS(1)FVGTAQYVSPELLTEK	ANS(126.29)FVGT(-126.29)AQY(-325.52)VS(-281.46)PELLT(-340.64)EK	2	1067.51	378550000	369600000	447570000	398280000	395350000	534890000
O15534_S592	Period circadian protein homolog 1	PER1	S	1	116.24	LPATGTFKAKALPCQSPDPELEAGSAPVQAP	X;X;X;X;X;X;X;X;X;X;X;X;X;X;X;Phospho (STY);X;X;X;X;X;X;X;X;X;X;X;X;X;X;X	ALPCQS(1)PDPELEAGSAPVQAPLALVPEEAER	ALPCQS(44.17)PDPELEAGS(-44.17)APVQAPLALVPEEAER	3	1107.86	70685000	91146000	74832000	55309000	16876000	0
O15534_S980	Period circadian protein homolog 1	PER1	S	1	164.53	PPHRPDSPLFNSRCSSPLQLNLLQLEELPRA	X;X;X;X;X;X;X;X;X;X;X;X;X;X;X;Phospho (STY);X;X;X;X;X;X;X;X;X;X;X;X;X;X;X	CS(0.09)S(0.91)PLQLNLLQLEELPR	CS(-10.06)S(10.06)PLQLNLLQLEELPR	2	1045.52	1256600	0	9998600	2359100	0	0
O15534_S704	Period circadian protein homolog 1	PER1	S	1	230.24	EGATPRKEPVVGGTLSPLALANKAESVVSVT	X;X;X;X;X;X;X;X;X;X;X;X;X;X;X;Phospho (STY);X;X;X;X;X;X;X;X;X;X;X;X;X;X;X	KEPVVGGTLS(1)PLALANK	KEPVVGGT(-42.65)LS(42.65)PLALANK	3	591.989	72749000	76322000	78135000	52467000	53419000	80960000
O15534_S27	Period circadian protein homolog 1	PER1	S	1	140.39	GDPRPGESFCPGGVPSPGPPQHRPCPGPSLA	X;X;X;X;X;X;X;X;X;X;X;X;X;X;X;Phospho (STY);X;X;X;X;X;X;X;X;X;X;X;X;X;X;X	SGPLEGADGGGDPRPGESFCPGGVPS(1)PGPPQHR	S(-131.63)GPLEGADGGGDPRPGES(-53.85)FCPGGVPS(53.85)PGPPQHR	3	1116.49	0	17992000	23767000	0	0	14583000
O15541_S6	RING finger protein 113A	RNF113A	S	1	238.7	__________MAEQLSPGKAVDQVCTFLFKK	X;X;X;X;X;X;X;X;X;X;X;X;X;X;X;Phospho (STY);X;X;X;X;X;X;X;X;X;X;X;X;X;X;X	AEQLS(1)PGKAVDQVCTFLFK	AEQLS(153.64)PGKAVDQVCT(-153.64)FLFK	3	754.029	73014000	58911000	72287000	35411000	15204000	12255000
O15541_S253	RING finger protein 113A	RNF113A	S	1	205.33	EGRYGVYEDENYEVGSDDEEIPFKCFICRQS	X;X;X;X;X;X;X;X;X;X;X;X;X;X;X;Phospho (STY);X;X;X;X;X;X;X;X;X;X;X;X;X;X;X	YGVYEDENYEVGS(1)DDEEIPFK	Y(-187.9)GVY(-177.59)EDENY(-122.84)EVGS(122.84)DDEEIPFK	2	1289.02	0	29616000	0	0	0	0
O43149_S1518	Zinc finger ZZ-type and EF-hand domain-containing protein 1	ZZEF1	S	1	175.28	LPAADVSPATAEEPLSPSTPTRRPPFTRGRL	X;X;X;X;X;X;X;X;X;X;X;X;X;X;X;Phospho (STY);X;X;X;X;X;X;X;X;X;X;X;X;X;X;X	LPSSSGLPAADVSPATAEEPLS(0.871)PS(0.093)T(0.027)PT(0.008)R	LPS(-157.07)S(-162.92)S(-162.92)GLPAADVS(-135)PAT(-95.67)AEEPLS(9.7)PS(-9.7)T(-15.04)PT(-20.34)R	3	939.118	81543000	98174000	66854000	49747000	0	38220000
O43150_S822	Arf-GAP with SH3 domain, ANK repeat and PH domain-containing protein 2	ASAP2	S	1	99.891	TNSVSVDGGSRQRSSSDPPAVHPPLPPLRVT	X;X;X;X;X;X;X;X;X;X;X;X;X;X;X;Phospho (STY);X;X;X;X;X;X;X;X;X;X;X;X;X;X;X	SS(0.001)S(0.999)DPPAVHPPLPPLR	S(-47.11)S(-30.15)S(30.15)DPPAVHPPLPPLR	3	582.957	12620000	15810000	15822000	13831000	0	0
O43159_S171	Ribosomal RNA-processing protein 8	RRP8	S	1	80.93	PKAWKGSTTNDPPKQSPGSTSPKPPHTLSRK	X;X;X;X;X;X;X;X;X;X;X;X;X;X;X;Phospho (STY);X;X;X;X;X;X;X;X;X;X;X;X;X;X;X	GSTT(0.001)NDPPKQS(0.974)PGS(0.019)T(0.005)S(0.001)PKPPHTLSR	GS(-50.85)T(-40.47)T(-29.07)NDPPKQS(17.21)PGS(-17.21)T(-23.01)S(-28.66)PKPPHT(-49.44)LS(-49.44)R	4	664.32	0	23670000	0	40569000	34639000	22597000
O43159_S176	Ribosomal RNA-processing protein 8	RRP8	S	1	87.496	GSTTNDPPKQSPGSTSPKPPHTLSRKQWRNR	X;X;X;X;X;X;X;X;X;X;X;X;X;X;X;Phospho (STY);X;X;X;X;X;X;X;X;X;X;X;X;X;X;X	QS(0.001)PGS(0.02)T(0.029)S(0.95)PKPPHTLSR	QS(-30.88)PGS(-16.67)T(-15.11)S(15.11)PKPPHT(-58.89)LS(-63.75)R	2	878.923	483980000	485020000	446650000	0	607120000	453410000
O43164_S309	E3 ubiquitin-protein ligase Praja-2	PJA2	S	1	198.85	CSEQNTNDREKNHGSSPEQVVRPKVRKLISS	X;X;X;X;X;X;X;X;X;X;X;X;X;X;X;Phospho (STY);X;X;X;X;X;X;X;X;X;X;X;X;X;X;X	NHGS(0.04)S(0.96)PEQVVRPK	NHGS(-13.82)S(13.82)PEQVVRPK	3	505.575	50810000	40271000	8231400	28097000	32574000	101600000
O43166_S1565	Signal-induced proliferation-associated 1-like protein 1	SIPA1L1	S	1	120.23	PTPESQKSFKFHALSSPQSPFPSTPTSRRAL	X;X;X;X;X;X;X;X;X;X;X;X;X;X;X;Phospho (STY);X;X;X;X;X;X;X;X;X;X;X;X;X;X;X	FHALS(0.198)S(0.801)PQS(0.001)PFPSTPTSR	FHALS(-6.07)S(6.07)PQS(-28.58)PFPS(-70.7)T(-74.27)PT(-73.9)S(-73.9)R	3	675.314	50414000	39430000	0	14812000	34335000	32016000
O43166_S1433	Signal-induced proliferation-associated 1-like protein 1	SIPA1L1	S	1	169.46	DAASHTSTMSSRHSASPVVFTSARSSPKEEL	X;X;X;X;X;X;X;X;X;X;X;X;X;X;X;Phospho (STY);X;X;X;X;X;X;X;X;Phospho (STY);Phospho (STY);X;X;X;X;X	HS(0.001)AS(0.999)PVVFTSAR	HS(-32.03)AS(32.03)PVVFT(-55.97)S(-55.97)AR	2	669.814	92502000	70685000	77784000	78112000	90443000	66687000
O43166_S1549	Signal-induced proliferation-associated 1-like protein 1	SIPA1L1	S	1	201.48	KSTIEEDLKKLIDLESPTPESQKSFKFHALS	X;X;X;X;X;X;X;X;X;X;X;X;X;X;X;Phospho (STY);X;X;X;X;X;X;X;X;X;X;X;X;X;X;Phospho (STY)	LIDLES(1)PTPESQK	LIDLES(39.32)PT(-39.32)PES(-51.32)QK	2	768.863	87478000	84052000	114290000	0	0	69006000
O43166_S388	Signal-induced proliferation-associated 1-like protein 1	SIPA1L1	S	1	197.69	SGPLSHSASFSSPMGSTEDLNSKGSLSMDQG	X;X;X;X;X;X;X;X;X;X;X;X;X;X;X;Phospho (STY);X;X;X;X;X;X;X;X;X;X;X;X;X;X;X	NTTTGASAAAVASLVSGPLSHS(0.001)AS(0.002)FS(0.003)S(0.002)PMGS(0.784)T(0.205)EDLNS(0.004)K	NT(-145.83)T(-143.91)T(-143.91)GAS(-137.95)AAAVAS(-71.76)LVS(-53.63)GPLS(-41.38)HS(-30.05)AS(-26.87)FS(-23.7)S(-26.21)PMGS(5.83)T(-5.83)EDLNS(-23.03)K	3	1239.9	35765000	26643000	31840000	0	0	6283900
O43166_S1270	Signal-induced proliferation-associated 1-like protein 1	SIPA1L1	S	1	75.788	SPSGRLMRQDPVVHLSPNKQGHSDSHYSSHS	Phospho (STY);X;X;X;X;X;X;X;X;X;X;X;X;X;X;Phospho (STY);X;X;X;X;X;X;X;X;X;X;X;X;X;X;X	QDPVVHLS(1)PNK	QDPVVHLS(75.79)PNK	2	657.316	0	0	28434000	0	0	0
O43166_S1632	Signal-induced proliferation-associated 1-like protein 1	SIPA1L1	S	1	106.26	STYPSLPKSLPLRRPSYTLGMKSLHGEFSAS	X;X;X;X;X;X;X;X;X;X;X;X;X;X;X;Phospho (STY);X;X;X;X;Oxidation (M);X;X;X;X;X;X;X;X;X;X	RPS(0.949)Y(0.001)T(0.05)LGMK	RPS(12.79)Y(-28.19)T(-12.79)LGMK	2	574.762	24731000	30329000	28410000	0	27203000	0
O43166_S1149	Signal-induced proliferation-associated 1-like protein 1	SIPA1L1	S	1	128.97	VTVSSMALARSQCRNSPSNLSSSSDTGSVGG	X;X;X;X;X;X;X;X;X;X;X;X;X;X;X;Phospho (STY);X;X;X;X;X;X;X;X;X;X;X;X;X;X;X	S(0.001)QCRNS(0.944)PS(0.056)NLSSSSDTGSVGGTYR	S(-31.38)QCRNS(12.3)PS(-12.3)NLS(-45.89)S(-63.29)S(-69.45)S(-76.26)DT(-90.91)GS(-99.3)VGGT(-113.63)Y(-123.22)R	3	862.029	31396000	22234000	27811000	19326000	20947000	20877000
O43166_S1443	Signal-induced proliferation-associated 1-like protein 1	SIPA1L1	S	1	197.08	SRHSASPVVFTSARSSPKEELHPAAPSQLAP	X;X;X;Phospho (STY);X;Phospho (STY);X;X;X;X;X;X;X;X;X;Phospho (STY);X;X;X;X;X;X;X;X;X;X;X;X;X;X;X	S(0.224)S(0.776)PKEELHPAAPSQLAPSFSSSSSSSSGPR	S(-5.38)S(5.38)PKEELHPAAPS(-69.2)QLAPS(-120.61)FS(-134.16)S(-138.1)S(-141.42)S(-144.5)S(-144.35)S(-146.93)S(-146.82)S(-146.71)GPR	3	1027.14	406450000	413520000	523230000	424290000	371310000	429850000
O43166_S1255	Signal-induced proliferation-associated 1-like protein 1	SIPA1L1	S	1	113.8	CHLPAVSKVLPAFRESPSGRLMRQDPVVHLS	X;X;X;X;X;X;X;X;X;X;X;X;X;X;X;Phospho (STY);X;X;X;X;X;X;X;X;X;X;X;X;X;X;Phospho (STY)	VLPAFRES(1)PSGR	VLPAFRES(36.8)PS(-36.8)GR	2	698.343	51782000	61478000	49101000	30876000	20492000	31146000
O43169_S23	Cytochrome b5 type B	CYB5B	S	1	174.39	AEASGSDGKGQEVETSVTYYRLEEVAKRNSL	X;X;X;X;X;X;X;X;X;X;X;X;X;X;X;Phospho (STY);X;X;X;X;X;X;X;X;X;X;X;X;X;X;X	GQEVET(0.03)S(0.939)VT(0.03)YYR	GQEVET(-14.9)S(14.9)VT(-14.9)Y(-73.01)Y(-81.86)R	2	756.324	74001000	64927000	60875000	0	24185000	50565000
O43169_S108	Cytochrome b5 type B	CYB5B	S	1	104.91	QYYIGDIHPSDLKPESGSKDPSKNDTCKSCW	X;X;X;X;X;X;X;X;X;X;X;X;X;X;X;Phospho (STY);X;X;X;X;X;X;X;X;X;X;X;X;X;X;X	QYYIGDIHPS(0.014)DLKPES(0.942)GS(0.036)KDPS(0.007)K	QY(-91.59)Y(-79.36)IGDIHPS(-18.34)DLKPES(14.14)GS(-14.14)KDPS(-21)K	4	661.06	0	50540000	48350000	0	0	38556000
O43172_S483	U4/U6 small nuclear ribonucleoprotein Prp4	PRPF4	S	1	103.97	GAYDNTAKIWTHPGWSPLKTLAGHEGKVMGL	X;X;X;X;X;X;X;X;X;X;X;X;X;X;X;Phospho (STY);X;X;X;X;X;X;X;X;X;X;X;X;X;X;X	IWTHPGWS(1)PLK	IWT(-41.18)HPGWS(41.18)PLK	2	701.339	5890700	0	0	0	0	0
O43175_S371	D-3-phosphoglycerate dehydrogenase	PHGDH	S	1	118.52	VITQGTSLKNAGNCLSPAVIVGLLKEASKQA	X;X;X;X;X;X;X;X;X;X;X;X;X;X;X;Phospho (STY);X;X;X;X;X;X;X;X;X;X;X;X;X;X;X	NAGNCLS(1)PAVIVGLLK	NAGNCLS(91.66)PAVIVGLLK	2	853.439	4525600	4041600	13790000	0	4702500	4279000
O43236_S100	Septin-4	2021-09-04	S	1	69.421	QSSDNQQYFCAPAPLSPSARPRSPWGKLDPY	X;X;X;X;X;X;X;X;X;X;X;X;X;X;X;Phospho (STY);X;X;X;X;X;X;X;X;X;X;X;X;X;X;X	PQAPDLYDDDLEFRPPS(0.009)RPQS(0.009)S(0.009)DNQQYFCAPAPLS(0.796)PS(0.177)AR	PQAPDLY(-55.87)DDDLEFRPPS(-19.54)RPQS(-19.54)S(-19.54)DNQQY(-56.1)FCAPAPLS(6.53)PS(-6.53)AR	4	1129.01	0	0	22667000	0	0	0
O43237_S194	Cytoplasmic dynein 1 light intermediate chain 2	DYNC1LI2	S	1	191.78	KDFQDYMEPEEGCQGSPQRRGPLTSGSDEEN	X;X;X;X;X;X;Oxidation (M);X;X;X;X;X;X;X;X;Phospho (STY);X;X;X;X;X;X;X;Phospho (STY);Phospho (STY);X;Phospho (STY);X;X;X;X	DFQDYMEPEEGCQGS(1)PQRR	DFQDY(-153.59)MEPEEGCQGS(153.59)PQRR	2	808.979	23541000	35194000	21520000	0	33931000	29327000
O43237_S446	Cytoplasmic dynein 1 light intermediate chain 2	DYNC1LI2	S	1	71.427	SFFNSLLSKKTGSPGSPGAGGVQSTAKKSGQ	X;X;X;X;X;X;X;X;X;X;X;X;X;X;X;Phospho (STY);X;X;X;X;X;X;X;X;X;X;X;X;X;X;X	KT(0.073)GS(0.099)PGS(0.828)PGAGGVQSTAK	KT(-10.57)GS(-9.23)PGS(9.23)PGAGGVQS(-67.54)T(-68.49)AK	3	556.265	0	0	52367000	0	0	0
O43290_S448	U4/U6.U5 tri-snRNP-associated protein 1	SART1	S	1	164.68	GDFGSRLRGRGRRRVSEVEEEKEPVPQPLPS	X;X;X;X;X;X;X;X;X;X;X;X;X;X;X;Phospho (STY);X;X;X;X;X;X;X;X;X;X;X;X;X;X;X	RVS(1)EVEEEKEPVPQPLPSDDTR	RVS(142.44)EVEEEKEPVPQPLPS(-142.44)DDT(-157.4)R	3	872.744	75586000	0	106170000	0	0	0
O43290_S486	U4/U6.U5 tri-snRNP-associated protein 1	SART1	S	1	97.47	MDISDEEEGGAPPPGSPQVLEEDEAELELQK	X;X;X;X;X;X;X;X;X;X;X;X;X;X;X;Phospho (STY);X;X;X;X;X;X;X;X;X;X;X;X;X;X;X	VSEVEEEKEPVPQPLPSDDTRVENMDISDEEEGGAPPPGS(1)PQVLEEDEAELELQK	VS(-83.44)EVEEEKEPVPQPLPS(-64.01)DDT(-64.01)RVENMDIS(-59.61)DEEEGGAPPPGS(59.61)PQVLEEDEAELELQK	5	1225.16	0	99704000	0	22908000	75713000	0
O43293_S312	Death-associated protein kinase 3	DAPK3	S	1	110.32	LKTTRLKEYTIKSHSSLPPNNSYADFERFSK	X;X;X;X;X;X;X;X;X;X;X;X;X;X;X;Phospho (STY);X;X;X;X;X;X;X;X;X;X;X;X;X;X;X	SHS(0.019)S(0.981)LPPNNSYADFER	S(-45.02)HS(-17.09)S(17.09)LPPNNS(-55.31)Y(-66.64)ADFER	2	950.897	0	0	15812000	0	0	24356000
O43294_S137	Transforming growth factor beta-1-induced transcript 1 protein	TGFB1I1	S	1	141.93	SGEQKEDQSEDKKRPSLPSSPSPGLPKASAT	X;X;X;X;X;X;X;X;X;X;X;X;X;X;X;Phospho (STY);X;X;X;Phospho (STY);X;X;X;X;X;X;X;X;X;X;X	KRPS(1)LPSSPSPGLPK	KRPS(48.51)LPS(-48.51)S(-68.39)PS(-100.9)PGLPK	3	543.29	60953000	57095000	88808000	70534000	40534000	43049000
O43294_S143	Transforming growth factor beta-1-induced transcript 1 protein	TGFB1I1	S	1	65.887	DQSEDKKRPSLPSSPSPGLPKASATSATLEL	X;X;X;X;X;X;X;X;X;X;X;X;X;X;X;Phospho (STY);X;X;X;X;X;X;X;X;X;X;X;X;X;X;X	KRPSLPS(0.005)S(0.014)PS(0.981)PGLPK	KRPS(-45.36)LPS(-22.71)S(-18.45)PS(18.45)PGLPK	3	543.29	15789000	10207000	17005000	13262000	12048000	11861000
O43294_S68	Transforming growth factor beta-1-induced transcript 1 protein	TGFB1I1	S	1	197.3	SGDKDHLYSTVCKPRSPKPAAPAAPPFSSSS	X;X;X;X;X;X;X;X;X;X;X;X;X;X;X;Phospho (STY);X;X;X;X;X;X;X;X;X;X;X;X;X;X;X	S(1)PKPAAPAAPPFSSSSGVLGTGLCELDR	S(92.83)PKPAAPAAPPFS(-92.83)S(-104.51)S(-112.79)S(-119.2)GVLGT(-170.55)GLCELDR	3	950.456	47304000	68968000	57536000	22542000	55584000	56558000
O43294_S194	Transforming growth factor beta-1-induced transcript 1 protein	TGFB1I1	S	1	169.82	PTQPPVVSSTNEGSPSPPEPTGKGSLDTMLG	X;X;X;X;X;X;X;X;X;X;X;X;X;X;X;Phospho (STY);X;X;X;X;X;X;X;X;X;X;X;X;X;X;X	VQNHLPASGPTQPPVVSSTNEGS(0.004)PS(0.989)PPEPT(0.007)GK	VQNHLPAS(-134.31)GPT(-126.56)QPPVVS(-53.24)S(-45.11)T(-39.89)NEGS(-24.14)PS(21.23)PPEPT(-21.23)GK	3	1091.85	18783000	23316000	23940000	18930000	0	0
O43303_S370	Centriolar coiled-coil protein of 110 kDa	CCP110	S	1	87.641	KSLTGSYAKLPSPEPSMSPKMHRRRSRTSSA	X;X;X;X;X;X;X;X;X;X;X;X;X;X;X;Phospho (STY);X;X;X;X;X;X;X;X;X;X;X;X;X;X;X	LPSPEPS(0.754)MS(0.246)PK	LPS(-33.3)PEPS(4.87)MS(-4.87)PK	2	625.28	25741000	0	0	0	0	0
O43303_S372	Centriolar coiled-coil protein of 110 kDa	CCP110	S	1	133.18	LTGSYAKLPSPEPSMSPKMHRRRSRTSSACH	X;X;X;X;X;X;X;X;X;X;X;X;X;X;X;Phospho (STY);X;X;X;X;X;X;X;X;X;X;X;X;X;X;X	LPSPEPS(0.129)MS(0.871)PK	LPS(-72.53)PEPS(-8.28)MS(8.28)PK	2	625.28	0	15470000	40559000	0	0	37294000
O43303_S400	Centriolar coiled-coil protein of 110 kDa	CCP110	S	1	71.289	ACHILINNPINACELSPKGKEQAMDLIIQDT	X;X;X;X;X;X;X;X;X;X;X;X;X;X;X;Phospho (STY);X;X;X;X;X;X;X;X;X;X;X;X;X;X;X	TSSACHILINNPINACELS(1)PK	T(-68.45)S(-68.45)S(-68.49)ACHILINNPINACELS(68.45)PK	3	807.043	0	0	71237000	0	27582000	90528000
O43310_S299	CBP80/20-dependent translation initiation factor	CTIF	S	1	195.39	DTAGDTGHSSLEAPRSPDTLAPVASERLPPQ	X;X;X;X;X;X;X;X;X;X;X;X;X;X;X;Phospho (STY);X;X;X;X;X;X;X;X;X;X;X;X;X;X;X	ETMTIENPKLEDTAGDTGHSSLEAPRS(1)PDTLAPVASER	ET(-168.91)MT(-153.86)IENPKLEDT(-97.29)AGDT(-70.34)GHS(-47.68)S(-41.88)LEAPRS(41.88)PDT(-42.54)LAPVAS(-65.19)ER	4	1026.48	98878000	99447000	89078000	15949000	83290000	118730000
O43314_S1180	Inositol hexakisphosphate and diphosphoinositol-pentakisphosphate kinase 2	PPIP5K2	S	1	80.905	SSTALRSSPIMRKKVSLNTYTPAKILPTPPA	X;X;X;X;X;X;X;X;X;X;X;X;X;X;X;Phospho (STY);X;X;X;X;X;X;X;X;X;X;X;X;X;X;X	KVS(0.983)LNT(0.015)YT(0.001)PAK	KVS(18.11)LNT(-18.11)Y(-36.32)T(-28.18)PAK	2	651.329	9197700	16572000	7889500	0	0	14738000
O43314_S1074	Inositol hexakisphosphate and diphosphoinositol-pentakisphosphate kinase 2	PPIP5K2	S	1	204.11	HCAGLFSTSVLGGSSSAPNLQDYARTHRKKL	X;X;X;X;X;X;X;X;X;X;X;X;X;X;X;Phospho (STY);X;X;X;X;X;X;X;X;X;X;X;X;X;X;X	QNPTVGSHCAGLFSTSVLGGS(0.003)S(0.032)S(0.965)APNLQDYAR	QNPT(-58.67)VGS(-66.86)HCAGLFS(-54.06)T(-54.98)S(-55.89)VLGGS(-24.41)S(-14.83)S(14.83)APNLQDY(-73.76)AR	3	1120.18	58982000	62186000	64948000	0	52744000	36387000
O43314_S1108	Inositol hexakisphosphate and diphosphoinositol-pentakisphosphate kinase 2	PPIP5K2	S	1	78.342	GCIDDATRGSAVKRFSISFARHPTNGFELYS	X;X;X;X;X;X;X;X;X;X;X;X;X;X;X;Phospho (STY);X;X;X;X;X;X;X;X;X;X;X;X;X;X;X	RFS(1)ISFAR	RFS(35.51)IS(-35.51)FAR	2	532.258	11425000	0	13014000	0	0	4666000
O43314_S1006	Inositol hexakisphosphate and diphosphoinositol-pentakisphosphate kinase 2	PPIP5K2	S	1	76.199	LHYTSGVGTGRRRRRSGEQITSSPVSPKSLA	X;X;X;X;X;X;X;X;X;X;X;X;X;X;X;Phospho (STY);X;X;X;X;X;X;X;X;X;X;X;X;X;X;X	RRS(1)GEQITSSPVSPK	RRS(35.58)GEQIT(-35.58)S(-42)S(-40.89)PVS(-62.97)PK	3	570.284	43299000	36144000	49311000	45368000	39623000	31172000
O43318_S439	Mitogen-activated protein kinase kinase kinase 7	MAP3K7	S	1	164.3	VPEIVISGNGQPRRRSIQDLTVTGTEPGQVS	X;X;X;X;X;X;X;X;X;X;X;X;X;X;X;Phospho (STY);X;X;X;X;X;X;X;X;X;X;X;X;X;X;X	RRS(1)IQDLTVTGTEPGQVSSR	RRS(52.03)IQDLT(-52.03)VT(-99.76)GT(-126.3)EPGQVS(-162.51)S(-162.51)R	3	756.376	737620000	661260000	800720000	657950000	524670000	529120000
O43353_S357	Receptor-interacting serine/threonine-protein kinase 2	RIPK2	S	1	291.13	QEESCGSSQLHENSGSPETSRSLPAPQDNDF	X;X;X;X;X;X;X;X;X;X;X;X;X;X;X;Phospho (STY);X;X;X;X;X;X;X;X;X;X;X;X;X;X;X	KMELSLNIPVNHGPQEESCGS(0.002)S(0.002)QLHENS(0.139)GS(0.847)PET(0.005)S(0.005)R	KMELS(-121.25)LNIPVNHGPQEES(-33.15)CGS(-27.21)S(-27.21)QLHENS(-7.84)GS(7.84)PET(-22.27)S(-22.27)R	4	983.686	42785000	0	0	0	35159000	48320000
O43353_S393	Receptor-interacting serine/threonine-protein kinase 2	RIPK2	S	1	207.17	QDCYFMKLHHCPGNHSWDSTISGSQRAAFCD	X;X;X;X;X;X;X;X;X;X;X;X;X;X;X;Phospho (STY);X;X;X;X;X;X;X;X;X;X;X;X;X;X;X	LHHCPGNHS(1)WDSTISGSQR	LHHCPGNHS(61.63)WDS(-63.7)T(-61.63)IS(-77.32)GS(-84.05)QR	3	752.652	46361000	25761000	51170000	23933000	26120000	50677000
O43353_S531	Receptor-interacting serine/threonine-protein kinase 2	RIPK2	S	1	286.14	GLQPYPEILVVSRSPSLNLLQNKSM______	X;X;X;X;X;X;X;X;X;X;X;X;X;X;X;Phospho (STY);X;X;X;X;X;X;X;X;X;X;X;X;X;X;X	SPS(1)LNLLQNK	S(-64.19)PS(64.19)LNLLQNK	2	597.3	31996000	40361000	45518000	36053000	45471000	37308000
O43379_S1144	WD repeat-containing protein 62	WDR62	S	1	154.66	MDRGGSQPRAGTGYASPDRTHVLAAGKAEET	X;X;X;X;X;X;X;X;X;X;X;X;X;X;X;Phospho (STY);X;X;X;X;X;X;X;X;X;X;X;X;X;X;X	AGTGYAS(0.994)PDRT(0.006)HVLAAGK	AGT(-51.08)GY(-64.56)AS(22.08)PDRT(-22.08)HVLAAGK	3	617.963	347330000	359990000	415740000	385250000	268730000	206440000
O43379_S1123	WD repeat-containing protein 62	WDR62	S	1	108.34	FTHTFPPRATQCLVKSPEVKLMDRGGSQPRA	X;X;X;X;X;X;X;X;X;X;X;X;X;X;X;Phospho (STY);X;X;X;X;X;X;X;X;X;X;X;X;X;X;X	ATQCLVKS(1)PEVK	AT(-95.22)QCLVKS(95.22)PEVK	3	480.57	18557000	30171000	45039000	0	0	23615000
O43379_S32	WD repeat-containing protein 62	WDR62	S	1	165.78	KLPSVMAGVPARRGQSSPPPAPPICLRRRTR	X;X;X;X;X;X;X;X;X;X;X;X;X;X;X;Phospho (STY);X;X;X;X;X;X;X;X;X;X;X;X;X;X;X	GQS(0.83)S(0.17)PPPAPPICLR	GQS(6.89)S(-6.89)PPPAPPICLR	2	778.868	0	0	0	50232000	0	72676000
O43379_S33	WD repeat-containing protein 62	WDR62	S	1	188.92	LPSVMAGVPARRGQSSPPPAPPICLRRRTRL	X;X;X;X;X;X;X;X;X;X;X;X;X;X;X;Phospho (STY);X;X;X;X;X;X;X;X;X;X;X;X;X;X;X	GQS(0.063)S(0.937)PPPAPPICLR	GQS(-11.71)S(11.71)PPPAPPICLR	2	778.868	0	221890000	0	258030000	138880000	172850000
O43379_S1348	WD repeat-containing protein 62	WDR62	S	1	194.36	RLHGSAFRPSLPAPESPGLPAHPSNPQLPEA	X;X;X;X;X;X;X;X;X;X;X;X;X;X;X;Phospho (STY);X;X;X;X;X;X;X;X;X;X;X;X;X;X;X	PSLPAPES(1)PGLPAHPSNPQLPEAR	PS(-85.86)LPAPES(71.72)PGLPAHPS(-71.72)NPQLPEAR	3	847.083	153310000	189030000	211200000	138210000	135510000	118440000
O43379_S1228	WD repeat-containing protein 62	WDR62	S	1	439.12	MEATASSRARISRSISLGDSEGPIVATLAQP	X;X;X;X;X;X;X;X;X;X;X;X;X;X;X;Phospho (STY);X;X;X;X;X;X;X;X;X;X;X;X;X;X;X	SIS(1)LGDSEGPIVATLAQPLR	S(-53.32)IS(53.32)LGDS(-111.35)EGPIVAT(-301.6)LAQPLR	2	1052.54	52208000	141480000	45125000	8504500	60421000	43178000
O43379_S1405	WD repeat-containing protein 62	WDR62	S	1	115.76	ARWSEPWVPVEALPPSPLELSRVGNILHRLQ	X;X;X;X;X;X;X;X;X;X;X;X;X;X;X;Phospho (STY);X;X;X;X;X;X;X;X;X;X;X;X;X;X;X	WSEPWVPVEALPPS(0.937)PLELS(0.063)R	WS(-81.92)EPWVPVEALPPS(11.73)PLELS(-11.73)R	2	1185.08	6285700	17692000	9593500	0	0	3318400
O43390_S252	Heterogeneous nuclear ribonucleoprotein R;Heterogeneous nuclear ribonucleoprotein Q	HNRNPR;SYNCRIP	S	1	51.762	IGVCISVANNRLFVGSIPKSKTKEQILEEFS;LGVCISVANNRLFVGSIPKNKTKENILEEFS	X;X;X;X;X;X;X;X;X;X;X;X;X;X;X;Phospho (STY);X;X;X;X;X;X;X;X;X;X;X;X;X;X;X	LFVGS(1)IPK	LFVGS(42.16)IPK	2	470.749	0	0	7494700	7740000	8252800	0
O43395_S133	U4/U6 small nuclear ribonucleoprotein Prp3	PRPF3	S	1	177.03	EVEEEPEVIPGPPSESPGMLTKLQIKQMMEA	X;X;X;X;X;X;X;X;X;X;X;X;X;X;X;Phospho (STY);X;X;X;X;X;X;X;X;X;X;X;X;X;X;X	FEEVEEEPEVIPGPPS(0.018)ES(0.974)PGMLT(0.008)K	FEEVEEEPEVIPGPPS(-17.4)ES(17.4)PGMLT(-20.89)K	3	903.075	90843000	93095000	98405000	0	73167000	91249000
O43395_S164	U4/U6 small nuclear ribonucleoprotein Prp3	PRPF3	S	1	120.29	ATRQIEERKKQLSFISPPTPQPKTPSSSQPE	X;X;X;X;X;X;X;X;X;X;X;X;X;X;X;Phospho (STY);X;X;X;X;X;X;X;X;X;X;X;X;X;X;X	QLSFIS(0.999)PPT(0.001)PQPK	QLS(-59.94)FIS(32.06)PPT(-32.06)PQPK	2	760.381	12315000	13174000	11754000	0	0	14583000
O43399_S21	Tumor protein D54	TPD52L2	S	1	82.482	QDINLNSPNKGLLSDSMTDVPVDTGVAARTP	X;X;X;X;X;X;Phospho (STY);X;X;X;X;X;X;X;X;Phospho (STY);Oxidation (M);X;X;X;X;X;X;X;X;X;X;X;X;X;X	GLLS(0.007)DS(0.985)MT(0.008)DVPVDTGVAAR	GLLS(-21.23)DS(20.92)MT(-20.92)DVPVDT(-60.86)GVAAR	2	992.458	63847000	77929000	0	26878000	0	21204000
O43399_S12	Tumor protein D54	TPD52L2	S	1	258.75	____MDSAGQDINLNSPNKGLLSDSMTDVPV	X;X;X;X;Oxidation (M);X;X;X;X;X;X;X;X;X;X;Phospho (STY);X;X;X;X;X;X;X;X;Phospho (STY);Oxidation (M);X;X;X;X;X	MDSAGQDINLNS(1)PNK	MDS(-185.18)AGQDINLNS(185.18)PNK	2	871.359	64522000	69516000	46419000	22711000	31648000	66386000
O43399_S166	Tumor protein D54	TPD52L2	S	1	120.32	ISRKLGDMRNSATFKSFEDRVGTIKSKVVGD	X;Phospho (STY);X;X;X;X;X;X;X;X;X;X;X;X;X;Phospho (STY);X;X;X;X;X;X;X;X;X;X;X;X;X;X;X	NSATFKS(1)FEDR	NS(-78.35)AT(-57.1)FKS(57.1)FEDR	2	691.293	335450000	313170000	318160000	13738000	61297000	200640000
O43426_S1392	Synaptojanin-1	SYNJ1	S	1	70.628	PPIPARSQSQENMRSSPNPFITGLTRTNPFS	X;X;X;X;X;X;X;X;X;X;X;X;X;X;X;Phospho (STY);X;X;X;X;X;X;X;X;X;X;X;X;X;X;X	S(0.068)S(0.932)PNPFITGLTR	S(-11.4)S(11.4)PNPFIT(-61.27)GLT(-66.22)R	2	685.329	0	32688000	0	0	29920000	0
O43432_S495	Eukaryotic translation initiation factor 4 gamma 3	EIF4G3	S	1	165.02	QTEEILDSQNLNSRRSPVPAQIAITVPKTWK	X;X;X;X;X;X;X;X;X;X;X;X;X;X;X;Phospho (STY);X;X;X;X;X;X;X;X;X;X;X;X;X;X;X	RS(1)PVPAQIAITVPK	RS(119.9)PVPAQIAIT(-119.9)VPK	2	778.932	484120000	387580000	379250000	286410000	506510000	493980000
O43463_S391	Histone-lysine N-methyltransferase SUV39H1	SUV39H1	S	1	80.389	STRMDSNFGLAGLPGSPKKRVRIECKCGTES	X;X;X;X;X;X;X;X;X;X;X;X;X;X;X;Phospho (STY);X;X;X;X;X;X;X;X;X;X;X;X;X;X;X	MDSNFGLAGLPGS(1)PK	MDS(-76.99)NFGLAGLPGS(76.99)PK	2	785.852	81758000	0	0	0	0	68154000
O43482_S48	Protein Mis18-beta	OIP5	S	1	418.26	FTTSMEWDTQVVKGSSPLGPAGLGAEEPAAG	X;X;X;X;X;X;X;X;X;X;X;X;X;X;X;Phospho (STY);X;X;X;X;X;X;X;X;X;X;X;X;X;X;X	GS(0.027)S(0.973)PLGPAGLGAEEPAAGPQLPSWLQPER	GS(-15.63)S(15.63)PLGPAGLGAEEPAAGPQLPS(-383.79)WLQPER	2	1475.21	208120000	316060000	249310000	77250000	299780000	226630000
O43490_S861	Prominin-1	PROM1	S	1	141.08	YHKDHVYGIHNPVMTSPSQH___________	X;X;X;X;X;X;X;X;X;X;X;X;X;X;X;Phospho (STY);X;X;X;X;X;X;X;X;X;X;X;X;X;X;X	DHVYGIHNPVMT(0.191)S(0.802)PS(0.007)QH	DHVY(-106.59)GIHNPVMT(-6.23)S(6.23)PS(-20.67)QH	3	666.956	20857000	26868000	31420000	0	0	0
O43491_S58	Band 4.1-like protein 2	EPB41L2	S	1	389.42	EEKGSQPPPAAESQSSLRRQKREKETSESRG	X;X;X;X;X;X;X;X;X;X;X;X;X;X;X;Phospho (STY);X;X;X;X;X;X;X;X;X;X;X;X;X;X;X	GSQPPPAAES(0.053)QS(0.061)S(0.886)LRR	GS(-115.89)QPPPAAES(-12.22)QS(-11.61)S(11.61)LRR	2	874.41	0	0	37362000	0	0	51722000
O43491_S598	Band 4.1-like protein 2	EPB41L2	S	1	231.89	SIAVVQDGDGRREVRSPTKAPHLQLIEGKKN	X;X;X;X;X;X;X;X;X;X;X;X;X;X;X;Phospho (STY);X;X;X;X;X;X;X;X;X;X;X;X;X;X;X	EVRS(1)PTKAPHLQLIEGK	EVRS(37.49)PT(-37.49)KAPHLQLIEGK	3	661.686	330260000	370500000	426260000	287880000	427330000	364620000
O43491_S683	Band 4.1-like protein 2	EPB41L2	S	1	331.54	EKRRITPLSLQTQGSSHETLNIVEEKKRAEV	X;X;X;X;X;X;X;X;X;X;X;X;X;X;X;Phospho (STY);X;X;X;X;X;X;X;X;X;X;X;X;X;X;X	ITPLSLQTQGS(0.039)S(0.96)HET(0.001)LNIVEEK	IT(-187.64)PLS(-120.1)LQT(-51.91)QGS(-13.91)S(13.91)HET(-31.19)LNIVEEK	2	1252.62	199040000	0	189720000	395760000	143690000	208110000
O43491_S614	Band 4.1-like protein 2	EPB41L2	S	1	181.63	PTKAPHLQLIEGKKNSLRVEGDNIYVRHSNL	X;X;X;X;X;X;X;X;X;X;X;X;X;X;X;Phospho (STY);X;X;X;X;X;X;X;X;X;X;X;X;X;X;X	KNS(1)LRVEGDNIYVR	KNS(167.88)LRVEGDNIY(-167.88)VR	3	581.624	27999000	33435000	57771000	44456000	28192000	24899000
O43491_S87	Band 4.1-like protein 2	EPB41L2	S	1	207.54	RGISRFIPPWLKKQKSYTLVVAKDGGDKKEP	X;X;X;X;X;X;X;X;X;X;X;X;X;X;X;Phospho (STY);X;X;X;X;X;X;X;X;X;X;X;X;X;X;X	QKS(1)YTLVVAK	QKS(46.64)Y(-125.57)T(-46.64)LVVAK	2	608.82	745980000	858480000	838470000	822700000	1010400000	916590000
O43491_S550	Band 4.1-like protein 2	EPB41L2	S	1	94.882	PAPHFERTSSKRVSRSLDGAPIGVMDQSLMK	X;X;X;X;X;X;X;X;X;X;X;X;X;X;X;Phospho (STY);X;X;X;X;X;X;X;X;X;X;X;X;X;X;X	S(1)LDGAPIGVMDQSLMK	S(94.81)LDGAPIGVMDQS(-94.81)LMK	2	871.399	8949700	0	15681000	0	0	0
O43502_S20	DNA repair protein RAD51 homolog 3	RAD51C	S	1	126.95	TFRFEMQRDLVSFPLSPAVRVKLVSAGFQTA	X;X;X;X;X;X;X;X;X;X;X;X;X;X;X;Phospho (STY);X;X;X;X;X;X;X;X;X;X;X;X;X;X;X	DLVSFPLS(1)PAVR	DLVS(-56.46)FPLS(56.46)PAVR	2	690.85	19622000	8418500	9338200	12526000	13240000	16919000
O43524_S7	Forkhead box protein O3	FOXO3	S	1	85.044	_________MAEAPASPAPLSPLEVELDPEF	X;X;X;X;X;X;X;X;X;X;X;X;X;X;X;Phospho (STY);X;X;X;X;X;X;X;X;X;X;X;X;X;X;X	AEAPAS(1)PAPLSPLEVELDPEFEPQSRPR	AEAPAS(38.91)PAPLS(-38.91)PLEVELDPEFEPQS(-50.45)RPR	3	1051.17	17902000	0	24063000	8736900	4792300	0
O43524_S43	Forkhead box protein O3	FOXO3	S	1	192.7	PRSCTWPLQRPELQASPAKPSGETAADSMIP	X;X;X;X;X;X;X;X;X;X;X;X;X;X;X;Phospho (STY);X;X;X;X;X;X;X;X;X;X;X;X;X;X;X	S(0.001)CT(0.001)WPLQRPELQAS(0.994)PAKPS(0.003)GET(0.001)AADSMIPEEEDDEDDEDGGGR	S(-29.43)CT(-29.43)WPLQRPELQAS(25.36)PAKPS(-25.36)GET(-31.88)AADS(-68.86)MIPEEEDDEDDEDGGGR	4	1189	70488000	39280000	45085000	0	0	0
O43572_S281	A-kinase anchor protein 10, mitochondrial	AKAP10	S	1	156.57	ESSSTLTVASRNSPASPLKELSGKLMKSIEQ	X;X;X;X;X;X;X;X;X;X;X;X;X;X;X;Phospho (STY);X;X;X;X;X;X;X;X;X;X;X;X;X;X;X	NSPAS(1)PLKELSGK	NS(-89.78)PAS(66.58)PLKELS(-66.58)GK	2	704.348	117310000	76986000	88944000	74480000	91892000	75808000
O43581_S52	Synaptotagmin-7	SYT7	S	1	128.72	LCHWCQRKLGKRYKNSLETVGTPDSGRGRSE	X;X;X;X;X;X;X;X;X;X;X;X;X;X;X;Phospho (STY);X;X;X;X;X;X;X;X;X;X;X;X;X;X;X	YKNS(1)LETVGTPDSGR	Y(-59.04)KNS(34.11)LET(-34.11)VGT(-61.27)PDS(-93.63)GR	2	852.385	27885000	0	26925000	0	0	0
O43583_S73	Density-regulated protein	DENR	S	1	209.2	EKNFPNEFAKLTVENSPKQEAGISEGQGTAG	X;X;X;X;X;X;X;X;X;X;X;X;X;X;X;Phospho (STY);X;X;X;X;X;X;X;X;X;X;X;X;X;X;X	LTVENS(1)PKQEAGISEGQGTAGEEEEK	LT(-44.34)VENS(44.34)PKQEAGIS(-68.06)EGQGT(-154.77)AGEEEEK	3	933.085	85533000	74354000	79497000	0	51572000	66199000
O43598_S169	2'-deoxynucleoside 5'-phosphate N-hydrolase 1	DNPH1	S	1	174.59	LDRYFEADPPGQVAASPDPTT__________	X;X;X;X;X;X;X;X;X;X;X;X;X;X;X;Phospho (STY);X;X;X;X;X;X;X;X;X;X;X;X;X;X;X	YFEADPPGQVAAS(1)PDPTT	Y(-162.8)FEADPPGQVAAS(43.72)PDPT(-43.72)T(-43.72)	2	971.909	41767000	52777000	89339000	0	0	31927000
O43663_S4	Protein regulator of cytokinesis 1	PRC1	S	1	154.12	____________MRRSEVLAEESIVCLQKAL	X;X;X;X;X;X;X;X;X;X;X;X;X;X;X;Phospho (STY);X;X;X;X;X;X;X;X;X;X;X;X;X;X;X	MRRS(1)EVLAEESIVCLQK	MRRS(66.97)EVLAEES(-66.97)IVCLQK	3	710.015	31953000	0	23265000	22173000	25124000	21641000
O43663_S513	Protein regulator of cytokinesis 1	PRC1	S	1	86.727	ANSSIRPIFGGTVYHSPVSRLPPSGSKPVAA	X;X;X;X;X;X;X;X;X;X;X;X;X;X;X;Phospho (STY);X;X;X;X;X;X;X;X;X;X;X;X;X;X;X	PIFGGTVYHS(0.79)PVS(0.21)R	PIFGGT(-40.6)VY(-45.35)HS(5.75)PVS(-5.75)R	3	532.924	18026000	8836100	14705000	0	0	8139800
O43665_S16	Regulator of G-protein signaling 10	RGS10	S	1	391.06	MFNRAVSRLSRKRPPSDIHDSDGSSSSSHQS	X;X;X;X;X;X;X;X;X;X;X;X;X;X;X;Phospho (STY);X;X;X;X;X;X;X;X;X;X;X;X;X;X;X	KRPPS(1)DIHDSDGSSSSSHQSLK	KRPPS(68.86)DIHDS(-68.86)DGS(-95.98)S(-105.68)S(-111.15)S(-114.99)S(-118.77)HQS(-137.94)LK	5	608.776	399230000	418720000	608790000	45942000	158900000	713430000
O43665_S41	Regulator of G-protein signaling 10	RGS10	S	1	94.463	SSSHQSLKSTAKWAASLENLLEDPEGVKRFR	X;X;X;X;X;X;X;X;X;X;X;X;X;X;X;Phospho (STY);X;X;X;X;X;X;X;X;X;X;X;X;X;X;X	WAAS(1)LENLLEDPEGVKR	WAAS(94.46)LENLLEDPEGVKR	3	669.658	5346100	0	8229700	4357100	4921400	0
O43683_S375	Mitotic checkpoint serine/threonine-protein kinase BUB1	BUB1	S	1	125.83	PVVPPLANAISAALVSPATSQSIAPPVPLKA	X;X;X;X;X;X;X;X;X;X;X;X;X;X;X;Phospho (STY);X;X;X;X;X;X;X;X;X;X;X;X;X;X;X	EAPPVVPPLANAISAALVS(0.962)PAT(0.017)S(0.017)QS(0.003)IAPPVPLK	EAPPVVPPLANAIS(-50.39)AALVS(17.42)PAT(-17.42)S(-17.42)QS(-25.11)IAPPVPLK	3	1094.93	2682000	0	28314000	15589000	10727000	0
O43683_S563	Mitotic checkpoint serine/threonine-protein kinase BUB1	BUB1	S	1	164.7	TGARTFGERSVSRLPSKPKEEVPHAEEFLDD	X;X;X;X;X;X;X;X;X;X;X;X;X;X;X;Phospho (STY);X;X;X;X;X;X;X;X;X;X;X;X;X;X;X	LPS(1)KPKEEVPHAEEFLDDSTVWGIR	LPS(121.25)KPKEEVPHAEEFLDDS(-121.25)T(-135.7)VWGIR	4	740.611	113010000	60123000	93793000	77016000	127840000	114850000
O43683_S596	Mitotic checkpoint serine/threonine-protein kinase BUB1	BUB1	S	1	170.89	VWGIRCNKTLAPSPKSPGDFTSAAQLASTPF	X;X;X;X;X;X;X;X;X;X;X;X;Phospho (STY);X;X;Phospho (STY);X;X;X;X;X;X;X;X;X;X;X;X;X;X;X	S(1)PGDFTSAAQLASTPFHK	S(56.67)PGDFT(-56.67)S(-77.68)AAQLAS(-127.19)T(-137.32)PFHK	2	647.963	36991000	38172000	36681000	0	14386000	46892000
O43683_S593	Mitotic checkpoint serine/threonine-protein kinase BUB1	BUB1	S	2	107	DSTVWGIRCNKTLAPSPKSPGDFTSAAQLAS	X;X;X;X;X;X;X;X;X;X;X;X;X;X;X;Phospho (STY);X;X;Phospho (STY);X;X;X;X;Phospho (STY);X;X;X;X;X;X;X	T(0.001)LAPS(0.997)PKS(0.992)PGDFT(0.009)S(0.002)AAQLASTPFHK	T(-32.16)LAPS(27.55)PKS(22.04)PGDFT(-22.04)S(-28.85)AAQLAS(-88.91)T(-88.91)PFHK	3	906.085	23419000	28232000	20619000	0	0	23946000
O43684_S211	Mitotic checkpoint protein BUB3	BUB3	S	1	52.42	LSSIEGRVAVEYLDPSPEVQKKKYAFKCHRL	X;X;X;X;X;X;X;X;X;X;X;X;X;X;X;Phospho (STY);X;X;X;X;X;X;X;X;X;X;X;X;X;X;X	VAVEYLDPS(1)PEVQK	VAVEY(-35.89)LDPS(35.89)PEVQK	2	827.392	35869000	0	0	0	0	0
O43688_S266	Lipid phosphate phosphohydrolase 2	PPAP2C	S	1	148.63	PPQHCLKEEELERKPSLSLTLTLGEADHNHY	X;X;X;X;X;X;X;X;X;X;X;X;X;X;X;Phospho (STY);X;X;X;X;X;X;X;X;X;X;X;X;X;X;X	KPS(0.992)LS(0.008)LTLTLGEADHNHYGYPHSSS	KPS(20.98)LS(-20.98)LT(-41.33)LT(-41.33)LGEADHNHY(-109.4)GY(-123.61)PHS(-136.19)S(-143.72)S(-143.62)	3	931.096	27741000	0	47731000	0	0	0
O43731_S209	ER lumen protein-retaining receptor 3	KDELR3	S	1	43.308	FFYLYVTKVLKGKKLSLPMPI__________	X;X;X;X;X;X;X;X;X;X;X;X;X;X;X;Phospho (STY);X;X;X;X;X;X;X;X;X;X;X;X;X;X;X	KLS(1)LPMPI	KLS(43.31)LPMPI	2	489.758	0	3899300	4060200	0	0	0
O43741_S184	5'-AMP-activated protein kinase subunit beta-2	PRKAB2	S	1	170.45	DSMESSETSCRDLSSSPPGPYGQEMYAFRSE	X;X;X;X;X;X;X;X;X;X;X;X;X;X;X;Phospho (STY);X;X;X;X;X;X;X;X;Oxidation (M);X;X;X;X;X;X	DLSS(0.012)S(0.988)PPGPYGQEMYAFR	DLS(-45.57)S(-19)S(19)PPGPY(-107.23)GQEMY(-139.33)AFR	2	1049.43	37805000	30321000	42608000	47373000	0	40970000
O43741_S204	5'-AMP-activated protein kinase subunit beta-2	PRKAB2	S	1	81.356	YGQEMYAFRSEERFKSPPILPPHLLQVILNK	X;X;X;X;Oxidation (M);X;X;X;X;X;X;X;X;X;X;Phospho (STY);X;X;X;X;X;X;X;X;X;X;X;X;X;X;X	FKS(1)PPILPPHLLQVILNK	FKS(81.36)PPILPPHLLQVILNK	3	712.078	0	0	2135900	1074900	958380	0
O43741_S108	5'-AMP-activated protein kinase subunit beta-2	PRKAB2	S	1	149.84	SGSFNNWSTKIPLIKSHNDFVAILDLPEGEH	X;X;X;X;X;X;X;X;X;X;X;X;X;X;X;Phospho (STY);X;X;X;X;X;X;X;X;X;X;X;X;X;X;X	IPLIKS(1)HNDFVAILDLPEGEHQYK	IPLIKS(130.63)HNDFVAILDLPEGEHQY(-130.63)K	4	714.864	26785000	50614000	49149000	18125000	31562000	0
O43752_S2	Syntaxin-6	STX6	S	1	97.456	______________MSMEDPFFVVKGEVQKA	X;X;X;X;X;X;X;X;X;X;X;X;X;X;X;Phospho (STY);Oxidation (M);X;X;X;X;X;X;X;X;X;X;X;X;X;X	S(1)MEDPFFVVK	S(96.01)MEDPFFVVK	2	668.78	14199000	16735000	12216000	0	7333600	9806900
O43765_S77	Small glutamine-rich tetratricopeptide repeat-containing protein alpha	SGTA	S	1	89.26	FEAAATGKEMPQDLRSPARTPPSEEDSAEAE	X;X;X;X;X;X;X;X;X;Oxidation (M);X;X;X;X;X;Phospho (STY);X;X;X;X;X;X;X;X;X;X;X;X;X;X;X	EMPQDLRS(1)PAR	EMPQDLRS(45.21)PAR	3	465.874	55901000	67977000	36610000	30562000	30564000	36674000
O43772_S9	Mitochondrial carnitine/acylcarnitine carrier protein	SLC25A20	S	1	54.556	_______MADQPKPISPLKNLLAGGFGGVCL	X;X;X;X;X;X;X;X;X;X;X;X;X;X;X;Phospho (STY);X;X;X;X;X;X;X;X;X;X;X;X;X;X;X	ADQPKPIS(1)PLK	ADQPKPIS(50.1)PLK	2	658.337	0	29779000	30197000	0	0	0
O43791_S6	Speckle-type POZ protein	SPOP	S	1	210.64	__________MSRVPSPPPPAEMSSGPVAES	X;X;X;X;X;X;X;X;X;X;X;X;X;X;X;Phospho (STY);X;X;X;X;X;X;Oxidation (M);X;X;X;X;X;X;X;X	VPS(1)PPPPAEMSSGPVAESWCYTQIK	VPS(138.47)PPPPAEMS(-138.47)S(-143.27)GPVAES(-177.61)WCY(-205.21)T(-199.8)QIK	2	932.42	75005000	95442000	108490000	0	82369000	77637000
O43847_S94	Nardilysin	NRD1	S	1	239.43	ARLGADESEEEGRRGSLSNAGDPEIVKSPSD	X;X;X;X;X;X;X;X;X;X;X;X;X;X;X;Phospho (STY);X;X;X;X;X;X;X;X;X;X;X;X;X;X;X	LGADESEEEGRRGS(1)LSNAGDPEIVK	LGADES(-59.77)EEEGRRGS(38.88)LS(-38.88)NAGDPEIVK	3	899.078	1534400000	1878900000	1761000000	334300000	963720000	1872100000
O43852_S44	Calumenin	CALU	S	1	88.938	HHEPQLSDKVHNDAQSFDYDHDAFLGAEEAK	X;X;X;X;X;X;X;X;X;X;X;X;X;X;X;Phospho (STY);X;X;X;X;X;X;X;X;X;X;X;X;X;X;X	VHNDAQS(1)FDYDHDAFLGAEEAK	VHNDAQS(55.18)FDY(-55.18)DHDAFLGAEEAK	3	853.687	82254000	15317000	0	0	0	0
O43896_S915	Kinesin-like protein KIF1C	KIF1C	S	1	157.91	EEAAPSDRMPSARPPSPPLSSWERVSRLMEE	X;X;X;X;X;X;X;X;Oxidation (M);X;X;X;X;X;X;Phospho (STY);X;X;X;X;X;X;X;X;X;X;X;X;X;X;X	MPSARPPS(0.999)PPLS(0.001)SWER	MPS(-68.41)ARPPS(28.89)PPLS(-28.89)S(-38.06)WER	2	937.935	66768000	85399000	61711000	68948000	53068000	72356000
O43900_S437	Prickle-like protein 3	PRICKLE3	S	1	117.29	PEEPSRFLRGAPHRHSMPELGLRSVPEPPPE	X;X;X;X;X;X;X;X;X;X;X;X;X;X;X;Phospho (STY);X;X;X;X;X;X;X;X;X;X;X;X;X;X;X	GAPHRHS(1)MPELGLR	GAPHRHS(59.73)MPELGLR	3	546.596	31566000	20585000	38910000	0	18582000	51340000
O43900_S381	Prickle-like protein 3	PRICKLE3	S	1	130.87	CSLGSEPTAPGPSRRSWSAGPVTAPLAASTA	X;X;X;X;X;X;X;X;X;X;X;X;X;X;X;Phospho (STY);X;X;X;X;X;X;X;X;X;X;X;X;X;X;X	S(0.871)WS(0.128)AGPVTAPLAASTASFSAVK	S(8.32)WS(-8.32)AGPVT(-35.05)APLAAS(-60.05)T(-59.52)AS(-64.92)FS(-64.92)AVK	2	1093.53	0	0	0	7767200	5919500	7582900
O60216_S46	Double-strand-break repair protein rad21 homolog	RAD21	S	1	74.63	HVFECNLESSVESIISPKVKMALRTSGHLLL	X;X;X;X;X;X;X;X;X;X;X;X;X;X;X;Phospho (STY);X;X;X;X;X;X;X;X;X;X;X;X;X;X;X	AHVFECNLESSVES(0.009)IIS(0.991)PK	AHVFECNLES(-41.37)S(-35.91)VES(-20.37)IIS(20.37)PK	3	742.676	19739000	3071700	9002100	6588000	5741200	9748700
O60216_S175	Double-strand-break repair protein rad21 homolog	RAD21	S	1	187.09	FGDFGMDDREIMREGSAFEDDDMLVSTTTSN	X;X;X;X;X;X;X;X;X;X;X;X;X;X;X;Phospho (STY);X;X;X;X;X;X;X;X;X;X;X;X;X;X;X	EGS(1)AFEDDDMLVSTTTSNLLLESEQSTSNLNEK	EGS(67.87)AFEDDDMLVS(-67.87)T(-67.87)T(-67.87)T(-74.75)S(-81.55)NLLLES(-151.02)EQS(-167.18)T(-173.14)S(-178.32)NLNEK	3	1228.87	10682000	13641000	18726000	0	0	0
O60229_S1773	Kalirin;Triple functional domain protein	KALRN;TRIO	S	1	87.258	PGPKRPGNTLRKWLTSPVRRLSSGKADGHVK;PGPKRSTNTLKKWLTSPVRRLNSGKADGNIK	X;X;X;X;X;X;X;X;X;X;X;X;X;X;X;Phospho (STY);X;X;X;X;X;X;X;X;X;X;X;X;X;X;X	WLT(0.035)S(0.965)PVRR	WLT(-14.38)S(14.38)PVRR	2	547.779	30854000	0	0	0	0	39354000
O60244_S1112	Mediator of RNA polymerase II transcription subunit 14	MED14	S	1	167.05	YTMVSPSGRAGNWPGSPQVSGPSPAARMPGM	X;X;X;X;X;X;X;X;X;X;X;X;X;X;X;Phospho (STY);X;X;X;X;X;X;X;X;X;X;X;Oxidation (M);X;X;Oxidation (M)	AGNWPGS(1)PQVSGPSPAAR	AGNWPGS(40.61)PQVS(-40.61)GPS(-54.68)PAAR	2	908.412	21150000	0	23704000	28425000	15489000	20851000
O60244_S1116	Mediator of RNA polymerase II transcription subunit 14	MED14	S	1	108.96	SPSGRAGNWPGSPQVSGPSPAARMPGMSPAN	X;X;X;X;X;X;X;X;X;X;X;X;X;X;X;Phospho (STY);X;X;X;X;X;X;X;Oxidation (M);X;X;Oxidation (M);X;X;X;X	AGNWPGS(0.082)PQVS(0.841)GPS(0.077)PAAR	AGNWPGS(-10.08)PQVS(10.08)GPS(-10.39)PAAR	2	908.412	0	25766000	0	0	0	0
O60244_S1061	Mediator of RNA polymerase II transcription subunit 14	MED14	S	1	61.6	NLHAASSPSGALRAPSPASFVPTPPPSSHGI	X;X;X;X;X;X;X;X;X;X;X;X;X;X;X;Phospho (STY);X;X;X;X;X;X;X;X;X;X;X;X;X;X;X	APS(0.883)PAS(0.086)FVPT(0.029)PPPS(0.001)S(0.001)HGIS(0.001)IGPGASFASPHGTLDPSSPYTMVSPSGR	APS(10.12)PAS(-10.12)FVPT(-14.91)PPPS(-28.77)S(-28.77)HGIS(-31.48)IGPGAS(-43.55)FAS(-43.55)PHGT(-50.11)LDPS(-57.81)S(-57.72)PY(-58.37)T(-57.52)MVS(-58.86)PS(-59.82)GR	4	1167.55	0	0	0	11745000	0	0
O60244_S1136	Mediator of RNA polymerase II transcription subunit 14	MED14	S	1	43.291	AARMPGMSPANPSLHSPVPDASHSPRAGTSS	X;X;X;Oxidation (M);X;X;X;X;X;X;X;X;X;X;X;Phospho (STY);X;X;X;X;X;X;X;X;X;X;X;X;X;X;X	MPGMS(0.005)PANPS(0.074)LHS(0.891)PVPDAS(0.016)HS(0.016)PR	MPGMS(-23.09)PANPS(-10.9)LHS(10.9)PVPDAS(-18.24)HS(-18.24)PR	3	822.363	8093200	0	0	0	0	0
O60244_S1142	Mediator of RNA polymerase II transcription subunit 14	MED14	S	1	146.28	MSPANPSLHSPVPDASHSPRAGTSSQTMPTN	X;X;X;X;X;X;X;X;X;X;X;X;X;X;X;Phospho (STY);X;X;X;X;X;X;X;X;X;X;X;X;X;X;X	MPGMSPANPSLHSPVPDAS(0.956)HS(0.043)PR	MPGMS(-106.48)PANPS(-78.07)LHS(-46.88)PVPDAS(13.42)HS(-13.42)PR	3	817.031	20882000	13853000	15398000	0	0	0
O60244_S986	Mediator of RNA polymerase II transcription subunit 14	MED14	S	1	92.142	QDARRRSVNEDDNPPSPIGGDMMDSLISQLQ	X;X;X;X;X;X;X;X;X;X;X;X;X;X;X;Phospho (STY);X;X;X;X;X;X;X;X;X;X;X;X;X;X;X	RS(0.001)VNEDDNPPS(0.977)PIGGDMMDS(0.021)LIS(0.001)QLQPPPQQQPFPK	RS(-31.22)VNEDDNPPS(16.72)PIGGDMMDS(-16.72)LIS(-30.01)QLQPPPQQQPFPK	3	1347.29	6638600	45818000	23080000	0	12014000	7840300
O60256_S227	Phosphoribosyl pyrophosphate synthase-associated protein 2	PRPSAP2	S	1	426.55	GEAQDAESDLVDGRHSPPMVRSVAAIHPSLE	X;X;X;X;X;X;X;X;X;X;X;X;X;X;X;Phospho (STY);X;X;Oxidation (M);X;X;X;X;X;X;X;X;X;X;X;X	LGIAVIHGEAQDAESDLVDGRHS(1)PPMVR	LGIAVIHGEAQDAES(-77.36)DLVDGRHS(77.36)PPMVR	3	763.119	4361100000	5814600000	8023100000	4402300000	3195100000	3239800000
O60264_S66	SWI/SNF-related matrix-associated actin-dependent regulator of chromatin subfamily A member 5	SMARCA5	S	1	557.92	AGPADAEMEEIFDDASPGKQKEIQEPDPTYE	X;X;X;X;X;X;X;Oxidation (M);X;X;X;X;X;X;X;Phospho (STY);X;X;X;X;X;X;X;X;X;X;X;X;X;X;X	GGPEGVAAQAVASAASAGPADAEMEEIFDDAS(1)PGKQK	GGPEGVAAQAVAS(-248.92)AAS(-189.91)AGPADAEMEEIFDDAS(189.91)PGKQK	3	903.157	370410000	451150000	576190000	224720000	106850000	72731000
O60264_S116	SWI/SNF-related matrix-associated actin-dependent regulator of chromatin subfamily A member 5	SMARCA5	S	2	287.04	LFAHFIQPAAQKTPTSPLKMKPGRPRIKKDE	X;X;X;X;X;X;X;X;X;X;X;X;Phospho (STY);X;X;Phospho (STY);X;X;X;X;X;X;X;X;X;X;X;X;X;X;X	QTELFAHFIQPAAQKT(1)PT(0.081)S(0.92)PLK	QT(-254.02)ELFAHFIQPAAQKT(36.33)PT(-10.58)S(10.58)PLK	3	871.755	88100000	104590000	0	0	0	80878000
O60266_S580	Adenylate cyclase type 3	ADCY3	S	1	67.778	RRLRLQDLADRVVDASEDEHELNQLLNEALL	X;X;X;X;X;X;X;X;X;X;X;X;X;X;X;Phospho (STY);X;X;X;X;X;X;X;X;X;X;X;X;X;X;X	VVDAS(1)EDEHELNQLLNEALLER	VVDAS(67.78)EDEHELNQLLNEALLER	3	872.744	3886800	0	0	0	0	0
O60271_S203	C-Jun-amino-terminal kinase-interacting protein 4	SPAG9	S	1	138.09	LESTAHSRIRKERPISLGIFPLPAGDGLLTP	X;X;X;X;X;X;X;X;X;X;X;X;X;X;X;Phospho (STY);X;X;X;X;X;X;X;X;X;X;X;X;X;X;X	ERPIS(1)LGIFPLPAGDGLLTPDAQK	ERPIS(38.02)LGIFPLPAGDGLLT(-38.02)PDAQK	3	862.451	24351000	17246000	0	0	0	31148000
O60271_S1238	C-Jun-amino-terminal kinase-interacting protein 4	SPAG9	S	1	45.685	RDAVKFFVAVPGQVISPQSSSSGTDLTGDKA	X;X;X;X;X;X;X;X;X;X;X;X;X;X;X;Phospho (STY);X;X;X;X;X;X;X;X;X;X;X;X;X;X;X	FFVAVPGQVIS(0.949)PQS(0.03)S(0.01)S(0.004)S(0.002)GT(0.003)DLT(0.003)GDK	FFVAVPGQVIS(15.05)PQS(-15.05)S(-19.62)S(-23.96)S(-26.05)GT(-25.78)DLT(-25.51)GDK	3	868.746	0	16797000	0	0	0	0
O60271_S183	C-Jun-amino-terminal kinase-interacting protein 4	SPAG9	S	1	225.59	HNYMEHLERTKLHQLSGSDQLESTAHSRIRK	X;X;X;X;X;X;X;X;X;X;X;X;X;X;X;Phospho (STY);X;X;X;X;X;X;X;X;X;X;X;X;X;X;X	LHQLS(0.993)GS(0.007)DQLESTAHSR	LHQLS(21.37)GS(-21.37)DQLES(-149.94)T(-148.86)AHS(-170.92)R	3	649.297	97636000	428040000	196830000	91902000	122730000	399730000
O60271_S332	C-Jun-amino-terminal kinase-interacting protein 4	SPAG9	S	1	159.11	IEVQVAQETRNVSTGSAENEEKSEVQAIIES	X;X;X;X;X;X;X;X;X;X;X;X;X;X;X;Phospho (STY);X;X;X;X;X;X;X;X;X;X;X;X;X;X;X	NVST(0.034)GS(0.962)AENEEKS(0.004)EVQAIIESTPELDMDKDLSGYK	NVS(-39.15)T(-14.53)GS(14.53)AENEEKS(-24.1)EVQAIIES(-73.69)T(-79.46)PELDMDKDLS(-126.37)GY(-151.76)K	4	974.194	73795000	79137000	97154000	115050000	0	23459000
O60271_S730	C-Jun-amino-terminal kinase-interacting protein 4	SPAG9	S	1	123.55	DVAGLDTEGSKQRSASQSSLDKLDQELKEQQ	X;X;X;X;X;X;X;X;X;X;X;X;X;X;X;Phospho (STY);X;X;X;X;X;X;X;X;X;X;X;X;X;X;X	SAS(1)QSSLDKLDQELK	S(-42.92)AS(38.47)QS(-38.47)S(-43.24)LDKLDQELK	3	576.94	0	34857000	42663000	17946000	22919000	0
O60271_S733	C-Jun-amino-terminal kinase-interacting protein 4	SPAG9	S	1	254.59	GLDTEGSKQRSASQSSLDKLDQELKEQQKEL	X;X;X;X;X;X;X;X;X;X;X;X;X;X;X;Phospho (STY);X;X;X;X;X;X;X;X;X;X;X;X;X;X;X	SASQS(0.001)S(0.999)LDKLDQELK	S(-122.19)AS(-87.69)QS(-32.08)S(32.08)LDKLDQELK	2	864.906	39076000	77482000	77440000	18161000	38853000	50462000
O60281_S2049	Zinc finger protein 292	ZNF292	S	1	283.66	SNVAVIPEKQLVEKKSPDKTESSLQVITVTS	X;X;X;X;X;X;X;X;X;X;X;X;X;X;X;Phospho (STY);X;X;X;X;X;X;X;X;X;X;X;X;X;X;X	KS(1)PDKTESSLQVITVTSEQCNTNALTNTQTK	KS(37.79)PDKT(-41.92)ES(-41.48)S(-37.79)LQVIT(-76.44)VT(-139.73)S(-147.88)EQCNT(-215.88)NALT(-253.95)NT(-261.64)QT(-263.3)K	3	1168.56	26591000	0	29118000	25994000	22876000	27423000
O60282_S935	Kinesin heavy chain isoform 5C	KIF5C	S	1	126.04	AQIAKPIRPGHYPASSPTAVHAIRGGGGSSS	X;X;X;X;X;X;X;X;X;X;X;X;X;X;X;Phospho (STY);X;X;X;X;X;X;X;X;X;X;X;X;X;X;X	PIRPGHYPAS(0.09)S(0.908)PT(0.001)AVHAIR	PIRPGHY(-60.77)PAS(-10.02)S(10.02)PT(-29)AVHAIR	4	527.52	111770000	79755000	131330000	66891000	128520000	31712000
O60287_S1143	Nucleolar pre-ribosomal-associated protein 1	URB1	S	1	192.07	LSLPETHLVTQQPTKSPGKERHLNALGKTLV	X;X;X;X;X;X;X;X;X;X;X;X;X;X;X;Phospho (STY);X;X;X;X;X;X;X;X;X;X;X;X;X;X;X	EVTLALLSLPETHLVT(0.001)QQPT(0.036)KS(0.962)PGKER	EVT(-146.73)LALLS(-91.74)LPET(-44.88)HLVT(-28.25)QQPT(-14.26)KS(14.26)PGKER	4	763.907	29798000	27948000	0	25344000	32930000	0
O60291_S515	E3 ubiquitin-protein ligase MGRN1	MGRN1	S	1	233.46	EVDESSSPQQGTRAASIENVLQDSSPEHCGR	X;X;X;X;X;X;X;X;X;X;X;X;X;X;X;Phospho (STY);X;X;X;X;X;X;X;X;X;X;X;X;X;X;X	AAS(1)IENVLQDSSPEHCGR	AAS(172.15)IENVLQDS(-172.15)S(-174.96)PEHCGR	2	1025.44	20884000	22700000	46250000	0	22944000	16756000
O60291_S524	E3 ubiquitin-protein ligase MGRN1	MGRN1	S	1	273.82	QGTRAASIENVLQDSSPEHCGRGPPADIYLP	X;X;X;X;X;X;X;X;X;X;X;X;X;X;X;Phospho (STY);X;X;X;X;X;X;X;X;X;X;X;X;X;X;X	AASIENVLQDS(0.048)S(0.952)PEHCGR	AAS(-154.29)IENVLQDS(-12.94)S(12.94)PEHCGR	3	683.961	53606000	71883000	78093000	0	0	55565000
O60291_S337	E3 ubiquitin-protein ligase MGRN1	MGRN1	S	1	173.2	ALLQIRAVRKKPGALSPVSFSPVLAQSLEHD	X;X;X;X;X;X;X;X;X;X;X;X;X;X;X;Phospho (STY);X;X;X;X;X;X;X;X;X;X;X;X;X;X;X	KKPGALS(1)PVSFSPVLAQSLEHDEHSCPFK	KKPGALS(34.57)PVS(-34.57)FS(-66.08)PVLAQS(-147.28)LEHDEHS(-162.05)CPFK	5	655.322	31968000	22618000	35507000	31852000	23646000	26915000
O60292_S1685	Signal-induced proliferation-associated 1-like protein 3	SIPA1L3	S	1	248.08	SLNDPALSPDIPPAHSPVHSHLSLERGPPTP	X;X;X;X;X;X;X;X;X;X;X;X;X;X;X;Phospho (STY);X;X;X;X;X;X;X;X;X;X;X;X;X;X;X	AVSLFSLNDPALSPDIPPAHS(0.987)PVHS(0.003)HLS(0.01)LER	AVS(-206.76)LFS(-174.56)LNDPALS(-56.69)PDIPPAHS(19.77)PVHS(-25.06)HLS(-19.77)LER	4	846.675	50385000	50184000	101460000	49326000	23882000	15513000
O60292_S1382	Signal-induced proliferation-associated 1-like protein 3	SIPA1L3	S	1	143.28	PAVAGQSKGYRPKLYSSGSSTPTGLAGGSRD	X;X;X;X;X;X;X;X;X;X;X;X;X;X;X;Phospho (STY);X;X;X;X;X;X;X;X;X;X;X;X;X;X;X	LYS(0.994)S(0.006)GSSTPTGLAGGSR	LY(-75.32)S(22.52)S(-22.52)GS(-50.51)S(-71.93)T(-83.07)PT(-101.74)GLAGGS(-125.74)R	2	839.378	10615000	8945500	10584000	0	0	14322000
O60292_S1559	Signal-induced proliferation-associated 1-like protein 3	SIPA1L3	S	1	113.66	SDESLCSGRREPSFASPAGLEPGLPSDVLFT	X;X;X;X;X;X;X;X;X;X;X;X;X;X;X;Phospho (STY);X;X;X;X;X;X;X;X;X;X;X;X;X;X;X	REPS(0.037)FAS(0.963)PAGLEPGLPSDVLFTSTCAFPSSTLPAR	REPS(-14.12)FAS(14.12)PAGLEPGLPS(-58.38)DVLFT(-82.34)S(-88.96)T(-88.68)CAFPS(-104.79)S(-104.6)T(-106.86)LPAR	3	1248.27	6379400	5897600	9013700	0	4324100	0
O60293_S655	Zinc finger C3H1 domain-containing protein	ZFC3H1	S	1	162.19	RAFKPEETSSNSDPPSPPVLNNSHPVPRSNL	X;X;X;X;X;X;X;X;X;X;X;X;X;X;X;Phospho (STY);X;X;X;X;X;X;X;X;X;X;X;X;X;X;X	AFKPEETSSNSDPPS(1)PPVLNNSHPVPR	AFKPEET(-55.21)S(-48.55)S(-49.58)NS(-42.9)DPPS(42.9)PPVLNNS(-56.16)HPVPR	3	994.133	183380000	152870000	207330000	128030000	165090000	188090000
O60293_S352	Zinc finger C3H1 domain-containing protein	ZFC3H1	S	1	128.85	SQGLQDKEQNLTRRISTSDILSEKKLGEDEE	X;X;X;X;X;X;X;X;X;X;X;X;X;X;X;Phospho (STY);X;X;X;X;X;X;X;X;X;X;X;X;X;X;X	RIS(0.912)T(0.044)S(0.044)DILSEK	RIS(13.18)T(-13.18)S(-13.18)DILS(-56.86)EK	2	664.827	38404000	31238000	65982000	35691000	31583000	30402000
O60296_S84	Trafficking kinesin-binding protein 2	TRAK2	S	1	81.119	WTQSPHQRQHASDALSPVLAEETFRYMILGT	X;X;X;X;X;X;X;X;X;X;X;X;X;X;X;Phospho (STY);X;X;X;X;X;X;X;X;X;X;X;X;X;X;X	QHAS(0.001)DALS(0.999)PVLAEETFR	QHAS(-30.34)DALS(30.34)PVLAEET(-65.88)FR	3	650.97	9792200	13231000	0	0	0	7833000
O60303_S777	Uncharacterized protein KIAA0556	KIAA0556	S	1	134.9	KDRKQGGRKPKPLWLSPEKPLAWKGRLPSDD	X;X;X;X;X;X;X;X;X;X;X;X;X;X;X;Phospho (STY);X;X;X;X;X;X;X;X;X;X;X;X;X;X;X	PLWLS(1)PEKPLAWK	PLWLS(50.16)PEKPLAWK	2	548.956	3990800	3110200	5561200	4041500	3492700	4375900
O60307_S348	Microtubule-associated serine/threonine-protein kinase 3	MAST3	S	1	44.708	VPLSHLEEEQPPAPESPESRALVGQSRRKPC	X;X;X;X;X;X;X;X;X;X;X;X;X;X;X;Phospho (STY);X;X;X;X;X;X;X;X;X;X;X;X;X;X;X	DPLEEMVPLS(0.002)HLEEEQPPAPES(0.787)PES(0.211)R	DPLEEMVPLS(-26.5)HLEEEQPPAPES(5.72)PES(-5.72)R	3	1008.12	28393000	0	27413000	0	0	41420000
O60307_S793	Microtubule-associated serine/threonine-protein kinase 3	MAST3	S	1	92.977	LNTISLDTMPKFAFSSEDEGVGPGPAGPKRP	X;X;X;X;X;X;X;X;X;X;X;X;X;X;X;Phospho (STY);X;X;X;X;X;X;X;X;X;X;X;X;X;X;X	FAFS(0.18)S(0.82)EDEGVGPGPAGPK	FAFS(-6.6)S(6.6)EDEGVGPGPAGPK	2	914.893	25985000	0	15591000	0	0	0
O60307_S774	Microtubule-associated serine/threonine-protein kinase 3	MAST3	S	1	136.26	GSSCQSSSSQPERGPSPSLLNTISLDTMPKF	X;X;X;X;X;X;X;X;X;X;X;X;X;X;X;Phospho (STY);X;X;X;X;X;X;X;X;X;X;X;X;X;X;X	GPS(0.998)PS(0.002)LLNTISLDTMPK	GPS(27.92)PS(-27.92)LLNT(-93.98)IS(-106.68)LDT(-120.08)MPK	2	925.952	7730200	7577000	0	0	9101400	9242300
O60307_S1203	Microtubule-associated serine/threonine-protein kinase 3	MAST3	S	1	58.116	PLACPPISAPPPRSPSPLPGHPPAPARSPRL	X;X;X;X;X;X;X;X;X;X;X;X;X;X;X;Phospho (STY);X;X;X;X;X;X;X;X;X;X;X;X;X;X;X	S(0.015)PS(0.985)PLPGHPPAPAR	S(-18.08)PS(18.08)PLPGHPPAPAR	2	730.856	15960000	11650000	0	0	14393000	17644000
O60318_S527	Germinal-center associated nuclear protein	MCM3AP	S	1	236.29	KPFSLKEKKPGDGEVSPSTEDAPFQHSPLGK	X;X;X;X;X;X;X;X;X;X;X;X;X;X;X;Phospho (STY);X;X;X;X;X;X;X;X;X;X;X;X;X;X;X	EKKPGDGEVS(1)PSTEDAPFQHSPLGK	EKKPGDGEVS(34.08)PS(-34.08)T(-39.76)EDAPFQHS(-75.64)PLGK	4	680.067	123010000	114000000	136170000	20619000	24667000	82443000
O60318_S430	Germinal-center associated nuclear protein	MCM3AP	S	1	287.75	RQSNRSESTDSLGGLSPSEVTAIQCKNIPDY	X;X;X;X;X;X;X;X;X;X;X;X;X;X;X;Phospho (STY);X;X;X;X;X;X;X;X;X;X;X;X;X;X;X	SESTDSLGGLS(1)PSEVTAIQCK	S(-156.21)ES(-128)T(-114.98)DS(-112.08)LGGLS(37.61)PS(-37.61)EVT(-58.73)AIQCK	2	1123.5	24413000	23833000	22711000	16020000	20312000	17785000
O60318_S557	Germinal-center associated nuclear protein	MCM3AP	S	1	96.414	KAAGRTGASSLLNKSSPVKKPSLLKAHQFEG	X;X;X;X;X;X;X;X;X;X;X;X;X;X;X;Phospho (STY);X;X;X;X;X;X;X;X;X;X;X;X;X;X;X	S(0.196)S(0.804)PVKKPSLLK	S(-6.13)S(6.13)PVKKPS(-51.14)LLK	3	421.907	182130000	133180000	0	128390000	137990000	98149000
O60320_S20	Protein FAM189A1	FAM189A1	S	1	84.368	GGPRAPRPAALPRSLSRLRECPGRSRIVLAL	X;X;X;X;X;X;X;X;X;X;X;X;X;X;X;Phospho (STY);X;X;X;X;X;X;X;X;X;X;X;X;X;X;X	SLS(1)RLR	S(-34.41)LS(34.41)RLR	2	406.213	404060000	6032500	538120000	668590000	776450000	0
O60333_S1659	Kinesin-like protein KIF1B	KIF1B	S	1	202.43	NSLDQKTPEANSRASSPCPEFEQFQIVPAVE	X;X;X;X;X;X;X;X;X;X;X;X;X;X;X;Phospho (STY);X;X;X;X;X;X;X;X;X;X;X;X;X;X;X	AS(0.019)S(0.981)PCPEFEQFQIVPAVETPYLAR	AS(-17.02)S(17.02)PCPEFEQFQIVPAVET(-191.66)PY(-198.32)LAR	2	1408.65	129970000	180640000	134520000	30478000	175720000	124210000
O60333_S1487	Kinesin-like protein KIF1B	KIF1B	S	1	152.35	VRGEENLAGWRPRGDSLILEHQWELEKLELL	X;X;X;X;X;X;X;X;X;X;X;X;X;X;X;Phospho (STY);X;X;X;X;X;X;X;X;X;X;X;X;X;X;X	GDS(1)LILEHQWELEKLELLHEVEK	GDS(152.35)LILEHQWELEKLELLHEVEK	4	717.611	16271000	0	9877000	5375300	4745900	6367300
O60333_S1057	Kinesin-like protein KIF1B	KIF1B	S	1	93.843	NQSDFSSVAMTRSGLSLEELRIVEGQGQSSE	X;X;X;X;X;X;X;X;X;X;X;X;X;X;X;Phospho (STY);X;X;X;X;X;X;X;X;X;X;X;X;X;X;X	SGLS(1)LEELR	S(-44.52)GLS(44.52)LEELR	2	542.258	32834000	37287000	44173000	0	0	31831000
O60333_S1211	Kinesin-like protein KIF1B	KIF1B	S	1	44.369	HYQQHPLHLQGQELNSPPQPCRRFFPPPMPL	X;X;X;X;X;X;X;X;X;X;X;X;X;X;X;Phospho (STY);X;X;X;X;X;X;X;X;X;X;X;X;X;X;X	T(0.001)KPIVFEVFGHY(0.001)QQHPLHLQGQELNS(0.998)PPQPCR	T(-29.32)KPIVFEVFGHY(-29.44)QQHPLHLQGQELNS(29.32)PPQPCR	5	773.179	54687000	0	0	0	43485000	55126000
O60336_S819	Mitogen-activated protein kinase-binding protein 1	MAPKBP1	S	1	95.417	PVLAKSTKKALASVPSPALPRSLSHWEMSRA	X;X;X;X;X;X;X;X;X;X;X;X;X;X;X;Phospho (STY);X;X;X;X;X;X;X;X;X;X;X;X;X;X;X	ALAS(0.01)VPS(0.99)PALPR	ALAS(-19.87)VPS(19.87)PALPR	2	629.831	5225100	0	0	0	0	0
O60336_S18	Mitogen-activated protein kinase-binding protein 1	MAPKBP1	S	1	82.803	VEGSTITSRIKNLLRSPSIKLRRSKAGNRRE	X;X;X;X;X;X;X;X;X;X;X;X;X;X;X;Phospho (STY);X;X;X;X;X;X;X;X;X;X;X;X;X;X;X	NLLRS(0.996)PS(0.004)IK	NLLRS(24.33)PS(-24.33)IK	2	554.3	32682000	39088000	35661000	21248000	18570000	49950000
O60341_S69	Lysine-specific histone demethylase 1A	KDM1A	S	1	182.63	AVGERTPRKKEPPRASPPGGLAEPPGSAGPQ	X;X;X;X;X;Phospho (STY);X;X;X;X;X;X;X;X;X;Phospho (STY);X;X;X;X;X;X;X;X;X;X;X;X;X;X;X	EPPRAS(1)PPGGLAEPPGSAGPQAGPTVVPGSATPMETGIAETPEGR	EPPRAS(76.14)PPGGLAEPPGS(-76.14)AGPQAGPT(-123.71)VVPGS(-162.98)AT(-170.14)PMET(-172.79)GIAET(-179.45)PEGR	3	1452.36	0	82167000	0	24769000	0	0
O60341_S166	Lysine-specific histone demethylase 1A	KDM1A	S	1	396.13	LPPPPPQAPPEEENESEPEEPSGVEGAAFQS	X;X;X;X;X;X;X;X;X;X;X;X;X;X;X;Phospho (STY);X;X;X;X;X;X;X;X;X;X;X;X;X;X;X	KLPPPPPQAPPEEENES(1)EPEEPSGVEGAAFQSR	KLPPPPPQAPPEEENES(175.65)EPEEPS(-175.65)GVEGAAFQS(-252.65)R	3	1202.88	278670000	269110000	245650000	0	28258000	195720000
O60343_S666	TBC1 domain family member 4	TBC1D4	S	1	138.02	KRKLNLQDGRAQGVRSPLLRQSSSEQCSNLS	X;X;X;X;X;X;X;X;X;X;X;X;X;X;X;Phospho (STY);X;X;X;X;X;X;X;X;X;X;X;X;X;X;X	AQGVRS(1)PLLR	AQGVRS(87.22)PLLR	3	392.88	158650000	290380000	325460000	286390000	226950000	243200000
O60343_S106	TBC1 domain family member 4	TBC1D4	S	1	155.1	LRCVPAPGAGASGGTSPSATQPNPAVFIFEH	X;X;X;X;X;X;X;X;X;X;X;X;X;X;X;Phospho (STY);X;X;X;X;X;X;X;X;X;X;X;X;X;X;X	CVPAPGAGASGGT(0.085)S(0.841)PS(0.07)AT(0.004)QPNPAVFIFEHK	CVPAPGAGAS(-36.37)GGT(-9.96)S(9.96)PS(-10.79)AT(-23.29)QPNPAVFIFEHK	3	1011.47	0	324060000	266540000	184540000	0	0
O60343_S370	TBC1 domain family member 4	TBC1D4	S	1	88.092	RTMLFQVGRFEINLISPDTKSVVLEKNFKDI	X;X;X;X;X;X;X;X;X;X;X;X;X;X;X;Phospho (STY);X;X;X;X;X;X;X;X;X;X;X;X;X;X;X	FEINLIS(0.926)PDT(0.074)K	FEINLIS(11)PDT(-11)K	2	678.826	11294000	0	0	0	0	0
O60343_S588	TBC1 domain family member 4	TBC1D4	S	1	42.425	NIFSRGANRMRGRLGSVDSFERSNSLASEKD	X;X;X;X;X;X;X;X;X;X;X;X;X;X;X;Phospho (STY);X;X;X;X;X;X;X;X;X;X;X;X;X;X;X	LGS(0.995)VDS(0.005)FER	LGS(23.33)VDS(-23.33)FER	2	545.234	0	0	20717000	0	20240000	0
O60343_S566	TBC1 domain family member 4	TBC1D4	S	1	170	SGRFKLDILKNKAKRSLTSSLENIFSRGANR	X;X;X;X;X;X;X;X;X;X;X;X;X;X;X;Phospho (STY);X;X;X;X;X;X;X;X;X;X;X;X;X;X;X	S(0.995)LT(0.005)SSLENIFSR	S(23.36)LT(-23.36)S(-44.65)S(-65.88)LENIFS(-121.71)R	2	717.337	5487300	9403200	8332300	0	8524300	5583400
O60343_S570	TBC1 domain family member 4	TBC1D4	S	1	183.89	KLDILKNKAKRSLTSSLENIFSRGANRMRGR	X;X;X;X;X;X;X;X;X;X;X;X;X;X;X;Phospho (STY);X;X;X;X;X;X;X;X;X;X;X;X;X;X;X	SLTS(0.011)S(0.989)LENIFSR	S(-88.08)LT(-48.84)S(-19.51)S(19.51)LENIFS(-73.38)R	2	717.337	395190000	242430000	150890000	28170000	111540000	292860000
O60343_S754	TBC1 domain family member 4	TBC1D4	S	1	174.91	ESSDGEGRKRTSSTCSNESLSVGGTSVTPRR	X;X;X;X;X;X;X;X;X;X;X;X;X;X;X;Phospho (STY);X;X;X;X;X;X;X;X;X;X;X;X;X;X;X	TSS(0.006)T(0.005)CS(0.988)NES(0.001)LSVGGTSVTPR	T(-43.6)S(-43.6)S(-21.85)T(-23.33)CS(21.85)NES(-31.58)LS(-80.6)VGGT(-106.82)S(-111.47)VT(-124.99)PR	2	1053.95	24749000	45599000	30879000	0	0	36175000
O60343_S787	TBC1 domain family member 4	TBC1D4	S	1	100.94	WRQRIFLRVASPMNKSPSAMQQQDGLDRNEL	X;X;X;X;X;X;X;X;X;X;X;X;X;X;X;Phospho (STY);X;X;X;Oxidation (M);X;X;X;X;X;X;X;X;X;X;X	VASPMNKS(0.939)PS(0.061)AMQQQDGLDR	VAS(-38.58)PMNKS(11.86)PS(-11.86)AMQQQDGLDR	3	747.333	0	14817000	0	14498000	0	0
O60353_S620	Frizzled-6	FZD6	S	1	124.82	ASTPRLREQDCGEPASPAASISRLSGEQVDG	X;X;X;X;X;X;X;X;X;X;X;X;X;X;X;Phospho (STY);X;X;X;X;X;X;X;X;X;X;X;X;X;X;X	LREQDCGEPAS(1)PAASISR	LREQDCGEPAS(49.29)PAAS(-49.29)IS(-62.08)R	2	1012.45	39208000	60774000	43873000	0	0	0
O60353_S629	Frizzled-6	FZD6	S	1	184.78	DCGEPASPAASISRLSGEQVDGKGQAGSVSE	X;X;X;X;X;X;Phospho (STY);X;X;X;X;X;X;X;X;Phospho (STY);X;X;X;X;X;X;X;X;X;X;X;X;X;X;X	LREQDCGEPASPAASIS(0.002)RLS(0.998)GEQVDGK	LREQDCGEPAS(-62.7)PAAS(-38.86)IS(-26.38)RLS(26.38)GEQVDGK	3	979.785	41037000	51176000	46215000	0	22737000	58052000
O60437_S14	Periplakin	PPL	S	1	78.744	__MNSLFRKRNKGKYSPTVQTRSISNKELSE	X;X;X;X;X;X;X;X;X;X;X;X;X;X;X;Phospho (STY);X;X;X;X;X;X;X;X;X;X;X;X;X;X;X	GKYS(0.992)PT(0.008)VQTR	GKY(-41.4)S(20.95)PT(-20.95)VQT(-35.9)R	2	608.79	133670000	31834000	183270000	64198000	118820000	169440000
O60488_S674	Long-chain-fatty-acid--CoA ligase 4	ACSL4	S	1	65.387	AMKLERFEIPIKVRLSPEPWTPETGLVTDAF	X;X;X;X;X;X;X;X;X;X;X;X;X;X;X;Phospho (STY);X;X;X;X;X;X;X;X;X;X;X;X;X;X;X	VRLS(0.999)PEPWT(0.001)PETGLVTDAFK	VRLS(30.7)PEPWT(-30.7)PET(-50.93)GLVT(-60.26)DAFK	3	775.051	0	0	10188000	0	0	0
O60493_S72	Sorting nexin-3	SNX3	S	1	135.81	LPIFKLKESTVRRRYSDFEWLRSELERESKV	X;X;X;X;X;X;X;X;X;X;X;X;X;X;X;Phospho (STY);X;X;X;X;X;X;X;X;X;X;X;X;X;X;X	RRYS(1)DFEWLR	RRY(-65.01)S(65.01)DFEWLR	3	503.233	43714000	33582000	36689000	13470000	13382000	38380000
O60499_S132	Syntaxin-10	STX10	S	1	132.99	RNNREILAGKPAAQKSPSDLLDASAVSATSR	X;X;X;X;X;X;X;X;X;X;X;X;X;X;X;Phospho (STY);X;X;X;X;X;X;X;X;X;X;X;X;X;X;X	EILAGKPAAQKS(0.977)PS(0.023)DLLDASAVSATSR	EILAGKPAAQKS(16.37)PS(-16.37)DLLDAS(-70.59)AVS(-83.7)AT(-81.87)S(-78.48)R	3	921.802	0	29953000	30419000	0	0	42834000
O60499_S2	Syntaxin-10	STX10	S	1	55.401	______________MSLEDPFFVVRGEVQKA	X;X;X;X;X;X;X;X;X;X;X;X;X;X;X;Phospho (STY);X;X;X;X;X;X;X;X;X;X;X;X;X;X;X	S(1)LEDPFFVVR	S(50.28)LEDPFFVVR	2	665.808	2677700	4571600	0	0	0	0
O60502_S364	Protein O-GlcNAcase	MGEA5	S	1	389.18	EDSTVSIQIKLENEGSDEDIETDVLYSPQMA	X;X;X;X;X;X;X;X;X;X;X;X;X;X;X;Phospho (STY);X;X;X;X;X;X;X;X;X;X;X;X;X;Oxidation (M);X	LENEGS(1)DEDIETDVLYSPQMALK	LENEGS(173.57)DEDIET(-173.57)DVLY(-316.28)S(-292.67)PQMALK	2	1338.59	144330000	315810000	102360000	0	80949000	120630000
O60504_S606	Vinexin	SORBS3	S	1	202.89	SHSRGPSHPLDLGTSSPNTSQIHWTPYRAMY	X;X;X;X;X;X;X;X;X;X;X;X;X;X;X;Phospho (STY);X;X;X;X;X;X;X;X;X;X;X;X;X;X;X	GPSHPLDLGTS(0.007)S(0.993)PNTSQIHWTPYR	GPS(-61.92)HPLDLGT(-42.15)S(-21.78)S(21.78)PNT(-48.39)S(-53.91)QIHWT(-74.78)PY(-100.07)R	4	682.818	141750000	131160000	118000000	95804000	97346000	88417000
O60504_S544	Vinexin	SORBS3	S	1	163.65	TSPRLTAAARSARHPSSPSALRSPADPIDLG	Phospho (STY);Phospho (STY);X;X;X;X;X;X;X;X;X;X;X;X;X;Phospho (STY);X;X;X;X;X;X;X;X;X;X;X;X;X;X;X	HPS(0.992)S(0.008)PSALR	HPS(20.71)S(-20.71)PS(-81.21)ALR	2	516.237	162880000	262260000	0	0	0	263920000
O60504_S545	Vinexin	SORBS3	S	1	160.33	SPRLTAAARSARHPSSPSALRSPADPIDLGG	Phospho (STY);X;X;X;X;X;X;X;X;X;X;X;X;X;X;Phospho (STY);X;X;X;X;X;X;X;X;X;X;X;X;X;X;X	HPS(0.036)S(0.964)PSALR	HPS(-14.23)S(14.23)PS(-66.49)ALR	2	516.237	0	0	281110000	67726000	107070000	0
O60504_S530	Vinexin	SORBS3	S	1	252.66	EPRLRLCDDGPQLPTSPRLTAAARSARHPSS	X;X;X;X;X;X;X;X;X;X;X;X;X;X;X;Phospho (STY);X;X;X;X;X;X;X;X;X;X;X;X;X;Phospho (STY);Phospho (STY)	LCDDGPQLPT(0.096)S(0.904)PR	LCDDGPQLPT(-9.73)S(9.73)PR	2	768.332	836840000	9916700	1145500000	114210000	210040000	824150000
O60506_S159	Heterogeneous nuclear ribonucleoprotein Q	SYNCRIP	S	1	68.634	YGGPPPDSVYSGQQPSVGTEIFVGKIPRDLF	X;X;X;X;X;X;X;X;X;X;X;X;X;X;X;Phospho (STY);X;X;X;X;X;X;X;X;X;X;X;X;X;X;X	YGGPPPDSVYS(0.001)GQQPS(0.859)VGT(0.139)EIFVGK	Y(-57.53)GGPPPDS(-43.8)VY(-39.18)S(-28.18)GQQPS(7.9)VGT(-7.9)EIFVGK	3	882.742	0	0	16652000	16912000	13646000	15075000
O60508_S43	Pre-mRNA-processing factor 17	CDC40	S	1	278.76	RCPLPAADSLMHLTKSPSSKPSLAVAVDSAP	X;X;X;X;X;X;X;X;X;X;X;X;X;X;X;Phospho (STY);X;X;X;X;X;X;X;X;X;X;X;X;X;X;X	S(0.997)PS(0.003)SKPSLAVAVDSAPEVAVK	S(25.83)PS(-25.83)S(-40.36)KPS(-106.82)LAVAVDS(-201)APEVAVK	2	1060.04	101340000	62031000	117020000	66073000	40609000	101850000
O60524_S763	Nuclear export mediator factor NEMF	NEMF	S	1	154.16	SEDEGEYEEVRKDQDSVGEMKDEGEETLNYP	X;X;X;X;X;X;X;X;X;X;X;X;X;X;X;Phospho (STY);X;X;X;X;X;X;X;X;X;X;X;X;X;X;X	KDQDS(1)VGEMKDEGEETLNYPDTTIDLSHLQPQR	KDQDS(76.21)VGEMKDEGEET(-76.21)LNY(-115.97)PDT(-120.04)T(-119.52)IDLS(-134.26)HLQPQR	4	967.936	83619000	0	64869000	0	0	0
O60524_S831	Nuclear export mediator factor NEMF	NEMF	S	1	102.07	LSAKERREMKKKKLPSDSGDLEALEGKDKEK	X;X;X;X;X;X;X;X;X;X;X;X;X;X;X;Phospho (STY);X;X;X;X;X;X;X;X;X;X;X;X;X;X;X	KLPS(0.992)DS(0.008)GDLEALEGK	KLPS(21.2)DS(-21.2)GDLEALEGK	2	819.885	66597000	60725000	0	0	0	44189000
O60524_S417	Nuclear export mediator factor NEMF	NEMF	S	1	305.56	QTNHVTMLLRNPYLLSEEEDDDVDGDVNVEK	X;X;X;X;X;X;X;X;X;X;X;X;X;X;X;Phospho (STY);X;X;X;X;X;X;X;X;X;X;X;X;X;X;X	NPYLLS(1)EEEDDDVDGDVNVEKNETEPPK	NPY(-177.27)LLS(177.27)EEEDDDVDGDVNVEKNET(-192.81)EPPK	3	1090.47	46656000	66252000	63517000	0	0	0
O60566_S670	Mitotic checkpoint serine/threonine-protein kinase BUB1 beta	BUB1B	S	1	45.334	ACGTIYSQTLSIKKLSPIIEDSREATHSSGF	X;X;X;X;X;X;X;X;X;X;X;X;X;X;X;Phospho (STY);X;X;X;X;X;X;X;X;X;X;X;X;X;X;X	KLS(1)PIIEDSR	KLS(33.07)PIIEDS(-33.07)R	2	619.313	0	0	0	15314000	0	0
O60566_S1043	Mitotic checkpoint serine/threonine-protein kinase BUB1 beta	BUB1B	S	1	76.282	QSHLNKALWKVGKLTSPGALLFQ________	X;X;X;X;X;X;X;X;X;X;X;X;X;X;X;Phospho (STY);X;X;X;X;X;X;X;X;X;X;X;X;X;X;X	LT(0.108)S(0.892)PGALLFQ	LT(-9.17)S(9.17)PGALLFQ	2	563.781	21895000	4925400	17764000	12262000	15638000	18959000
O60583_S601	Cyclin-T2	CCNT2	S	1	231.35	GSKHSADGIPPTVLRSPVGLSSDGISSSSSS	X;X;X;X;X;X;X;X;X;X;X;X;X;X;X;Phospho (STY);X;X;X;X;X;X;X;X;X;X;X;X;X;X;X	HSADGIPPTVLRS(1)PVGLSSDGISSSSSSSR	HS(-159.16)ADGIPPT(-37.51)VLRS(37.51)PVGLS(-72.13)S(-79.04)DGIS(-106)S(-104.8)S(-103.58)S(-102.34)S(-102.34)S(-103.58)S(-103.58)R	3	1007.48	140140000	156160000	126250000	121170000	145100000	177370000
O60583_S480	Cyclin-T2	CCNT2	S	1	413.56	HKQGQSQAASSSSVTSPIKMKIPIANTEKYM	X;X;X;X;X;X;X;X;X;X;X;X;X;X;X;Phospho (STY);X;X;X;X;X;X;X;X;X;X;X;X;X;X;X	QGQSQAASSSSVT(0.001)S(0.998)PIK	QGQS(-156.57)QAAS(-57.37)S(-52.53)S(-47.7)S(-38.02)VT(-28.34)S(28.34)PIK	2	871.901	530690000	475350000	398390000	76699000	210250000	492750000
O60658_S457	High affinity cAMP-specific and IBMX-insensitive 3',5'-cyclic phosphodiesterase 8A	PDE8A	S	1	77.776	NDLVGGLMSDGLRRLSGNEYVLSTKNTQMVS	X;X;X;X;X;X;X;X;X;X;X;X;X;X;X;Phospho (STY);X;X;X;X;X;X;X;X;X;X;X;X;X;X;X	RLS(1)GNEYVLSTK	RLS(38.15)GNEY(-38.15)VLS(-66.52)T(-72.78)K	2	723.853	8816800	7806500	11438000	9636900	9959600	8615400
O60664_S130	Perilipin-3	PLIN3	S	1	95.138	EKVLADTKELVSSKVSGAQEMVSSAKDTVAT	X;X;X;X;X;X;X;X;X;X;X;X;X;X;X;Phospho (STY);X;X;X;X;Oxidation (M);X;X;X;X;X;X;X;X;X;X	ELVSS(0.001)KVS(0.999)GAQEMVSSAK	ELVS(-39.11)S(-29.78)KVS(29.78)GAQEMVS(-46.81)S(-45.53)AK	2	958.955	56253000	83113000	61623000	139940000	72269000	59779000
O60664_S31	Perilipin-3	PLIN3	S	1	89.773	VEEPVQQPSVVDRVASMPLISSTCDMVSAAY	X;X;X;X;X;X;X;X;X;X;X;X;X;X;X;Phospho (STY);X;X;X;X;X;X;X;X;X;X;X;X;X;X;X	VAS(1)MPLISSTCDMVSAAYASTK	VAS(41.67)MPLIS(-42.32)S(-41.88)T(-41.67)CDMVS(-76.22)AAY(-83.94)AS(-86.46)T(-86.48)K	3	790.686	9388000	13649000	12350000	0	5434200	7469200
O60684_S6	Importin subunit alpha-7	KPNA6	S	1	168.45	__________METMASPGKDNYRMKSYKNNA	X;X;X;X;X;X;X;X;X;X;Oxidation (M);X;X;X;X;Phospho (STY);X;X;X;X;X;X;X;X;X;X;X;X;X;X;X	METMAS(1)PGKDNYR	MET(-63.8)MAS(55.75)PGKDNY(-55.75)R	2	819.32	68532000	70506000	70293000	0	28056000	106390000
O60716_S252	Catenin delta-1	CTNND1	S	1	112.28	IEERYRPSMEGYRAPSRQDVYGPQPQVRVGG	X;X;X;X;X;X;X;X;X;X;X;X;X;X;X;Phospho (STY);X;X;X;X;X;X;X;X;X;X;X;X;X;X;X	APS(1)RQDVYGPQPQVR	APS(68.39)RQDVY(-68.39)GPQPQVR	2	593.284	155100000	80539000	66448000	67817000	95274000	73631000
O60716_S346	Catenin delta-1	CTNND1	S	2	133.32	SDQYYWAPLAQHERGSLASLDSLRKGGPPPP	X;X;X;X;X;X;X;X;X;X;X;X;X;X;X;Phospho (STY);X;X;Phospho (STY);X;X;Phospho (STY);X;X;X;X;X;X;X;X;X	GS(1)LAS(0.812)LDS(0.188)LRK	GS(61.51)LAS(6.34)LDS(-6.34)LRK	2	653.794	44517000	40481000	0	0	0	0
O60716_S349	Catenin delta-1	CTNND1	S	1	251.96	YYWAPLAQHERGSLASLDSLRKGGPPPPNWR	X;X;X;X;X;X;X;X;X;X;X;X;Phospho (STY);X;X;Phospho (STY);X;X;Phospho (STY);X;X;X;X;X;X;X;X;X;X;X;X	GSLAS(1)LDSLRK	GS(-97.01)LAS(94.74)LDS(-94.74)LRK	2	613.811	1117300000	1508200000	1327000000	448280000	496710000	1367000000
O60716_S352	Catenin delta-1	CTNND1	S	2	137.95	APLAQHERGSLASLDSLRKGGPPPPNWRQPE	X;X;X;X;X;X;X;X;X;Phospho (STY);X;X;Phospho (STY);X;X;Phospho (STY);X;X;X;X;X;X;X;X;X;X;X;X;X;X;X	GSLAS(1)LDS(1)LRK	GS(-52.55)LAS(52.55)LDS(100.01)LRK	2	653.794	24886000	19839000	18316000	0	0	29268000
O60716_S230	Catenin delta-1	CTNND1	S	1	299.47	RHYEDGYPGGSDNYGSLSRVTRIEERYRPSM	X;X;X;X;X;X;X;X;X;X;X;X;X;X;X;Phospho (STY);X;X;X;X;X;X;X;X;X;X;X;X;X;X;X	HYEDGYPGGSDNYGS(0.999)LSR	HY(-231.26)EDGY(-157.44)PGGS(-37.84)DNY(-114.44)GS(33.53)LS(-33.53)R	2	1027.4	161890000	75889000	110810000	0	44658000	166720000
O60716_S320	Catenin delta-1	CTNND1	S	1	178.65	ARRTGTPSDPRRRLRSYEDMIGEEVPSDQYY	X;X;X;X;X;X;X;X;X;X;X;X;X;X;X;Phospho (STY);X;X;X;Oxidation (M);X;X;X;X;X;X;X;X;X;X;X	S(1)YEDMIGEEVPSDQYYWAPLAQHER	S(39.91)Y(-39.91)EDMIGEEVPS(-109.85)DQY(-112.54)Y(-118.57)WAPLAQHER	3	1031.77	112030000	64641000	110870000	11181000	66922000	18065000
O60716_S864	Catenin delta-1	CTNND1	S	1	112.44	FQVNLNNASRSQSSHSYDDSTLPLIDRNQKS	X;X;X;X;X;X;X;X;X;X;X;X;X;X;X;Phospho (STY);X;X;X;X;X;X;X;X;X;X;X;X;X;X;X	SQS(0.003)S(0.008)HS(0.986)YDDS(0.001)T(0.001)LPLIDR	S(-40.39)QS(-25.3)S(-20.83)HS(20.83)Y(-33.29)DDS(-30.33)T(-28.24)LPLIDR	2	1000.93	118690000	198660000	17310000	15837000	25532000	131810000
O60716_S920	Catenin delta-1	CTNND1	S	1	159.98	STPNERGDHNRTLDRSGDLGDMEPLKGTTPL	X;X;X;X;X;X;X;X;X;X;X;X;X;X;X;Phospho (STY);X;X;X;X;X;Oxidation (M);X;X;X;X;X;X;X;X;X	TLDRS(1)GDLGDMEPLK	T(-60.38)LDRS(60.38)GDLGDMEPLK	3	576.262	87633000	102200000	28983000	0	0	27321000
O60716_S268	Catenin delta-1	CTNND1	S	1	114.9	RQDVYGPQPQVRVGGSSVDLHRFHPEPYGLE	X;X;X;X;X;X;X;X;X;X;X;X;X;X;X;Phospho (STY);X;X;X;X;X;X;X;X;X;X;X;X;X;X;X	VGGS(0.972)S(0.028)VDLHR	VGGS(15.39)S(-15.39)VDLHR	2	553.753	0	180920000	154290000	0	115070000	9565600
O60749_S277	Sorting nexin-2	SNX2	S	1	200.97	LESSELPRAVNTQALSGAGILRMVNKAADAV	X;X;X;X;X;X;X;X;X;X;X;X;X;X;X;Phospho (STY);X;X;X;X;X;X;X;X;X;X;X;X;X;X;X	AVNTQALS(1)GAGILR	AVNT(-109.9)QALS(109.9)GAGILR	2	725.874	25846000	28896000	25499000	24750000	22482000	28724000
O60749_S185	Sorting nexin-2	SNX2	S	1	123.29	LSMFSKSEFSVKRRFSDFLGLHSKLASKYLH	X;X;X;X;X;X;X;X;X;X;X;X;X;X;X;Phospho (STY);X;X;X;X;X;X;X;X;X;X;X;X;X;X;X	RFS(1)DFLGLHSK	RFS(98.71)DFLGLHS(-98.71)K	2	462.89	34261000	46545000	38421000	28093000	23940000	19274000
O60762_S7	Dolichol-phosphate mannosyltransferase subunit 1	DPM1	S	1	127.36	_________MASLEVSRSPRRSRRELEVRSP	X;X;X;X;X;X;X;X;X;X;X;X;X;X;X;Phospho (STY);X;X;X;X;X;X;X;X;X;X;X;X;X;X;X	ASLEVS(0.916)RS(0.084)PRR	AS(-102.77)LEVS(10.36)RS(-10.36)PRR	3	460.565	0	401060000	520600000	334970000	350870000	236500000
O60762_S9	Dolichol-phosphate mannosyltransferase subunit 1	DPM1	S	1	317.12	_______MASLEVSRSPRRSRRELEVRSPRQ	X;X;X;X;X;X;X;X;X;X;X;X;X;X;X;Phospho (STY);X;X;X;X;X;X;X;X;X;X;X;X;X;X;X	ASLEVSRS(1)PR	AS(-257.28)LEVS(-75.77)RS(75.77)PR	2	612.293	1280600000	1317600000	1460100000	163380000	366890000	1116500000
O60784_S462	Target of Myb protein 1	TOM1	S	1	150.64	LEERAKAADRLPNLSSPSAEGPPGPPSGPAP	X;X;X;X;X;X;X;X;X;X;X;X;X;X;X;Phospho (STY);X;X;X;X;X;X;X;X;X;X;X;X;X;X;X	LPNLS(0.065)S(0.932)PS(0.002)AEGPPGPPSGPAPR	LPNLS(-11.54)S(11.54)PS(-25.73)AEGPPGPPS(-67.33)GPAPR	2	1081.52	31530000	19134000	30290000	29372000	0	29709000
O60784_S160	Target of Myb protein 1	TOM1	S	1	169.91	RRKGLEFPMTDLDMLSPIHTPQRTVFNSETQ	X;X;X;X;X;X;X;X;X;X;X;X;X;X;X;Phospho (STY);X;X;X;X;X;X;X;X;X;X;X;X;X;X;X	KGLEFPMTDLDMLS(1)PIHTPQR	KGLEFPMT(-78.79)DLDMLS(55)PIHT(-55)PQR	3	836.067	6809200	9437500	9611000	0	8000100	6302500
Q99880_S37	Histone H2B type 1-L;Histone H2B type 1-M;Histone H2B type 1-N;Histone H2B type 1-H;Histone H2B type 2-F;Histone H2B type 1-C/E/F/G/I;Histone H2B type 1-D;Histone H2B type 1-K;Histone H2B type F-S	HIST1H2BL;HIST1H2BM;HIST1H2BN;HIST1H2BH;HIST2H2BF;HIST1H2BC;HIST1H2BD;HIST1H2BK;H2BFS	S	1	207.25	AQKKDGKKRKRSRKESYSVYVYKVLKQVHPD	X;X;X;X;X;X;X;X;X;X;X;X;X;X;X;Phospho (STY);X;X;X;X;X;X;X;X;X;X;X;X;X;X;X	KES(1)YSVYVYK	KES(43.25)Y(-107.99)S(-43.25)VY(-136.32)VY(-168.68)K	2	673.307	126340000	90951000	117220000	75765000	109260000	95294000
Q99880_S92	Histone H2B type 1-L;Histone H2B type 1-M;Histone H2B type 1-N;Histone H2B type 1-H;Histone H2B type 2-F;Histone H2B type 1-C/E/F/G/I;Histone H2B type 1-D;Histone H2B type 1-K;Histone H2B type F-S;Histone H2B type 2-E;Histone H2B type 1-B;Histone H2B type 1-O;Histone H2B type 1-J	HIST1H2BL;HIST1H2BM;HIST1H2BN;HIST1H2BH;HIST2H2BF;HIST1H2BC;HIST1H2BD;HIST1H2BK;H2BFS;HIST2H2BE;HIST1H2BB;HIST1H2BO;HIST1H2BJ	S	1	108.34	EASRLAHYNKRSTITSREIQTAVRLLLPGEL	X;X;X;X;X;X;X;X;X;X;X;X;X;X;X;Phospho (STY);X;X;X;X;X;X;X;X;X;X;X;X;X;X;X	STIT(0.139)S(0.861)REIQTAVR	S(-58.26)T(-45.52)IT(-7.93)S(7.93)REIQT(-53.15)AVR	3	514.594	0	0	17780000	8452100	11053000	11288000
O60825_S466	6-phosphofructo-2-kinase/fructose-2,6-bisphosphatase 2;6-phosphofructo-2-kinase;Fructose-2,6-bisphosphatase	PFKFB2	S	1	111.73	NNFPKNQTPVRMRRNSFTPLSSSNTIRRPRN	X;X;X;X;X;X;X;X;X;X;X;X;X;X;X;Phospho (STY);X;X;X;X;X;X;X;X;X;X;X;X;X;X;X	RNS(0.998)FT(0.002)PLSSSNTIR	RNS(26.55)FT(-26.55)PLS(-61.52)S(-62.84)S(-69.63)NT(-80.38)IR	2	830.396	0	26694000	11945000	19786000	0	18337000
O60825_S483	6-phosphofructo-2-kinase/fructose-2,6-bisphosphatase 2;6-phosphofructo-2-kinase;Fructose-2,6-bisphosphatase	PFKFB2	S	2	104.67	TPLSSSNTIRRPRNYSVGSRPLKPLSPLRAQ	X;X;X;X;X;X;X;X;X;X;X;X;X;X;X;Phospho (STY);X;X;X;X;X;X;X;X;X;Phospho (STY);X;X;X;X;X	NYS(1)VGS(0.001)RPLKPLS(0.999)PLR	NY(-34.22)S(34.22)VGS(-29.14)RPLKPLS(29.14)PLR	3	648.655	17970000	24574000	33714000	0	0	0
O60825_S493	6-phosphofructo-2-kinase/fructose-2,6-bisphosphatase 2;6-phosphofructo-2-kinase;Fructose-2,6-bisphosphatase	PFKFB2	S	1	104.67	RPRNYSVGSRPLKPLSPLRAQDMQEGAD___	X;X;X;X;X;Phospho (STY);X;X;X;X;X;X;X;X;X;Phospho (STY);X;X;X;X;X;X;X;X;X;X;X;X;X;X;X	PLKPLS(1)PLR	PLKPLS(88.02)PLR	3	550.815	105990000	116380000	105560000	94978000	97177000	91026000
O60826_S336	Coiled-coil domain-containing protein 22	CCDC22	S	1	48.641	RPEQVTWAAQEQELESLREQLEGVNRSIEEV	X;X;X;X;X;X;X;X;X;X;X;X;X;X;X;Phospho (STY);X;X;X;X;X;X;X;X;X;X;X;X;X;X;X	RPEQVTWAAQEQELES(1)LREQLEGVNR	RPEQVT(-46.1)WAAQEQELES(46.1)LREQLEGVNR	4	794.635	0	0	0	0	26517000	40236000
O60828_S247	Polyglutamine-binding protein 1	PQBP1	S	1	124.06	DTTAAGPLFQQRPYPSPGAVLRANAEASRTK	X;X;X;X;X;X;X;X;X;X;X;X;X;X;X;Phospho (STY);X;X;X;X;X;X;X;X;X;X;X;X;X;X;X	PYPS(1)PGAVLR	PY(-40.13)PS(40.13)PGAVLR	2	568.779	103590000	57453000	87265000	59153000	88566000	78638000
O60832_S451	H/ACA ribonucleoprotein complex subunit 4	DKC1	S	1	136.57	QVVAEAAKTAKRKRESESESDETPPAAPQLI	X;X;X;X;X;X;X;X;X;X;X;X;X;X;X;Phospho (STY);X;X;X;X;X;X;X;X;X;X;X;X;X;X;X	KRES(0.925)ES(0.075)ESDETPPAAPQLIK	KRES(10.92)ES(-10.92)ES(-33.84)DET(-50.7)PPAAPQLIK	2	1146.54	0	0	32984000	0	0	0
O60832_S21	H/ACA ribonucleoprotein complex subunit 4	DKC1	S	1	344.72	VIILPKKHKKKKERKSLPEEDVAEIQHAEEF	X;X;X;X;X;X;X;X;X;X;X;X;X;X;X;Phospho (STY);X;X;X;X;X;X;X;X;X;X;X;X;X;X;X	S(1)LPEEDVAEIQHAEEFLIKPESK	S(217.42)LPEEDVAEIQHAEEFLIKPES(-217.42)K	3	906.769	290240000	196040000	262120000	199700000	253490000	223290000
O60841_S214	Eukaryotic translation initiation factor 5B	EIF5B	S	1	72.935	GQKKNQKNKPGPNIESGNEDDDASFKIKTVA	X;X;X;X;X;X;X;X;X;X;X;X;X;X;X;Phospho (STY);X;X;X;X;X;X;X;X;X;X;X;X;X;X;X	NKPGPNIES(1)GNEDDDASFK	NKPGPNIES(35.56)GNEDDDAS(-35.56)FK	3	705.295	19711000	0	22361000	0	0	0
O60841_S135	Eukaryotic translation initiation factor 5B	EIF5B	S	1	250.26	DSKSKKTAKPKVEMYSGSDDDDDFNKLPKKA	X;X;X;X;X;X;X;X;X;X;X;X;X;Oxidation (M);X;Phospho (STY);X;X;X;X;X;X;X;X;X;X;X;X;X;X;X	VEMYS(0.999)GS(0.001)DDDDDFNKLPK	VEMY(-84.26)S(32.07)GS(-32.07)DDDDDFNKLPK	2	1077.93	50027000	67560000	117500000	0	0	36774000
O60841_S137	Eukaryotic translation initiation factor 5B	EIF5B	S	1	108.25	KSKKTAKPKVEMYSGSDDDDDFNKLPKKAKG	X;X;X;X;X;X;X;X;X;X;X;X;X;X;X;Phospho (STY);X;X;X;X;X;X;X;X;X;X;X;X;X;X;X	VEMYS(0.034)GS(0.966)DDDDDFNKLPK	VEMY(-67.29)S(-14.52)GS(14.52)DDDDDFNKLPK	3	718.957	12129000	0	40322000	0	0	27549000
O60885_S1064	Bromodomain-containing protein 4	BRD4	S	2	187.89	HKSDPYSTGHLREAPSPLMIHSPQMSQFQSL	X;X;X;X;X;X;X;X;X;X;X;X;X;X;X;Phospho (STY);X;X;X;X;X;X;X;X;X;X;X;X;X;X;X	EAPS(1)PLMIHSPQMSQFQS(0.001)LT(0.013)HQS(0.986)PPQQNVQPK	EAPS(66)PLMIHS(-66)PQMS(-82.58)QFQS(-30.98)LT(-18.69)HQS(18.69)PPQQNVQPK	4	940.178	0	0	77855000	0	93185000	111390000
O60885_S1070	Bromodomain-containing protein 4	BRD4	S	2	193.97	STGHLREAPSPLMIHSPQMSQFQSLTHQSPP	X;X;X;X;X;X;X;X;X;X;X;X;X;X;X;Phospho (STY);X;X;X;X;X;X;X;Phospho (STY);X;Phospho (STY);X;X;Phospho (STY);X;X	EAPSPLMIHS(1)PQMS(0.001)QFQS(0.015)LT(0.031)HQS(0.953)PPQQNVQPK	EAPS(-82.62)PLMIHS(46.78)PQMS(-31.89)QFQS(-17.9)LT(-14.82)HQS(14.82)PPQQNVQPK	4	940.178	118220000	115130000	119730000	0	108930000	121530000
O60885_S1083	Bromodomain-containing protein 4	BRD4	S	1	280.89	IHSPQMSQFQSLTHQSPPQQNVQPKKQELRA	X;X;Phospho (STY);X;X;Oxidation (M);X;X;X;X;X;X;X;X;X;Phospho (STY);X;X;X;X;X;X;X;X;X;X;X;X;X;X;X	EAPSPLMIHSPQMSQFQSLT(0.002)HQS(0.998)PPQQNVQPK	EAPS(-137.83)PLMIHS(-75.08)PQMS(-55.49)QFQS(-39.74)LT(-26.75)HQS(26.75)PPQQNVQPK	3	1226.58	90877000	94862000	104750000	122570000	92113000	76711000
O60885_S1117	Bromodomain-containing protein 4	BRD4	S	1	138.06	VQPQPLVVVKEEKIHSPIIRSEPFSPSLRPE	X;X;X;X;X;X;X;X;X;X;X;X;X;X;X;Phospho (STY);X;X;X;X;X;X;X;X;Phospho (STY);X;Phospho (STY);X;X;X;X	IHS(1)PIIR	IHS(134.77)PIIR	2	458.244	206970000	184450000	190490000	124740000	127760000	135090000
O60885_S469	Bromodomain-containing protein 4	BRD4	S	1	101.62	FAKMPDEPEEPVVAVSSPAVPPPTKVVAPPS	X;X;X;X;X;X;X;X;X;X;X;X;X;X;X;Phospho (STY);X;X;X;X;X;X;X;X;X;X;X;X;X;X;X	MPDEPEEPVVAVS(0.754)S(0.246)PAVPPPTK	MPDEPEEPVVAVS(4.87)S(-4.87)PAVPPPT(-43.15)K	2	1177.06	48191000	46617000	41157000	0	0	36854000
O60885_S470	Bromodomain-containing protein 4	BRD4	S	1	101.62	AKMPDEPEEPVVAVSSPAVPPPTKVVAPPSS	X;X;X;X;X;X;X;X;X;X;X;X;X;X;X;Phospho (STY);X;X;X;X;X;X;X;X;X;X;X;X;X;X;X	MPDEPEEPVVAVS(0.07)S(0.93)PAVPPPTK	MPDEPEEPVVAVS(-11.2)S(11.2)PAVPPPT(-48.96)K	3	785.039	144980000	135820000	162340000	0	0	0
O60885_S1126	Bromodomain-containing protein 4	BRD4	S	1	121.47	KEEKIHSPIIRSEPFSPSLRPEPPKHPESIK	X;X;X;X;X;X;Phospho (STY);X;X;X;X;X;X;X;X;Phospho (STY);X;X;X;X;X;X;X;X;X;X;X;X;X;X;X	SEPFS(0.996)PS(0.004)LRPEPPKHPESIK	S(-77.87)EPFS(24.21)PS(-24.21)LRPEPPKHPES(-76.45)IK	3	780.386	811300000	607730000	621880000	684230000	715210000	628710000
O60934_S432	Nibrin	NBN	S	1	231.39	VSNTLAKMRIPNYQLSPTKLPSINKSKDRAS	X;X;X;X;X;X;X;X;X;X;X;X;X;X;X;Phospho (STY);X;X;X;X;X;X;X;X;X;X;X;X;X;X;X	IPNYQLS(0.996)PT(0.004)K	IPNY(-74.25)QLS(23.9)PT(-23.9)K	2	620.802	112990000	104190000	98396000	76754000	81170000	69860000
O75044_S994	SLIT-ROBO Rho GTPase-activating protein 2	SRGAP2	S	1	131.23	PLKTSPVVAPTSEPSSPLHTQLLKDPEPAFQ	X;X;X;X;X;X;X;X;X;X;X;X;X;X;X;Phospho (STY);X;X;X;X;X;X;X;X;X;X;X;X;X;X;X	TSPVVAPTS(0.001)EPS(0.112)S(0.846)PLHT(0.041)QLLK	T(-73.86)S(-70.98)PVVAPT(-33.49)S(-29.6)EPS(-8.79)S(8.79)PLHT(-13.1)QLLK	3	757.054	28474000	0	17918000	0	0	39738000
O75044_S427	SLIT-ROBO Rho GTPase-activating protein 2;SLIT-ROBO Rho GTPase-activating protein 2B;SLIT-ROBO Rho GTPase-activating protein 2C	SRGAP2;SRGAP2B;SRGAP2C	S	1	66.673	CFQYSNSMESVKSTVSETFMSKPSIAKRRAN	X;X;X;X;X;X;X;X;X;X;X;X;X;X;X;Phospho (STY);X;X;X;Oxidation (M);X;X;X;X;X;X;X;X;X;X;X	S(0.008)T(0.016)VS(0.946)ET(0.028)FMS(0.001)KPS(0.001)IAK	S(-20.81)T(-17.77)VS(15.23)ET(-15.23)FMS(-28.12)KPS(-29.6)IAK	2	846.899	14970000	12613000	16316000	0	20003000	17114000
O75052_S371	Carboxyl-terminal PDZ ligand of neuronal nitric oxide synthase protein	NOS1AP	S	1	87.509	VQELELKLSGQNAMGSQDSLLEITFRSGALP	X;X;X;X;X;X;X;X;X;X;X;X;X;X;X;Phospho (STY);X;X;X;X;X;X;X;X;X;X;X;X;X;X;X	LS(0.001)GQNAMGS(0.927)QDS(0.072)LLEITFR	LS(-29.05)GQNAMGS(11.09)QDS(-11.09)LLEIT(-66.49)FR	3	716.333	3755800	7938700	0	0	0	0
O75052_S266	Carboxyl-terminal PDZ ligand of neuronal nitric oxide synthase protein	NOS1AP	S	1	59.574	TGSKVSHPQEPMLTASPRMLLPSSSSKPPGL	X;X;X;X;X;X;X;X;X;X;X;Oxidation (M);X;X;X;Phospho (STY);X;X;X;X;X;X;X;X;X;X;X;X;X;X;X	VSHPQEPMLT(0.031)AS(0.969)PR	VS(-42.46)HPQEPMLT(-14.98)AS(14.98)PR	3	549.252	38279000	39523000	30496000	0	0	0
O75054_S1177	Immunoglobulin superfamily member 3	IGSF3	S	1	117.03	NGVPLLWIKEPHLNYSPTCLEPPVLSIHPGA	X;X;X;X;X;X;X;X;X;X;X;X;X;X;X;Phospho (STY);X;X;X;X;X;X;X;X;X;X;X;X;X;X;X	EPHLNYS(0.959)PT(0.041)CLEPPVLSIHPGAID	EPHLNY(-44.86)S(13.7)PT(-13.7)CLEPPVLS(-102.46)IHPGAID	3	912.763	246640000	223790000	246040000	143150000	235070000	227670000
O75061_S709	Putative tyrosine-protein phosphatase auxilin	DNAJC6	S	1	260.66	PTTPTGLGGGFPPLSSPQKASPQPMGGGWQQ	X;X;X;X;X;X;X;X;X;X;X;X;X;X;X;Phospho (STY);X;X;X;X;X;X;X;X;X;X;X;X;X;X;X	SAATSPTGSSHGTPTHQSKPQTLDPFADLGTLGSSSFASKPTTPTGLGGGFPPLS(0.149)S(0.851)PQK	S(-177.41)AAT(-177.41)S(-177.41)PT(-177.41)GS(-177.41)S(-177.46)HGT(-177.46)PT(-177.5)HQS(-176.57)KPQT(-174.03)LDPFADLGT(-161.49)LGS(-139.52)S(-129.21)S(-129.63)FAS(-103.53)KPT(-77.87)T(-77.87)PT(-56.63)GLGGGFPPLS(-7.56)S(7.56)PQK	5	1172.57	18007000	0	0	0	0	16280000
O75113_S300	NEDD4-binding protein 1	N4BP1	S	1	278.66	RRFSDSEERHTKKQFSLENVQEGEILHDAKT	X;X;X;X;X;X;X;X;X;X;X;X;X;X;X;Phospho (STY);X;X;X;X;X;X;X;X;X;X;X;X;X;X;X	KQFS(1)LENVQEGEILHDAK	KQFS(258.87)LENVQEGEILHDAK	3	722.347	254850000	367230000	279640000	83291000	87769000	60360000
O75122_S1012	CLIP-associating protein 2	CLASP2	S	1	127.38	ALDNKASLLHSMPTHSSPRSRDYNPYNYSDS	X;X;X;X;X;X;X;X;X;X;X;Oxidation (M);X;X;X;Phospho (STY);X;X;X;X;X;X;X;X;X;X;X;X;X;X;X	ASLLHSMPT(0.004)HS(0.764)S(0.232)PR	AS(-69.99)LLHS(-51.38)MPT(-22.81)HS(5.18)S(-5.18)PR	3	534.248	40362000	0	89361000	0	0	0
O75122_S955	CLIP-associating protein 2	CLASP2	S	1	102.5	SLRGVTEAIQNFSFRSQEDMNEPLKRDSKKD	X;X;X;X;X;X;X;X;X;X;X;X;X;X;X;Phospho (STY);X;X;X;X;X;X;X;X;X;X;X;X;X;X;X	GVTEAIQNFS(0.008)FRS(0.992)QEDMNEPLKR	GVT(-92.65)EAIQNFS(-21.1)FRS(21.1)QEDMNEPLKR	4	694.824	21469000	17547000	12997000	0	0	0
O75122_S529	CLIP-associating protein 2	CLASP2	S	1	90.706	ARSSRIPRPSVSQGCSREASRESSRDTSPVR	X;X;X;X;X;X;X;X;X;X;X;X;X;X;X;Phospho (STY);X;X;X;X;X;X;X;X;X;X;X;X;X;X;X	IPRPSVSQGCS(1)R	IPRPS(-56.98)VS(-33.45)QGCS(33.45)R	3	475.222	36852000	22359000	29162000	69492000	0	47455000
O75122_S327	CLIP-associating protein 2	CLASP2	S	1	259.02	GSVASLPQSDRSSSSSQESLNRPFSSKWSTA	X;X;X;X;X;X;X;X;X;X;X;X;X;X;X;Phospho (STY);X;X;X;X;X;X;X;X;X;X;X;X;X;X;X	SSS(0.001)S(0.064)S(0.936)QESLNRPFSSK	S(-81.4)S(-67.84)S(-30.47)S(-11.68)S(11.68)QES(-102.61)LNRPFS(-173.6)S(-184.24)K	2	904.397	29632000	67681000	43434000	0	0	32696000
O75122_S596	CLIP-associating protein 2	CLASP2	S	1	120.82	RLSSSVSAMRVLNTGSDVEEAVADALKKPAR	X;X;X;X;X;X;X;X;X;X;X;X;X;X;X;Phospho (STY);X;X;X;X;X;X;X;X;X;X;X;X;X;X;X	VLNT(0.002)GS(0.998)DVEEAVADALK	VLNT(-26.41)GS(26.41)DVEEAVADALK	2	905.927	4925200	0	5438200	0	10387000	4590900
O75128_S815	Protein cordon-bleu	COBL	S	1	136.26	TQNPESRLQADPKPISPQQKSAHHEGRNPLG	X;X;X;X;X;X;X;X;X;X;X;X;X;X;X;Phospho (STY);X;X;X;X;X;X;X;X;X;X;X;X;X;X;X	LQADPKPIS(1)PQQK	LQADPKPIS(127.18)PQQK	2	765.39	44082000	47206000	39879000	7400600	18215000	48151000
O75131_S14	Copine-3	CPNE3	S	1	121.47	__MAAQCVTKVALNVSCANLLDKDIGSKSDP	X;X;X;X;X;X;X;X;X;X;X;X;X;X;X;Phospho (STY);X;X;X;X;X;X;X;X;X;X;X;X;X;X;X	VALNVS(1)CANLLDKDIGSK	VALNVS(56.94)CANLLDKDIGS(-56.94)K	3	666.331	20658000	17860000	18560000	0	0	23242000
O75132_S1053	Zinc finger BED domain-containing protein 4	ZBED4	S	1	284.37	STSEDVAASHRCDAGSPSKDSAAEENLWSLV	X;X;X;X;X;X;X;X;X;X;X;X;X;X;X;Phospho (STY);X;X;X;X;X;X;X;X;X;X;X;X;X;X;X	CDAGS(0.998)PS(0.002)KDSAAEENLWSLVAK	CDAGS(26.54)PS(-26.54)KDS(-67.19)AAEENLWS(-247.23)LVAK	3	805.689	104330000	75868000	90854000	90768000	67804000	58736000
O75140_S579	DEP domain-containing protein 5	DEPDC5	S	1	183.99	PPQRDSSAPGRFHVGSAESMLHVRPGGYTPQ	X;X;X;X;X;X;X;X;X;X;X;X;X;X;X;Phospho (STY);X;X;X;X;X;X;X;X;X;X;X;X;X;X;X	FHVGS(1)AESMLHVRPGGYTPQR	FHVGS(39.41)AES(-39.41)MLHVRPGGY(-120.91)T(-90.41)PQR	4	602.285	35912000	29373000	24901000	24372000	31667000	20454000
O75143_S361	Autophagy-related protein 13	ATG13	S	1	58.071	SEDTETVSNSSEGRASPHDVLETIFVRKVGA	X;X;X;X;X;X;X;X;X;X;X;X;X;X;X;Phospho (STY);X;X;X;X;X;X;X;X;X;X;X;X;X;X;X	AS(1)PHDVLETIFVR	AS(55.56)PHDVLET(-55.56)IFVR	2	782.382	8386000	6712300	0	0	7330800	5592600
O75145_S683	Liprin-alpha-3	PPFIA3	S	1	64.82	SPPSSGHSTPRLAPPSPAREGTDKANHVPKE	Phospho (STY);X;X;X;X;X;X;X;X;X;X;X;X;X;X;Phospho (STY);X;X;X;X;X;X;X;X;X;X;X;X;X;X;X	LAPPS(1)PAR	LAPPS(64.82)PAR	2	444.721	42793000	50622000	41575000	0	0	34967000
O75145_S1164	Liprin-alpha-3	PPFIA3	S	1	118.48	MLPPNFRSAAAGALGSPGLPLRKLQPEGQTS	X;X;X;X;X;X;X;X;X;X;X;X;X;X;X;Phospho (STY);X;X;X;X;X;X;X;X;X;X;X;X;X;X;X	SAAAGALGS(1)PGLPLRK	S(-93.11)AAAGALGS(93.11)PGLPLRK	2	515.943	55525000	44046000	59959000	28884000	38662000	54689000
O75145_S1127	Liprin-alpha-3	PPFIA3	S	1	66.56	TDRRLDEDSAKSFSRSPSWRKMFREKDLRGV	X;X;X;X;X;X;X;X;X;X;X;X;X;X;X;Phospho (STY);X;X;X;X;X;X;X;X;X;X;X;X;X;X;X	SFS(0.101)RS(0.843)PS(0.056)WR	S(-42.09)FS(-9.21)RS(9.21)PS(-11.78)WR	2	595.261	16816000	0	10055000	0	0	0
O75145_S508	Liprin-alpha-3	PPFIA3	S	1	71.555	EIDQLRGRPPSSYSRSLPGSALELRYSQAPT	X;X;X;X;X;X;X;X;X;X;X;X;X;X;X;Phospho (STY);X;X;X;X;X;X;X;X;X;X;X;X;X;X;X	S(1)LPGSALELR	S(49.32)LPGS(-49.32)ALELR	2	561.781	6379100	8290100	9333600	9343900	8958400	7648300
O75146_S1017	Huntingtin-interacting protein 1-related protein	HIP1R	S	1	70.062	GELRKQHYVLAGASGSPGEEVAIRPSTAPRS	X;X;X;X;X;X;X;X;X;X;X;X;X;X;X;Phospho (STY);X;X;X;X;X;X;X;X;X;X;X;X;X;X;X	KQHYVLAGAS(0.06)GS(0.92)PGEEVAIRPS(0.01)T(0.01)APR	KQHY(-49.38)VLAGAS(-11.86)GS(11.86)PGEEVAIRPS(-19.74)T(-19.74)APR	4	690.347	13150000	12159000	12328000	0	0	0
O75151_S853	Lysine-specific demethylase PHF2	PHF2	S	1	209.72	GKSAGKRLLKRAAKNSVDLDDYEEEQDHLDA	X;X;X;X;X;X;X;X;X;X;X;X;X;X;X;Phospho (STY);X;X;X;X;X;X;X;X;X;X;X;X;X;X;X	AAKNS(1)VDLDDYEEEQDHLDACFK	AAKNS(111.42)VDLDDY(-111.42)EEEQDHLDACFK	3	931.385	28079000	34407000	43940000	0	0	23752000
O75151_S882	Lysine-specific demethylase PHF2	PHF2	S	1	165.1	DACFKDSDYVYPSLESDEDNPIFKSRSKKRK	X;X;X;X;X;X;X;X;X;X;X;X;X;X;X;Phospho (STY);X;X;X;X;X;X;X;X;X;X;X;X;X;X;X	DSDYVYPSLES(1)DEDNPIFK	DS(-139.95)DY(-126.28)VY(-102.34)PS(-54.72)LES(54.72)DEDNPIFK	3	771.654	16013000	27731000	14198000	0	10920000	8465400
O75151_S539	Lysine-specific demethylase PHF2	PHF2	S	1	245.66	KDGGKKKGKKSRESASPTIPNLDLLEAHTKE	X;X;X;X;X;X;X;X;X;X;X;X;X;X;X;Phospho (STY);X;X;X;X;X;X;X;X;X;X;X;X;X;X;X	ESAS(1)PTIPNLDLLEAHTK	ES(-35.23)AS(35.23)PT(-38.23)IPNLDLLEAHT(-193.5)K	3	672.661	486400000	429750000	464590000	470880000	394830000	464410000
O75152_S758	Zinc finger CCCH domain-containing protein 11A	ZC3H11A	S	1	212.66	SGPSSSQMSMKTRRLSSASTGKPPLSVEDDF	X;X;X;X;X;X;X;Oxidation (M);X;X;X;X;X;X;X;Phospho (STY);X;X;Phospho (STY);X;X;X;X;X;X;X;X;X;X;X;X	RLS(0.981)S(0.019)ASTGKPPLSVEDDFEK	RLS(17.08)S(-17.08)AS(-45.11)T(-61.61)GKPPLS(-140.16)VEDDFEK	3	748.358	86953000	877300000	822030000	603770000	702690000	687430000
O75152_S761	Zinc finger CCCH domain-containing protein 11A	ZC3H11A	S	2	108.09	SSSQMSMKTRRLSSASTGKPPLSVEDDFEKL	X;X;X;X;Oxidation (M);X;X;X;X;X;X;X;Phospho (STY);X;X;Phospho (STY);X;X;X;X;X;X;X;X;X;X;X;X;X;X;X	RLS(0.906)S(0.109)AS(0.881)T(0.103)GKPPLSVEDDFEK	RLS(9.85)S(-9.85)AS(9.36)T(-9.36)GKPPLS(-59.43)VEDDFEK	3	775.013	66762000	70413000	87582000	0	0	54552000
O75152_S108	Zinc finger CCCH domain-containing protein 11A	ZC3H11A	S	1	126.16	LFLPPSKTVLPTVPESPEEEVKASQLSVQQN	X;X;X;X;X;X;X;X;X;X;X;X;X;X;X;Phospho (STY);X;X;X;X;X;X;X;X;X;X;X;X;X;X;X	TVLPTVPES(1)PEEEVK	T(-93.91)VLPT(-37.45)VPES(37.45)PEEEVK	2	867.416	62602000	71208000	63461000	0	16213000	41399000
O75161_S142	Nephrocystin-4	NPHP4	S	1	107.57	SCGFGILRIFSNQPDSPISASQDKRLRLYHG	X;X;X;X;X;X;X;X;X;X;X;X;X;X;X;Phospho (STY);X;X;X;X;X;X;X;X;X;X;X;X;X;X;X	IFSNQPDS(0.977)PIS(0.02)AS(0.002)QDKR	IFS(-53.12)NQPDS(16.81)PIS(-16.81)AS(-26.35)QDKR	3	657.305	47540000	0	0	0	0	0
O75161_S478	Nephrocystin-4	NPHP4	S	1	160.8	SGPKVERRPSRKPPTSPSSPPAPVPRVLAAP	X;X;X;X;X;X;X;X;X;X;X;X;X;X;X;Phospho (STY);X;X;X;X;X;X;X;X;X;X;X;X;X;X;X	KPPT(0.009)S(0.857)PS(0.117)S(0.017)PPAPVPR	KPPT(-19.58)S(8.65)PS(-8.65)S(-17.07)PPAPVPR	2	797.903	0	54904000	0	52360000	44223000	0
O75167_S522	Phosphatase and actin regulator 2	PHACTR2	S	1	124.2	QEIRQQIGTKLVRRLSQRPTTEELEQRNILK	X;X;X;X;X;X;X;X;X;X;X;X;X;X;X;Phospho (STY);X;X;X;X;X;X;X;X;X;X;X;X;X;X;X	RLS(1)QRPTTEELEQR	RLS(50.46)QRPT(-50.46)T(-55.27)EELEQR	3	608.298	45784000	53946000	46270000	14213000	49634000	86303000
O75170_S289	Serine/threonine-protein phosphatase 6 regulatory subunit 2	PPP6R2	S	1	112.34	TLLETRRVGTEGLVDSFSQGLERSYAVSSSV	X;X;X;X;X;X;X;X;X;X;X;X;X;X;X;Phospho (STY);X;X;X;X;X;X;X;X;X;X;X;X;X;X;X	RVGTEGLVDS(0.997)FS(0.003)QGLER	RVGT(-52.41)EGLVDS(25.68)FS(-25.68)QGLER	3	643.974	12692000	17853000	0	0	0	7272700
O75179_S2401	Ankyrin repeat domain-containing protein 17	ANKRD17	S	1	145.33	NDSSAQSVSSGVRAPSPAPSSVPLGSEKPSN	X;X;X;X;X;X;X;X;X;X;X;X;X;X;X;Phospho (STY);X;X;X;X;X;X;X;X;X;X;X;X;X;X;X	APS(1)PAPSSVPLGSEKPSNVSQDR	APS(40.45)PAPS(-40.45)S(-50.9)VPLGS(-66.7)EKPS(-79.49)NVS(-79.02)QDR	3	796.379	79133000	124660000	97200000	54414000	392840000	129340000
O75179_S1940	Ankyrin repeat domain-containing protein 17	ANKRD17	S	1	110.38	GPFPVRPLSPARATNSPKPHMVPRHSNQNSS	X;X;X;X;X;X;X;X;X;X;X;X;X;X;X;Phospho (STY);X;X;X;X;Oxidation (M);X;X;X;X;X;X;X;X;X;X	ATNS(1)PKPHMVPR	AT(-35.03)NS(35.03)PKPHMVPR	3	472.227	44406000	53338000	80280000	21302000	68940000	54496000
O75179_S19	Ankyrin repeat domain-containing protein 17	ANKRD17	S	1	150.19	ATVPVAAATAAEGEGSPPAVAAVAGPPAAAE	X;X;X;X;X;X;X;X;X;X;X;X;X;X;X;Phospho (STY);X;X;X;X;X;X;X;X;X;X;X;X;X;X;X	AT(0.002)VPVAAAT(0.014)AAEGEGS(0.984)PPAVAAVAGPPAAAEVGGGVGGSSR	AT(-27.14)VPVAAAT(-18.55)AAEGEGS(18.55)PPAVAAVAGPPAAAEVGGGVGGS(-130.79)S(-130.47)R	3	1188.92	79293000	73280000	0	0	57305000	68933000
O75179_S2045	Ankyrin repeat domain-containing protein 17	ANKRD17	S	1	419.43	PMPTAKEHYPVSSPSSPSPPAQPGGVSRNSP	X;X;X;X;X;X;X;X;X;X;X;X;X;X;X;Phospho (STY);X;X;X;X;X;X;X;X;X;X;X;X;X;X;X	EHYPVSSPS(0.001)S(0.999)PSPPAQPGGVSR	EHY(-249.93)PVS(-81.04)S(-47.36)PS(-30.42)S(30.42)PS(-34.46)PPAQPGGVS(-137.25)R	2	1150.52	373350000	284130000	314580000	282230000	336240000	292740000
O75179_S1709	Ankyrin repeat domain-containing protein 17	ANKRD17	S	1	98.943	GPSPLSSPNGKLTVASPKRGQKREEGWKEVV	X;X;X;X;X;X;X;X;X;X;X;X;X;X;X;Phospho (STY);X;X;X;X;X;X;X;X;X;X;X;X;X;X;X	LTVAS(1)PKR	LT(-52.69)VAS(52.69)PKR	2	476.255	51744000	41991000	65340000	21828000	25864000	70000000
O75179_S1457	Ankyrin repeat domain-containing protein 17	ANKRD17	S	1	102.38	VQAKDRQAAEANKNASILLEELDLEKLREES	X;X;X;X;X;X;X;X;X;X;X;X;X;X;X;Phospho (STY);X;X;X;X;X;X;X;X;X;X;X;X;X;X;X	NAS(1)ILLEELDLEK	NAS(102.38)ILLEELDLEK	2	783.887	2568200	0	0	0	3962100	0
O75179_S2081	Ankyrin repeat domain-containing protein 17	ANKRD17	S	1	299.62	ASPNKVASSSEQEAGSPPVVETTNTRPPNSS	X;X;X;X;X;X;X;X;X;X;X;X;X;X;X;Phospho (STY);X;X;X;X;X;X;X;X;X;X;X;X;X;X;X	VASSSEQEAGS(1)PPVVETTNTRPPNSSSSSGSSSAHSNQQQPPGSVSQEPRPPLQQSQVPPPEVR	VAS(-105.09)S(-105.09)S(-105.09)EQEAGS(77.83)PPVVET(-77.83)T(-82.87)NT(-100.34)RPPNS(-123.51)S(-123.51)S(-129.09)S(-129.09)S(-129.09)GS(-134.6)S(-134.6)S(-134.6)AHS(-145.44)NQQQPPGS(-191.7)VS(-196.25)QEPRPPLQQS(-212.91)QVPPPEVR	5	1334.43	340200000	291500000	363190000	325020000	261880000	307240000
O75182_S122	Paired amphipathic helix protein Sin3b	SIN3B	S	1	69.782	GYRIDIPKNGKLNIQSPLTSQENSHNHGDGA	X;X;X;X;X;X;X;X;X;X;X;X;X;X;X;Phospho (STY);X;X;X;X;X;X;X;X;X;X;X;X;X;X;X	LNIQS(0.991)PLT(0.007)S(0.002)QENSHNHGDGAEDFK	LNIQS(21.33)PLT(-21.33)S(-27.91)QENS(-41.58)HNHGDGAEDFK	4	680.3	0	17968000	0	0	17698000	17140000
O75362_S593	Zinc finger protein 217	ZNF217	S	1	110.68	EMPSVFQNVLGSAVLSPAHKDTQDFHKNAAD	X;X;X;X;X;X;X;X;X;X;X;X;X;X;X;Phospho (STY);X;X;X;X;X;X;X;X;X;X;X;X;X;X;X	EMPSVFQNVLGSAVLS(1)PAHK	EMPS(-91.57)VFQNVLGS(-39.63)AVLS(39.63)PAHK	3	731.025	8035200	7787500	8219400	4812400	7049600	20049000
O75367_S173	Core histone macro-H2A.1	H2AFY	S	1	184.78	SKKKQGEVSKAASADSTTEGTPADGFTVLST	X;X;X;X;X;X;X;X;X;X;X;X;X;X;X;Phospho (STY);X;X;X;X;X;X;X;X;X;X;X;X;X;X;X	AAS(0.005)ADS(0.993)T(0.003)TEGTPADGFTVLSTK	AAS(-23.27)ADS(23.27)T(-25.72)T(-52.63)EGT(-113.63)PADGFT(-150.63)VLS(-163.3)T(-167.74)K	2	1103.99	0	0	0	0	0	20414000
O75369_S2107	Filamin-B	FLNB	S	1	209.66	EGRVKESITRTSRAPSVATVGSICDLNLKIP	X;X;X;X;X;X;X;X;X;X;X;X;X;X;X;Phospho (STY);X;X;X;X;X;X;X;X;X;X;X;X;X;X;X	APS(1)VATVGSICDLNLK	APS(76.1)VAT(-76.1)VGS(-148.27)ICDLNLK	2	862.918	34250000	47746000	58001000	30100000	32633000	62480000
O75369_S983	Filamin-B	FLNB	S	1	134.08	TRGAGGQGKLDVTILSPSRKVVPCLVTPVTG	X;X;X;X;X;X;X;X;X;X;X;X;X;X;X;Phospho (STY);X;X;X;X;X;X;X;X;X;X;X;X;X;X;X	LDVTILS(0.905)PS(0.095)R	LDVT(-41.94)ILS(9.81)PS(-9.81)R	2	590.802	32714000	18713000	24921000	24454000	24626000	35614000
O75369_S2478	Filamin-B	FLNB	S	1	245.41	VGSPFKAKVTGQRLVSPGSANETSSILVESV	X;X;X;X;X;X;X;X;X;X;X;X;X;X;X;Phospho (STY);X;X;X;X;X;X;X;X;X;X;X;X;X;X;X	LVS(1)PGSANETSSILVESVTR	LVS(72.27)PGS(-72.27)ANET(-153.45)S(-165.78)S(-171.36)ILVES(-224.38)VT(-229.18)R	2	1063.52	66401000	100730000	76527000	23836000	84501000	71684000
O75369_S1505	Filamin-B	FLNB	S	1	124.81	PYMVSVKYADEEIPRSPFKVKVLPTYDASKV	X;X;X;X;X;X;X;X;X;X;X;X;X;X;X;Phospho (STY);X;X;X;X;X;X;X;X;X;X;X;X;X;X;X	YADEEIPRS(1)PFK	Y(-116.59)ADEEIPRS(116.59)PFK	2	511.232	10825000	14965000	13398000	0	0	9899400
O75376_S224	Nuclear receptor corepressor 1	NCOR1	S	1	244.31	LEEEAAKPPEPEKPVSPPPVEQKHRSIVQII	X;X;X;X;X;X;X;X;X;X;X;X;X;X;X;Phospho (STY);X;X;X;X;X;X;X;X;X;X;X;X;X;X;X	QQQLEEEAAKPPEPEKPVS(1)PPPVEQK	QQQLEEEAAKPPEPEKPVS(156.51)PPPVEQK	3	997.157	58015000	60775000	70035000	18942000	67546000	59271000
O75376_S2151	Nuclear receptor corepressor 1	NCOR1	S	1	100.68	SPERSHVSSEPYEPISPPQVPVVHEKQDSLL	X;X;X;X;X;X;X;X;X;X;X;X;X;X;X;Phospho (STY);X;X;X;X;X;X;X;X;X;X;X;X;X;X;X	SHVSSEPYEPIS(1)PPQVPVVHEK	S(-80.86)HVS(-56.31)S(-56.69)EPY(-69.4)EPIS(56.31)PPQVPVVHEK	3	841.404	0	0	21196000	19548000	22341000	16791000
O75376_S2184	Nuclear receptor corepressor 1	NCOR1	S	1	160.65	SQRGAEPAEQRNDARSPGSISYLPSFFTKLE	X;X;X;X;X;X;X;X;X;X;X;X;X;X;X;Phospho (STY);X;X;X;X;X;X;X;X;X;X;X;X;X;X;X	S(1)PGSISYLPSFFTK	S(50.21)PGS(-50.21)IS(-102.33)Y(-123.22)LPS(-142.26)FFT(-154.03)K	2	805.879	7245400	7628400	0	0	5635200	0
O75376_S2102	Nuclear receptor corepressor 1	NCOR1	S	1	161.2	ALVSTPVRTKTSNRYSPESQAQSVHHQRPGS	X;X;X;X;X;X;X;X;X;X;X;X;X;X;X;Phospho (STY);X;X;X;X;X;X;X;X;X;X;X;X;X;X;X	TSNRYS(1)PESQAQSVHHQRPGSR	T(-58.16)S(-48.04)NRY(-52.23)S(48.04)PES(-56.04)QAQS(-103.99)VHHQRPGS(-121.38)R	4	648.048	0	46884000	39794000	56425000	44154000	40336000
O75379_S30	Vesicle-associated membrane protein 4	VAMP4	S	1	169.09	TGSVKSERRNLLEDDSDEEEDFFLRGPSGPR	X;X;X;X;X;X;X;X;X;X;X;X;X;X;X;Phospho (STY);X;X;X;X;X;X;X;X;X;X;X;X;X;X;X	RNLLEDDS(1)DEEEDFFLR	RNLLEDDS(95.62)DEEEDFFLR	3	741.314	3620200	17458000	5184400	0	2868300	4576200
O75381_S282	Peroxisomal membrane protein PEX14	PEX14	S	1	178.72	VSNESTSSSPGKEGHSPEGSTVTYHLLGPQE	X;X;X;X;Phospho (STY);X;X;Phospho (STY);Phospho (STY);X;X;X;X;X;X;Phospho (STY);X;X;X;X;X;X;X;X;X;X;X;X;X;X;X	EGHS(1)PEGSTVTYHLLGPQEEGEGVVDVK	EGHS(43.24)PEGS(-43.24)T(-50.5)VT(-56.02)Y(-78.45)HLLGPQEEGEGVVDVK	3	1010.8	28369000	33760000	59073000	0	0	26611000
O75381_S232	Peroxisomal membrane protein PEX14	PEX14	S	1	83.081	NSLKGLLLNRRQFPPSPSAPKIPSWQIPVKS	X;X;X;X;X;X;X;X;X;X;X;X;X;X;X;Phospho (STY);X;X;X;X;X;X;X;X;X;X;X;X;X;X;X	RQFPPS(0.988)PS(0.012)APK	RQFPPS(19.01)PS(-19.01)APK	2	646.313	80842000	49882000	62318000	52803000	80331000	52442000
O75381_S252	Peroxisomal membrane protein PEX14	PEX14	S	1	251.1	KIPSWQIPVKSPSPSSPAAVNHHSSSDISPV	X;X;X;X;X;X;X;X;X;X;X;X;X;X;X;Phospho (STY);X;X;X;X;X;X;X;X;X;X;X;X;X;X;X	SPSPS(0.083)S(0.91)PAAVNHHS(0.006)S(0.001)SDISPVSNESTSSSPGK	S(-64.96)PS(-37.16)PS(-10.42)S(10.42)PAAVNHHS(-22.04)S(-31.12)S(-34.63)DIS(-40.32)PVS(-43.46)NES(-53.43)T(-57.51)S(-57.51)S(-52.11)S(-57.51)PGK	3	1067.8	0	0	123560000	42646000	0	132680000
O75381_S275	Peroxisomal membrane protein PEX14	PEX14	S	1	259.83	SSSDISPVSNESTSSSPGKEGHSPEGSTVTY	X;X;X;X;X;X;X;X;X;X;X;X;X;X;X;Phospho (STY);X;X;X;X;X;X;Phospho (STY);X;X;X;X;X;X;X;X	SPSPSSPAAVNHHSSSDISPVSNEST(0.003)S(0.02)S(0.13)S(0.843)PGKEGHS(0.003)PEGSTVTYHLLGPQEEGEGVVDVK	S(-204.18)PS(-198.84)PS(-193.3)S(-187.57)PAAVNHHS(-177.35)S(-177.85)S(-178.35)DIS(-154.66)PVS(-102.35)NES(-39.96)T(-24.15)S(-16.15)S(-8.1)S(8.1)PGKEGHS(-24.15)PEGS(-47.77)T(-47.77)VT(-47.77)Y(-47.23)HLLGPQEEGEGVVDVK	6	1022.97	357180000	0	381180000	368220000	0	366300000
O75382_S427	Tripartite motif-containing protein 3	TRIM3	S	1	71.535	SPFRVRALRPGDLPPSPDDVKRRVKSPGGPG	X;X;X;X;X;X;X;X;X;X;X;X;X;X;X;Phospho (STY);X;X;X;X;X;X;X;X;X;X;X;X;X;X;X	ALRPGDLPPS(1)PDDVKR	ALRPGDLPPS(54.22)PDDVKR	3	604.972	23274000	0	34787000	10075000	0	14650000
O75385_S758	Serine/threonine-protein kinase ULK1	ULK1	S	1	130.95	AGGTSSPSPVVFTVGSPPSGSTPPQGPRTRM	X;X;X;X;X;X;X;X;X;X;X;X;X;X;X;Phospho (STY);X;X;X;X;X;X;X;X;X;X;X;X;X;X;X	AGGTSSPSPVVFT(0.001)VGS(0.994)PPS(0.002)GS(0.003)T(0.001)PPQGPR	AGGT(-107.29)S(-100.74)S(-94.24)PS(-83.29)PVVFT(-31.35)VGS(25.17)PPS(-28.14)GS(-25.17)T(-29.89)PPQGPR	3	896.76	22643000	39822000	35402000	15162000	24027000	24429000
O75385_S556	Serine/threonine-protein kinase ULK1	ULK1	S	1	100.97	PEHSPRTSGLGCRLHSAPNLSDLHVVRPKLP	X;X;X;X;X;X;X;X;X;X;X;X;X;X;X;Phospho (STY);X;X;X;X;X;X;X;X;X;X;X;X;X;X;X	LHS(1)APNLSDLHVVRPK	LHS(59.43)APNLS(-59.43)DLHVVRPK	4	466.496	43835000	45849000	48766000	38168000	51217000	47280000
O75385_S588	Serine/threonine-protein kinase ULK1	ULK1	S	1	105.96	PPTDPLGAVFSPPQASPPQPSHGLQSCRNLR	X;X;X;X;X;X;X;X;X;X;X;X;X;X;X;Phospho (STY);X;X;X;X;X;X;X;X;X;X;X;X;X;X;X	LPKPPTDPLGAVFS(0.003)PPQAS(0.994)PPQPS(0.003)HGLQSCR	LPKPPT(-61.09)DPLGAVFS(-25.49)PPQAS(25.49)PPQPS(-25.49)HGLQS(-53.38)CR	3	1115.21	8759900	3994900	22250000	0	10877000	0
O75385_S450	Serine/threonine-protein kinase ULK1	ULK1	S	1	130.07	PTQVQNYQRIERNLQSPTQFQTPRSSAIRRS	X;X;X;X;X;X;X;X;X;X;X;X;X;X;X;Phospho (STY);X;X;X;X;X;X;X;X;X;X;X;X;X;X;X	NLQS(1)PTQFQTPR	NLQS(34.45)PT(-34.45)QFQT(-63.87)PR	2	748.848	87075000	92558000	97069000	66095000	88729000	89571000
O75385_S623	Serine/threonine-protein kinase ULK1	ULK1	S	1	136.83	LPDFLQRNPLPPILGSPTKAVPSFDFPKTPS	X;X;X;X;X;X;X;X;X;X;X;X;X;X;X;Phospho (STY);X;X;X;X;X;X;X;X;X;X;X;X;Phospho (STY);X;Phospho (STY)	NPLPPILGS(0.819)PT(0.181)K	NPLPPILGS(6.55)PT(-6.55)K	2	657.347	76446000	34288000	94361000	14828000	76947000	37627000
O75385_S469	Serine/threonine-protein kinase ULK1	ULK1	S	1	105.13	FQTPRSSAIRRSGSTSPLGFARASPSPPAHA	X;X;X;X;X;X;X;X;X;X;X;X;X;X;X;Phospho (STY);X;X;X;X;X;X;X;X;X;X;X;X;X;X;X	SGST(0.077)S(0.923)PLGFAR	S(-49)GS(-34.93)T(-10.8)S(10.8)PLGFAR	2	580.261	48226000	0	0	42363000	0	42996000
O75385_S638	Serine/threonine-protein kinase ULK1	ULK1	S	1	430.91	SPTKAVPSFDFPKTPSSQNLLALLARQGVVM	Phospho (STY);X;Phospho (STY);X;X;X;X;X;X;X;X;X;X;X;X;Phospho (STY);X;X;X;X;X;X;X;X;X;X;X;X;X;X;X	TPS(1)SQNLLALLAR	T(-82.83)PS(54.96)S(-54.96)QNLLALLAR	2	732.385	107740000	100090000	117220000	82320000	66437000	126650000
O75396_S137	Vesicle-trafficking protein SEC22b	SEC22B	S	1	176.43	TKKLYIDSCARRNLGSINTELQDVQRIMVAN	X;X;X;X;X;X;X;X;X;X;X;X;X;X;X;Phospho (STY);X;X;X;X;X;X;X;X;X;X;X;X;X;X;X	NLGS(1)INTELQDVQR	NLGS(74.71)INT(-74.71)ELQDVQR	2	833.893	34648000	96433000	45009000	0	0	98051000
O75398_S176	Deformed epidermal autoregulatory factor 1 homolog	DEAF1	S	1	102.39	TGLKGPAAPLTPGPQSPPTPLAPGQEKGGTK	X;X;X;X;X;X;X;X;X;X;X;X;X;X;X;Phospho (STY);X;X;X;X;X;X;X;X;X;X;X;X;X;X;X	GPAAPLTPGPQS(0.997)PPT(0.003)PLAPGQEK	GPAAPLT(-50.85)PGPQS(24.88)PPT(-24.88)PLAPGQEK	3	763.382	46245000	41013000	41487000	57787000	37564000	44539000
O75400_S34	Pre-mRNA-processing factor 40 homolog A	PRPF40A	S	1	117	SHPPSQGPGDGERRLSGSSLCSGSWVSADGF	X;X;X;X;X;X;X;X;X;X;X;X;X;X;X;Phospho (STY);X;X;X;X;X;X;X;X;X;X;X;X;X;X;X	RLS(0.939)GS(0.058)S(0.003)LCSGSWVSADGFLR	RLS(12.11)GS(-12.11)S(-24.83)LCS(-35.03)GS(-34.15)WVS(-49.5)ADGFLR	2	1111.51	39033000	27200000	44971000	0	27807000	0
O75410_S276	Transforming acidic coiled-coil-containing protein 1	TACC1	S	1	136.22	KASYHFSPEELDENTSPLLGDARFQKSPPDL	X;X;X;X;X;X;X;X;X;X;X;X;X;X;X;Phospho (STY);X;X;X;X;X;X;X;X;X;X;Phospho (STY);X;X;X;X	ASYHFSPEELDENT(0.025)S(0.975)PLLGDAR	AS(-116.67)Y(-116.84)HFS(-107.46)PEELDENT(-15.84)S(15.84)PLLGDAR	3	843.371	44532000	195700000	128380000	0	46265000	79262000
O75410_S287	Transforming acidic coiled-coil-containing protein 1	TACC1	S	1	86.114	DENTSPLLGDARFQKSPPDLKETPGTLSSDT	X;X;X;Phospho (STY);Phospho (STY);X;X;X;X;X;X;X;X;X;X;Phospho (STY);X;X;X;X;X;X;X;X;X;X;X;X;X;X;Phospho (STY)	FQKS(1)PPDLK	FQKS(63.47)PPDLK	2	570.278	24000000	23271000	13271000	0	0	23590000
O75410_S689	Transforming acidic coiled-coil-containing protein 1	TACC1	S	2	65.374	KEQALADLNSVERSLSDLFRRYENLKGVLEG	X;X;X;X;X;X;X;X;X;X;X;X;X;X;X;Phospho (STY);X;X;X;X;X;Phospho (STY);X;X;X;X;X;X;X;X;X	SLS(1)DLFRRY(1)ENLK	S(-50.49)LS(50.49)DLFRRY(61.62)ENLK	3	600.941	0	176110000	112780000	147720000	199290000	138260000
O75420_S24	PERQ amino acid-rich with GYF domain-containing protein 1	GIGYF1	S	1	195.96	GPEWLRALSGGGSVASPPPSPAMPKYKLADY	X;X;X;X;X;X;X;X;X;X;X;X;X;X;X;Phospho (STY);X;X;X;X;X;X;Oxidation (M);X;X;X;X;X;X;X;X	ALSGGGSVAS(1)PPPSPAMPK	ALS(-98.67)GGGS(-55.07)VAS(44.55)PPPS(-44.55)PAMPK	2	902.421	11383000	12874000	16131000	14125000	12121000	10273000
O75420_S406	PERQ amino acid-rich with GYF domain-containing protein 1	GIGYF1	S	1	165.53	KEPPAAEDDIRGIQLSPGVGSSAGPPGDLED	X;X;X;X;X;X;X;X;X;X;X;X;X;X;X;Phospho (STY);X;X;X;X;X;X;X;X;X;X;X;X;X;X;X	GIQLS(1)PGVGSSAGPPGDLEDDEGLK	GIQLS(44.6)PGVGS(-44.6)S(-56.81)AGPPGDLEDDEGLK	3	825.714	37214000	33547000	0	0	0	32445000
O75420_S756	PERQ amino acid-rich with GYF domain-containing protein 1	GIGYF1	S	1	171.47	LLQQQQAVPVPPAPSSPPPLWAGLAKQGLSM	X;X;X;X;X;X;X;X;X;X;X;X;X;X;X;Phospho (STY);X;X;X;X;X;X;X;X;X;X;X;X;X;X;X	LLQQQQAVPVPPAPS(0.033)S(0.967)PPPLWAGLAK	LLQQQQAVPVPPAPS(-14.66)S(14.66)PPPLWAGLAK	3	924.161	154180000	107510000	191970000	146230000	128610000	167520000
O75420_S862	PERQ amino acid-rich with GYF domain-containing protein 1	GIGYF1	S	1	172.82	SGGSLVRGLGLKNSRSSPSLSDSYSHLSGRP	X;X;X;X;X;X;X;X;X;X;X;X;X;X;X;Phospho (STY);X;X;X;X;X;X;X;X;X;X;X;X;X;X;X	S(0.895)S(0.105)PSLSDSYSHLSGR	S(9.29)S(-9.29)PS(-37.99)LS(-73.36)DS(-101.99)Y(-120.99)S(-111.22)HLS(-132.54)GR	2	830.354	42067000	0	55423000	59314000	47079000	0
O75420_S538	PERQ amino acid-rich with GYF domain-containing protein 1	GIGYF1	S	1	62.605	EVIKMWGRVPFAPGPSPPPLLGNMDQERLKK	X;X;X;X;X;X;X;X;X;X;X;X;X;X;X;Phospho (STY);X;X;X;X;X;X;X;X;X;X;X;X;X;X;X	VPFAPGPS(1)PPPLLGNMDQER	VPFAPGPS(62.6)PPPLLGNMDQER	3	733.682	0	19964000	11557000	0	0	15106000
O75427_S21	Leucine-rich repeat and calponin homology domain-containing protein 4	LRCH4	S	1	122.35	AAPLAAGGEEAAATTSVPGSPGLPGRRSAER	X;X;X;X;X;X;X;X;X;X;X;X;X;X;X;Phospho (STY);X;X;X;X;X;X;X;X;X;X;X;X;X;X;X	AAAVAAPLAAGGEEAAAT(0.006)T(0.06)S(0.794)VPGS(0.14)PGLPGR	AAAVAAPLAAGGEEAAAT(-21.44)T(-11.19)S(7.53)VPGS(-7.53)PGLPGR	3	913.783	0	0	34047000	0	57743000	0
O75427_S25	Leucine-rich repeat and calponin homology domain-containing protein 4	LRCH4	S	1	141.76	AAGGEEAAATTSVPGSPGLPGRRSAERALEE	X;X;X;X;X;X;X;X;X;X;X;X;X;X;X;Phospho (STY);X;X;X;X;X;X;X;X;X;X;X;X;X;X;X	AAAVAAPLAAGGEEAAATT(0.003)S(0.042)VPGS(0.955)PGLPGR	AAAVAAPLAAGGEEAAAT(-36.62)T(-25.25)S(-13.62)VPGS(13.62)PGLPGR	3	913.783	61191000	0	56747000	19760000	0	60695000
O75427_S281	Leucine-rich repeat and calponin homology domain-containing protein 4	LRCH4	S	1	185.7	GSALGDLAPSRPPSFSPCPAEDLFPGHRYDG	X;X;X;X;X;X;X;X;X;X;X;X;X;X;X;Phospho (STY);X;X;X;X;X;X;X;X;X;X;X;X;X;X;X	GSALGDLAPS(0.005)RPPS(0.146)FS(0.849)PCPAEDLFPGHR	GS(-67.22)ALGDLAPS(-22.49)RPPS(-7.63)FS(7.63)PCPAEDLFPGHR	4	754.601	60877000	0	0	0	0	42757000
O75427_S513	Leucine-rich repeat and calponin homology domain-containing protein 4	LRCH4	S	1	107.57	LGSIQRPNSFLFRSSSQSGSGPSSPDSVLRP	X;X;X;X;X;X;X;X;X;X;X;X;X;X;X;Phospho (STY);X;X;X;X;X;X;X;X;X;X;X;X;X;X;X	S(0.029)S(0.029)S(0.934)QS(0.008)GSGPSSPDSVLRPR	S(-15.13)S(-15.13)S(15.13)QS(-20.65)GS(-33.32)GPS(-49.43)S(-53.85)PDS(-75.53)VLRPR	2	984.445	39518000	37475000	39865000	29538000	38566000	29917000
O75427_S521	Leucine-rich repeat and calponin homology domain-containing protein 4	LRCH4	S	1	141.45	SFLFRSSSQSGSGPSSPDSVLRPRRYPQVPD	X;X;X;X;X;X;X;X;X;X;X;X;X;X;X;Phospho (STY);X;X;X;X;X;X;X;X;X;X;X;X;X;X;X	SSSQSGS(0.001)GPS(0.06)S(0.846)PDS(0.093)VLRPR	S(-90.09)S(-90.09)S(-71.48)QS(-56.88)GS(-31.43)GPS(-11.51)S(9.58)PDS(-9.58)VLRPR	3	656.632	65816000	43013000	0	0	41574000	0
O75446_S131	Histone deacetylase complex subunit SAP30	SAP30	S	1	99.372	KNLIQSVRNRRKRKGSDDDGGDSPVQDIDTP	X;X;X;X;X;X;X;X;X;X;X;X;X;X;X;Phospho (STY);X;X;X;X;X;X;X;X;X;X;X;X;X;X;X	KGS(0.766)DDDGGDS(0.234)PVQDIDTPEVDLYQLQVNTLR	KGS(5.14)DDDGGDS(-5.14)PVQDIDT(-43.9)PEVDLY(-72.17)QLQVNT(-92.2)LR	3	1157.19	21303000	0	37737000	0	0	0
O75448_S862	Mediator of RNA polymerase II transcription subunit 24	MED24	S	1	376.13	FPLDDVQPSKLMRLLSSNEDDANILSSPTDR	X;X;X;X;X;X;X;X;X;X;X;X;X;X;X;Phospho (STY);X;X;X;X;X;X;X;X;X;X;X;X;X;X;X	LLS(1)SNEDDANILSSPTDR	LLS(34.81)S(-34.81)NEDDANILS(-209.98)S(-219.9)PT(-231.3)DR	2	1013.95	33360000	53254000	43942000	0	0	50156000
O75448_S873	Mediator of RNA polymerase II transcription subunit 24	MED24	S	1	316.54	MRLLSSNEDDANILSSPTDRSMSSSLSASQL	X;X;X;X;X;X;X;X;X;X;X;X;X;X;X;Phospho (STY);X;X;X;X;X;X;X;X;X;X;X;X;X;X;X	LLSSNEDDANILS(0.003)S(0.831)PT(0.166)DR	LLS(-234.54)S(-216.62)NEDDANILS(-24.58)S(7)PT(-7)DR	2	1013.95	67569000	55258000	61933000	0	0	38899000
O75475_S177	PC4 and SFRS1-interacting protein	PSIP1	S	1	246.55	AGVVTTATASVNLKVSPKRGRPAATEVKIPK	X;X;X;X;X;X;X;X;X;X;X;X;X;X;X;Phospho (STY);X;X;X;X;X;X;X;X;X;X;X;X;X;X;X	QVETEEAGVVTTATAS(0.002)VNLKVS(0.998)PK	QVET(-183.44)EEAGVVT(-87.92)T(-72.47)AT(-44.93)AS(-26.15)VNLKVS(26.15)PK	3	846.761	64852000	12187000	77358000	34779000	43205000	27470000
O75494_S133	Serine/arginine-rich splicing factor 10	SRSF10	S	1	143.76	RSRSRSYERRRSRSRSFDYNYRRSYSPRNSR	X;X;X;X;X;X;X;X;X;X;X;X;X;X;X;Phospho (STY);X;X;X;X;X;X;X;X;X;X;X;X;X;X;X	S(1)FDYNYR	S(41.99)FDY(-41.99)NY(-53.08)R	2	522.695	645230000	151020000	626120000	175320000	229890000	142060000
O75533_S97	Splicing factor 3B subunit 1	SF3B1	S	1	82.765	PGYHAPVALLNDIPQSTEQYDPFAEHRPPKI	X;X;X;X;X;X;X;X;X;X;X;X;X;X;X;Phospho (STY);X;X;X;X;X;X;X;X;X;X;X;X;X;X;X	KPGYHAPVALLNDIPQS(0.769)T(0.23)EQY(0.001)DPFAEHRPPK	KPGY(-61.02)HAPVALLNDIPQS(5.23)T(-5.23)EQY(-29.69)DPFAEHRPPK	5	719.953	0	0	19591000	0	15038000	0
O75533_S129	Splicing factor 3B subunit 1	SF3B1	S	1	276.88	DREDEYKKHRRTMIISPERLDPFADGGKTPD	X;X;X;X;X;X;X;X;X;X;X;X;Oxidation (M);X;X;Phospho (STY);X;X;X;X;X;X;X;X;X;X;X;X;Phospho (STY);X;X	TMIIS(1)PERLDPFADGGK	T(-118.31)MIIS(118.31)PERLDPFADGGK	2	642.973	222010000	109140000	237570000	162570000	178100000	173460000
O75534_S276	Cold shock domain-containing protein E1	CSDE1	S	1	55.98	EHFEGTVTKVIPKVPSKNQNDPLPGRIKVDF	X;X;X;X;X;X;X;X;X;X;X;X;X;X;X;Phospho (STY);X;X;X;X;X;X;X;X;X;X;X;X;X;X;X	VPS(1)KNQNDPLPGR	VPS(46.12)KNQNDPLPGR	3	751.362	42024000	41416000	0	0	24515000	46536000
O75564_S457	Jerky protein homolog	JRK	S	1	81.346	VAGREAEGGRPPAATSPAEVVWSSEKTPKAD	X;X;X;X;X;X;X;X;X;X;X;X;X;X;X;Phospho (STY);X;X;X;X;X;X;X;X;X;X;X;X;X;X;X	EAEGGRPPAAT(0.09)S(0.91)PAEVVWSSEK	EAEGGRPPAAT(-10.05)S(10.05)PAEVVWS(-52.98)S(-52.33)EK	3	779.025	0	22689000	0	0	0	32727000
O75569_S18	Interferon-inducible double-stranded RNA-dependent protein kinase activator A	PRKRA	S	1	250.98	QSRHRAEAPPLEREDSGTFSLGKMITAKPGK	X;X;X;X;X;X;X;X;X;X;X;X;X;X;X;Phospho (STY);X;X;X;X;X;X;X;X;X;X;X;X;X;X;X	AEAPPLEREDS(0.999)GT(0.001)FSLGK	AEAPPLEREDS(28.54)GT(-28.54)FS(-87.24)LGK	2	992.457	101200000	23798000	109600000	49406000	56741000	78551000
O75581_S1490	Low-density lipoprotein receptor-related protein 6	LRP6	S	1	121.25	STKGTYFPAILNPPPSPATERSHYTMEFGYS	X;X;X;X;X;X;X;X;X;X;X;X;X;X;X;Phospho (STY);X;X;X;X;X;X;X;X;X;X;X;X;X;X;X	GTYFPAILNPPPS(0.91)PAT(0.09)ER	GT(-77.46)Y(-81.21)FPAILNPPPS(10.03)PAT(-10.03)ER	3	669.991	13075000	14753000	15416000	0	16066000	13255000
O75592_S2920	E3 ubiquitin-protein ligase MYCBP2	MYCBP2	S	1	207.6	PKDSTDSPGSENRAPSPHVVQENLHSEVVEV	X;X;X;X;X;X;X;X;X;X;X;X;X;X;X;Phospho (STY);X;X;X;X;X;X;X;X;X;X;X;X;X;X;X	APS(1)PHVVQENLHSEVVEVCTSSTLK	APS(116.65)PHVVQENLHS(-116.65)EVVEVCT(-192.53)S(-195.72)S(-198.52)T(-198.31)LK	3	943.116	72113000	33916000	88628000	51830000	73426000	60028000
O75592_S3090	E3 ubiquitin-protein ligase MYCBP2	MYCBP2	S	1	76.161	QQPTEEKETKLKNRHSLEISSALNMFNIAPH	X;X;X;X;X;X;X;X;X;X;X;X;X;X;X;Phospho (STY);X;X;X;X;X;X;X;X;X;X;X;X;X;X;X	NRHS(0.959)LEIS(0.021)S(0.021)ALNMFNIAPHGPDISK	NRHS(16.68)LEIS(-16.68)S(-16.68)ALNMFNIAPHGPDIS(-41.51)K	4	707.844	0	6893400	8964700	0	5703600	0
O75592_S3505	E3 ubiquitin-protein ligase MYCBP2	MYCBP2	S	1	103.41	ILPARVKAIPRRRVNSGDTEVGSSLLRHPSP	X;X;X;X;X;X;X;X;X;X;X;X;X;X;X;Phospho (STY);X;X;X;X;X;X;X;X;X;X;X;X;X;X;X	RVNS(0.999)GDT(0.001)EVGSSLLR	RVNS(31.2)GDT(-31.2)EVGS(-47.53)S(-50.7)LLR	2	835.399	20033000	19581000	20237000	0	14562000	0
O75592_S2871	E3 ubiquitin-protein ligase MYCBP2	MYCBP2	S	1	61.37	APVKTKLDPPRERSKSDSYTLDPDTLRKKKM	X;X;X;X;X;X;X;X;X;X;X;X;X;X;X;Phospho (STY);X;X;X;X;X;X;X;X;X;X;X;X;X;X;X	S(0.089)KS(0.895)DS(0.015)YT(0.001)LDPDTLR	S(-10.01)KS(10.01)DS(-17.71)Y(-34.27)T(-31.96)LDPDT(-48.54)LR	2	839.372	66017000	0	79562000	0	0	0
O75592_S2789	E3 ubiquitin-protein ligase MYCBP2	MYCBP2	S	1	193.31	SDAAKLRSDSHSRSLSPNHNTLQTLKSDGRM	X;X;X;X;X;X;X;X;X;X;X;X;X;X;X;Phospho (STY);X;X;X;X;X;X;X;X;X;X;X;X;X;X;X	SLS(1)PNHNTLQTLK	S(-57.41)LS(57.41)PNHNT(-63.84)LQT(-79.97)LK	3	511.587	547650000	462470000	565860000	508090000	507600000	457440000
O75618_S9	Death effector domain-containing protein	DEDD	S	1	42.894	_______MAGLKRRASQVWPEEHGEQEHGLY	X;X;X;X;X;X;X;X;X;X;X;X;X;X;X;Phospho (STY);X;X;X;X;X;X;X;X;X;X;X;X;X;X;X	RAS(1)QVWPEEHGEQEHGLYSLHR	RAS(38.21)QVWPEEHGEQEHGLY(-41.36)S(-38.21)LHR	5	545.851	0	13762000	20561000	0	0	11285000
O75665_S789	Oral-facial-digital syndrome 1 protein	OFD1	S	1	74.732	SPTESRHSLSIPPVSSPPEQKVGLYRRQTEL	Phospho (STY);X;X;X;X;X;X;X;X;X;X;X;X;X;X;Phospho (STY);X;X;X;X;X;X;X;X;X;X;X;X;X;X;X	HSLSIPPVS(0.189)S(0.811)PPEQK	HS(-66.89)LS(-56.19)IPPVS(-6.32)S(6.32)PPEQK	3	561.61	32036000	45894000	31048000	0	9491800	0
O75665_S774	Oral-facial-digital syndrome 1 protein	OFD1	S	1	93.839	HIASPSPCPDRMPLPSPTESRHSLSIPPVSS	X;X;X;X;X;X;X;X;X;X;X;X;X;X;X;Phospho (STY);X;X;X;X;X;X;X;X;X;X;X;X;X;Phospho (STY);Phospho (STY)	MPLPS(0.987)PT(0.01)ES(0.003)R	MPLPS(19.89)PT(-19.89)ES(-25.91)R	2	597.765	21039000	17888000	37419000	0	0	28714000
O75665_S663	Oral-facial-digital syndrome 1 protein	OFD1	S	2	139.59	AFRSYHRRVIKNSAKSPLAAKSPPSLHLLEA	X;X;X;X;X;X;X;X;X;X;X;X;X;X;X;Phospho (STY);X;X;X;X;X;Phospho (STY);X;X;X;X;X;X;X;X;X	NSAKS(1)PLAAKS(0.991)PPS(0.009)LHLLEAFK	NS(-38.39)AKS(38.39)PLAAKS(20.65)PPS(-20.65)LHLLEAFK	3	822.745	13914000	10422000	12269000	9782500	9047100	8941200
O75665_S669	Oral-facial-digital syndrome 1 protein	OFD1	S	1	199.75	RRVIKNSAKSPLAAKSPPSLHLLEAFKNITS	X;X;X;X;X;X;X;X;X;Phospho (STY);X;X;X;X;X;Phospho (STY);X;X;X;X;X;X;X;X;X;X;X;X;X;X;X	SPLAAKS(1)PPSLHLLEAFK	S(-105.67)PLAAKS(41.43)PPS(-41.43)LHLLEAFK	3	662.687	48978000	43954000	63073000	72339000	64117000	50882000
O75665_S844	Oral-facial-digital syndrome 1 protein	OFD1	S	1	87.237	ESAGNMPRQLEMGGLSPAGDMSHVDAAAAAV	X;X;X;X;X;X;X;X;X;X;X;X;X;X;X;Phospho (STY);X;X;X;X;X;X;X;X;X;X;X;X;X;X;X	QLEMGGLS(0.919)PAGDMS(0.081)HVDAAAAAVPLSYQHPSVDQK	QLEMGGLS(10.52)PAGDMS(-10.52)HVDAAAAAVPLS(-59.91)Y(-68.4)QHPS(-63.79)VDQK	4	915.173	23206000	0	0	0	0	23865000
O75665_S63	Oral-facial-digital syndrome 1 protein	OFD1	S	1	143.07	LMHPVLSGELQPRSISVEGSSLLIGASNSLV	X;X;X;X;X;X;X;X;X;X;X;X;X;X;X;Phospho (STY);X;X;X;X;X;X;X;X;X;X;X;X;X;X;X	S(0.009)IS(0.991)VEGSSLLIGASNSLVADHLQR	S(-20.6)IS(20.6)VEGS(-52.12)S(-70.84)LLIGAS(-112.76)NS(-122.19)LVADHLQR	3	845.093	5608800	18819000	0	0	6482900	0
O75674_S321	TOM1-like protein 1	TOM1L1	S	1	68.368	TTSEPSAPSQDLLDLSPSPRMPRATLGELNT	X;X;X;X;X;X;X;X;X;X;X;X;X;X;X;Phospho (STY);X;X;X;X;X;X;X;X;X;X;X;X;X;X;X	EATNTTSEPSAPSQDLLDLS(0.895)PS(0.105)PR	EAT(-59.07)NT(-59.07)T(-58.91)S(-58.91)EPS(-53.44)APS(-43.96)QDLLDLS(9.33)PS(-9.33)PR	3	865.06	51089000	0	0	0	0	87211000
O75674_S323	TOM1-like protein 1	TOM1L1	S	1	303.76	SEPSAPSQDLLDLSPSPRMPRATLGELNTMN	X;X;X;X;X;X;X;X;X;X;X;X;X;X;X;Phospho (STY);X;X;X;X;X;X;X;X;X;X;X;X;X;X;X	EATNTTSEPSAPSQDLLDLS(0.006)PS(0.994)PR	EAT(-235.57)NT(-229.1)T(-211.87)S(-209.53)EPS(-164.33)APS(-114.69)QDLLDLS(-22.35)PS(22.35)PR	2	1297.09	21103000	35081000	27197000	0	0	34258000
O75676_S634	Ribosomal protein S6 kinase alpha-4	RPS6KA4	S	1	114.64	SQAAEIMCKIREGRFSLDGEAWQGVSEEAKE	X;X;X;X;X;X;X;X;X;X;X;X;X;X;X;Phospho (STY);X;X;X;X;X;X;X;X;X;X;X;X;X;X;X	EGRFS(1)LDGEAWQGVSEEAK	EGRFS(110.91)LDGEAWQGVS(-110.91)EEAK	3	725.651	10005000	23888000	12827000	0	0	11310000
O75676_S343	Ribosomal protein S6 kinase alpha-4	RPS6KA4	S	1	169.15	VGNFAEEFTRLEPVYSPPGSPPPGDPRIFQG	X;X;X;X;X;X;X;X;X;X;X;X;X;X;X;Phospho (STY);X;X;X;X;X;X;X;X;X;X;X;X;X;X;X	LEPVYS(0.986)PPGS(0.014)PPPGDPR	LEPVY(-53.53)S(18.41)PPGS(-18.41)PPPGDPR	2	921.427	212680000	105290000	106270000	0	0	77645000
O75676_S347	Ribosomal protein S6 kinase alpha-4	RPS6KA4	S	1	177.67	AEEFTRLEPVYSPPGSPPPGDPRIFQGYSFV	X;X;X;X;X;X;X;X;X;X;X;X;X;X;X;Phospho (STY);X;X;X;X;X;X;X;X;X;X;X;X;X;X;X	LEPVYS(0.007)PPGS(0.993)PPPGDPR	LEPVY(-84.05)S(-21.66)PPGS(21.66)PPPGDPR	2	921.427	0	102230000	203850000	55998000	52745000	77580000
O75691_S788	Small subunit processome component 20 homolog	UTP20	S	1	191.51	ELQNDMTDEKSVGDESWEQTQEGDVGALYHE	X;X;X;X;X;X;X;X;X;X;X;X;X;X;X;Phospho (STY);X;X;X;X;X;X;X;X;X;X;X;X;X;X;X	SVGDES(1)WEQTQEGDVGALYHEQLALK	S(-60.58)VGDES(60.58)WEQT(-61.79)QEGDVGALY(-143.36)HEQLALK	3	990.445	46835000	47360000	28810000	17233000	9495800	0
O75717_S868	WD repeat and HMG-box DNA-binding protein 1	WDHD1	S	1	130.16	SQPRFRNQVEEDAEDSGEADDEEKPEIHKPG	X;X;X;X;X;X;X;X;X;X;X;X;X;X;X;Phospho (STY);X;X;X;X;X;X;X;X;X;X;X;X;X;X;X	NQVEEDAEDS(1)GEADDEEKPEIHKPGQNSFSK	NQVEEDAEDS(72.66)GEADDEEKPEIHKPGQNS(-73.39)FS(-72.66)K	4	885.375	42255000	31277000	34685000	0	0	0
O75717_S374	WD repeat and HMG-box DNA-binding protein 1	WDHD1	S	1	84.529	DDEDLMMASGRPRQRSHILEDDENSVDISML	X;X;X;X;X;X;X;X;X;X;X;X;X;X;X;Phospho (STY);X;X;X;X;X;X;X;X;X;X;X;X;X;X;X	QRS(1)HILEDDENSVDISMLK	QRS(73.1)HILEDDENS(-73.1)VDIS(-83.21)MLK	3	770.354	31012000	0	41131000	0	15326000	0
O75717_S383	WD repeat and HMG-box DNA-binding protein 1	WDHD1	S	1	147.9	GRPRQRSHILEDDENSVDISMLKTGSSLLKE	X;X;X;X;X;X;X;X;X;X;X;X;X;X;X;Phospho (STY);X;X;X;X;X;X;X;X;X;Phospho (STY);X;X;X;X;X	SHILEDDENS(1)VDISMLK	S(-87.29)HILEDDENS(79.41)VDIS(-79.41)MLK	3	675.634	22482000	32820000	41311000	0	15467000	32317000
O75717_S407	WD repeat and HMG-box DNA-binding protein 1	WDHD1	S	1	304.44	GSSLLKEEEEDGQEGSIHNLPLVTSQRPFYD	X;X;X;X;X;X;X;X;X;X;X;X;X;X;X;Phospho (STY);X;X;X;X;X;X;X;X;X;X;X;X;X;X;X	TGSSLLKEEEEDGQEGS(1)IHNLPLVTSQR	T(-252.28)GS(-232.7)S(-225.02)LLKEEEEDGQEGS(81.52)IHNLPLVT(-81.52)S(-87.74)QR	4	784.123	62439000	40047000	35562000	41460000	0	18520000
O75717_S958	WD repeat and HMG-box DNA-binding protein 1	WDHD1	S	1	136.02	SKKSTALSRTTNNEKSPIIKPLIPKPKPKQA	X;X;X;X;X;X;X;X;X;X;X;X;X;X;X;Phospho (STY);X;X;X;X;X;X;X;X;X;X;X;X;X;X;X	TTNNEKS(1)PIIKPLIPK	T(-97.57)T(-77.91)NNEKS(77.91)PIIKPLIPK	3	625.011	171830000	147220000	142490000	111940000	166350000	122490000
O75781_S116	Paralemmin-1	PALM	S	1	215.51	GDSAPATAKENAAAPSPVRAPAPSPAKEERK	X;X;X;X;X;X;X;X;X;X;X;X;X;X;X;Phospho (STY);X;X;X;X;X;X;X;X;X;X;X;X;X;X;X	ENAAAPS(1)PVRAPAPSPAK	ENAAAPS(101.41)PVRAPAPS(-101.41)PAK	2	905.946	24422000	45858000	38370000	0	27582000	38341000
O75807_S143	Protein phosphatase 1 regulatory subunit 15A	PPP1R15A	S	1	91.313	RGQGSQFADGQRAPLSPSLLIRTLQGSDKNP	X;X;X;X;X;X;X;X;X;X;X;X;X;X;X;Phospho (STY);X;X;X;X;X;X;X;X;X;X;X;X;X;X;X	APLS(0.995)PS(0.005)LLIR	APLS(22.78)PS(-22.78)LLIR	2	573.818	5282300	7196800	5493500	4538900	7135600	7011200
O75808_S1070	Calpain-15	CAPN15	S	1	172.42	AQAFLSDWTASKGTHSPPLTPEVAGLHGPRP	X;X;X;X;X;X;X;X;X;X;X;X;X;X;X;Phospho (STY);X;X;X;X;X;X;X;X;X;X;X;X;X;X;X	GT(0.002)HS(0.998)PPLTPEVAGLHGPRPL	GT(-26.87)HS(26.87)PPLT(-37.76)PEVAGLHGPRPL	3	705.025	10847000	18815000	18081000	11233000	0	18274000
O75808_S173	Calpain-15	CAPN15	S	1	71.379	PVASSCSVCGGPRRLSLPRIPPEALVVPEVV	X;X;X;X;X;X;X;X;X;X;X;X;X;X;X;Phospho (STY);X;X;X;X;X;X;X;X;X;X;X;X;X;X;X	RLS(1)LPR	RLS(53.77)LPR	2	411.223	34271000	27325000	0	25584000	27318000	21949000
O75821_S264	Eukaryotic translation initiation factor 3 subunit G	EIF3G	S	1	138.03	DTRETDLQELFRPFGSISRIYLAKDKTTGQS	X;X;X;X;X;X;X;X;X;X;X;X;X;X;X;Phospho (STY);X;X;X;X;X;X;X;X;X;X;X;X;X;X;X	ETDLQELFRPFGS(0.999)IS(0.001)R	ET(-63.97)DLQELFRPFGS(29.84)IS(-29.84)R	2	987.97	3993900	5178000	7813700	0	4826700	4485500
O75821_S42	Eukaryotic translation initiation factor 3 subunit G	EIF3G	S	1	454.72	TSELLKGIPLATGDTSPEPELLPGAPLPPPK	X;X;X;X;X;X;X;X;X;X;X;X;X;X;X;Phospho (STY);X;X;X;X;X;X;X;X;X;X;X;X;X;X;X	GIPLATGDTS(1)PEPELLPGAPLPPPK	GIPLAT(-131.24)GDT(-41.63)S(41.63)PEPELLPGAPLPPPK	2	1272.65	3814400000	3376600000	4005000000	1523600000	2566200000	3456100000
O75822_S11	Eukaryotic translation initiation factor 3 subunit J	EIF3J	S	1	181.21	_____MAAAAAAAGDSDSWDADAFSVEDPVR	X;X;X;X;X;X;X;X;X;X;X;X;X;X;X;Phospho (STY);X;X;X;X;X;X;X;X;X;X;X;X;X;X;X	AAAAAAAGDS(0.98)DS(0.02)WDADAFSVEDPVRK	AAAAAAAGDS(16.96)DS(-16.96)WDADAFS(-50.77)VEDPVRK	3	905.724	63213000	112660000	58627000	0	14693000	41534000
O75896_S50	Tumor suppressor candidate 2	TUSC2	S	1	196.09	PRGRAVPPFVFTRRGSMFYDEDGDLAHEFYE	X;X;X;X;X;X;X;X;X;X;X;X;X;X;X;Phospho (STY);X;X;X;X;X;X;X;X;X;X;X;X;X;X;X	RGS(1)MFYDEDGDLAHEFYEETIVTK	RGS(86.63)MFY(-86.63)DEDGDLAHEFY(-167.94)EET(-172.52)IVT(-196.04)K	3	978.084	33022000	37403000	0	0	0	0
O75909_S9	Cyclin-K	CCNK	S	1	140.71	_______MKENKENSSPSVTSANLDHTKPCW	X;X;X;X;X;X;X;X;X;X;X;X;X;X;X;Phospho (STY);X;X;X;X;X;X;X;X;X;X;X;X;X;X;X	ENS(0.028)S(0.971)PS(0.001)VTSANLDHTKPCWYWDK	ENS(-15.45)S(15.45)PS(-28.8)VT(-41.61)S(-48.36)ANLDHT(-68.53)KPCWY(-114.93)WDK	3	934.734	122560000	87342000	19156000	0	113380000	117360000
O75925_S503	E3 SUMO-protein ligase PIAS1	PIAS1	S	1	268.08	SPLNNKGILSLPHQASPVSRTPSLPAVDTSY	Phospho (STY);X;X;X;X;X;X;X;X;X;X;X;X;X;X;Phospho (STY);X;X;X;X;Phospho (STY);X;Phospho (STY);X;X;X;X;X;X;X;X	GILSLPHQAS(1)PVSR	GILS(-126.4)LPHQAS(34.34)PVS(-34.34)R	2	771.395	189390000	165390000	157870000	32253000	57202000	208690000
O75925_S485	E3 SUMO-protein ligase PIAS1	PIAS1	S	1	134.4	EEEEEPSAKRTCPSLSPTSPLNNKGILSLPH	X;X;X;X;X;X;X;X;X;X;X;X;X;X;X;Phospho (STY);X;X;X;X;X;X;X;X;X;X;X;X;X;X;X	TCPSLS(0.999)PT(0.001)SPLNNK	T(-82.75)CPS(-41.15)LS(30.98)PT(-30.98)S(-42.72)PLNNK	2	798.36	158330000	113870000	139850000	0	140300000	91806000
O75925_S488	E3 SUMO-protein ligase PIAS1	PIAS1	S	1	202.24	EEPSAKRTCPSLSPTSPLNNKGILSLPHQAS	X;X;X;X;X;X;X;X;X;X;X;X;X;X;X;Phospho (STY);X;X;X;X;X;X;X;X;X;X;X;X;X;X;Phospho (STY)	TCPSLSPT(0.001)S(0.999)PLNNK	T(-163.44)CPS(-116.69)LS(-67.03)PT(-29.32)S(29.32)PLNNK	2	798.36	186910000	153090000	184860000	121860000	171430000	134310000
O75928_S499	E3 SUMO-protein ligase PIAS2	PIAS2	S	1	167.89	PPAKRKCIFMSETQSSPTKGVLMYQPSSVRV	X;X;X;X;X;X;X;X;X;Oxidation (M);X;X;X;X;X;Phospho (STY);X;X;X;X;X;X;X;X;X;X;X;X;X;X;X	CIFMSETQS(0.032)S(0.809)PT(0.16)K	CIFMS(-64.01)ET(-45.43)QS(-14.08)S(7.05)PT(-7.05)K	2	806.325	24887000	24082000	0	5860000	25041000	17636000
O75940_S201	Survival of motor neuron-related-splicing factor 30	SMNDC1	S	1	145.83	YSKNKKGQVKRSIFASPESVTGKVGVGTCGI	X;X;X;X;X;X;X;X;X;X;X;X;X;X;X;Phospho (STY);X;X;X;X;X;X;X;X;X;X;X;X;X;X;X	SIFAS(0.999)PES(0.001)VTGK	S(-89.42)IFAS(32.76)PES(-32.76)VT(-63.29)GK	2	651.803	109390000	87826000	97028000	48464000	24431000	88844000
O75962_S2455	Triple functional domain protein	TRIO	S	1	168.99	SLGTLPLGKPRAGAASPLNSPLSSAVPSLGK	X;X;X;X;X;X;X;X;X;X;X;X;X;X;X;Phospho (STY);X;X;X;X;X;X;X;X;X;X;X;X;X;X;X	AGAAS(1)PLNSPLSSAVPSLGK	AGAAS(61.69)PLNS(-61.69)PLS(-76.62)S(-83.91)AVPS(-130.61)LGK	2	952.48	38233000	33105000	31954000	17845000	39802000	50793000
O75962_S2477	Triple functional domain protein	TRIO	S	1	151.49	SSAVPSLGKEPFPPSSPLQKGGSFWSSIPAS	X;X;X;X;X;X;X;X;X;X;X;X;X;X;X;Phospho (STY);X;X;X;X;X;X;X;X;X;X;X;X;X;X;Phospho (STY)	EPFPPS(0.036)S(0.964)PLQK	EPFPPS(-14.34)S(14.34)PLQK	2	653.808	0	0	0	16262000	31520000	0
O75962_S2492	Triple functional domain protein	TRIO	S	1	136.12	SPLQKGGSFWSSIPASPASRPGSFTFPGDSD	Phospho (STY);X;X;X;X;X;X;X;X;X;X;X;X;X;X;Phospho (STY);X;X;X;X;X;X;X;X;X;X;X;X;X;X;X	GGSFWSSIPAS(0.966)PAS(0.031)RPGS(0.001)FT(0.001)FPGDSDSLQR	GGS(-83.77)FWS(-57.89)S(-55.52)IPAS(14.92)PAS(-14.92)RPGS(-29.34)FT(-29.34)FPGDS(-39.98)DS(-46.32)LQR	3	1060.15	0	52727000	0	0	0	52883000
O75962_S1724	Triple functional domain protein	TRIO	S	1	124.6	GLVPCGSLCIAHSRSSMEMEGIFNHKDSLSV	X;X;X;X;X;X;X;X;X;X;X;X;X;X;X;Phospho (STY);X;X;X;X;X;X;X;X;X;X;X;X;X;X;X	S(0.207)S(0.793)MEMEGIFNHK	S(-5.83)S(5.83)MEMEGIFNHK	2	745.296	22930000	19277000	23422000	0	0	25240000
O75962_S2631	Triple functional domain protein	TRIO	S	1	87.298	AVIVENPDGTLKKSTSWHTALRLRKKSEKKD	X;X;X;X;X;X;X;X;X;X;X;X;X;X;X;Phospho (STY);X;X;X;X;X;X;X;X;X;X;X;X;X;X;X	S(0.003)T(0.003)S(0.994)WHTALR	S(-25.52)T(-25.52)S(25.52)WHT(-36.66)ALR	2	569.756	26194000	38226000	43086000	27609000	36270000	23992000
O76021_S361	Ribosomal L1 domain-containing protein 1	RSL1D1	S	1	356.41	KKRGRGKAQVKATNESEDEIPQLVPIGKKTP	X;X;X;X;X;X;X;X;X;X;X;X;X;X;X;Phospho (STY);X;X;X;X;X;X;X;X;X;X;X;X;X;X;X	ATNES(1)EDEIPQLVPIGK	AT(-103.49)NES(103.49)EDEIPQLVPIGK	2	960.454	4860000000	4518900000	3272000000	448870000	1985500000	4275800000
O76064_S157	E3 ubiquitin-protein ligase RNF8	RNF8	S	1	144.27	QMIEKNKELRTKRKFSLDELAGPGAEGPSNL	X;X;X;X;X;X;X;X;X;X;X;X;X;X;X;Phospho (STY);X;X;X;X;X;X;X;X;X;X;X;X;X;X;X	KFS(1)LDELAGPGAEGPSNLK	KFS(125.66)LDELAGPGAEGPS(-125.66)NLK	2	1005.48	20707000	17233000	23401000	23322000	18493000	26388000
O76080_S48	AN1-type zinc finger protein 5	ZFAND5	S	1	301.73	CYKEHLQRQQNSGRMSPMGTASGSNSPTSDS	X;X;X;X;X;X;X;X;X;X;X;X;X;X;Oxidation (M);Phospho (STY);X;Oxidation (M);X;X;X;X;X;X;X;X;X;X;X;X;X	MS(1)PMGTASGSNSPTSDSASVQR	MS(87.83)PMGT(-87.83)AS(-128.98)GS(-162.46)NS(-187.78)PT(-213.32)S(-220.88)DS(-233.19)AS(-237.57)VQR	2	1125.95	45315000	63598000	38916000	17832000	46970000	0
O76080_S128	AN1-type zinc finger protein 5	ZFAND5	S	1	84.971	TTPKTEVSEPVVTQPSPSVSQPSTSQSEEKA	X;X;X;X;X;X;X;X;X;X;X;X;X;X;X;Phospho (STY);X;X;X;X;X;X;X;X;X;X;X;X;X;X;X	TEVSEPVVT(0.001)QPS(0.925)PS(0.067)VS(0.005)QPSTSQSEEKAPELPKPK	T(-68.75)EVS(-59.71)EPVVT(-28.62)QPS(11.4)PS(-11.4)VS(-22.32)QPS(-35.69)T(-35.69)S(-35.69)QS(-34.89)EEKAPELPKPK	4	921.953	0	33559000	40905000	0	49589000	39459000
O76094_S621	Signal recognition particle subunit SRP72	SRP72	S	2	229.12	TAGASSELDASKTVSSPPTSPRPGSAATVSA	X;X;X;X;X;X;X;X;X;X;X;X;X;X;X;Phospho (STY);X;X;Phospho (STY);Phospho (STY);X;X;X;X;X;X;X;X;X;X;X	TVS(0.002)S(0.998)PPT(0.077)S(0.92)PRPGS(0.003)AATVSASTSNIIPPR	T(-48.62)VS(-27.71)S(27.71)PPT(-10.76)S(10.76)PRPGS(-24.66)AAT(-61.77)VS(-88.05)AS(-104.6)T(-115.52)S(-121.06)NIIPPR	3	965.793	1294300000	1105900000	1337100000	647060000	490510000	1061300000
O76094_S625	Signal recognition particle subunit SRP72	SRP72	S	2	203.33	SSELDASKTVSSPPTSPRPGSAATVSASTSN	X;X;X;X;X;X;X;X;X;X;X;Phospho (STY);X;X;X;Phospho (STY);X;X;X;X;X;X;X;X;X;X;X;X;X;X;X	T(0.003)VS(0.129)S(0.868)PPT(0.006)S(0.993)PRPGS(0.001)AATVSASTSNIIPPR	T(-24.64)VS(-8.3)S(8.3)PPT(-22.43)S(22.43)PRPGS(-29.28)AAT(-35.07)VS(-65.43)AS(-81.61)T(-88.66)S(-95.58)NIIPPR	2	1448.19	1294300000	1105900000	1320400000	647060000	390800000	1061300000
O94761_S323	ATP-dependent DNA helicase Q4	RECQL4	S	1	119.16	PQPCSSPSNPRYHGLSPSSQARAGKAEGTAP	X;X;X;X;X;X;X;X;X;X;X;X;X;X;X;Phospho (STY);X;X;X;X;X;X;X;X;X;X;X;X;X;X;X	YHGLS(0.983)PS(0.014)S(0.003)QAR	Y(-86.44)HGLS(18.37)PS(-18.37)S(-25.58)QAR	2	641.782	113400000	130040000	130150000	0	174980000	144390000
O94762_S727	ATP-dependent DNA helicase Q5	RECQL5	S	1	262	PRGEVPGGSAHYGGPSPEKKAKSSSGGSSLA	X;X;X;X;X;X;X;X;X;X;X;X;X;X;X;Phospho (STY);X;X;X;X;X;X;X;X;X;X;X;X;X;X;X	GEVPGGSAHYGGPS(1)PEKK	GEVPGGS(-113.24)AHY(-121.67)GGPS(113.24)PEKK	2	917.412	660710000	600520000	454960000	193190000	386510000	628540000
O94762_S815	ATP-dependent DNA helicase Q5	RECQL5	S	1	242.45	APEKYTGEEDGAGGHSPAPPQTEECLRERPS	X;X;X;X;X;X;X;X;X;X;X;X;X;X;X;Phospho (STY);X;X;X;X;X;X;X;X;X;X;X;X;X;X;X	YTGEEDGAGGHS(1)PAPPQTEECLR	Y(-164.77)T(-148.72)GEEDGAGGHS(77.43)PAPPQT(-77.43)EECLR	3	846.679	142620000	133910000	165610000	0	56035000	140400000
O94763_S372	Unconventional prefoldin RPB5 interactor 1	URI1	S	1	270.51	KFSEKKEEAKRKRKNSTGSGHSAQELPTIRT	X;X;X;X;X;X;X;X;X;X;X;X;X;X;X;Phospho (STY);X;X;X;X;X;X;X;X;X;X;X;X;X;X;X	KNS(0.999)T(0.001)GSGHSAQELPTIR	KNS(29.51)T(-29.51)GS(-49.48)GHS(-93.74)AQELPT(-229.14)IR	3	621.63	282200000	383660000	378530000	358460000	298950000	254420000
O94776_S435	Metastasis-associated protein MTA2	MTA2	S	1	284.07	PHSRGHLSRPEAQSLSPYTTSANRAKLLAKN	X;X;X;X;X;X;X;X;X;X;X;X;X;X;X;Phospho (STY);X;X;X;X;X;X;X;X;X;X;X;X;X;X;X	GHLSRPEAQSLS(1)PYTTSANR	GHLS(-133.89)RPEAQS(-44.24)LS(44.24)PY(-146.47)T(-59.4)T(-82.68)S(-88.81)ANR	3	751.353	927900000	874910000	736120000	416490000	803550000	973490000
O94782_S67	Ubiquitin carboxyl-terminal hydrolase 1	USP1	S	1	165.06	YRASEIDQVVPAAQSSPINCEKRENLLPFVG	X;X;X;X;X;X;X;X;X;X;X;X;X;X;X;Phospho (STY);X;X;X;X;X;X;X;X;X;X;X;X;X;X;X	ASEIDQVVPAAQS(0.111)S(0.889)PINCEK	AS(-72.6)EIDQVVPAAQS(-9.03)S(9.03)PINCEK	3	741.671	34879000	84139000	89663000	0	0	46170000
O94782_S313	Ubiquitin carboxyl-terminal hydrolase 1	USP1	S	1	188.44	RQTRSKRKATSDTLESPPKIIPKYISENESP	X;X;X;X;X;X;X;X;X;X;X;X;X;X;X;Phospho (STY);X;X;X;X;X;X;X;X;X;X;X;X;X;X;X	ATSDTLES(1)PPKIIPK	AT(-97.73)S(-83.48)DT(-66.62)LES(66.62)PPKIIPK	2	838.929	48539000	31309000	53003000	31720000	48736000	35907000
O94782_S475	Ubiquitin carboxyl-terminal hydrolase 1	USP1	S	1	224	VQEDELSKVEESSEISPEPKTEMKTLRWAIS	X;X;X;X;X;X;X;X;X;X;X;X;X;X;X;Phospho (STY);X;X;X;X;X;X;X;X;X;X;X;X;X;X;X	REDFQDISVPVQEDELSKVEESS(0.001)EIS(0.999)PEPK	REDFQDIS(-162.59)VPVQEDELS(-108.88)KVEES(-45.19)S(-31.67)EIS(31.67)PEPK	3	1175.88	61950000	74718000	79021000	0	32604000	46206000
O94804_S454	Serine/threonine-protein kinase 10	STK10	S	1	217.73	PAANRSQKASQSRPNSSALETLGGEKLANGS	X;X;X;X;X;X;X;X;X;X;X;X;X;X;X;Phospho (STY);X;X;X;X;X;X;X;X;X;X;X;X;X;X;X	ASQS(0.002)RPNS(0.963)S(0.034)ALETLGGEK	AS(-40.66)QS(-26.09)RPNS(14.54)S(-14.54)ALET(-35.74)LGGEK	2	956.444	58821000	48901000	41678000	11114000	54641000	72959000
O94804_S13	Serine/threonine-protein kinase 10	STK10	S	1	140.45	___MAFANFRRILRLSTFEKRKSREYEHVRR	X;X;X;X;X;X;X;X;X;X;X;X;X;X;X;Phospho (STY);X;X;X;X;X;X;X;X;X;X;X;X;X;X;X	ILRLS(0.955)T(0.045)FEK	ILRLS(13.29)T(-13.29)FEK	3	593.815	210440000	183070000	186550000	102280000	154600000	234490000
O94804_S191	Serine/threonine-protein kinase 10	STK10	S	1	66.501	FGVSAKNLKTLQKRDSFIGTPYWMAPEVVMC	X;X;X;X;X;X;X;X;X;X;X;X;X;X;X;Phospho (STY);X;X;X;X;X;X;X;Oxidation (M);X;X;X;X;X;Oxidation (M);X	RDS(0.977)FIGT(0.022)PY(0.001)WMAPEVVMCETMK	RDS(16.61)FIGT(-16.61)PY(-30.25)WMAPEVVMCET(-66.46)MK	3	915.392	9142700	5374600	0	0	5491900	0
O94806_S731	Serine/threonine-protein kinase D3;Serine/threonine-protein kinase D1;Serine/threonine-protein kinase D2	PRKD3;PRKD1;PRKD2	S	1	112.13	VKLCDFGFARIIGEKSFRRSVVGTPAYLAPE	X;X;X;X;X;X;X;X;X;X;X;X;X;X;X;Phospho (STY);X;X;X;Phospho (STY);X;X;X;Phospho (STY);X;X;X;X;X;X;X	IIGEKS(1)FRR	IIGEKS(95.4)FRR	3	395.876	63199000	87335000	91561000	80901000	67556000	167150000
O94806_S213	Serine/threonine-protein kinase D3	PRKD3	S	1	145.77	FKIPNNCSGVRKRRLSNVSLPGPGLSVPRPL	X;X;X;X;X;X;X;X;X;X;X;X;X;X;X;Phospho (STY);X;X;X;X;X;X;X;X;X;X;X;X;X;X;X	RLS(0.999)NVS(0.001)LPGPGLSVPR	RLS(31.19)NVS(-31.19)LPGPGLS(-53.93)VPR	2	864.961	28657000	37384000	31055000	35407000	18955000	14703000
O94806_S735	Serine/threonine-protein kinase D3;Serine/threonine-protein kinase D1	PRKD3;PRKD1	S	1	132.44	DFGFARIIGEKSFRRSVVGTPAYLAPEVLRS	X;X;X;X;X;X;X;X;X;X;X;Phospho (STY);X;X;X;Phospho (STY);X;X;X;X;X;X;X;X;X;X;X;X;X;X;X	S(1)VVGTPAYLAPEVLR	S(50.74)VVGT(-50.74)PAY(-93.29)LAPEVLR	2	826.426	0	17764000	28591000	31733000	0	34662000
O94808_S244	Glutamine--fructose-6-phosphate aminotransferase [isomerizing] 2	GFPT2	S	1	168.99	ENVKNICKTRMKRLDSSACLHAVGDKAVEFF	X;X;X;X;X;X;X;X;X;X;X;X;X;X;X;Phospho (STY);X;X;X;X;X;X;X;X;X;X;X;X;X;X;X	RLDS(0.989)S(0.011)ACLHAVGDK	RLDS(19.63)S(-19.63)ACLHAVGDK	2	804.864	56689000	0	65583000	0	0	70929000
O94811_S32	Tubulin polymerization-promoting protein	TPPP	S	1	190.6	KSPGDPSKDRAAKRLSLESEGAGEGAAASPE	X;X;X;X;X;X;X;X;X;X;X;X;X;X;X;Phospho (STY);X;X;X;X;X;X;X;X;X;X;X;X;X;X;X	RLS(0.991)LES(0.009)EGAGEGAAASPELSALEEAFR	RLS(20.45)LES(-20.45)EGAGEGAAAS(-143.94)PELS(-178.4)ALEEAFR	3	943.11	122860000	105940000	162860000	70568000	38779000	0
O94826_S91	Mitochondrial import receptor subunit TOM70	TOMM70A	S	1	429.56	GLKRNSERKTPEGRASPAPGSGHPEGPGAHL	X;X;X;X;X;X;X;X;X;X;X;X;X;X;X;Phospho (STY);X;X;X;X;X;X;X;X;X;X;X;X;X;X;X	AS(1)PAPGSGHPEGPGAHLDMNSLDR	AS(75.28)PAPGS(-75.28)GHPEGPGAHLDMNS(-160.65)LDR	3	822.688	1771400000	1588000000	1696800000	2181700000	1789000000	1720100000
O94827_S934	Pleckstrin homology domain-containing family G member 5	PLEKHG5	S	1	134.12	PVQLLSCPPHLLKSKSEASLLQLLAGAGTHG	X;X;X;X;X;X;X;X;X;X;X;X;X;X;X;Phospho (STY);X;X;X;X;X;X;X;X;X;X;X;X;X;X;X	S(0.001)KS(0.998)EASLLQLLAGAGTHGTPSAPSR	S(-28.46)KS(28.46)EAS(-38.57)LLQLLAGAGT(-100.3)HGT(-110.75)PS(-115.33)APS(-119.6)R	3	839.422	11301000	24779000	13538000	12616000	10472000	9846200
O94827_S959	Pleckstrin homology domain-containing family G member 5	PLEKHG5	S	1	147.73	GAGTHGTPSAPSRSLSELCLAVPAPGIRTQG	X;X;X;X;X;X;X;X;X;X;X;X;X;X;X;Phospho (STY);X;X;X;X;X;X;X;X;X;X;X;X;X;X;X	S(0.012)LS(0.988)ELCLAVPAPGIR	S(-19.31)LS(19.31)ELCLAVPAPGIR	2	831.918	28698000	33038000	28121000	6084200	32456000	29739000
O94827_S224	Pleckstrin homology domain-containing family G member 5	PLEKHG5	S	1	108.64	DEGKVEQGMKDSKSLSLPILRPAGTGPPALE	X;X;X;X;X;X;X;X;X;X;X;X;X;X;X;Phospho (STY);X;X;X;X;X;X;X;X;X;X;X;X;X;X;X	SLS(1)LPILRPAGTGPPALER	S(-36.98)LS(36.98)LPILRPAGT(-77.66)GPPALER	3	675.701	27048000	20696000	26036000	23096000	20467000	14222000
O94842_S178	TOX high mobility group box family member 4	TOX4	S	1	147.11	LPPAQSPEDRLSTTPSPTSSLHEDGVEDFRR	X;X;X;X;X;X;X;X;X;X;X;X;Phospho (STY);Phospho (STY);X;Phospho (STY);X;X;X;Phospho (STY);X;X;X;X;X;X;X;X;X;X;X	LSTT(0.007)PS(0.989)PT(0.004)S(0.001)SLHEDGVEDFRR	LS(-76.66)T(-42.58)T(-21.73)PS(21.73)PT(-24.32)S(-30.74)S(-37.09)LHEDGVEDFRR	3	804.367	276390000	309950000	310560000	178220000	271100000	237810000
O94850_S567	Dendrin	DDN	S	1	78.909	PAPEVNLRDAPTQPGSPEHQALGPAASGAQG	X;X;X;X;X;X;X;X;X;X;X;X;X;X;X;Phospho (STY);X;X;X;X;X;X;X;X;X;X;X;X;X;X;X	DAPTQPGS(1)PEHQALGPAASGAQGR	DAPT(-39.21)QPGS(36.73)PEHQALGPAAS(-36.73)GAQGR	3	794.027	27489000	48309000	38197000	0	0	37789000
O94854_S42	Uncharacterized protein KIAA0754	KIAA0754	S	1	126.56	PSLQEKKESSSALTESSGHLDHREPQSESVT	X;X;X;X;X;X;X;X;X;X;X;X;X;X;X;Phospho (STY);X;X;X;X;X;X;X;X;X;X;X;X;X;X;X	ESSSALT(0.002)ES(0.818)S(0.179)GHLDHREPQSESVTLEHVSK	ES(-83.8)S(-67.54)S(-62.43)ALT(-26.37)ES(6.59)S(-6.59)GHLDHREPQS(-33.8)ES(-38.72)VT(-43.57)LEHVS(-54.85)K	4	836.632	43814000	74872000	39645000	0	55518000	25200000
O94854_S666	Uncharacterized protein KIAA0754	KIAA0754	S	1	140.46	LNVASSEGGEMERRDSDSFLNIFPEKQVTKA	X;X;X;X;X;X;X;X;X;X;X;X;X;X;X;Phospho (STY);X;X;X;X;X;X;X;X;X;X;X;X;X;X;X	RDS(0.987)DS(0.013)FLNIFPEK	RDS(18.67)DS(-18.67)FLNIFPEK	2	824.374	22275000	21846000	21843000	0	0	0
O94864_S323	STAGA complex 65 subunit gamma	SUPT7L	S	1	162.75	GAQSERFPSNLEVEASPQASSAEVNASPLWN	X;X;X;X;X;X;X;X;X;X;X;X;X;X;X;Phospho (STY);X;X;X;X;X;X;X;X;X;X;X;X;X;X;X	FPSNLEVEAS(0.999)PQAS(0.001)SAEVNASPLWNLAHVK	FPS(-73.66)NLEVEAS(32.58)PQAS(-32.58)S(-45.66)AEVNAS(-108.42)PLWNLAHVK	3	1091.53	17569000	26152000	22218000	0	22197000	12479000
O94864_S334	STAGA complex 65 subunit gamma	SUPT7L	S	1	108.73	EVEASPQASSAEVNASPLWNLAHVKMEPQES	X;X;X;X;X;X;X;X;X;X;X;X;X;X;X;Phospho (STY);X;X;X;X;X;X;X;X;X;X;X;X;X;X;X	FPSNLEVEASPQASSAEVNAS(1)PLWNLAHVK	FPS(-98.93)NLEVEAS(-63.45)PQAS(-42.96)S(-44.14)AEVNAS(42.96)PLWNLAHVK	3	1091.53	6666700	0	0	0	9044400	0
O94864_S108	STAGA complex 65 subunit gamma	SUPT7L	S	1	290.49	GVKTEESEPLPSCPGSPPLPDDLLPLDCKNP	X;X;X;X;X;X;X;X;X;X;X;X;X;X;X;Phospho (STY);X;X;X;X;X;X;X;X;X;X;X;X;X;X;X	TEESEPLPSCPGS(1)PPLPDDLLPLDCK	T(-161.74)EES(-151.33)EPLPS(-93.87)CPGS(93.87)PPLPDDLLPLDCK	2	981.773	192700000	177580000	162930000	38058000	30738000	39279000
O94868_S644	F-BAR and double SH3 domains protein 2	FCHSD2	S	1	119.93	ASENGDTPWMREIQISPSPKPHASLPPLPLY	X;X;X;X;X;X;X;X;X;X;X;X;X;X;X;Phospho (STY);X;X;X;X;X;X;X;X;X;X;X;X;X;X;X	EIQIS(0.766)PS(0.23)PKPHAS(0.003)LPPLPLYDQPPSSPYPSPDKR	EIQIS(5.22)PS(-5.22)PKPHAS(-23.61)LPPLPLY(-95.25)DQPPS(-99.68)S(-99.38)PY(-111.14)PS(-107.41)PDKR	4	954.732	0	19472000	21164000	0	0	14002000
O94876_S414	Transmembrane and coiled-coil domains protein 1	TMCC1	S	1	157.28	DDAGKALGVISNFQSSPKYGSEEDCSSATSG	X;X;X;X;X;X;X;X;X;X;X;X;X;X;X;Phospho (STY);X;X;X;X;X;X;X;X;X;X;X;X;X;X;X	ALGVIS(0.001)NFQS(0.248)S(0.751)PK	ALGVIS(-31.75)NFQS(-4.8)S(4.8)PK	2	714.35	61086000	74441000	61311000	0	0	0
O94876_S382	Transmembrane and coiled-coil domains protein 1	TMCC1	S	1	147.24	SKPREIASLIRNKFGSADNIPNLKDSLEEGQ	X;X;X;X;X;X;X;X;X;X;X;X;X;X;X;Phospho (STY);X;X;X;X;X;X;X;X;X;X;X;X;X;X;X	NKFGS(1)ADNIPNLK	NKFGS(98.9)ADNIPNLK	2	749.359	80864000	16091000	78789000	0	38643000	0
O94876_S134	Transmembrane and coiled-coil domains protein 1	TMCC1	S	1	121.01	TSLHSRRGKPEAPKGSPQINRKSGQEMTAVM	X;X;X;X;X;X;X;X;X;X;X;X;X;X;X;Phospho (STY);X;X;X;X;X;X;X;X;X;X;X;X;X;X;X	GKPEAPKGS(1)PQINR	GKPEAPKGS(64.26)PQINR	3	520.263	109530000	70984000	89467000	0	0	106240000
O94885_S923	SAM and SH3 domain-containing protein 1	SASH1	S	1	55.452	TKKLEGSIAASGRGLSPPQCLPRNYDAQPPG	X;X;X;X;X;X;X;X;X;X;X;X;X;X;X;Phospho (STY);X;X;X;X;X;X;X;X;X;X;X;X;X;X;X	GLS(1)PPQCLPR	GLS(54.26)PPQCLPR	2	602.781	0	32284000	32538000	25602000	50539000	34068000
O94885_S1028	SAM and SH3 domain-containing protein 1	SASH1	S	1	213.98	SPDAPCLPVKRGSPASPTSPSDCPPALAPRP	X;X;X;X;X;X;X;X;X;X;X;X;X;X;X;Phospho (STY);X;X;X;X;X;X;X;X;X;X;X;X;X;X;X	GSPAS(0.998)PT(0.002)SPSDCPPALAPR	GS(-51.39)PAS(27.18)PT(-27.18)S(-45.24)PS(-77.25)DCPPALAPR	2	972.93	30622000	29335000	32990000	0	0	45590000
O94885_S743	SAM and SH3 domain-containing protein 1	SASH1	S	1	66.486	YESSENLENGKTRKASLLSAKSSTEPSLKSF	X;X;X;X;X;X;X;X;X;X;X;X;X;X;X;Phospho (STY);X;X;X;X;X;X;X;X;X;X;X;X;X;X;X	KAS(0.997)LLS(0.003)AK	KAS(25.27)LLS(-25.27)AK	2	449.244	0	10373000	10484000	0	0	0
O94885_S320	SAM and SH3 domain-containing protein 1	SASH1	S	1	171.99	ALYSGVHKKPLFFDGSPEKPPEDDSDSLTTS	X;X;X;X;X;X;X;X;X;X;X;X;X;X;X;Phospho (STY);X;X;X;X;X;X;X;X;X;X;X;X;X;X;X	KPLFFDGS(1)PEKPPEDDSDSLTTSPSSSSLDTWGAGR	KPLFFDGS(71.8)PEKPPEDDS(-71.8)DS(-92.59)LT(-111.61)T(-125.31)S(-140.1)PS(-147.48)S(-147.23)S(-153.14)S(-158.26)LDT(-162.63)WGAGR	3	973.437	26915000	18233000	21422000	22984000	0	29054000
O94885_S1051	SAM and SH3 domain-containing protein 1	SASH1	S	1	230.83	PPALAPRPLSGQAPGSPPSTRPPPWLSELPE	X;X;X;X;X;X;X;X;X;X;X;X;X;X;X;Phospho (STY);X;X;X;X;X;X;X;X;X;X;X;X;X;X;X	PLSGQAPGS(0.999)PPSTRPPPWLSELPENTSLQEHGVK	PLS(-54.18)GQAPGS(33.86)PPS(-33.86)T(-33.86)RPPPWLS(-88.94)ELPENT(-183.87)S(-187.89)LQEHGVK	4	918.453	323130000	185240000	345950000	344530000	121500000	127100000
O94885_S90	SAM and SH3 domain-containing protein 1	SASH1	S	1	175.15	SDVCERMEELRKRRVSQDLEVEKPDASPTSL	X;X;X;X;X;X;X;X;X;X;X;X;X;X;X;Phospho (STY);X;X;X;X;X;X;X;X;X;X;X;X;X;X;X	RVS(1)QDLEVEKPDASPTSLQLR	RVS(122.96)QDLEVEKPDAS(-122.96)PT(-146.79)S(-149.92)LQLR	3	816.743	106190000	127540000	117390000	0	0	70934000
O94885_S821	SAM and SH3 domain-containing protein 1	SASH1	S	1	148.7	GLNKNRRSLPVSICRSCETLEGPQTVDTWPR	X;X;X;X;X;X;X;Phospho (STY);X;X;X;X;X;X;X;Phospho (STY);X;X;X;X;X;X;X;X;X;X;X;X;X;X;X	S(0.999)CET(0.001)LEGPQTVDTWPR	S(30.5)CET(-30.5)LEGPQT(-116.64)VDT(-139.4)WPR	2	978.414	0	29401000	0	0	0	0
O94885_S813	SAM and SH3 domain-containing protein 1	SASH1	S	1	68.557	SCDPPGVTGLNKNRRSLPVSICRSCETLEGP	X;X;X;X;X;X;X;X;X;X;X;X;X;X;X;Phospho (STY);X;X;X;X;X;X;X;Phospho (STY);X;X;X;X;X;X;X	S(1)LPVSICR	S(48.92)LPVS(-48.92)ICR	2	506.238	66892000	50875000	49138000	36244000	46389000	39250000
O94885_S407	SAM and SH3 domain-containing protein 1	SASH1	S	1	77.912	EMKKGLGSLSHGRTCSFGGFDLTNRSLHVGS	X;X;X;X;X;X;X;X;X;X;X;X;X;X;X;Phospho (STY);X;X;X;X;X;X;X;X;X;X;X;X;X;X;X	T(0.007)CS(0.993)FGGFDLTNR	T(-21.45)CS(21.45)FGGFDLT(-52.51)NR	2	727.792	5223900	3814700	0	5809800	0	0
O94887_S439	FERM, RhoGEF and pleckstrin domain-containing protein 2	FARP2	S	1	306.16	DSSSSLTDPQVSYVKSPAAERRSGAVAGGPD	X;X;X;X;X;X;X;X;X;X;X;X;X;X;X;Phospho (STY);X;X;X;X;X;X;X;X;X;X;X;X;X;X;X	DSSSSLTDPQVSYVKS(1)PAAER	DS(-186.63)S(-181.14)S(-179.98)S(-174.97)LT(-148.13)DPQVS(-80.61)Y(-100.55)VKS(80.61)PAAER	2	1152.52	324880000	341670000	341110000	82293000	180690000	24121000
O94887_S389	FERM, RhoGEF and pleckstrin domain-containing protein 2	FARP2	S	1	83.226	TSVRALTADLPKQSISFPEGLRTPASPSSAN	X;X;X;X;X;X;X;X;X;X;X;X;X;X;X;Phospho (STY);X;X;X;X;X;X;Phospho (STY);X;X;Phospho (STY);X;X;X;X;X	QS(0.002)IS(0.998)FPEGLR	QS(-27.25)IS(27.25)FPEGLR	2	607.284	11071000	0	8878200	0	0	6623900
O94887_S399	FERM, RhoGEF and pleckstrin domain-containing protein 2	FARP2	S	1	91.583	PKQSISFPEGLRTPASPSSANAFYSLSPSTL	X;X;X;X;X;Phospho (STY);X;X;X;X;X;X;X;X;X;Phospho (STY);X;X;X;X;X;X;X;X;X;X;X;X;X;X;X	T(0.014)PAS(0.881)PS(0.052)S(0.052)ANAFY(0.002)S(0.001)LSPSTLVPSGLPEFK	T(-18.13)PAS(12.33)PS(-12.33)S(-12.33)ANAFY(-27.05)S(-30.08)LS(-47.93)PS(-61.08)T(-63.08)LVPS(-69.11)GLPEFK	3	978.139	30589000	0	0	0	0	0
O94887_S876	FERM, RhoGEF and pleckstrin domain-containing protein 2	FARP2	S	1	140.94	APALPGRTVCTRPPRSPNEVSLEQESEDDAR	X;X;X;X;X;X;X;X;X;X;X;X;X;X;X;Phospho (STY);X;X;X;X;X;X;X;X;X;X;X;X;X;X;X	TVCT(0.001)RPPRS(0.999)PNEVSLEQESEDDAR	T(-36.65)VCT(-31.8)RPPRS(31.8)PNEVS(-73.13)LEQES(-105.19)EDDAR	3	951.422	28620000	30562000	45392000	0	0	0
O94888_S288	UBX domain-containing protein 7	UBXN7	S	1	258.82	KKCARSESLIDASEDSQLEAAIRASLQETHF	X;X;X;X;X;X;X;X;X;X;X;X;X;X;X;Phospho (STY);X;X;X;X;X;X;X;X;X;X;X;X;X;X;X	SESLIDASEDS(1)QLEAAIR	S(-157.77)ES(-141.64)LIDAS(-47.7)EDS(47.7)QLEAAIR	2	671.972	40231000	48163000	37854000	0	0	38288000
O94913_S705	Pre-mRNA cleavage complex 2 protein Pcf11	PCF11	S	1	280.43	RQLFQYQEGVREEQRSPFNDRFPLKRPRYED	X;X;X;X;X;X;X;X;X;X;X;X;X;X;X;Phospho (STY);X;X;X;X;X;X;X;X;X;X;X;X;X;X;X	EEQRS(1)PFNDRFPLK	EEQRS(171.25)PFNDRFPLK	3	614.956	223280000	190000000	186280000	142090000	154670000	137400000
O94913_S1493	Pre-mRNA cleavage complex 2 protein Pcf11	PCF11	S	1	190.22	CYEDYQNTSSFDCTPSPSKTPVENPLNIMLN	X;X;X;X;X;X;X;X;X;X;X;X;X;X;X;Phospho (STY);X;X;X;X;X;X;X;X;X;X;X;X;X;X;X	IYHPSCYEDYQNTSSFDCT(0.004)PS(0.835)PS(0.155)KT(0.006)PVENPLNIMLNIVK	IY(-113.55)HPS(-75.64)CY(-76.05)EDY(-46.02)QNT(-47.87)S(-48.78)S(-48.78)FDCT(-23.22)PS(7.3)PS(-7.3)KT(-21.74)PVENPLNIMLNIVK	3	1547.03	30369000	26062000	24740000	31125000	20467000	55807000
O94913_S489	Pre-mRNA cleavage complex 2 protein Pcf11	PCF11	S	1	112.24	SSTRKRSRSRSPKSRSPIIHSPKRRDRRSPK	X;X;X;X;X;X;X;X;X;X;X;X;X;X;X;Phospho (STY);X;X;X;X;X;X;X;X;X;X;X;X;X;X;X	S(0.2)RS(0.8)PIIHSPK	S(-6.03)RS(6.03)PIIHS(-49.83)PK	2	601.308	40941000	40324000	0	37493000	36784000	39394000
O94915_S1978	Protein furry homolog-like	FRYL	S	1	151.66	MDGRINHSSSLARTRSLSSLREKGMYDVQST	X;X;X;X;X;X;X;X;X;X;X;X;X;X;X;Phospho (STY);X;X;X;X;X;X;X;X;X;X;X;X;X;X;X	T(0.001)RS(0.998)LS(0.001)SLR	T(-29.16)RS(29.16)LS(-32.76)S(-70.56)LR	2	500.253	30650000	320370000	362310000	342370000	378160000	309030000
O94915_S2272	Protein furry homolog-like	FRYL	S	1	124.96	VVPSDIPKTYGGDTGSPEISFTKIFNNVSKE	X;X;X;X;X;X;X;X;X;X;X;X;X;X;X;Phospho (STY);X;X;X;X;X;X;X;X;X;X;X;X;X;X;X	TYGGDT(0.002)GS(0.998)PEISFTK	T(-92.9)Y(-93.33)GGDT(-27.89)GS(27.89)PEIS(-41.16)FT(-52.49)K	2	820.348	35108000	23381000	31004000	0	0	19533000
O94916_S561	Nuclear factor of activated T-cells 5	NFAT5	S	1	110.74	AAAGALNVNVKKEISSPARPCSFEEAMKAMK	X;X;X;X;X;X;X;X;X;X;X;X;X;X;X;Phospho (STY);X;X;X;X;X;X;X;X;X;X;X;X;X;X;X	KEIS(0.05)S(0.949)PARPCS(0.001)FEEAMK	KEIS(-12.78)S(12.78)PARPCS(-28.82)FEEAMK	3	682.972	46921000	43802000	58003000	20669000	65212000	41395000
O94916_S145	Nuclear factor of activated T-cells 5	NFAT5	S	1	148.04	QQHPSTPKRHTVLYISPPPEDLLDNSRMSCQ	X;X;X;X;Phospho (STY);Phospho (STY);X;X;X;X;X;X;X;X;X;Phospho (STY);X;X;X;X;X;X;X;X;X;X;X;X;X;X;X	HTVLYIS(1)PPPEDLLDNSR	HT(-61.41)VLY(-86.39)IS(61.41)PPPEDLLDNS(-110.48)R	3	716.012	36109000	21898000	36411000	32059000	19775000	0
O94964_S1303	Protein SOGA1;N-terminal form;C-terminal 80 kDa form	SOGA1	S	1	246.12	GIVQEFFRNVCGRAPSPTSSAGEEGTKKPEP	X;X;X;X;X;X;X;X;X;X;X;X;X;X;X;Phospho (STY);X;X;X;X;X;X;X;X;X;X;X;X;X;X;X	APS(0.999)PT(0.001)SSAGEEGTKKPEPLSPASYHQPEGVAR	APS(30.19)PT(-30.19)S(-46.86)S(-59.22)AGEEGT(-105.74)KKPEPLS(-167.32)PAS(-189.08)Y(-214.51)HQPEGVAR	4	836.396	525140000	449310000	430950000	469880000	549980000	380270000
O94964_S1320	Protein SOGA1;N-terminal form;C-terminal 80 kDa form	SOGA1	S	1	62.028	TSSAGEEGTKKPEPLSPASYHQPEGVARILN	X;X;X;X;X;X;X;X;X;X;X;X;X;X;X;Phospho (STY);X;X;X;X;X;X;X;X;X;X;X;X;X;X;X	KPEPLS(0.835)PAS(0.163)Y(0.001)HQPEGVAR	KPEPLS(7.09)PAS(-7.09)Y(-28.11)HQPEGVAR	3	681.661	0	23343000	0	0	26238000	19177000
O94964_S1017	Protein SOGA1;N-terminal form;C-terminal 80 kDa form	SOGA1	S	1	124.33	RSYTAPDKTGIRVYYSPPVARRLGVPVVHDK	X;X;X;X;X;X;X;X;X;X;X;X;X;X;X;Phospho (STY);X;X;X;X;X;X;X;X;X;X;X;X;X;X;X	VYYS(1)PPVAR	VY(-59.09)Y(-48.6)S(48.6)PPVAR	2	566.265	363080000	244130000	284000000	251810000	324090000	221420000
O94967_S578	WD repeat-containing protein 47	WDR47	S	1	300.42	QISSEHSVIKPPLGDSPGSLSRSKGEEDDKS	X;X;X;X;X;X;X;X;X;X;X;X;X;X;X;Phospho (STY);X;X;X;X;X;X;X;X;X;X;X;X;X;X;X	NPGSTNHIPFLEESPCGSQISSEHSVIKPPLGDS(0.999)PGS(0.001)LSR	NPGS(-291.44)T(-291.44)NHIPFLEES(-174.85)PCGS(-118.66)QIS(-92.23)S(-85.17)EHS(-65.24)VIKPPLGDS(29.5)PGS(-29.5)LS(-36.78)R	4	1074.51	116070000	153490000	0	26738000	143810000	134400000
O94979_S799	Protein transport protein Sec31A	SEC31A	S	1	201.27	DRLCRAQGEPVAGHESPKIPYEKQQLPKGRP	X;X;X;X;X;X;X;X;X;X;X;X;X;X;X;Phospho (STY);X;X;X;X;X;X;X;X;X;X;X;X;X;X;X	AQGEPVAGHES(1)PKIPYEK	AQGEPVAGHES(109.42)PKIPY(-109.42)EK	2	672.986	3826100000	4329500000	3226400000	1062600000	2731900000	3871600000
O94979_S527	Protein transport protein Sec31A	SEC31A	S	1	108.04	DGANVALKDSDQVAQSDGEESPAAEEQLLGE	X;X;X;X;X;X;X;X;X;X;X;X;X;X;X;Phospho (STY);X;X;X;X;X;X;X;X;X;X;X;X;X;X;X	DSDQVAQS(0.999)DGEES(0.001)PAAEEQLLGEHIK	DS(-38.89)DQVAQS(29.88)DGEES(-29.88)PAAEEQLLGEHIK	3	954.749	30884000	22667000	24878000	0	0	16617000
O94979_S1163	Protein transport protein Sec31A	SEC31A	S	1	230.33	KRLEFLYDKLREQTLSPTITSGLHNIARSIE	X;X;X;X;X;X;X;X;X;X;X;X;X;X;X;Phospho (STY);X;X;X;X;X;X;X;X;X;X;X;X;X;X;X	EQTLS(1)PTITSGLHNIAR	EQT(-52.2)LS(52.2)PT(-52.2)IT(-96.61)S(-104.8)GLHNIAR	2	959.475	178410000	156580000	158940000	159640000	166660000	189060000
O94986_S1461	Centrosomal protein of 152 kDa	CEP152	S	1	83.881	GDGSCKHLNSLPRNVSPEFVPCEGEGGFGLH	X;X;X;X;X;X;X;X;X;X;X;X;X;X;X;Phospho (STY);X;X;X;X;X;X;X;X;X;X;X;X;X;X;X	NVS(1)PEFVPCEGEGGFGLHK	NVS(68.77)PEFVPCEGEGGFGLHK	3	713.978	60749000	21419000	46684000	0	0	0
O95049_S164	Tight junction protein ZO-3	TJP3	S	1	450.88	PRPGRRGRAGSHGRRSPGGGSEANGLALVSG	X;X;X;X;X;X;X;X;X;X;X;X;X;X;X;Phospho (STY);X;X;X;X;X;X;X;X;X;X;X;X;X;X;X	S(1)PGGGSEANGLALVSGFK	S(130.9)PGGGS(-130.9)EANGLALVS(-402.68)GFK	2	864.404	55075000	53662000	71525000	29431000	56851000	68018000
O95049_S591	Tight junction protein ZO-3	TJP3	S	1	83.358	RLRGLRRGAKKTTQRSREDLSALTRQGRYPP	X;X;X;X;X;X;X;X;X;X;X;X;X;X;X;Phospho (STY);X;X;X;X;X;X;X;X;X;X;X;X;X;X;X	S(1)REDLSALTR	S(51.1)REDLS(-51.1)ALT(-77.88)R	2	614.29	82927000	63412000	80435000	0	0	57127000
O95067_S92	G2/mitotic-specific cyclin-B2	CCNB2	S	1	291.4	SVKPVQMEKLAPKGPSPTPEDVSMKEENLCQ	X;X;X;X;X;X;X;X;X;X;X;X;X;X;X;Phospho (STY);X;X;X;X;X;X;X;Oxidation (M);X;X;X;X;X;X;X	GPS(0.998)PT(0.002)PEDVSMKEENLCQAFSDALLCK	GPS(26.56)PT(-26.56)PEDVS(-112.31)MKEENLCQAFS(-259.77)DALLCK	3	1035.12	15305000	4786100	19288000	24418000	12166000	25307000
O95071_S612	E3 ubiquitin-protein ligase UBR5	UBR5	S	1	230.54	ESKQEPVKTEMGPPPSPASTCSDASSIASSA	X;X;X;X;X;X;X;X;X;X;Oxidation (M);X;X;X;X;Phospho (STY);X;X;X;X;X;X;X;X;X;X;X;X;X;X;X	QEPVKTEMGPPPS(1)PASTCSDASSIASSASMPYK	QEPVKT(-87.16)EMGPPPS(51.74)PAS(-51.74)T(-58.7)CS(-71.54)DAS(-113.03)S(-118.09)IAS(-143.66)S(-148.32)AS(-157.44)MPY(-177.02)K	3	1159.17	20683000	18191000	34806000	19633000	18929000	0
O95071_S1549	E3 ubiquitin-protein ligase UBR5	UBR5	S	1	123.26	SQSSYIIRNPQQRRISQSQPVRGRDEEQDDI	X;X;X;X;X;X;X;X;X;X;X;X;X;X;X;Phospho (STY);X;X;X;X;X;X;X;X;X;X;X;X;X;X;X	RIS(0.998)QS(0.002)QPVR	RIS(26.52)QS(-26.52)QPVR	2	575.79	288300000	321560000	375500000	78905000	0	356060000
O95071_S327	E3 ubiquitin-protein ligase UBR5	UBR5	S	1	96.059	ESVLRLRERRWLDGASFDNERGSTSKEGEPN	X;X;X;X;X;X;X;X;X;X;X;X;X;X;X;Phospho (STY);X;X;X;X;X;X;X;X;X;X;X;X;X;X;X	WLDGAS(1)FDNER	WLDGAS(72.5)FDNER	2	695.277	25777000	37698000	25156000	0	7821500	24216000
O95104_S154	Splicing factor, arginine/serine-rich 15	SCAF4	S	1	272.6	SNAAPVAENVTNNEGSPPPPVKVSSEPPTQA	X;X;X;X;X;X;X;X;X;X;X;X;X;X;X;Phospho (STY);X;X;X;X;X;X;X;X;X;X;X;X;X;X;X	IEIIQPLLDMAAGTSNAAPVAENVTNNEGS(1)PPPPVK	IEIIQPLLDMAAGT(-123.29)S(-115.41)NAAPVAENVT(-54.76)NNEGS(54.76)PPPPVK	3	938.463	100080000	70197000	85119000	55457000	47302000	36633000
O95104_S312	Splicing factor, arginine/serine-rich 15	SCAF4	S	1	87.639	APTATVPAAAAPAAASPPPPQAPFGFPGDGM	X;X;X;X;X;X;X;X;X;X;X;X;X;X;X;Phospho (STY);X;X;X;X;X;X;X;X;X;X;X;X;X;X;X	KEDTTAVTTTAPAAAVPPAPT(0.001)AT(0.001)VPAAAAPAAAS(0.998)PPPPQAPFGFPGDGMQQPAYTQHQNMDQFQPR	KEDT(-66.02)T(-66.02)AVT(-66.38)T(-61.23)T(-61.44)APAAAVPPAPT(-29.59)AT(-29.59)VPAAAAPAAAS(29.59)PPPPQAPFGFPGDGMQQPAY(-58.57)T(-45.6)QHQNMDQFQPR	5	1346.84	0	0	0	0	19611000	0
O95104_S656	Splicing factor, arginine/serine-rich 15	SCAF4	S	1	228	VAQNGGAETSHTEPVSPIPKPLPVPVPPIPV	X;X;X;X;X;X;X;X;X;X;X;X;X;X;X;Phospho (STY);X;X;X;X;X;X;X;X;X;X;X;X;X;X;X	KPENEVAQNGGAETSHTEPVS(1)PIPK	KPENEVAQNGGAET(-127.58)S(-102.86)HT(-59.04)EPVS(59.04)PIPK	3	899.424	108710000	103510000	121280000	0	104870000	131760000
O95149_S329	Snurportin-1	SNUPN	S	1	78.978	KSQKEGMKEKLTHKASENGHYELEHLSTPKL	X;X;X;X;X;X;X;X;X;X;X;X;X;X;X;Phospho (STY);X;X;X;X;X;X;X;X;X;X;X;X;X;X;X	LTHKAS(1)ENGHYELEHLSTPK	LT(-40.93)HKAS(40.93)ENGHY(-53.05)ELEHLS(-55.98)T(-55.98)PK	4	593.532	0	19234000	0	23851000	28453000	0
O95155_S238	Ubiquitin conjugation factor E4 B	UBE4B	S	1	208.41	ASLTATSQPIAAAARSPDRNLLLNTGSNPGT	X;X;X;X;X;X;X;X;X;X;X;X;X;X;X;Phospho (STY);X;X;X;X;X;X;X;X;X;X;X;X;X;X;X	DENPFASLTAT(0.006)S(0.025)QPIAAAARS(0.97)PDR	DENPFAS(-73.8)LT(-48.86)AT(-22.37)S(-15.96)QPIAAAARS(15.96)PDR	3	856.069	108290000	112630000	199500000	119270000	160350000	112840000
O95155_S31	Ubiquitin conjugation factor E4 B	UBE4B	S	1	313.96	RLAGGQTSQPTTPLTSPQRENPPGPPIAASA	X;X;X;X;X;X;X;X;X;X;X;X;X;X;X;Phospho (STY);X;X;X;X;X;X;X;X;X;X;X;X;X;X;X	LAGGQTSQPTTPLT(0.027)S(0.973)PQR	LAGGQT(-156.98)S(-134.02)QPT(-95.68)T(-60.71)PLT(-15.49)S(15.49)PQR	2	960.465	80487000	60851000	61210000	46637000	62834000	65819000
O95155_S803	Ubiquitin conjugation factor E4 B	UBE4B	S	1	182.49	RTVEDLKNNESQWKDSPLATRHREMLKRCKT	X;X;X;X;X;X;X;X;X;X;X;X;X;X;X;Phospho (STY);X;X;X;X;X;X;X;X;X;X;X;X;X;X;X	NNESQWKDS(1)PLATR	NNES(-69.52)QWKDS(43.14)PLAT(-43.14)R	2	863.383	43926000	0	55299000	0	0	0
O95155_S88	Ubiquitin conjugation factor E4 B	UBE4B	S	1	443.97	AHRSQSSEGVSSLSSSPSNSLETQSQSLSRS	X;X;X;X;X;X;X;X;X;X;X;X;X;X;X;Phospho (STY);X;X;X;X;X;X;X;X;X;X;X;X;X;X;X	SQSSEGVSSLSS(0.003)S(0.997)PSNSLETQSQSLSR	S(-231.58)QS(-212.96)S(-201.43)EGVS(-144.7)S(-111.68)LS(-52.78)S(-25.68)S(25.68)PS(-34.85)NS(-63.66)LET(-98.93)QS(-115.25)QS(-133.04)LS(-147.89)R	2	1418.63	417810000	304650000	337150000	207270000	17139000	385840000
O95155_S101	Ubiquitin conjugation factor E4 B	UBE4B	S	1	168.79	SSSPSNSLETQSQSLSRSQSMDIDGVSCEKS	X;X;X;X;X;X;X;X;X;X;X;X;X;X;X;Phospho (STY);X;X;X;X;X;X;X;X;X;X;X;X;X;X;X	SQSSEGVSSLSSSPSNSLET(0.003)QS(0.007)QS(0.105)LS(0.885)R	S(-153.34)QS(-148.56)S(-143.07)EGVS(-134.76)S(-134.76)LS(-131.65)S(-130.26)S(-111.94)PS(-92.39)NS(-71.2)LET(-24.95)QS(-21.03)QS(-9.24)LS(9.24)R	3	946.088	0	49715000	36527000	29833000	0	25426000
O95163_S471	Elongator complex protein 1	IKBKAP	S	1	57.401	CPSADPTVKLGAVGGSGFKVCLRTPHLEKRY	X;X;X;X;X;X;X;X;X;X;X;X;X;X;X;Phospho (STY);X;X;X;X;X;X;X;X;X;X;X;X;X;X;X	LGAVGGS(1)GFK	LGAVGGS(48.82)GFK	2	486.731	0	53222000	86884000	41783000	0	39611000
O95197_S30	Reticulon-3	RTN3	S	1	209.55	SSSFGAEPSAPGGGGSPGACPALGTKSCSSS	X;X;X;X;X;X;X;X;X;X;X;X;X;X;X;Phospho (STY);X;X;X;X;X;X;X;X;X;X;X;X;X;X;X	AEPSAATQSHSISSSSFGAEPSAPGGGGS(1)PGACPALGTK	AEPS(-130.11)AAT(-120.37)QS(-119.65)HS(-114.79)IS(-104.09)S(-98.16)S(-98.16)S(-92.81)FGAEPS(-62.44)APGGGGS(48.19)PGACPALGT(-48.19)K	3	1231.54	675260000	603390000	614950000	808060000	587570000	621600000
O95197_S229	Reticulon-3	RTN3	S	1	174.62	PTEYSKVEGIYTYSLSPSKVSGDDVIEKDSP	X;X;X;X;X;X;X;X;X;X;X;X;X;X;X;Phospho (STY);X;X;X;X;X;X;X;X;X;X;X;X;X;Phospho (STY);X	VEGIYTYS(0.004)LS(0.852)PS(0.144)K	VEGIY(-110.99)T(-51.98)Y(-82.01)S(-23.06)LS(7.71)PS(-7.71)K	2	762.355	37765000	28639000	31566000	20256000	34898000	35027000
O95202_S190	LETM1 and EF-hand domain-containing protein 1, mitochondrial	LETM1	S	2	43.282	TKIAARMLWRILNGHSLTRRERRQFLRICAD	X;X;X;X;X;X;X;X;X;X;X;X;X;X;X;Phospho (STY);X;Phospho (STY);X;X;X;X;X;X;X;X;X;X;X;X;X	ILNGHS(1)LT(1)RR	ILNGHS(43.28)LT(43.28)RR	3	442.874	0	0	0	0	9750800	0
O95208_S327	Epsin-2	EPN2	S	1	44.814	SRRDTVKIPKKKEHGSLPQQTTLLDLMDALP	X;X;X;X;X;X;X;X;X;X;X;X;X;X;X;Phospho (STY);X;X;X;X;X;X;X;X;X;X;X;X;X;X;X	EHGS(0.759)LPQQT(0.121)T(0.121)LLDLMDALPSSGPAAQK	EHGS(7.99)LPQQT(-7.99)T(-7.99)LLDLMDALPS(-44.17)S(-44.14)GPAAQK	3	962.463	0	0	3635000	0	4644800	0
O95208_S173	Epsin-2	EPN2	S	1	246.32	ATGMGSNQITFGRGSSQPNLSTSHSEQEYGK	X;X;X;X;X;X;X;X;X;X;X;X;X;X;X;Phospho (STY);X;X;X;X;X;X;X;X;X;X;X;X;X;X;X	GS(0.002)S(0.998)QPNLSTSHSEQEYGK	GS(-26.71)S(26.71)QPNLS(-53.41)T(-49.27)S(-57.47)HS(-93.49)EQEY(-230.52)GK	2	1008.42	258600000	232510000	214720000	67394000	153660000	238780000
O95208_S486	Epsin-2	EPN2	S	1	196.2	AESVTSLPSQNNGTTSPDPFESQPLTVASSK	X;X;X;X;X;X;X;X;X;X;X;X;X;X;X;Phospho (STY);X;X;X;X;X;X;X;X;X;X;X;X;X;X;X	KTAESVTSLPSQNNGTT(0.004)S(0.995)PDPFESQPLTVASSKPSSAR	KT(-147.86)AES(-144.38)VT(-139.44)S(-134.32)LPS(-97)QNNGT(-40.93)T(-23.47)S(23.47)PDPFES(-46.38)QPLT(-65.12)VAS(-74.27)S(-78.78)KPS(-87.68)S(-87.68)AR	4	996.727	37228000	27984000	26183000	31577000	0	29347000
O95218_S120	Zinc finger Ran-binding domain-containing protein 2	ZRANB2	S	1	208.89	GFNERENVEYIEREESDGEYDEFGRKKKKYR	X;X;X;X;X;X;X;X;X;X;X;X;X;X;X;Phospho (STY);X;X;X;X;X;X;X;X;X;X;X;X;X;X;X	ENVEYIEREES(1)DGEYDEFGR	ENVEY(-126.28)IEREES(98.27)DGEY(-98.27)DEFGR	3	849.006	45736000	43598000	65453000	0	0	0
O95235_S532	Kinesin-like protein KIF20A	KIF20A	S	1	293.41	FPSLHSFIKEHSLQVSPSLEKGAKADTGLDD	X;X;X;X;X;X;X;X;X;X;X;X;X;X;X;Phospho (STY);X;X;X;X;X;X;X;X;X;X;X;X;X;X;X	EHSLQVS(1)PSLEK	EHS(-89.52)LQVS(35.02)PS(-35.02)LEK	2	717.337	103830000	109950000	88779000	0	56323000	136250000
O95239_S1225	Chromosome-associated kinesin KIF4A;Chromosome-associated kinesin KIF4B	KIF4A;KIF4B	S	1	411.44	KKRALASNTSFFSGCSPIEEEAH________	X;X;X;X;X;X;X;X;X;X;X;X;X;X;X;Phospho (STY);X;X;X;X;X;X;X;X;X;X;X;X;X;X;X	ALASNTSFFSGCS(1)PIEEEAH	ALAS(-253.08)NT(-205.8)S(-172.29)FFS(-101.02)GCS(101.02)PIEEEAH	2	1117.46	66309000	63786000	72483000	0	17420000	61235000
O95239_S801	Chromosome-associated kinesin KIF4A	KIF4A	S	1	125.97	ESGENPPPKLRRRTFSLTEVRGQVSESEDSI	X;X;X;X;X;X;X;X;X;X;X;X;X;X;X;Phospho (STY);X;X;X;X;X;X;X;X;X;X;X;X;X;X;X	TFS(1)LTEVR	T(-51.8)FS(46)LT(-46)EVR	2	516.742	68709000	82628000	91671000	4461800	17536000	85654000
O95248_S1078	Myotubularin-related protein 5	SBF1	S	1	73.632	TIGRQHVTRKKYNPPSWEHRGQPPPEDQEDE	X;X;X;X;X;X;X;X;X;X;X;X;X;X;X;Phospho (STY);X;X;X;X;X;X;X;X;X;X;X;X;X;X;X	KYNPPS(1)WEHR	KY(-43.35)NPPS(43.35)WEHR	3	465.206	9199100	12135000	0	0	0	12540000
O95248_S1142	Myotubularin-related protein 5	SBF1	S	1	200.76	CCRDYQRLGLGTLSSSLSRAKSEPFRISPVN	X;X;X;X;X;X;X;X;X;X;X;X;X;X;X;Phospho (STY);X;X;X;X;X;X;X;X;X;X;X;X;X;X;X	LGLGTLSS(0.02)S(0.919)LS(0.061)R	LGLGT(-93.14)LS(-38.86)S(-16.64)S(11.8)LS(-11.8)R	2	635.824	34828000	0	0	0	0	0
O95248_S1749	Myotubularin-related protein 5	SBF1	S	1	123.42	GSTTSGSRQAARRSTSTLYSQFQTAESENRS	X;X;X;X;X;X;X;X;X;X;X;X;X;X;X;Phospho (STY);X;X;X;X;X;X;X;X;X;X;X;X;X;X;X	S(0.024)T(0.024)S(0.785)T(0.166)LYSQFQTAESENR	S(-15.15)T(-15.15)S(6.74)T(-6.74)LY(-45.09)S(-53.38)QFQT(-74.55)AES(-83.73)ENR	2	1014.93	0	0	14953000	0	0	0
O95248_S118	Myotubularin-related protein 5	SBF1	S	1	63.951	TEREEEGDEGGQTHLSPTAPAPSAQLFAPKT	X;X;X;X;X;X;X;X;X;X;X;X;X;X;X;Phospho (STY);X;X;X;X;X;X;X;X;X;X;X;X;X;X;X	VEDAT(0.004)EREEEGDEGGQT(0.039)HLS(0.852)PT(0.106)APAPSAQLFAPK	VEDAT(-23.35)EREEEGDEGGQT(-13.43)HLS(9.06)PT(-9.06)APAPS(-43.4)AQLFAPK	4	911.915	0	0	49553000	0	0	0
O95251_S506	Histone acetyltransferase KAT7	KAT7	S	1	109.85	IDFSYLLSKVEEKVGSPERPLSDLGLISYRS	X;X;X;X;X;X;X;X;X;X;X;X;X;X;X;Phospho (STY);X;X;X;X;X;X;X;X;X;X;X;X;X;X;X	VGS(0.999)PERPLS(0.001)DLGLISYR	VGS(30.74)PERPLS(-30.74)DLGLIS(-61.49)Y(-64.17)R	3	646.994	8304200	9291200	10626000	0	0	7135500
O95292_S206	Vesicle-associated membrane protein-associated protein B/C	VAPB	S	1	173.34	KEEDGLRMRKTVQSNSPISALAPTGKEEGLS	X;X;X;X;X;X;X;X;X;X;X;X;X;X;X;Phospho (STY);X;X;X;X;X;X;X;X;X;X;X;X;X;X;X	TVQS(0.001)NS(0.999)PISALAPTGK	T(-98.35)VQS(-32.45)NS(32.45)PIS(-42.7)ALAPT(-106.51)GK	2	825.909	18929000	31251000	15406000	34960000	40411000	37234000
O95295_S133	SNARE-associated protein Snapin	SNAPIN	S	1	205.12	ARRRAMLDSGIYPPGSPGK____________	X;X;X;X;X;Oxidation (M);X;X;X;X;X;X;X;X;X;Phospho (STY);X;X;X;X;X;X;X;X;X;X;X;X;X;X;X	AMLDSGIYPPGS(1)PGK	AMLDS(-123.93)GIY(-104.43)PPGS(104.43)PGK	2	793.352	161830000	126260000	165510000	154160000	156990000	127800000
O95297_S210	Myelin protein zero-like protein 1	MPZL1	S	1	234.63	NSKRDYTGCSTSESLSPVKQAPRKSPSDTEG	X;X;X;X;X;X;X;X;X;X;X;X;X;X;X;Phospho (STY);X;X;X;X;X;X;X;X;X;X;X;X;X;X;X	DYTGCSTSES(0.006)LS(0.994)PVK	DY(-202.13)T(-168.35)GCS(-86.15)T(-61.57)S(-45.54)ES(-22.24)LS(22.24)PVK	2	855.85	65662000	72623000	61235000	0	0	68178000
O95359_S2317	Transforming acidic coiled-coil-containing protein 2	TACC2	S	2	161.56	PKMKKTPEKLDNTPASPPRSPAEPNDIPIAK	X;X;X;X;X;X;X;X;X;X;X;X;X;X;X;Phospho (STY);X;X;X;Phospho (STY);X;X;X;X;X;X;X;X;X;X;X	LDNTPAS(1)PPRS(1)PAEPNDIPIAK	LDNT(-40.27)PAS(40.27)PPRS(54.2)PAEPNDIPIAK	3	820.712	225600000	270320000	301780000	0	0	149490000
O95359_S2321	Transforming acidic coiled-coil-containing protein 2	TACC2	S	2	161.56	KTPEKLDNTPASPPRSPAEPNDIPIAKGTYT	X;X;X;X;X;X;X;X;X;X;X;Phospho (STY);X;X;X;Phospho (STY);X;X;X;X;X;X;X;X;X;X;X;X;X;X;X	LDNT(0.001)PAS(0.999)PPRS(1)PAEPNDIPIAK	LDNT(-28.56)PAS(28.56)PPRS(54.99)PAEPNDIPIAK	2	1230.56	225600000	270320000	301780000	0	0	149490000
O95359_S2569	Transforming acidic coiled-coil-containing protein 2	TACC2	S	1	269.14	SQESPVKSSPVRMSESPTPCSGSSFEETEAL	X;X;X;X;X;X;X;X;X;X;X;X;X;X;X;Phospho (STY);X;X;X;X;X;X;X;X;X;X;X;X;X;X;X	MS(0.003)ES(0.983)PT(0.014)PCSGSSFEETEALVNTAAK	MS(-25.67)ES(18.48)PT(-18.48)PCS(-106.5)GS(-128.97)S(-146.85)FEET(-184.57)EALVNT(-237.37)AAK	2	1355.57	0	88785000	0	0	0	82131000
O95359_S2440	Transforming acidic coiled-coil-containing protein 2	TACC2	S	1	117.78	PLKTDTFRVKKSPKRSPLSDPPSQDPTPAAT	X;X;X;X;X;X;X;X;X;X;X;X;X;X;X;Phospho (STY);X;X;X;X;X;X;X;X;X;X;X;X;X;X;X	RS(0.891)PLS(0.093)DPPS(0.014)QDPT(0.002)PAATPETPPVISAVVHATDEEK	RS(9.79)PLS(-9.79)DPPS(-18.18)QDPT(-26.41)PAAT(-62.26)PET(-79.15)PPVIS(-90.61)AVVHAT(-94.64)DEEK	4	929.948	0	33098000	0	24376000	0	18243000
O95365_S337	Zinc finger and BTB domain-containing protein 7A	ZBTB7A	S	1	117.24	QMMSSVGRAGAAAGDSDEESRADDKGVMDYY	X;X;X;X;X;X;X;X;X;X;X;X;X;X;X;Phospho (STY);X;X;X;X;X;X;X;X;X;X;X;X;X;X;X	AGAAAGDS(0.987)DEES(0.013)RADDKGVMDYYLK	AGAAAGDS(18.94)DEES(-18.94)RADDKGVMDY(-77.02)Y(-76.82)LK	3	905.381	59520000	0	97434000	0	0	0
O95365_S526	Zinc finger and BTB domain-containing protein 7A	ZBTB7A	S	1	416.93	SPGATATPGAPAQPSSPDARRNGQEKHFKDE	X;X;X;X;X;X;X;X;X;X;X;X;X;X;X;Phospho (STY);X;X;X;X;X;X;X;X;X;X;X;X;X;X;X	GGAPDPSPGATATPGAPAQPS(0.015)S(0.985)PDAR	GGAPDPS(-248.37)PGAT(-158.87)AT(-97.14)PGAPAQPS(-18.32)S(18.32)PDAR	2	1205.54	828750000	27506000	846630000	94043000	272550000	660200000
O95382_S1129	Mitogen-activated protein kinase kinase kinase 6	MAP3K6	S	1	67.827	AALGVLGPEVEKEAVSPRSEELSNEGDSQQS	X;X;X;X;X;X;X;X;X;X;X;X;X;X;X;Phospho (STY);X;X;X;X;X;X;X;X;X;X;X;X;X;X;X	AALGVLGPEVEKEAVS(1)PR	AALGVLGPEVEKEAVS(67.83)PR	3	634.663	10329000	0	0	8719200	0	7840300
O95382_S964	Mitogen-activated protein kinase kinase kinase 6	MAP3K6	S	1	92.112	QAPSQHPPSPPKRCLSYGGTSQLRVPEEPAA	X;X;X;Phospho (STY);X;X;X;X;Phospho (STY);X;X;X;X;X;X;Phospho (STY);X;X;X;X;X;X;X;X;X;X;X;X;X;X;X	CLS(0.999)Y(0.001)GGT(0.001)SQLR	CLS(31.28)Y(-31.28)GGT(-32.67)S(-39.83)QLR	2	661.284	0	14679000	15033000	0	18246000	16189000
O95382_S952	Mitogen-activated protein kinase kinase kinase 6	MAP3K6	S	1	146.76	NSTTQSQTFPCPQAPSQHPPSPPKRCLSYGG	X;X;X;X;X;X;X;X;X;X;X;X;X;X;X;Phospho (STY);X;X;X;X;X;X;X;X;X;X;X;Phospho (STY);X;X;X	PSDAPSASPTPSANSTTQSQTFPCPQAPS(0.859)QHPPS(0.141)PPKR	PS(-140.44)DAPS(-135.39)AS(-128.8)PT(-124.21)PS(-104.52)ANS(-99.37)T(-94.04)T(-88.55)QS(-70.86)QT(-46.83)FPCPQAPS(7.85)QHPPS(-7.85)PPKR	4	1005.96	0	0	0	0	66593000	0
O95382_S957	Mitogen-activated protein kinase kinase kinase 6	MAP3K6	S	1	275.94	SQTFPCPQAPSQHPPSPPKRCLSYGGTSQLR	X;X;X;X;X;X;X;X;X;X;X;X;X;X;X;Phospho (STY);X;X;X;X;X;X;Phospho (STY);X;X;X;X;X;X;X;X	PSDAPSASPTPSANSTTQSQT(0.002)FPCPQAPS(0.177)QHPPS(0.82)PPKR	PS(-119.18)DAPS(-116.61)AS(-108.18)PT(-96.8)PS(-90.37)ANS(-80.01)T(-69.9)T(-59.05)QS(-35.63)QT(-25.75)FPCPQAPS(-6.66)QHPPS(6.66)PPKR	4	1005.96	92621000	91759000	84249000	41173000	0	0
O95394_S64	Phosphoacetylglucosamine mutase	PGM3	S	1	355.41	RSKQTKSTIGVMVTASHNPEEDNGVKLVDPL	X;X;X;X;X;X;X;X;X;X;X;Oxidation (M);X;X;X;Phospho (STY);X;X;X;X;X;X;X;X;X;X;X;X;X;X;X	STIGVMVTAS(1)HNPEEDNGVK	S(-130.99)T(-127.32)IGVMVT(-50.89)AS(50.89)HNPEEDNGVK	2	727.656	495490000	520980000	386860000	310640000	202160000	354410000
O95396_S47	Adenylyltransferase and sulfurtransferase MOCS3;Molybdopterin-synthase adenylyltransferase;Molybdopterin-synthase sulfurtransferase	MOCS3	S	1	101.93	LLAEQEPQPERLVPVSPLPPKAALSRDEILR	X;X;X;X;X;X;X;X;X;X;X;X;X;X;X;Phospho (STY);X;X;X;X;X;X;X;X;X;X;X;X;X;X;X	LVPVS(1)PLPPK	LVPVS(80.74)PLPPK	2	563.817	106670000	103960000	84123000	110010000	97064000	110360000
O95400_S195	CD2 antigen cytoplasmic tail-binding protein 2	CD2BP2	S	1	183.71	ARGGGKGRKGPGQPSSPQRLDRLSGLADQMV	X;X;X;X;X;X;X;X;X;X;X;X;X;X;X;Phospho (STY);X;X;X;X;X;X;X;X;X;X;X;X;X;X;X	KGPGQPS(0.011)S(0.989)PQRLDR	KGPGQPS(-19.59)S(19.59)PQRLDR	2	801.891	9292300	521990000	499280000	199890000	90016000	645390000
O95402_S361	Mediator of RNA polymerase II transcription subunit 26	MED26	S	1	86.467	ESHQRLAGPGCKAGLSPAEPLLSRAGFSPDS	X;X;X;X;X;X;X;X;X;X;X;X;X;X;X;Phospho (STY);X;X;X;X;X;X;X;X;X;X;X;X;X;X;X	AGLS(1)PAEPLLSR	AGLS(72.11)PAEPLLS(-72.11)R	2	645.826	19138000	17961000	17934000	13349000	12160000	13597000
O95402_S186	Mediator of RNA polymerase II transcription subunit 26	MED26	S	1	87.686	DPLVPNSSPLPTNGISGSPESFASSLDGSGH	X;X;X;X;X;X;X;X;X;X;X;X;X;X;X;Phospho (STY);X;X;X;X;X;X;X;X;X;X;X;X;X;X;X	ASHDPLVPNS(0.001)S(0.001)PLPT(0.005)NGIS(0.793)GS(0.184)PES(0.016)FASSLDGSGHAGPEGSR	AS(-53.83)HDPLVPNS(-30.78)S(-31.58)PLPT(-22.18)NGIS(6.33)GS(-6.33)PES(-16.96)FAS(-32.63)S(-32.63)LDGS(-41.42)GHAGPEGS(-57.92)R	4	1013.96	0	17073000	0	0	0	0
O95402_S535	Mediator of RNA polymerase II transcription subunit 26	MED26	S	1	131.77	STRQGARQLHVLVPQSPPTDLPGLTREVTQD	X;X;X;X;X;X;X;X;X;X;X;X;X;X;X;Phospho (STY);X;X;X;X;X;X;X;X;X;X;X;X;X;X;X	QLHVLVPQS(1)PPTDLPGLTR	QLHVLVPQS(44.18)PPT(-44.18)DLPGLT(-70.76)R	3	716.712	80442000	69438000	86676000	63953000	70694000	69958000
O95402_S7	Mediator of RNA polymerase II transcription subunit 26	MED26	S	1	83.617	_________MTAAPASPQQIRDRLLQAIDPQ	X;X;X;X;X;X;X;X;X;X;X;X;X;X;X;Phospho (STY);X;X;X;X;X;X;X;X;X;X;X;X;X;X;X	TAAPAS(1)PQQIR	T(-43.62)AAPAS(43.62)PQQIR	2	631.3	0	15262000	19219000	0	0	0
O95409_S70	Zinc finger protein ZIC 2	ZIC2	S	1	202.28	AHMGAFKLNPGAHELSPGQSSAFTSQGPGAY	X;X;X;X;X;X;X;X;X;X;X;X;X;X;X;Phospho (STY);X;X;X;X;X;X;X;X;X;X;X;X;X;X;X	LNPGAHELS(0.938)PGQS(0.027)S(0.035)AFTSQGPGAYPGSAAAAAAAAALGPHAAHVGSYSGPPFNSTR	LNPGAHELS(14.25)PGQS(-15.42)S(-14.25)AFT(-53.82)S(-80.83)QGPGAY(-115.89)PGS(-120.54)AAAAAAAAALGPHAAHVGS(-197.15)Y(-197.1)S(-198.96)GPPFNS(-200.32)T(-201.12)R	5	1074.11	0	0	0	39063000	0	28228000
O95409_S442	Zinc finger protein ZIC 2	ZIC2	S	1	164.2	AASSGYESSTPPGLVSPSAEPQSSSNLSPAA	X;X;X;X;X;X;X;X;X;X;X;X;X;X;X;Phospho (STY);X;X;X;X;X;X;X;X;X;X;X;X;X;X;X	VHESSPQGSESSPAASSGYESS(0.001)T(0.001)PPGLVS(0.801)PS(0.196)AEPQSSSNLSPAAAAAAAAAAAAAAAVSAVHR	VHES(-79.54)S(-79.85)PQGS(-70.11)ES(-65.12)S(-65.12)PAAS(-54.9)S(-49.69)GY(-48.49)ES(-33.62)S(-27.33)T(-28.14)PPGLVS(6.13)PS(-6.13)AEPQS(-43.28)S(-42.43)S(-48.08)NLS(-64.56)PAAAAAAAAAAAAAAAVS(-139.9)AVHR	5	1179.75	0	40533000	0	0	0	5981400
O95425_S245	Supervillin	SVIL	S	1	299.64	FSFSGRDSSFTEVPRSPKHAHSSSLQQAASR	X;X;X;X;X;X;X;X;X;X;X;X;X;X;X;Phospho (STY);X;X;X;X;X;X;X;X;X;X;X;X;X;Phospho (STY);X	DSSFTEVPRS(1)PK	DS(-215.04)S(-163.11)FT(-94.62)EVPRS(94.62)PK	2	715.322	29016000	21626000	28597000	0	12880000	27213000
O95425_S263	Supervillin	SVIL	S	1	51.976	HAHSSSLQQAASRSPSFGDPQLSPEARPSTG	X;X;X;X;X;X;X;X;X;X;X;X;X;X;X;Phospho (STY);X;X;X;X;X;X;X;X;X;X;X;X;X;X;X	S(0.127)PS(0.872)FGDPQLS(0.001)PEAR	S(-8.36)PS(8.36)FGDPQLS(-29.88)PEAR	2	784.343	6927300	0	0	0	0	0
O95425_S270	Supervillin	SVIL	S	1	162.26	QQAASRSPSFGDPQLSPEARPSTGKPKHEWF	X;X;X;X;X;X;X;X;X;X;X;X;X;X;X;Phospho (STY);X;X;X;X;X;X;X;X;X;X;X;X;X;X;X	SPSFGDPQLS(1)PEAR	S(-119.87)PS(-85.95)FGDPQLS(85.95)PEAR	2	784.343	31348000	21881000	22001000	0	0	21789000
O95425_S221	Supervillin	SVIL	S	1	273.42	RRGQELSATRQAHDLSPAAESSSTFSFSGRD	X;X;X;X;X;X;X;X;X;X;X;X;X;X;X;Phospho (STY);X;X;X;X;X;X;X;X;X;X;X;X;X;X;X	QAHDLS(1)PAAESSSTFSFSGR	QAHDLS(124.72)PAAES(-124.72)S(-130.09)S(-135.43)T(-140.75)FS(-151.32)FS(-161.79)GR	2	721.311	277710000	233890000	237420000	150240000	181930000	206550000
O95425_S968	Supervillin	SVIL	S	1	181.75	KRALTGRDSGMEKYGSFEEAEASYPILNRAR	X;X;X;X;X;X;X;X;X;X;X;X;X;X;X;Phospho (STY);X;X;X;X;X;X;X;X;X;X;X;X;X;X;X	YGS(1)FEEAEASYPILNR	Y(-98.14)GS(98.14)FEEAEAS(-116.19)Y(-159.28)PILNR	2	963.419	47855000	49633000	23164000	30648000	0	0
O95429_S289	BAG family molecular chaperone regulator 4	BAG4	S	1	246.07	STSPWPSSGSPQSPPSPPVQQPKDSSYPYSQ	X;X;X;X;X;X;X;X;X;X;X;X;X;X;X;Phospho (STY);X;X;X;X;X;X;X;X;X;X;X;X;X;X;X	YPWPSSAPSAPPGNLYMTESTSPWPSSGSPQS(0.015)PPS(0.985)PPVQQPK	Y(-221.71)PWPS(-212.94)S(-213.01)APS(-213.08)APPGNLY(-198.16)MT(-165.43)ES(-144.5)T(-134.71)S(-123.61)PWPS(-70.74)S(-65.38)GS(-52.15)PQS(-18.14)PPS(18.14)PPVQQPK	4	1122.26	165160000	133800000	196620000	122140000	147710000	84431000
O95453_S619	Poly(A)-specific ribonuclease PARN	PARN	S	1	76.939	GRKKAKKLKRMKKELSPAGSISKNSPATLFE	X;X;X;X;X;X;X;X;X;X;X;X;X;X;X;Phospho (STY);X;X;X;X;X;X;X;X;Phospho (STY);X;X;X;X;X;X	KELS(0.994)PAGS(0.006)ISK	KELS(22.13)PAGS(-22.13)IS(-41.33)K	2	598.8	21283000	23450000	0	0	0	18468000
O95453_S587	Poly(A)-specific ribonuclease PARN	PARN	S	1	230.78	SQEEAGLEDGVSGEISDTELEQTDSCAEPLS	X;X;X;X;X;X;X;X;X;X;X;X;X;X;X;Phospho (STY);X;X;X;X;X;X;X;X;X;X;X;X;X;X;X	NLSPSQEEAGLEDGVSGEIS(0.926)DT(0.074)ELEQTDSCAEPLSEGR	NLS(-127.36)PS(-121.97)QEEAGLEDGVS(-54.76)GEIS(10.95)DT(-10.95)ELEQT(-60.95)DS(-70.42)CAEPLS(-118.27)EGR	3	1372.58	44449000	73887000	0	0	0	66643000
O95453_S557	Poly(A)-specific ribonuclease PARN	PARN	S	1	83.243	QCIPYTLQNHYYRNNSFTAPSTVGKRNLSPS	X;X;X;X;X;X;X;X;X;X;X;X;X;X;X;Phospho (STY);X;X;X;X;X;X;X;X;X;X;X;X;X;X;X	NNS(1)FTAPSTVGK	NNS(38.41)FT(-38.41)APS(-53.22)T(-53.22)VGK	2	651.79	32842000	29397000	28451000	0	0	38250000
O95453_S628	Poly(A)-specific ribonuclease PARN	PARN	S	1	153.39	RMKKELSPAGSISKNSPATLFEVPDTW____	X;X;X;X;X;X;Phospho (STY);X;X;X;X;X;X;X;X;Phospho (STY);X;X;X;X;X;X;X;X;X;X;X;X;X;X;X	NS(0.891)PAT(0.109)LFEVPDTW	NS(9.12)PAT(-9.12)LFEVPDT(-95.17)W	2	778.837	8198000	6899000	6492600	0	0	0
O95453_S163	Poly(A)-specific ribonuclease PARN	PARN	S	1	418.07	EKRSQANGAGALSYVSPNTSKCPVTIPEDQK	X;X;X;X;X;X;X;X;X;X;X;X;X;X;X;Phospho (STY);X;X;X;X;X;X;X;X;X;X;X;X;X;X;X	SQANGAGALSYVS(0.998)PNT(0.001)S(0.001)K	S(-296.98)QANGAGALS(-67.08)Y(-118.26)VS(28.36)PNT(-30.86)S(-28.36)K	2	916.415	107190000	112090000	113170000	87618000	100030000	106650000
O95466_S1031	Formin-like protein 1	FMNL1	S	1	237.21	AGADTPGKGEPPAPKSPPKARRPQMDLISEL	X;X;X;X;X;X;X;X;X;X;X;X;X;X;X;Phospho (STY);X;X;X;X;X;X;X;X;X;X;X;X;X;X;X	EAAAQEAGADTPGKGEPPAPKS(1)PPK	EAAAQEAGADT(-95.49)PGKGEPPAPKS(95.49)PPK	3	827.727	57196000	98702000	100720000	0	78224000	63200000
O95484_S201	Claudin-9	CLDN9	S	1	59.426	PPPQVERPRGPRLGYSIPSRSGASGLDKRDY	X;X;X;X;X;X;X;X;X;X;X;X;X;X;X;Phospho (STY);X;X;X;X;X;X;X;X;X;X;X;X;X;X;X	LGYS(0.971)IPS(0.029)R	LGY(-35.27)S(15.22)IPS(-15.22)R	2	486.731	0	0	0	0	6769100	6994400
O95487_S1224	Protein transport protein Sec24B	SEC24B	S	1	163.39	RARSFITWLRDSRPLSPILHIVKDESPAKAE	X;X;X;X;X;X;X;X;X;X;X;X;X;X;X;Phospho (STY);X;X;X;X;X;X;X;X;X;X;X;X;X;X;X	DS(0.003)RPLS(0.997)PILHIVK	DS(-26)RPLS(26)PILHIVK	3	518.952	47304000	46793000	56897000	48757000	54593000	21227000
O95503_S246	Chromobox protein homolog 6	CBX6	S	1	88.517	AFALYKPPPAPLVAPSPGKAEASAPGPGLLL	X;X;X;X;X;X;X;X;X;X;X;X;X;X;X;Phospho (STY);X;X;X;X;X;X;X;X;X;X;X;X;X;X;X	FGAFALYKPPPAPLVAPS(1)PGK	FGAFALY(-74.36)KPPPAPLVAPS(74.36)PGK	3	735.722	13328000	11872000	9901800	5016500	17481000	16377000
O95503_S301	Chromobox protein homolog 6	CBX6	S	1	148.72	SDPDDTPPKLLPETVSPSAPSWREPEVLDLS	X;X;X;X;X;X;X;X;X;X;X;X;X;X;X;Phospho (STY);X;X;X;X;X;X;X;X;X;X;X;X;X;X;X	LLPETVS(0.987)PS(0.012)APSWR	LLPET(-35.26)VS(19)PS(-19)APS(-35.9)WR	2	810.395	0	29981000	53475000	0	63795000	33469000
O95544_S64	NAD kinase	NADK	S	1	145.49	ASPALGSTKEFRRTRSLHGPCPVTTFGPKAC	X;X;X;X;X;X;X;X;X;X;X;X;X;X;X;Phospho (STY);X;X;X;X;X;X;X;X;X;X;X;X;X;X;X	S(1)LHGPCPVTTFGPK	S(94.32)LHGPCPVT(-94.32)T(-100.05)FGPK	2	789.363	49727000	47521000	55436000	41776000	53717000	66603000
O95544_S46	NAD kinase	NADK	S	1	131.25	TWSYNHPIRGRAKSRSLSASPALGSTKEFRR	X;X;X;X;X;X;X;X;X;X;X;X;X;X;X;Phospho (STY);X;X;X;X;X;X;X;X;X;X;X;X;X;X;X	S(0.007)RS(0.992)LSASPALGSTK	S(-21.38)RS(21.38)LS(-33.75)AS(-51.86)PALGS(-100.15)T(-113.88)K	2	721.356	31798000	39844000	41064000	32390000	32544000	41184000
O95544_S48	NAD kinase	NADK	S	1	131.32	SYNHPIRGRAKSRSLSASPALGSTKEFRRTR	X;X;X;X;X;X;X;X;X;X;X;X;X;X;X;Phospho (STY);X;X;X;X;X;X;X;X;X;X;X;X;X;X;X	SLS(1)ASPALGSTK	S(-46.43)LS(41.86)AS(-41.86)PALGS(-93.96)T(-99.78)K	2	599.789	87105000	90949000	107620000	22332000	78144000	75044000
O95573_S683	Long-chain-fatty-acid--CoA ligase 3	ACSL3	S	1	146.2	SASLEKFEIPVKIRLSPEPWTPETGLVTDAF	X;X;X;X;X;X;X;X;X;X;X;X;X;X;X;Phospho (STY);X;X;X;X;X;X;X;X;X;X;X;X;X;X;X	IRLS(1)PEPWTPETGLVTDAFK	IRLS(61.85)PEPWT(-61.85)PET(-74.5)GLVT(-92.31)DAFK	2	779.722	49996000	57341000	41679000	0	83687000	41289000
O95613_S2214	Pericentrin	PCNT	S	1	92.38	GSRHQSHTAEAGPRKSPVGMLDLSSWSSPEV	X;X;X;X;X;X;X;X;X;X;X;X;X;X;X;Phospho (STY);X;X;X;X;X;X;X;X;X;X;X;X;X;X;X	KS(1)PVGMLDLSSWSSPEVLR	KS(34.76)PVGMLDLS(-34.76)S(-55.14)WS(-70.39)S(-74.3)PEVLR	3	723.353	0	10719000	13397000	0	0	2902600
O95628_S432	CCR4-NOT transcription complex subunit 4	CNOT4	S	1	462.29	DLIEKELSVQDQPSLSPTSLQNSSSHTTTAK	X;X;X;X;X;X;X;X;X;X;X;X;X;X;X;Phospho (STY);X;X;X;X;X;X;X;X;X;X;X;X;X;X;X	ELSVQDQPSLS(1)PTSLQNSSSHTTTAK	ELS(-219.14)VQDQPS(-66.31)LS(44.03)PT(-44.03)S(-54.33)LQNS(-130.26)S(-140.66)S(-150.94)HT(-164.65)T(-171.5)T(-168.19)AK	2	1412.16	782450000	708920000	697300000	658300000	551000000	552480000
O95628_S301	CCR4-NOT transcription complex subunit 4	CNOT4	S	1	243.2	GNGDNSQQISNSDTPSPPPGLSKSNPVIPIS	X;X;X;X;X;X;X;X;X;X;X;X;X;X;X;Phospho (STY);X;X;X;X;X;X;X;X;X;X;X;X;X;X;Phospho (STY)	YDTPIDKPSDSLSIGNGDNSQQISNSDTPS(0.998)PPPGLS(0.001)K	Y(-195.23)DT(-182.89)PIDKPS(-169.03)DS(-165.53)LS(-154.95)IGNGDNS(-102.94)QQIS(-63.2)NS(-54.21)DT(-33.4)PS(29.1)PPPGLS(-29.1)K	3	1303.6	0	0	42244000	53989000	43407000	38033000
O95639_S202	Cleavage and polyadenylation specificity factor subunit 4	CPSF4	S	1	174.21	PPAKQSNNPPLQRSSSLIQLTSQNSSPNQQR	X;X;X;X;X;X;X;X;X;X;X;X;X;X;X;Phospho (STY);X;X;X;X;X;X;X;X;X;X;X;X;X;X;X	S(0.057)S(0.057)S(0.886)LIQLTSQNSSPNQQR	S(-11.91)S(-11.91)S(11.91)LIQLT(-92.79)S(-107.31)QNS(-129.08)S(-132.43)PNQQR	2	1027.98	0	51543000	52843000	60679000	47563000	68868000
O95639_S212	Cleavage and polyadenylation specificity factor subunit 4	CPSF4	S	1	360.83	LQRSSSLIQLTSQNSSPNQQRTPQVIGVMQS	X;X;X;X;X;X;X;X;X;X;X;X;X;X;X;Phospho (STY);X;X;X;X;X;X;X;X;X;X;X;X;X;X;X	SSSLIQLTSQNS(0.008)S(0.992)PNQQR	S(-239.59)S(-239.59)S(-239.59)LIQLT(-118.63)S(-91.02)QNS(-20.9)S(20.9)PNQQR	2	1027.98	47022000	44862000	41434000	39471000	36414000	39723000
O95644_S359	Nuclear factor of activated T-cells, cytoplasmic 1	NFATC1	S	1	174.75	PSVALKVEPVGEDLGSPPPPADFAPEDYSSF	X;X;X;X;X;X;X;X;X;X;X;X;X;X;X;Phospho (STY);X;X;X;X;X;X;X;X;X;X;X;X;X;X;X	VEPVGEDLGS(1)PPPPADFAPEDYSSFQHIR	VEPVGEDLGS(119.98)PPPPADFAPEDY(-133.82)S(-119.98)S(-123.83)FQHIR	3	1078.49	93500000	75968000	93924000	82640000	51656000	34526000
O95674_S33	Phosphatidate cytidylyltransferase 2	CDS2	S	1	247.4	DKESESEAKVDGETASDSESRAESAPLPVSA	X;X;X;X;X;X;X;X;X;X;X;X;X;X;X;Phospho (STY);X;X;X;X;X;X;X;X;X;X;X;X;X;X;X	VDGETAS(0.947)DS(0.049)ES(0.002)RAES(0.001)APLPVSADDTPEVLNR	VDGET(-38.14)AS(12.86)DS(-12.86)ES(-26.33)RAES(-29.36)APLPVS(-133.99)ADDT(-155.65)PEVLNR	3	1098.83	131120000	159730000	86636000	0	0	80173000
O95684_S156	FGFR1 oncogene partner	FGFR1OP	S	2	245.58	GPTTGEGALDLSDVHSPPKSPEGKTSAQTTP	X;X;X;X;X;X;X;X;X;X;X;X;X;X;X;Phospho (STY);X;X;X;Phospho (STY);X;X;X;X;X;X;X;X;X;Phospho (STY);X	EKGPTTGEGALDLSDVHS(1)PPKS(1)PEGK	EKGPT(-114.94)T(-115.61)GEGALDLS(-66.93)DVHS(66.93)PPKS(116.73)PEGK	3	931.751	259530000	227150000	344350000	13511000	103670000	84568000
O95684_S160	FGFR1 oncogene partner	FGFR1OP	S	2	255.88	GEGALDLSDVHSPPKSPEGKTSAQTTPSKIP	X;X;X;X;X;X;X;X;X;X;X;Phospho (STY);X;X;X;Phospho (STY);X;X;X;X;X;X;X;X;X;Phospho (STY);X;X;X;X;X	EKGPTTGEGALDLSDVHS(1)PPKS(1)PEGK	EKGPT(-114.94)T(-115.61)GEGALDLS(-66.93)DVHS(66.93)PPKS(116.73)PEGK	3	931.751	259530000	227150000	344350000	13511000	103670000	84568000
O95685_S46	Protein phosphatase 1 regulatory subunit 3D	PPP1R3D	S	1	75.261	DGGVALEPRACRPPGSPGRAPPPTPAPSGCD	X;X;X;X;X;X;X;X;X;X;X;X;X;X;X;Phospho (STY);X;X;X;X;X;X;X;X;X;X;X;X;X;X;X	ACRPPGS(1)PGRAPPPTPAPSGCDPR	ACRPPGS(50.49)PGRAPPPT(-50.49)PAPS(-55.9)GCDPR	3	845.718	24930000	31883000	34988000	34568000	34930000	38837000
O95696_S852	Bromodomain-containing protein 1	BRD1	S	1	74.277	GGGLGRKATPRRRCASESSISSSNSPLCDSS	X;X;X;X;X;X;X;X;X;X;X;X;X;X;X;Phospho (STY);X;X;X;X;X;X;X;X;X;X;X;X;X;X;X	CAS(0.853)ES(0.104)S(0.04)IS(0.002)SSNSPLCDSSFNAPK	CAS(9.15)ES(-9.15)S(-13.26)IS(-27.47)S(-32.79)S(-32.79)NS(-40.61)PLCDS(-67.4)S(-67.25)FNAPK	3	838.005	50509000	0	45859000	0	21848000	0
O95696_S128	Bromodomain-containing protein 1	BRD1	S	1	170.23	SASALPEPKVRIVEYSPPSAPRRPPVYYKFI	X;X;X;X;X;X;X;X;X;X;X;X;X;X;X;Phospho (STY);X;X;X;X;X;X;X;X;X;X;X;X;X;X;X	IVEYS(1)PPSAPR	IVEY(-78.64)S(51.18)PPS(-51.18)APR	2	648.305	318470000	290020000	307140000	223360000	224060000	264890000
O95714_S2928	E3 ubiquitin-protein ligase HERC2	HERC2	S	1	203.78	IRAEEEDLAAVPFLASDNEEEEDEKGNSGSL	X;X;X;X;X;X;X;X;X;X;X;X;X;X;X;Phospho (STY);X;X;X;X;X;X;X;X;X;X;X;X;X;X;X	IRAEEEDLAAVPFLAS(1)DNEEEEDEKGNSGSLIR	IRAEEEDLAAVPFLAS(102.36)DNEEEEDEKGNS(-102.36)GS(-108.24)LIR	3	928.927	141460000	191220000	112250000	0	64486000	32677000
O95714_S1588	E3 ubiquitin-protein ligase HERC2;Putative HERC2-like protein 3	HERC2;HERC2P3	S	1	214.75	GNEESDLEEACILPHSPINVDKRPIAIKSPK	X;X;X;X;X;X;X;X;X;X;X;X;X;X;X;Phospho (STY);X;X;X;X;X;X;X;X;X;X;X;X;Phospho (STY);X;X	KPESTDDEEKIGNEESDLEEACILPHS(1)PINVDK	KPES(-142.99)T(-142.99)DDEEKIGNEES(-96.23)DLEEACILPHS(96.23)PINVDK	4	955.18	38615000	20193000	53785000	0	33200000	41253000
O95714_S2454	E3 ubiquitin-protein ligase HERC2	HERC2	S	1	112.32	AVQHIRPARVKRRKQSPVPALPIVVQLMEMG	X;X;X;X;X;X;X;X;X;X;X;X;X;X;X;Phospho (STY);X;X;X;X;X;X;X;X;X;X;X;Oxidation (M);X;Oxidation (M);X	KQS(1)PVPALPIVVQLMEMGFSR	KQS(112.27)PVPALPIVVQLMEMGFS(-112.27)R	3	808.412	4283600	2407900	6337000	2317300	4726700	1638400
O95714_S1601	E3 ubiquitin-protein ligase HERC2;Putative HERC2-like protein 3	HERC2;HERC2P3	S	1	119.62	PHSPINVDKRPIAIKSPKDKWQPLLSTVTGV	X;X;Phospho (STY);X;X;X;X;X;X;X;X;X;X;X;X;Phospho (STY);X;X;X;X;X;X;X;X;X;X;X;X;X;X;X	RPIAIKS(1)PK	RPIAIKS(59.04)PK	2	363.878	44234000	72960000	48992000	25628000	74379000	67344000
O95754_S735	Semaphorin-4F	SEMA4F	S	1	80.729	SPEDERLPLALAKRGSGFGGFSPPFLLDPCP	X;X;X;X;X;X;X;X;X;X;X;X;X;X;X;Phospho (STY);X;X;X;X;X;X;X;X;X;X;X;X;X;X;X	RGS(0.838)GFGGFS(0.162)PPFLLDPCPSPAHIR	RGS(7.14)GFGGFS(-7.14)PPFLLDPCPS(-55.68)PAHIR	3	883.753	2211000	2198500	0	0	3242100	3407000
O95757_S384	Heat shock 70 kDa protein 4L;Heat shock 70 kDa protein 4;Heat shock protein 105 kDa	HSPA4L;HSPA4;HSPH1	S	1	231.13	DEAVARGCALQCAILSPAFKVREFSITDLVP;DEAVARGCALQCAILSPAFKVREFSVTDAVP;DEAVTRGCALQCAILSPAFKVREFSITDVVP	X;X;X;X;X;X;X;X;X;X;X;X;X;X;X;Phospho (STY);X;X;X;X;X;X;X;X;X;X;X;X;X;X;X	GCALQCAILS(1)PAFK	GCALQCAILS(200.63)PAFK	2	808.372	20923000	35472000	21766000	6076400	0	28225000
O95759_S464	TBC1 domain family member 8	TBC1D8	S	1	55.247	HPDALVTAFQQSGSQSPDSRMSREQIKISLW	X;X;X;X;X;X;X;X;X;X;X;X;X;X;X;Phospho (STY);X;X;X;X;X;X;X;X;X;X;X;X;X;X;X	SPLMHPDALVTAFQQS(0.049)GS(0.087)QS(0.777)PDS(0.087)R	S(-50.3)PLMHPDALVT(-40.27)AFQQS(-12.01)GS(-9.51)QS(9.51)PDS(-9.51)R	3	879.399	39236000	0	34072000	29654000	75115000	23542000
O95782_S655	AP-2 complex subunit alpha-1	AP2A1	S	1	193.97	INGGMEPTPSTVSTPSPSADLLGLRAAPPPA	X;X;X;X;Oxidation (M);X;X;X;X;X;X;X;X;X;X;Phospho (STY);X;X;X;X;X;X;X;X;X;X;X;X;X;X;X	RDPSSNDINGGMEPTPSTVS(0.001)T(0.052)PS(0.935)PS(0.013)ADLLGLR	RDPS(-137.56)S(-132.2)NDINGGMEPT(-59.49)PS(-40.21)T(-50.43)VS(-32.48)T(-12.53)PS(12.53)PS(-18.73)ADLLGLR	3	1122.18	78972000	77117000	52509000	89178000	105410000	72200000
O95785_S1517	Protein Wiz	WIZ	S	1	139.2	EAGRAADGGERPLAASPPGTVKAEEHQRQNI	X;X;X;X;X;X;X;X;X;X;X;X;X;X;X;Phospho (STY);X;X;X;X;X;X;X;X;X;X;X;X;X;X;X	AADGGERPLAAS(0.998)PPGT(0.002)VK	AADGGERPLAAS(27.26)PPGT(-27.26)VK	2	887.43	47230000	40103000	42624000	9284600	34649000	68560000
O95785_S1314	Protein Wiz	WIZ	S	1	75.779	PPTVAPGPVQSPLPLSPLAGRPGKPGAGPAQ	X;X;X;X;X;X;X;X;X;X;X;X;X;X;X;Phospho (STY);X;X;X;X;X;X;X;X;X;X;X;X;X;X;X	EPPAGDLAPALAEDGPPTVAPGPVQS(0.027)PLPLS(0.973)PLAGRPGKPGAGPAQVPR	EPPAGDLAPALAEDGPPT(-43.93)VAPGPVQS(-15.53)PLPLS(15.53)PLAGRPGKPGAGPAQVPR	4	1187.62	0	16743000	18978000	16016000	0	0
O95785_S983	Protein Wiz	WIZ	S	1	158.59	SPPGFSAKGLGHPPSSPLLKKTPLALAGSPT	X;X;X;X;X;X;X;X;X;X;X;X;X;X;X;Phospho (STY);X;X;X;X;X;X;X;X;X;X;X;X;Phospho (STY);X;X	GLGHPPS(0.176)S(0.824)PLLKK	GLGHPPS(-6.71)S(6.71)PLLKK	3	470.922	49705000	51779000	49427000	26520000	55586000	46984000
O95785_S1146	Protein Wiz	WIZ	S	1	117.83	LHISPLAKKLPPPPGSPLGHSPTASPPPTAR	X;X;X;Phospho (STY);X;X;X;X;X;X;X;X;X;X;X;Phospho (STY);X;X;X;X;Phospho (STY);X;Phospho (STY);X;X;X;X;X;X;X;X	KLPPPPGS(0.983)PLGHS(0.261)PT(0.541)AS(0.211)PPPT(0.004)AR	KLPPPPGS(18.56)PLGHS(-3.34)PT(3.34)AS(-4.22)PPPT(-21.62)AR	3	807.057	107280000	93476000	182070000	29476000	86958000	97908000
O95785_S1151	Protein Wiz	WIZ	S	1	74.65	LAKKLPPPPGSPLGHSPTASPPPTARKMFPG	X;X;X;X;X;X;X;X;X;X;Phospho (STY);X;X;X;X;Phospho (STY);X;X;X;X;X;X;X;X;X;X;X;X;X;X;X	KLPPPPGS(0.013)PLGHS(0.858)PT(0.129)AS(0.001)PPPTAR	KLPPPPGS(-18.25)PLGHS(8.23)PT(-8.23)AS(-32.26)PPPT(-50.19)AR	4	585.553	33014000	31101000	0	0	34758000	0
O95785_S996	Protein Wiz	WIZ	S	1	239.38	PSSPLLKKTPLALAGSPTPKNPEDKSPQLSL	X;Phospho (STY);Phospho (STY);X;X;X;X;X;X;X;X;X;X;X;X;Phospho (STY);X;X;X;X;X;X;X;X;X;Phospho (STY);X;X;X;X;X	TPLALAGS(0.998)PT(0.002)PK	T(-163.33)PLALAGS(26.49)PT(-26.49)PK	2	616.818	171920000	171270000	168440000	68820000	166850000	187270000
O95785_S1006	Protein Wiz	WIZ	S	1	150.39	LALAGSPTPKNPEDKSPQLSLSPRPASPKAQ	X;X;X;X;X;Phospho (STY);X;X;X;X;X;X;X;X;X;Phospho (STY);X;X;X;X;X;X;X;X;X;X;X;X;X;X;X	NPEDKS(1)PQLSLSPR	NPEDKS(43.87)PQLS(-43.87)LS(-58.58)PR	2	824.391	29443000	30290000	33639000	0	0	15306000
O95785_S1012	Protein Wiz	WIZ	S	2	142.35	PTPKNPEDKSPQLSLSPRPASPKAQWPQSED	X;X;X;X;X;X;X;X;X;X;X;X;X;X;X;Phospho (STY);X;X;X;X;Phospho (STY);X;X;X;X;X;X;X;X;X;X	SPQLS(0.001)LS(0.999)PRPAS(1)PK	S(-106.14)PQLS(-29.07)LS(29.07)PRPAS(49.11)PK	2	812.878	0	0	0	0	0	48209000
O95785_S1106	Protein Wiz	WIZ	S	1	283.64	RTQSRPGGPPNPPGPSPKALAKMMGGAGPGS	X;X;X;X;X;X;X;X;X;X;X;X;X;X;X;Phospho (STY);X;X;X;X;X;X;X;X;X;X;X;X;X;X;X	TQSRPGGPPNPPGPS(1)PK	T(-250.9)QS(-216.91)RPGGPPNPPGPS(216.91)PK	2	875.917	94286000	100220000	64085000	38056000	50323000	68121000
O95785_S1017	Protein Wiz	WIZ	S	2	142.35	PEDKSPQLSLSPRPASPKAQWPQSEDEGPLN	X;X;X;X;Phospho (STY);X;X;X;X;X;Phospho (STY);X;X;X;X;Phospho (STY);X;X;X;X;X;X;X;X;X;X;X;X;X;X;X	SPQLS(0.01)LS(0.99)PRPAS(1)PK	S(-72.29)PQLS(-19.79)LS(19.79)PRPAS(60)PK	2	812.878	0	0	0	0	0	48209000
O95785_S1134	Protein Wiz	WIZ	S	1	171.11	PGSSLEARSPSDLHISPLAKKLPPPPGSPLG	X;X;X;X;X;X;X;X;X;X;X;X;X;X;X;Phospho (STY);X;X;X;X;X;X;X;X;X;X;X;Phospho (STY);X;X;X	SPSDLHIS(1)PLAK	S(-107.71)PS(-71.38)DLHIS(71.38)PLAK	2	672.832	72704000	53092000	59002000	45930000	50213000	60860000
O95789_S397	Zinc finger MYM-type protein 6	ZMYM6	S	1	196.76	SRSAVSIGGGNTSAVSPSSIRGSAAASLQPL	X;X;X;X;X;X;X;X;X;X;X;X;X;X;X;Phospho (STY);X;X;X;X;X;X;X;X;X;X;X;X;X;X;X	SAVSIGGGNTS(0.002)AVS(0.926)PS(0.058)S(0.014)IR	S(-161.16)AVS(-141.42)IGGGNT(-47.76)S(-27.11)AVS(12.06)PS(-12.06)S(-18.06)IR	2	913.936	12394000	0	18248000	15200000	15643000	16377000
O95793_S278	Double-stranded RNA-binding protein Staufen homolog 1	STAU1	S	1	178.77	PRIKKKTKPIVKPQTSPEYGQGINPISRLAQ	X;X;X;X;X;X;X;X;X;X;X;X;X;X;X;Phospho (STY);X;X;X;X;X;X;X;X;X;X;X;X;X;X;X	TKPIVKPQT(0.003)S(0.997)PEYGQGINPISR	T(-105.91)KPIVKPQT(-25.52)S(25.52)PEY(-68.4)GQGINPIS(-80.23)R	2	1245.64	82775000	38383000	0	296160000	336990000	445990000
O95793_S390	Double-stranded RNA-binding protein Staufen homolog 1	STAU1	S	1	140.19	KKPGDGRKVTFFEPGSGDENGTSNKEDEFRM	X;X;X;X;X;X;X;X;X;X;X;X;X;X;X;Phospho (STY);X;X;X;X;X;X;X;X;X;X;X;X;X;X;X	VTFFEPGS(1)GDENGTSNKEDEFR	VT(-92.58)FFEPGS(42.06)GDENGT(-42.06)S(-47.01)NKEDEFR	3	848.018	110280000	96195000	60564000	0	0	49340000
O95816_S73	BAG family molecular chaperone regulator 2	BAG2	S	1	70.094	EMIHSIQNSQDMRQISDGEREELNLTANRLM	X;X;X;X;X;X;X;X;X;X;X;X;X;X;X;Phospho (STY);X;X;X;X;X;X;X;X;X;X;X;X;X;X;X	QIS(1)DGEREELNLTANR	QIS(38.69)DGEREELNLT(-38.69)ANR	3	642.297	30883000	0	0	0	0	0
O95817_S173	BAG family molecular chaperone regulator 3	BAG3	S	1	464.63	AAAQPPASHGPERSQSPAASDCSSSSSSASL	X;X;X;X;X;X;X;X;X;X;X;X;X;X;X;Phospho (STY);X;X;X;X;X;X;X;X;X;X;X;X;X;X;X	SQS(1)PAASDCSSSSSSASLPSSGR	S(-44.36)QS(44.36)PAAS(-102.05)DCS(-178.8)S(-190.86)S(-214.23)S(-229.8)S(-238.32)S(-249.06)AS(-277.25)LPS(-311.64)S(-314.74)GR	2	1140.46	722960000	768580000	681610000	210300000	513270000	728110000
O95817_S195	BAG family molecular chaperone regulator 3	BAG3	S	1	86.911	SSSSSSASLPSSGRSSLGSHQLPRGYISIPV	X;X;X;X;X;X;X;X;X;X;X;X;X;X;X;Phospho (STY);X;X;X;X;X;X;X;X;X;X;X;X;X;X;X	S(0.033)S(0.965)LGS(0.001)HQLPR	S(-14.62)S(14.62)LGS(-28.49)HQLPR	3	387.852	49760000	0	40653000	0	0	42335000
O95817_S289	BAG family molecular chaperone regulator 3	BAG3	S	1	92.575	SSREGSPARSSTPLHSPSPIRVHTVVDRPQQ	X;X;X;X;X;X;X;X;X;X;X;X;X;X;X;Phospho (STY);X;X;X;X;X;X;X;X;X;X;X;X;X;X;X	SSTPLHS(0.986)PS(0.014)PIR	S(-66.75)S(-64.1)T(-41.54)PLHS(18.54)PS(-18.54)PIR	2	679.827	0	108860000	47703000	25499000	55345000	75625000
O95817_S377	BAG family molecular chaperone regulator 3	BAG3	S	1	222.39	VEVKVPPAPVPCPPPSPGPSAVPSSPKSVAT	X;X;X;X;X;X;X;X;X;X;X;X;X;X;X;Phospho (STY);X;X;X;X;X;X;X;Phospho (STY);X;X;X;X;X;X;X	VPPAPVPCPPPS(1)PGPSAVPSSPK	VPPAPVPCPPPS(47.38)PGPS(-47.38)AVPS(-84.7)S(-83.35)PK	3	767.045	298480000	278730000	366230000	149430000	306270000	338250000
O95817_S386	BAG family molecular chaperone regulator 3	BAG3	S	1	219.01	VPCPPPSPGPSAVPSSPKSVATEERAAPSTA	X;X;X;X;X;X;X;X;X;X;X;X;X;X;X;Phospho (STY);X;X;X;X;X;X;X;X;X;X;X;X;X;X;X	VPPAPVPCPPPSPGPS(0.001)AVPS(0.204)S(0.795)PK	VPPAPVPCPPPS(-33.4)PGPS(-31.11)AVPS(-5.9)S(5.9)PK	2	1150.06	16980000	54077000	0	0	0	31262000
O95819_S900	Mitogen-activated protein kinase kinase kinase kinase 4	MAP4K4	S	1	268.27	GMRPEAIRQDPTRKGSVVNVNPTNTRPQSDT	X;X;X;X;X;X;X;X;X;X;X;X;X;X;X;Phospho (STY);X;X;X;X;X;X;X;X;X;X;X;X;X;X;X	KGS(1)VVNVNPTNTRPQSDTPEIR	KGS(154.84)VVNVNPT(-154.84)NT(-170.16)RPQS(-192.57)DT(-203.57)PEIR	3	830.41	233720000	272070000	307050000	318270000	265900000	248800000
O95819_S677	Mitogen-activated protein kinase kinase kinase kinase 4	MAP4K4	S	1	189.94	RLLWERVEKLVPRPGSGSSSGSSNSGSQPGS	X;X;X;X;X;X;X;X;X;X;X;X;X;X;X;Phospho (STY);X;X;X;X;X;X;X;X;X;X;X;X;X;X;X	LVPRPGS(0.921)GS(0.047)S(0.019)S(0.005)GS(0.005)S(0.002)NS(0.001)GSQPGSHPGSQSGSGER	LVPRPGS(12.93)GS(-12.93)S(-16.82)S(-22.36)GS(-22.36)S(-27.86)NS(-31.18)GS(-42.19)QPGS(-73.97)HPGS(-124.64)QS(-141.71)GS(-145.99)GER	3	1050.13	0	0	0	76853000	100020000	77749000
O95819_S700	Mitogen-activated protein kinase kinase kinase kinase 4	MAP4K4	S	1	264.82	NSGSQPGSHPGSQSGSGERFRVRSSSKSEGS	X;X;X;X;X;X;X;X;X;X;X;X;X;X;X;Phospho (STY);X;X;X;X;X;X;X;X;X;X;X;X;X;X;X	LVPRPGSGSSSGSSNSGSQPGSHPGS(0.001)QS(0.003)GS(0.997)GER	LVPRPGS(-196.16)GS(-192.73)S(-190.49)S(-191.59)GS(-192.67)S(-184.5)NS(-167.46)GS(-143.63)QPGS(-90.4)HPGS(-31.57)QS(-25.71)GS(25.71)GER	3	1050.13	315380000	165760000	200540000	153880000	155760000	236750000
O95819_S602	Mitogen-activated protein kinase kinase kinase kinase 4	MAP4K4	S	1	104.48	QTGRVLEPPVPSRSESFSNGNSESVHPALQR	X;X;X;X;X;X;X;X;X;X;X;X;X;X;X;Phospho (STY);X;X;X;X;X;X;X;X;X;X;X;X;X;X;X	S(0.001)ES(0.999)FSNGNSESVHPALQRPAEPQVPVR	S(-32.52)ES(32.52)FS(-33.33)NGNS(-59.43)ES(-63.46)VHPALQRPAEPQVPVR	4	750.606	21908000	12284000	14173000	20963000	14190000	13996000
O95819_S550	Mitogen-activated protein kinase kinase kinase kinase 4	MAP4K4	S	1	64.407	HSQQPPPPQQERSKPSFHAPEPKAHYEPADR	X;X;X;X;X;X;X;X;X;X;X;X;X;X;X;Phospho (STY);X;X;X;X;X;X;X;X;X;X;X;X;X;X;X	S(0.011)KPS(0.989)FHAPEPK	S(-19.6)KPS(19.6)FHAPEPK	3	435.539	0	0	9300500	13726000	17649000	20954000
O95819_S631	Mitogen-activated protein kinase kinase kinase kinase 4	MAP4K4	S	1	123.8	QRPAEPQVPVRTTSRSPVLSRRDSPLQGSGQ	X;X;X;X;X;X;X;X;X;X;X;X;X;X;X;Phospho (STY);X;X;X;X;X;X;X;X;X;X;X;X;X;X;X	TTS(0.005)RS(0.994)PVLSR	T(-39.8)T(-39.8)S(-22.66)RS(22.66)PVLS(-58.71)R	2	592.295	395470000	434240000	622400000	193820000	268170000	530440000
O95835_S613	Serine/threonine-protein kinase LATS1	LATS1	S	1	117.63	ENVDSGDKEKKQITTSPITVRKNKKDEERRE	X;X;X;X;X;X;X;X;X;X;X;X;X;X;X;Phospho (STY);X;X;X;X;X;X;X;X;X;X;X;X;X;X;X	KQIT(0.001)T(0.023)S(0.965)PIT(0.012)VR	KQIT(-31.66)T(-16.25)S(16.25)PIT(-19.22)VR	2	662.355	0	9501800	11297000	9078000	0	0
O95835_S181	Serine/threonine-protein kinase LATS1	LATS1	S	1	71.592	GNVQQSVNRKQSWKGSKESLVPQRHGPPLGE	X;X;X;X;X;X;X;X;X;X;X;X;X;X;X;Phospho (STY);X;X;X;X;X;X;X;X;X;X;X;X;X;X;X	QS(0.035)WKGS(0.964)KES(0.001)LVPQR	QS(-14.46)WKGS(14.46)KES(-29.91)LVPQR	3	570.617	24567000	23886000	26700000	27537000	26123000	21603000
O95835_S464	Serine/threonine-protein kinase LATS1	LATS1	S	1	130.56	HEIPTWQPNIPVRSNSFNNPLGNRASHSANS	X;X;X;X;X;X;X;X;X;X;X;X;X;X;X;Phospho (STY);X;X;X;X;X;X;X;X;X;X;X;X;X;X;X	SNS(1)FNNPLGNR	S(-38.32)NS(38.32)FNNPLGNR	2	650.278	0	21943000	28177000	0	0	0
Q9NZH5_S165	Securin-2;Securin	PTTG2;PTTG1	S	1	229.75	DEEGELEKLFQLGPPSPVKMPSPPWECNLLQ	X;X;X;X;X;X;X;X;X;X;X;X;X;X;X;Phospho (STY);X;X;X;X;X;X;X;X;X;X;X;X;X;X;X	LFQLGPPS(1)PVK	LFQLGPPS(118.37)PVK	2	631.831	440400000	401280000	429990000	197050000	407490000	461260000
O96007_S20	Molybdopterin synthase catalytic subunit	MOCS2	S	1	264.72	EISSSCFSLETKLPLSPPLVEDSAFEPSRKD	X;X;X;X;X;X;X;X;X;X;X;X;X;X;X;Phospho (STY);X;X;X;X;X;X;X;X;X;X;X;X;X;X;X	LPLS(1)PPLVEDSAFEPSRK	LPLS(157.31)PPLVEDS(-157.31)AFEPS(-222.99)RK	3	688.013	75753000	87671000	79993000	70857000	44958000	31451000
O96008_S142	Mitochondrial import receptor subunit TOM40 homolog	TOMM40	S	1	72.231	SNYHFGVTYVGTKQLSPTEAFPVLVGDMDNS	X;X;X;X;X;X;X;X;X;X;X;X;X;X;X;Phospho (STY);X;X;X;X;X;X;X;X;X;X;X;X;X;X;X	QLS(0.951)PT(0.049)EAFPVLVGDMDNSGSLNAQVIHQLGPGLR	QLS(12.87)PT(-12.87)EAFPVLVGDMDNS(-65.76)GS(-68.33)LNAQVIHQLGPGLR	3	1214.27	5718900	3244700	0	0	0	0
O96013_S181	Serine/threonine-protein kinase PAK 4	PAK4	S	1	266.98	GSGGPQESSRDKRPLSGPDVGTPQPAGLASG	X;X;X;X;X;X;X;X;X;X;X;X;X;X;X;Phospho (STY);X;X;X;X;X;X;X;X;X;X;X;X;X;X;X	DKRPLS(1)GPDVGTPQPAGLASGAK	DKRPLS(86.15)GPDVGT(-86.15)PQPAGLAS(-161.26)GAK	2	767.053	1740700000	1423000000	1558600000	1424700000	1517200000	1769600000
O96013_S291	Serine/threonine-protein kinase PAK 4	PAK4	S	1	185.96	CTPAAPAVPGPPGPRSPQREPQRVSHEQFRA	X;X;X;X;X;X;X;X;X;X;X;X;X;X;X;Phospho (STY);X;X;X;X;X;X;X;X;X;X;X;X;X;X;X	GAPSPGVLGPHASEPQLAPPACTPAAPAVPGPPGPRS(1)PQREPQR	GAPS(-96.78)PGVLGPHAS(-94.54)EPQLAPPACT(-61.54)PAAPAVPGPPGPRS(61.54)PQREPQR	5	887.644	309190000	223460000	258260000	486100000	263280000	205490000
O96013_S474	Serine/threonine-protein kinase PAK 4	PAK4	S	1	267.47	FGFCAQVSKEVPRRKSLVGTPYWMAPELISR	X;X;X;X;X;X;X;X;X;X;X;X;X;X;X;Phospho (STY);X;X;X;X;X;X;X;Oxidation (M);X;X;X;X;X;X;X	S(1)LVGTPYWMAPELISR	S(97.53)LVGT(-97.53)PY(-221.41)WMAPELIS(-247.76)R	2	950.457	136370000	334570000	325410000	464810000	375560000	345310000
O96018_S11	Amyloid beta A4 precursor protein-binding family A member 3	APBA3	S	1	55.335	_____MDFPTISRSPSGPPAMDLEGPRDILV	X;X;X;X;X;X;X;X;X;X;X;X;X;X;X;Phospho (STY);X;X;X;X;X;X;X;X;X;X;X;X;X;X;X	S(0.078)PS(0.922)GPPAMDLEGPR	S(-10.72)PS(10.72)GPPAMDLEGPR	2	745.821	10242000	0	12039000	0	0	0
O96020_S21	G1/S-specific cyclin-E2	CCNE2	S	1	91.114	SRLQAKQQPQPSQTESPQEAQIIQAKKRKTT	X;X;X;X;X;X;X;X;X;X;X;X;X;X;X;Phospho (STY);X;X;X;X;X;X;X;X;X;X;X;X;X;X;X	QQPQPS(0.005)QT(0.033)ES(0.962)PQEAQIIQAK	QQPQPS(-23.3)QT(-14.59)ES(14.59)PQEAQIIQAK	3	772.7	38332000	25867000	24942000	0	0	0
O96028_S121	Histone-lysine N-methyltransferase NSD2	WHSC1	S	1	49.497	KGIGTPPNTTPIKNGSPEIKLKITKTYMNGK	X;X;X;X;Phospho (STY);X;X;X;X;X;X;X;X;X;X;Phospho (STY);X;X;X;X;X;X;X;X;X;X;X;X;X;X;X	GIGT(0.001)PPNT(0.06)T(0.06)PIKNGS(0.879)PEIK	GIGT(-31.63)PPNT(-11.64)T(-11.64)PIKNGS(11.64)PEIK	3	667.673	0	14093000	24561000	0	10356000	11020000
O96028_S177	Histone-lysine N-methyltransferase NSD2	WHSC1	S	1	84.68	ENKARRNRKRSIKYDSLLEQGLVEAALVSKI	X;X;X;X;X;X;X;X;X;X;X;X;X;X;X;Phospho (STY);X;X;X;X;X;X;X;X;X;X;X;X;X;X;X	S(0.122)IKY(0.011)DS(0.867)LLEQGLVEAALVSK	S(-8.52)IKY(-18.83)DS(8.52)LLEQGLVEAALVS(-82.49)K	3	748.391	0	4462400	0	0	0	0
P00519_S683	Tyrosine-protein kinase ABL1	ABL1	S	1	147.9	VPNGALRESGGSGFRSPHLWKKSSTLTSSRL	X;X;X;X;X;X;X;X;X;X;X;X;X;X;X;Phospho (STY);X;X;X;X;X;X;X;X;X;X;X;X;X;X;X	ESGGS(0.004)GFRS(0.996)PHLWK	ES(-64.77)GGS(-24.08)GFRS(24.08)PHLWK	3	542.247	87023000	64506000	95015000	65536000	82277000	110190000
P00519_S569	Tyrosine-protein kinase ABL1	ABL1	S	1	249.25	KGQGESDPLDHEPAVSPLLPRKERGPPEGGL	X;X;X;X;X;X;X;X;X;X;X;X;X;X;X;Phospho (STY);X;X;X;X;X;X;X;X;X;X;X;X;X;X;X	GQGESDPLDHEPAVS(1)PLLPR	GQGES(-115.84)DPLDHEPAVS(115.84)PLLPR	3	732.011	181960000	223740000	295480000	123890000	259270000	299550000
P00533_S1166	Epidermal growth factor receptor	EGFR	S	1	294.01	FDSPAHWAQKGSHQISLDNPDYQQDFFPKEA	X;X;X;X;X;X;X;X;X;X;X;X;X;X;X;Phospho (STY);X;X;X;X;X;X;X;X;X;X;X;X;X;X;X	GSHQIS(1)LDNPDYQQDFFPK	GS(-86.75)HQIS(86.75)LDNPDY(-180.02)QQDFFPK	2	1158.5	254030000	260010000	180020000	275030000	114730000	194850000
P00533_S1042	Epidermal growth factor receptor	EGFR	S	1	252.66	PSTSRTPLLSSLSATSNNSTVACIDRNGLQS	X;X;X;X;X;X;X;X;X;X;X;X;X;X;X;Phospho (STY);X;X;X;X;X;X;X;X;X;X;X;X;X;X;X	TPLLSSLSAT(0.064)S(0.914)NNS(0.017)T(0.005)VACIDR	T(-202.31)PLLS(-152.64)S(-130.18)LS(-71.33)AT(-11.53)S(11.53)NNS(-17.29)T(-23.05)VACIDR	2	1144.04	20008000	17947000	0	0	0	18991000
P00558_S203	Phosphoglycerate kinase 1	PGK1	S	1	284.48	FLMKKELNYFAKALESPERPFLAILGGAKVA	X;X;X;X;X;X;X;X;X;X;X;X;X;X;X;Phospho (STY);X;X;X;X;X;X;X;X;X;X;X;X;X;X;X	ALES(1)PERPFLAILGGAK	ALES(58.98)PERPFLAILGGAK	2	616.992	433600000	528170000	510610000	196500000	201740000	113150000
P01106_S62	Myc proto-oncogene protein;N-myc proto-oncogene protein	MYC;MYCN	S	2	230.06	EDIWKKFELLPTPPLSPSRRSGLCSPSYVAV	X;X;X;X;X;X;X;X;X;X;X;Phospho (STY);X;X;X;Phospho (STY);X;X;X;X;X;X;X;X;Phospho (STY);X;X;X;X;X;X	KFELLPT(1)PPLS(0.985)PS(0.016)R	KFELLPT(36.34)PPLS(18.06)PS(-18.06)R	2	871.42	74735000	120580000	106490000	14232000	65568000	60071000
P01106_S6	Myc proto-oncogene protein	MYC	S	1	88.24	__________MPLNVSFTNRNYDLDYDSVQP	X;X;X;X;X;X;X;X;X;X;X;X;X;X;X;Phospho (STY);X;X;X;X;X;X;X;X;X;X;X;X;X;X;X	PLNVS(0.979)FT(0.021)NR	PLNVS(16.67)FT(-16.67)NR	2	564.266	25252000	29375000	28192000	17052000	20862000	27775000
P01106_S281	Myc proto-oncogene protein	MYC	S	1	41.818	SVEKRQAPGKRSESGSPSAGGHSKPPHSPLV	X;X;X;X;X;X;X;X;X;X;X;X;X;X;X;Phospho (STY);X;X;X;X;X;X;X;X;X;X;X;X;X;X;X	S(0.001)ES(0.016)GS(0.859)PS(0.09)AGGHS(0.026)KPPHS(0.009)PLVLK	S(-32.34)ES(-17.23)GS(9.81)PS(-9.81)AGGHS(-15.22)KPPHS(-19.94)PLVLK	4	559.774	89982000	0	0	0	0	0
P01106_S293	Myc proto-oncogene protein	MYC	S	1	199.78	ESGSPSAGGHSKPPHSPLVLKRCHVSTHQHN	X;X;X;X;X;X;X;X;X;X;X;X;X;X;X;Phospho (STY);X;X;X;X;X;X;X;X;X;X;X;X;X;X;X	SESGSPSAGGHSKPPHS(1)PLVLK	S(-168.65)ES(-140.22)GS(-109.07)PS(-92.2)AGGHS(-40.58)KPPHS(40.58)PLVLK	3	746.03	163300000	157570000	177870000	157610000	106690000	140280000
P01106_S71	Myc proto-oncogene protein	MYC	S	1	69.602	LPTPPLSPSRRSGLCSPSYVAVTPFSLRGDN	X;X;Phospho (STY);X;X;X;Phospho (STY);X;Phospho (STY);X;X;X;X;X;X;Phospho (STY);X;X;X;X;X;X;X;X;X;X;X;X;X;X;X	S(0.111)GLCS(0.873)PS(0.015)Y(0.002)VAVTPFSLR	S(-8.97)GLCS(8.97)PS(-17.73)Y(-26.81)VAVT(-56.2)PFS(-61.69)LR	2	960.95	11190000	17709000	16609000	13889000	17396000	0
P01892_S343	HLA class I histocompatibility antigen, A-2 alpha chain;HLA class I histocompatibility antigen, A-69 alpha chain;HLA class I histocompatibility antigen, A-68 alpha chain	HLA-A	S	1	128.08	AAVMWRRKSSDRKGGSYSQAASSDSAQGSDV	X;X;X;X;X;X;X;X;X;X;X;X;X;X;X;Phospho (STY);X;X;X;X;X;X;X;X;X;X;X;X;X;X;X	KGGS(0.765)Y(0.006)S(0.218)QAAS(0.01)SDSAQGSDVSLTACK	KGGS(5.44)Y(-20.89)S(-5.44)QAAS(-18.81)S(-32.71)DS(-38.25)AQGS(-87.65)DVS(-104.51)LT(-112.81)ACK	3	848.03	38819000	39289000	37664000	0	25236000	47241000
P01892_S359	HLA class I histocompatibility antigen, A-2 alpha chain;HLA class I histocompatibility antigen, A-69 alpha chain;HLA class I histocompatibility antigen, A-68 alpha chain	HLA-A	S	1	179.85	YSQAASSDSAQGSDVSLTACKV_________	X;X;X;X;X;X;X;X;X;X;X;X;X;X;X;Phospho (STY);X;X;X;X;X;X;X;X;X;X;X;X;X;X;X	KGGSYSQAASSDSAQGSDVS(0.995)LT(0.005)ACKV	KGGS(-139.95)Y(-168.54)S(-131)QAAS(-120.42)S(-115.88)DS(-104.22)AQGS(-40.44)DVS(22.95)LT(-22.95)ACKV	3	881.053	73700000	43697000	35263000	0	32723000	46701000
P02545_S616	Prelamin-A/C;Lamin-A/C	LMNA	S	1	449.04	SGSGAQVGGPISSGSSASSVTVTRSYRSVGG	X;X;X;X;X;X;X;X;X;X;X;X;X;X;X;Phospho (STY);X;X;X;X;X;X;X;X;X;X;X;Phospho (STY);X;X;X	ASASGSGAQVGGPISSGS(0.02)S(0.943)AS(0.03)S(0.007)VTVTR	AS(-285.33)AS(-263.46)GS(-264.46)GAQVGGPIS(-74.74)S(-55.92)GS(-16.69)S(15.01)AS(-15.01)S(-21.36)VT(-50.73)VT(-72.11)R	2	1223.07	101670000	90237000	23544000	96951000	24236000	73429000
P02545_S301	Prelamin-A/C;Lamin-A/C	LMNA	S	1	106.66	GAAHEELQQSRIRIDSLSAQLSQLQKQLAAK	X;X;X;X;X;X;X;X;X;X;X;X;X;X;X;Phospho (STY);X;X;X;X;X;X;X;X;X;X;X;X;X;X;X	IDS(0.945)LS(0.055)AQLSQLQK	IDS(12.34)LS(-12.34)AQLS(-38.91)QLQK	2	755.879	7711900	0	6402100	5194000	7533000	0
P02545_S107	Prelamin-A/C;Lamin-A/C	LMNA	S	1	82.505	LDSVAKERARLQLELSKVREEFKELKARNTK	X;X;X;X;X;X;X;X;X;X;X;X;X;X;X;Phospho (STY);X;X;X;X;X;X;X;X;X;X;X;X;X;X;X	LQLELS(1)KVREEFK	LQLELS(50.25)KVREEFK	3	566.966	11254000	11706000	12560000	14640000	6701500	12920000
P02545_S390	Prelamin-A/C;Lamin-A/C	LMNA	S	1	258.62	AYRKLLEGEEERLRLSPSPTSQRSRGRASSH	X;X;X;X;X;X;X;X;X;X;X;X;X;X;X;Phospho (STY);X;Phospho (STY);X;X;X;X;X;X;X;X;X;X;X;X;X	LRLS(1)PSPTSQR	LRLS(41.79)PS(-41.79)PT(-89.44)S(-122.03)QR	2	441.226	2954700000	2278500000	3476500000	3433000000	1548200000	2529500000
P02545_S392	Prelamin-A/C;Lamin-A/C	LMNA	S	2	117.63	RKLLEGEEERLRLSPSPTSQRSRGRASSHSS	X;X;X;X;X;X;X;X;X;X;X;X;X;Phospho (STY);X;Phospho (STY);X;X;X;X;X;X;X;X;X;X;X;X;X;X;X	LRLS(1)PS(0.896)PT(0.101)S(0.004)QR	LRLS(34.45)PS(9.5)PT(-9.5)S(-23.91)QR	2	701.318	247190000	232250000	286390000	0	0	172090000
P02545_S458	Prelamin-A/C;Lamin-A/C	LMNA	S	1	219.09	EEVDEEGKFVRLRNKSNEDQSMGNWQIKRQN	X;X;X;X;X;X;X;X;X;X;X;X;X;X;X;Phospho (STY);X;X;X;X;X;Oxidation (M);X;X;X;X;X;X;X;X;X	NKS(1)NEDQSMGNWQIK	NKS(129.6)NEDQS(-129.6)MGNWQIK	2	620.265	35696000	44534000	109380000	0	0	19492000
P02545_S18	Prelamin-A/C;Lamin-A/C	LMNA	S	1	106.76	TPSQRRATRSGAQASSTPLSPTRITRLQEKE	X;X;X;X;X;X;X;X;X;X;X;X;X;X;X;Phospho (STY);X;X;X;X;X;X;X;X;X;X;X;X;X;X;X	SGAQAS(0.012)S(0.783)T(0.122)PLS(0.062)PT(0.02)R	S(-92.5)GAQAS(-17.98)S(8.08)T(-8.08)PLS(-11)PT(-15.9)R	2	720.33	0	27927000	0	0	0	0
P02545_S22	Prelamin-A/C;Lamin-A/C	LMNA	S	1	236.37	RRATRSGAQASSTPLSPTRITRLQEKEDLQE	X;X;X;X;X;X;X;X;X;X;X;X;X;X;X;Phospho (STY);X;X;X;X;X;X;X;X;X;X;X;X;X;X;X	SGAQASST(0.011)PLS(0.826)PT(0.163)R	S(-92.52)GAQAS(-52.53)S(-34.39)T(-18.88)PLS(7.04)PT(-7.04)R	2	720.33	1077900000	69370000	870810000	248810000	501560000	825990000
P02545_S628	Prelamin-A/C;Lamin-A/C	LMNA	S	1	191.37	SGSSASSVTVTRSYRSVGGSGGGSFGDNLVT	Phospho (STY);X;Phospho (STY);Phospho (STY);X;X;X;X;X;X;X;X;X;X;X;Phospho (STY);X;X;X;X;X;X;X;X;X;X;X;X;X;X;X	S(0.852)VGGS(0.148)GGGSFGDNLVTR	S(7.61)VGGS(-7.61)GGGS(-97.06)FGDNLVT(-133.59)R	2	823.862	0	0	0	0	0	35400000
P02545_S632	Prelamin-A/C;Lamin-A/C	LMNA	S	1	263.07	ASSVTVTRSYRSVGGSGGGSFGDNLVTRSYL	X;X;X;X;X;X;X;X;X;X;X;X;X;X;X;Phospho (STY);X;X;X;X;X;X;X;X;X;X;X;X;X;X;X	SVGGS(1)GGGSFGDNLVTR	S(-42.44)VGGS(42.44)GGGS(-93.47)FGDNLVT(-184.32)R	2	823.862	175060000	64380000	200280000	102070000	81680000	124810000
P02545_S636	Prelamin-A/C;Lamin-A/C	LMNA	S	1	110.6	TVTRSYRSVGGSGGGSFGDNLVTRSYLLGNS	X;X;X;X;X;X;X;X;X;X;X;X;X;X;X;Phospho (STY);X;X;X;X;X;X;X;X;X;X;X;X;X;X;Phospho (STY)	SVGGS(0.001)GGGS(0.999)FGDNLVTR	S(-56.64)VGGS(-32.7)GGGS(32.7)FGDNLVT(-39.8)R	2	823.862	60900000	119800000	0	0	0	0
P04035_S356	3-hydroxy-3-methylglutaryl-coenzyme A reductase	HMGCR	S	1	55.235	QTETESTLSLKNPITSPVVTQKKVPDNCCRR	X;X;X;X;X;X;X;X;X;X;X;X;X;X;X;Phospho (STY);X;X;X;X;X;X;X;X;X;X;X;X;X;X;X	NPIT(0.012)S(0.943)PVVT(0.046)QK	NPIT(-18.99)S(13.16)PVVT(-13.16)QK	2	632.321	12372000	0	0	0	0	0
P04035_S872	3-hydroxy-3-methylglutaryl-coenzyme A reductase	HMGCR	S	1	164.93	LAAGHLVKSHMIHNRSKINLQDLQGACTKKT	X;X;X;X;X;X;X;X;X;X;X;X;X;X;X;Phospho (STY);X;X;X;X;X;X;X;X;X;X;X;X;X;X;X	S(1)KINLQDLQGACTK	S(158.9)KINLQDLQGACT(-158.9)K	2	828.395	16888000	15784000	17805000	15253000	20516000	19530000
P04049_S642	RAF proto-oncogene serine/threonine-protein kinase	RAF1	S	1	346.72	RAAHTEDINACTLTTSPRLPVF_________	X;X;X;X;X;X;X;X;X;X;X;X;X;X;X;Phospho (STY);X;X;X;X;X;X;X;X;X;X;X;X;X;X;X	AAHTEDINACTLTT(0.033)S(0.967)PR	AAHT(-205.19)EDINACT(-71.87)LT(-33.93)T(-14.66)S(14.66)PR	2	969.425	51071000	54289000	73177000	0	0	56132000
P04049_S29	RAF proto-oncogene serine/threonine-protein kinase	RAF1	S	1	244.86	GFGFKDAVFDGSSCISPTIVQQFGYQRRASD	X;X;X;X;X;X;X;X;X;X;X;X;X;X;X;Phospho (STY);X;X;X;X;X;X;X;X;X;X;X;X;X;X;X	DAVFDGSSCIS(0.997)PT(0.003)IVQQFGYQR	DAVFDGS(-70.06)S(-42.28)CIS(25.97)PT(-25.97)IVQQFGY(-197.72)QR	3	852.381	54330000	92220000	73710000	0	72403000	70150000
P04049_S612	RAF proto-oncogene serine/threonine-protein kinase	RAF1	S	1	73.341	PLFPQILSSIELLQHSLPKINRSASEPSLHR	X;X;X;X;X;X;X;X;X;X;X;X;X;X;X;Phospho (STY);X;X;X;X;X;X;X;X;X;X;X;X;X;X;X	VKEERPLFPQILS(0.005)S(0.005)IELLQHS(0.991)LPK	VKEERPLFPQILS(-23.37)S(-23.37)IELLQHS(23.37)LPK	4	721.145	9598700	0	5378600	4197000	0	0
P04049_S244	RAF proto-oncogene serine/threonine-protein kinase	RAF1	S	1	122.65	QHRYSTPHAFTFNTSSPSSEGSLSQRQRSTS	X;X;X;X;X;X;X;X;X;X;X;X;X;X;X;Phospho (STY);X;X;X;X;X;X;X;X;X;X;X;X;X;X;Phospho (STY)	YSTPHAFTFNTS(0.053)S(0.945)PS(0.001)SEGSLSQR	Y(-80.49)S(-64.69)T(-64.69)PHAFT(-51.81)FNT(-33.48)S(-12.52)S(12.52)PS(-28.93)S(-34.79)EGS(-52.95)LS(-63.67)QR	3	856.706	48600000	64560000	57364000	18441000	34454000	65109000
P04049_S289	RAF proto-oncogene serine/threonine-protein kinase	RAF1	S	1	244.04	SRMIEDAIRSHSESASPSALSSSPNNLSPTG	X;X;X;X;X;X;X;X;X;X;X;X;X;X;X;Phospho (STY);X;X;X;X;X;X;X;X;X;X;X;X;X;X;X	SHS(0.002)ES(0.014)AS(0.955)PS(0.029)ALSSSPNNLSPTGWSQPK	S(-35.42)HS(-26.47)ES(-18.48)AS(15.2)PS(-15.2)ALS(-56.75)S(-72.85)S(-92.67)PNNLS(-178.03)PT(-200.35)GWS(-214.55)QPK	3	940.754	0	58530000	0	67434000	26406000	0
P04049_S291	RAF proto-oncogene serine/threonine-protein kinase	RAF1	S	1	166.45	MIEDAIRSHSESASPSALSSSPNNLSPTGWS	X;X;X;X;X;X;X;X;X;X;X;X;X;X;X;Phospho (STY);X;X;X;Phospho (STY);X;X;X;X;X;X;X;X;X;X;X	SHSES(0.004)AS(0.123)PS(0.872)ALSSSPNNLSPTGWSQPK	S(-41.97)HS(-36.04)ES(-22.98)AS(-8.49)PS(8.49)ALS(-43.61)S(-60.37)S(-65.77)PNNLS(-123.35)PT(-133.26)GWS(-140.41)QPK	3	940.754	0	0	0	0	49552000	0
P04049_S296	RAF proto-oncogene serine/threonine-protein kinase	RAF1	S	1	212.96	IRSHSESASPSALSSSPNNLSPTGWSQPKTP	X;X;X;X;X;X;X;X;X;X;X;X;X;X;X;Phospho (STY);X;X;X;X;X;X;X;X;X;X;X;X;X;X;X	SHSESASPSALSS(0.007)S(0.993)PNNLSPTGWSQPK	S(-130.26)HS(-124.37)ES(-112.89)AS(-100.91)PS(-82.54)ALS(-39.92)S(-21.36)S(21.36)PNNLS(-59.32)PT(-87.35)GWS(-102.5)QPK	3	940.754	0	196350000	153260000	167240000	140390000	181260000
P04049_S301	RAF proto-oncogene serine/threonine-protein kinase	RAF1	S	1	267.01	ESASPSALSSSPNNLSPTGWSQPKTPVPAQR	X;X;X;X;X;X;X;X;X;X;X;X;X;X;X;Phospho (STY);X;X;X;X;X;X;X;X;X;X;X;X;X;X;X	SHSESASPSALSSSPNNLS(1)PTGWSQPK	S(-181.02)HS(-171.79)ES(-166.44)AS(-155.12)PS(-144.87)ALS(-128.42)S(-116.47)S(-87)PNNLS(35.03)PT(-35.03)GWS(-52.97)QPK	3	940.754	305080000	302690000	361000000	342440000	340570000	359710000
P04049_S259	RAF proto-oncogene serine/threonine-protein kinase	RAF1	S	1	205.36	SPSSEGSLSQRQRSTSTPNVHMVSTTLPVDS	Phospho (STY);X;X;X;X;X;X;X;X;X;X;X;X;X;X;Phospho (STY);X;X;X;X;X;Oxidation (M);X;X;X;X;X;X;X;X;X	STS(0.994)T(0.006)PNVHMVSTTLPVDSR	S(-39.12)T(-39.12)S(22.36)T(-22.36)PNVHMVS(-92.6)T(-98.9)T(-105.02)LPVDS(-129.23)R	3	703.661	122430000	268790000	158330000	318230000	252460000	218350000
P04075_S39	Fructose-bisphosphate aldolase A	ALDOA	S	1	160.93	VAPGKGILAADESTGSIAKRLQSIGTENTEE	X;X;X;X;X;X;X;X;X;X;X;X;X;X;X;Phospho (STY);X;X;X;X;X;X;X;X;X;X;X;X;X;X;X	GILAADES(0.003)T(0.006)GS(0.991)IAKR	GILAADES(-25.96)T(-22)GS(22)IAKR	2	784.888	79852000	91799000	72017000	26647000	57392000	98447000
P04083_S34	Annexin A1	ANXA1	S	1	98.84	QEYVQTVKSSKGGPGSAVSPYPTFNPSSDVA	X;X;X;X;X;X;X;X;X;X;X;X;X;X;X;Phospho (STY);X;X;X;X;X;X;X;X;X;X;X;X;X;X;X	GGPGS(0.999)AVS(0.001)PYPTFNPSSDVAALHK	GGPGS(29.06)AVS(-29.06)PY(-55.55)PT(-65.54)FNPS(-89.51)S(-89.91)DVAALHK	3	812.713	14601000	12866000	22064000	14028000	19091000	13610000
P04083_S37	Annexin A1	ANXA1	S	1	229.77	VQTVKSSKGGPGSAVSPYPTFNPSSDVAALH	X;X;X;X;X;X;X;X;X;X;X;X;X;X;X;Phospho (STY);X;X;X;X;X;X;X;X;X;X;X;X;X;X;X	GGPGSAVS(1)PYPTFNPSSDVAALHK	GGPGS(-53.53)AVS(53.53)PY(-83.99)PT(-63.6)FNPS(-160.58)S(-166.39)DVAALHK	3	812.713	209230000	250550000	286150000	152780000	199030000	274290000
P04183_S231	Thymidine kinase, cytosolic	TK1	S	1	256.53	VAARKLFAPQQILQCSPAN____________	X;X;X;X;X;X;X;X;X;X;X;X;X;X;X;Phospho (STY);X;X;X;X;X;X;X;X;X;X;X;X;X;X;X	LFAPQQILQCS(1)PAN	LFAPQQILQCS(70.32)PAN	2	833.887	189950000	157280000	171160000	141960000	150080000	172060000
P04183_S13	Thymidine kinase, cytosolic	TK1	S	1	290	___MSCINLPTVLPGSPSKTRGQIQVILGPM	X;X;X;X;X;X;X;X;X;X;X;X;X;X;X;Phospho (STY);X;X;X;X;X;X;X;X;X;X;X;X;X;X;X	SCINLPTVLPGS(0.9)PS(0.1)K	S(-169.61)CINLPT(-38.76)VLPGS(9.54)PS(-9.54)K	2	846.407	45528000	55278000	42871000	14734000	28838000	63155000
P04183_S15	Thymidine kinase, cytosolic	TK1	S	1	264.64	_MSCINLPTVLPGSPSKTRGQIQVILGPMFS	X;X;X;X;X;X;X;X;X;X;X;X;X;X;X;Phospho (STY);X;X;X;X;X;X;X;X;X;X;X;X;X;X;X	SCINLPT(0.001)VLPGS(0.239)PS(0.76)K	S(-89.56)CINLPT(-27.66)VLPGS(-5.02)PS(5.02)K	2	846.407	8198700	9876600	3516500000	1088400000	0	78093000
P04350_S172	Tubulin beta-4A chain;Tubulin beta chain;Tubulin beta-4B chain;Tubulin beta-3 chain	TUBB4A;TUBB;TUBB4B;TUBB3	S	1	104.86	EEFPDRIMNTFSVVPSPKVSDTVVEPYNATL;EEYPDRIMNTFSVVPSPKVSDTVVEPYNATL	X;X;X;X;X;X;X;X;X;X;X;X;X;X;X;Phospho (STY);X;X;X;X;X;X;X;X;X;X;X;X;X;X;X	IMNTFS(0.037)VVPS(0.962)PK	IMNT(-41.97)FS(-14.1)VVPS(14.1)PK	2	700.338	6622900	0	7624300	0	0	0
P04406_S151	Glyceraldehyde-3-phosphate dehydrogenase	GAPDH	S	1	151.41	NHEKYDNSLKIISNASCTTNCLAPLAKVIHD	X;X;X;X;X;X;X;X;X;X;X;X;X;X;X;Phospho (STY);X;X;X;X;X;X;X;X;X;X;X;X;X;X;X	IISNAS(0.998)CT(0.001)TNCLAPLAK	IIS(-42.03)NAS(29.4)CT(-29.4)T(-34.24)NCLAPLAK	2	957.447	55506000	56507000	57980000	20123000	0	66531000
P04406_S83	Glyceraldehyde-3-phosphate dehydrogenase	GAPDH	S	1	136.4	VINGNPITIFQERDPSKIKWGDAGAEYVVES	X;X;X;X;X;X;X;X;X;X;X;X;X;X;X;Phospho (STY);X;X;X;X;X;X;X;X;X;X;X;X;X;X;X	LVINGNPITIFQERDPS(1)KIK	LVINGNPIT(-42.51)IFQERDPS(42.51)KIK	4	591.319	13658000	14719000	13647000	9272000	7972400	6147500
P04626_S998	Receptor tyrosine-protein kinase erbB-2	ERBB2	S	1	81.839	PQRFVVIQNEDLGPASPLDSTFYRSLLEDDD	X;X;X;X;X;X;X;X;X;X;X;X;X;X;X;Phospho (STY);X;X;X;X;X;X;X;X;X;X;X;X;X;X;X	FVVIQNEDLGPAS(0.984)PLDS(0.008)T(0.007)FYR	FVVIQNEDLGPAS(20.73)PLDS(-20.73)T(-21.32)FY(-60.22)R	3	816.721	0	9250400	0	0	5724000	0
P04626_S1107	Receptor tyrosine-protein kinase erbB-2	ERBB2	S	1	69.747	MGAAKGLQSLPTHDPSPLQRYSEDPTVPLPS	X;X;X;X;X;X;X;X;X;X;X;X;X;X;X;Phospho (STY);X;X;X;X;X;X;X;X;X;X;X;X;X;X;X	GLQSLPT(0.22)HDPS(0.78)PLQR	GLQS(-32.46)LPT(-5.5)HDPS(5.5)PLQR	3	575.949	0	29983000	0	0	0	16391000
P04626_S1054	Receptor tyrosine-protein kinase erbB-2	ERBB2	S	1	105.5	AGGMVHHRHRSSSTRSGGGDLTLGLEPSEEE	X;X;X;X;X;X;X;X;X;X;X;X;X;X;X;Phospho (STY);X;X;X;X;X;X;X;X;X;X;X;X;X;X;X	S(1)GGGDLTLGLEPSEEEAPR	S(33.01)GGGDLT(-33.01)LGLEPS(-94.84)EEEAPR	2	997.441	22597000	34374000	16467000	0	0	24287000
P04626_S1151	Receptor tyrosine-protein kinase erbB-2	ERBB2	S	1	255.83	QPEYVNQPDVRPQPPSPREGPLPAARPAGAT	X;X;X;X;X;X;X;X;X;X;X;X;X;X;X;Phospho (STY);X;X;X;X;X;X;X;X;X;X;X;X;X;X;X	YSEDPTVPLPSETDGYVAPLTCSPQPEYVNQPDVRPQPPS(1)PR	Y(-254.85)S(-252.44)EDPT(-244.04)VPLPS(-200.79)ET(-182.44)DGY(-187.38)VAPLT(-105.88)CS(-99.31)PQPEY(-131.43)VNQPDVRPQPPS(99.31)PR	3	1190.8	127730000	107380000	130440000	126900000	95226000	135430000
P04792_S15	Heat shock protein beta-1	HSPB1	S	1	221.51	_MTERRVPFSLLRGPSWDPFRDWYPHSRLFD	X;X;X;X;X;X;X;X;X;X;X;X;X;X;X;Phospho (STY);X;X;X;X;X;X;X;X;X;X;X;X;X;X;X	GPS(1)WDPFRDWYPHSR	GPS(182.52)WDPFRDWY(-182.52)PHS(-202.26)R	3	661.616	97538000	78003000	75379000	51304000	49772000	61228000
P04792_S65	Heat shock protein beta-1	HSPB1	S	1	118.22	SWPGYVRPLPPAAIESPAVAAPAYSRALSRQ	X;X;X;X;X;X;X;X;X;X;X;X;X;X;X;Phospho (STY);X;X;X;X;X;X;X;X;X;X;X;X;X;X;X	PLPPAAIES(1)PAVAAPAYSR	PLPPAAIES(79.55)PAVAAPAY(-91.38)S(-79.55)R	3	653.331	23656000	16564000	16774000	0	0	24239000
P04792_S82	Heat shock protein beta-1	HSPB1	S	1	277.77	AVAAPAYSRALSRQLSSGVSEIRHTADRWRV	X;X;X;X;X;X;X;X;X;X;X;X;X;X;X;Phospho (STY);X;X;X;X;X;X;X;X;X;X;X;X;X;X;X	QLS(1)SGVSEIR	QLS(66.34)S(-66.34)GVS(-167.66)EIR	2	578.274	1818600000	2055200000	2178100000	418310000	1000300000	1994100000
P04818_S114	Thymidylate synthase	TYMS	S	1	150.94	KELSSKGVKIWDANGSRDFLDSLGFSTREEG	X;X;X;X;X;X;X;X;X;X;X;X;X;X;X;Phospho (STY);X;X;X;X;X;X;X;X;X;X;X;X;X;X;X	IWDANGS(1)RDFLDSLGFSTR	IWDANGS(61.22)RDFLDS(-61.22)LGFS(-96.21)T(-95.21)R	3	746.339	14522000	13497000	18808000	12148000	0	2936800
P04920_S144	Anion exchange protein 2	SLC4A2	S	1	157.96	DEASEAEGARALTQPSPVSTPSSVQFFLQED	X;X;X;X;X;X;X;X;X;X;X;X;X;X;X;Phospho (STY);X;X;X;X;X;X;X;X;X;X;X;X;X;X;X	ALT(0.042)QPS(0.819)PVS(0.054)T(0.084)PS(0.001)SVQFFLQEDDSADR	ALT(-12.9)QPS(9.88)PVS(-11.81)T(-9.88)PS(-31.69)S(-46.31)VQFFLQEDDS(-152.5)ADR	3	968.11	48284000	0	47759000	32411000	25659000	0
P04920_S443	Anion exchange protein 2	SLC4A2	S	1	272.38	SHPSDEKDFSFPRNISAGSLGSLLGHHHGQG	X;X;X;X;X;X;X;X;X;X;X;X;X;X;X;Phospho (STY);X;X;X;X;X;X;X;X;X;X;X;X;X;X;X	NIS(1)AGSLGSLLGHHHGQGAESDPHVTEPLMGGVPETR	NIS(46.68)AGS(-46.68)LGS(-74.65)LLGHHHGQGAES(-106.12)DPHVT(-170.61)EPLMGGVPET(-257.6)R	4	956.951	125000000	67630000	124510000	43181000	138490000	129440000
P04920_S461	Anion exchange protein 2	SLC4A2	S	1	119.95	SLGSLLGHHHGQGAESDPHVTEPLMGGVPET	X;X;X;X;X;X;X;X;X;X;X;X;X;X;X;Phospho (STY);X;X;X;X;X;X;X;X;Oxidation (M);X;X;X;X;X;X	NIS(0.049)AGS(0.042)LGS(0.053)LLGHHHGQGAES(0.856)DPHVTEPLMGGVPETR	NIS(-12.44)AGS(-13.14)LGS(-12.07)LLGHHHGQGAES(12.07)DPHVT(-40.69)EPLMGGVPET(-86.7)R	5	765.762	0	109180000	144770000	0	0	0
P04920_S170	Anion exchange protein 2	SLC4A2	S	1	153.75	FLQEDDSADRKAERTSPSSPAPLPHQEATPR	X;X;X;X;X;X;X;X;X;X;X;X;X;X;X;Phospho (STY);X;X;X;X;X;X;X;X;X;X;X;X;X;X;X	T(0.175)S(0.812)PS(0.011)S(0.002)PAPLPHQEATPR	T(-6.66)S(6.66)PS(-18.67)S(-26.43)PAPLPHQEAT(-98.45)PR	2	926.933	0	61345000	0	0	0	0
P04920_S173	Anion exchange protein 2	SLC4A2	S	1	241.11	EDDSADRKAERTSPSSPAPLPHQEATPRASK	X;X;X;X;X;X;X;X;X;X;X;X;X;X;X;Phospho (STY);X;X;X;X;X;X;X;X;X;X;X;X;X;X;X	TSPS(0.011)S(0.989)PAPLPHQEATPR	T(-57.29)S(-44.34)PS(-19.48)S(19.48)PAPLPHQEAT(-155.6)PR	2	926.933	146950000	176100000	155360000	56262000	125300000	160120000
P05387_S79	60S acidic ribosomal protein P2	RPLP2	S	1	133.15	SVPAGGAVAVSAAPGSAAPAAGSAPAAAEEK	X;X;X;X;X;X;X;X;X;X;X;X;X;X;X;Phospho (STY);X;X;X;X;X;X;X;X;X;X;X;X;X;X;X	LASVPAGGAVAVSAAPGS(1)AAPAAGSAPAAAEEK	LAS(-59.39)VPAGGAVAVS(-35.88)AAPGS(35.88)AAPAAGS(-65.43)APAAAEEK	3	952.138	135190000	173560000	327060000	255930000	161000000	143560000
P05387_S86	60S acidic ribosomal protein P2	RPLP2	S	1	122.33	VAVSAAPGSAAPAAGSAPAAAEEKKDEKKEE	X;X;X;X;X;X;X;X;X;X;X;X;X;X;X;Phospho (STY);X;X;X;X;X;X;X;X;X;X;X;X;X;X;X	LASVPAGGAVAVSAAPGSAAPAAGS(1)APAAAEEK	LAS(-78.44)VPAGGAVAVS(-55.07)AAPGS(-35.75)AAPAAGS(35.75)APAAAEEK	3	952.138	145890000	114530000	41190000	170820000	150470000	140530000
P05387_S16	60S acidic ribosomal protein P2	RPLP2	S	1	386.64	MRYVASYLLAALGGNSSPSAKDIKKILDSVG	X;X;X;X;X;X;X;X;X;X;X;X;X;X;X;Phospho (STY);X;X;X;X;X;X;X;X;X;X;X;X;X;X;X	YVASYLLAALGGNS(0.974)S(0.025)PS(0.001)AK	Y(-284.85)VAS(-231.25)Y(-233.49)LLAALGGNS(15.87)S(-15.87)PS(-30.26)AK	2	974.974	103480000	414590000	453830000	85500000	523270000	375340000
P05387_S17	60S acidic ribosomal protein P2	RPLP2	S	1	303.86	RYVASYLLAALGGNSSPSAKDIKKILDSVGI	X;X;X;X;X;X;X;X;X;X;X;X;X;X;X;Phospho (STY);X;X;X;X;X;X;X;X;X;X;X;X;X;X;X	YVASYLLAALGGNS(0.05)S(0.801)PS(0.149)AK	Y(-131.35)VAS(-115.77)Y(-123.98)LLAALGGNS(-12)S(7.31)PS(-7.31)AK	3	650.319	257300000	240340000	290860000	86495000	242360000	212450000
P05412_S63	Transcription factor AP-1	JUN	S	1	147.1	SLKPHLRAKNSDLLTSPDVGLLKLASPELER	X;X;X;X;X;X;X;X;X;X;X;X;X;X;X;Phospho (STY);X;X;X;X;X;X;X;X;X;X;X;X;X;X;X	NSDLLT(0.035)S(0.965)PDVGLLK	NS(-81.53)DLLT(-14.35)S(14.35)PDVGLLK	2	776.387	13700000	19031000	19683000	14351000	0	0
P05455_S92	Lupus La protein	SSB	S	1	252.55	AELMEISEDKTKIRRSPSKPLPEVTDEYKND	X;X;X;X;X;X;X;X;X;X;X;X;X;X;X;Phospho (STY);X;X;X;X;X;X;X;X;X;X;X;X;X;X;X	S(0.997)PS(0.003)KPLPEVTDEYK	S(25.14)PS(-25.14)KPLPEVT(-141.61)DEY(-201.29)K	2	835.39	307360000	278820000	328560000	78250000	220830000	0
P05549_S239	Transcription factor AP-2-alpha;Transcription factor AP-2-epsilon;Transcription factor AP-2 gamma;Transcription factor AP-2-beta	TFAP2A;TFAP2E;TFAP2C;TFAP2B	S	1	84.327	TSKYKVTVAEVQRRLSPPECLNASLLGGVLR	X;X;X;X;X;X;X;X;X;X;X;X;X;X;X;Phospho (STY);X;X;X;X;X;X;X;X;X;X;X;X;X;X;X	RLS(1)PPECLNASLLGGVLR	RLS(51.33)PPECLNAS(-51.33)LLGGVLR	3	678.018	4189200	0	0	4620000	0	17290000
P05783_S60	Keratin, type I cytoskeletal 18	KRT18	S	1	201.85	RISVSRSTSFRGGMGSGGLATGIAGGLAGMG	X;X;X;X;X;X;X;X;X;X;X;X;X;X;X;Phospho (STY);X;X;X;X;X;X;X;X;X;X;X;X;X;Oxidation (M);X	GGMGS(1)GGLATGIAGGLAGMGGIQNEK	GGMGS(75.23)GGLAT(-75.23)GIAGGLAGMGGIQNEK	2	1171.04	60853000	60115000	54988000	0	90055000	45375000
P05783_S31	Keratin, type I cytoskeletal 18	KRT18	S	1	304.36	LGSVQAPSYGARPVSSAASVYAGAGGSGSRI	X;X;Phospho (STY);X;X;X;X;Phospho (STY);X;X;X;X;X;X;X;Phospho (STY);X;X;X;X;X;X;X;X;X;X;X;X;X;X;X	PVS(0.003)S(0.942)AAS(0.055)VYAGAGGSGSR	PVS(-24.53)S(12.37)AAS(-12.37)VY(-122.63)AGAGGS(-112.47)GS(-122.76)R	2	830.87	0	0	672030000	0	0	0
P05783_S34	Keratin, type I cytoskeletal 18	KRT18	S	1	321.09	VQAPSYGARPVSSAASVYAGAGGSGSRISVS	X;X;X;X;Phospho (STY);X;X;X;X;X;X;X;X;X;X;Phospho (STY);X;X;X;X;X;X;X;X;X;X;X;X;X;X;X	PVSSAAS(1)VYAGAGGSGSR	PVS(-86.97)S(-50.15)AAS(50.15)VY(-164.01)AGAGGS(-171.36)GS(-182.32)R	2	830.87	952390000	703320000	18915000	717920000	0	751240000
P05783_S42	Keratin, type I cytoskeletal 18	KRT18	S	1	338.06	RPVSSAASVYAGAGGSGSRISVSRSTSFRGG	X;X;X;X;X;X;X;X;X;X;X;X;X;X;X;Phospho (STY);X;X;X;X;X;X;X;X;Phospho (STY);X;X;X;X;X;X	PVSSAAS(0.003)VYAGAGGS(0.994)GS(0.003)R	PVS(-113.72)S(-80.46)AAS(-25.78)VY(-111.55)AGAGGS(24.79)GS(-24.79)R	2	830.87	152950000	119690000	130320000	0	682230000	140660000
P05783_S15	Keratin, type I cytoskeletal 18	KRT18	S	1	152	_MSFTTRSTFSTNYRSLGSVQAPSYGARPVS	X;X;X;X;X;X;X;Phospho (STY);X;X;X;X;X;X;X;Phospho (STY);X;X;X;X;X;X;X;X;X;X;X;X;X;X;X	S(1)LGSVQAPSYGAR	S(42.42)LGS(-42.42)VQAPS(-133.1)Y(-140.85)GAR	2	686.816	0	20017000	29636000	52003000	548100000	12017000
P05783_S18	Keratin, type I cytoskeletal 18	KRT18	S	1	269.95	FTTRSTFSTNYRSLGSVQAPSYGARPVSSAA	X;X;X;X;Phospho (STY);X;X;X;X;X;X;X;X;X;X;Phospho (STY);X;X;X;X;X;X;X;X;X;X;X;X;Phospho (STY);X;X	SLGS(1)VQAPSYGAR	S(-35.43)LGS(35.43)VQAPS(-156.88)Y(-223.13)GAR	2	686.816	675140000	474260000	644650000	442630000	0	446570000
P05783_S23	Keratin, type I cytoskeletal 18	KRT18	S	1	116.58	TFSTNYRSLGSVQAPSYGARPVSSAASVYAG	X;X;X;X;X;X;X;X;X;X;X;X;X;X;X;Phospho (STY);X;X;X;X;X;X;X;Phospho (STY);X;X;Phospho (STY);X;X;X;X	SLGSVQAPS(1)YGAR	S(-90.67)LGS(-55.68)VQAPS(55.68)Y(-57.75)GAR	2	686.816	0	0	21608000	0	0	0
P05783_S7	Keratin, type I cytoskeletal 18	KRT18	S	1	47.732	_________MSFTTRSTFSTNYRSLGSVQAP	X;X;X;X;X;X;X;X;X;X;X;X;X;X;X;Phospho (STY);X;X;X;X;X;X;X;Phospho (STY);X;X;Phospho (STY);X;X;X;X	S(0.83)T(0.165)FS(0.003)T(0.002)NYR	S(7.01)T(-7.01)FS(-23.93)T(-27.15)NY(-43.8)R	2	528.213	49957000	40772000	31619000	0	0	49422000
P05783_S305	Keratin, type I cytoskeletal 18	KRT18	S	1	66.509	GAAETTLTELRRTVQSLEIDLDSMRNLKASL	X;X;X;X;X;X;X;X;X;X;X;X;X;X;X;Phospho (STY);X;X;X;X;X;X;X;X;X;X;X;X;X;X;X	TVQS(1)LEIDLDSMR	T(-34.74)VQS(34.74)LEIDLDS(-42.69)MR	2	793.86	0	0	13657000	0	0	0
P06132_S61	Uroporphyrinogen decarboxylase	UROD	S	1	91.115	FRETRAAQDFFSTCRSPEACCELTLQPLRRF	X;X;X;X;X;X;X;X;X;X;X;X;X;X;X;Phospho (STY);X;X;X;X;X;X;X;X;X;X;X;X;X;X;X	AAQDFFS(0.009)T(0.042)CRS(0.95)PEACCELTLQPLR	AAQDFFS(-20.45)T(-13.59)CRS(13.59)PEACCELT(-42.43)LQPLR	3	979.762	0	25026000	36758000	0	0	0
P06400_S608	Retinoblastoma-associated protein	RB1	S	2	313.37	NLPLQNNHTAADMYLSPVRSPKKKGSTTRVN	X;X;X;X;X;X;X;X;X;X;X;X;Oxidation (M);Phospho (STY);X;Phospho (STY);X;X;X;Phospho (STY);X;X;X;X;X;X;X;X;X;X;X	EGPTDHLESACPLNLPLQNNHTAADMYLS(1)PVRS(1)PK	EGPT(-202.91)DHLES(-166.47)ACPLNLPLQNNHT(-45.97)AADMY(-36.66)LS(36.66)PVRS(47.27)PK	3	1344.94	137940000	168970000	197340000	15762000	104630000	158820000
P06400_S612	Retinoblastoma-associated protein	RB1	S	2	313.37	QNNHTAADMYLSPVRSPKKKGSTTRVNSTAN	X;X;X;X;Phospho (STY);X;X;X;Oxidation (M);Phospho (STY);X;Phospho (STY);X;X;X;Phospho (STY);X;X;X;X;X;X;X;X;X;X;X;Phospho (STY);X;X;X	DREGPTDHLESACPLNLPLQNNHTAADMY(0.004)LS(0.996)PVRS(1)PK	DREGPT(-193.96)DHLES(-165.61)ACPLNLPLQNNHT(-42.18)AADMY(-24.51)LS(24.51)PVRS(51.85)PK	4	1076.74	137940000	168970000	39939000	15762000	104630000	158820000
P06400_S794	Retinoblastoma-associated protein	RB1	S	1	153.18	LSPIPHIPRSPYKFPSSPLRIPGGNIYISPL	X;Phospho (STY);X;X;X;X;X;X;X;Phospho (STY);X;X;X;X;X;Phospho (STY);X;X;X;X;X;X;X;X;X;X;X;X;Phospho (STY);X;X	SPYKFPS(0.957)S(0.043)PLR	S(-102.87)PY(-104.4)KFPS(13.48)S(-13.48)PLR	2	679.829	24607000	34582000	46337000	9875800	41057000	0
P06400_S795	Retinoblastoma-associated protein	RB1	S	1	149.57	SPIPHIPRSPYKFPSSPLRIPGGNIYISPLK	Phospho (STY);X;X;X;X;X;X;X;Phospho (STY);X;X;X;X;X;X;Phospho (STY);X;X;X;X;X;X;X;X;X;X;X;Phospho (STY);X;X;X	FPS(0.003)S(0.997)PLR	FPS(-25.31)S(25.31)PLR	2	442.207	246900000	244080000	249390000	129930000	106350000	204960000
P06400_S807	Retinoblastoma-associated protein	RB1	S	1	291.97	FPSSPLRIPGGNIYISPLKSPYKISEGLPTP	X;X;Phospho (STY);Phospho (STY);X;X;X;X;X;X;X;X;X;X;X;Phospho (STY);X;X;X;Phospho (STY);X;X;X;X;X;X;X;X;X;Phospho (STY);X	IPGGNIYIS(1)PLK	IPGGNIY(-150.39)IS(150.39)PLK	2	676.355	389390000	475310000	430930000	185670000	426160000	507140000
P06400_S811	Retinoblastoma-associated protein	RB1	S	2	291.97	PLRIPGGNIYISPLKSPYKISEGLPTPTKMT	X;X;X;X;X;X;X;X;X;X;X;Phospho (STY);X;X;X;Phospho (STY);X;X;X;X;X;X;X;X;X;Phospho (STY);X;Phospho (STY);X;Oxidation (M);Phospho (STY)	IPGGNIYIS(1)PLKS(1)PYK	IPGGNIY(-47.36)IS(47.36)PLKS(55.76)PY(-55.76)K	2	953.959	281790000	327480000	323450000	47677000	221720000	322150000
P06400_S37	Retinoblastoma-associated protein	RB1	S	1	185.92	APPPPPPPEEDPEQDSGPEDLPLVRLEFEET	X;X;X;X;X;X;X;X;X;X;X;X;X;X;X;Phospho (STY);X;X;X;X;X;X;X;X;X;X;X;X;X;X;X	KTAATAAAAAAEPPAPPPPPPPEEDPEQDS(1)GPEDLPLVR	KT(-178.7)AAT(-178.89)AAAAAAEPPAPPPPPPPEEDPEQDS(178.7)GPEDLPLVR	4	994.977	372780000	336610000	364340000	245180000	116310000	248960000
P06400_S780	Retinoblastoma-associated protein	RB1	S	1	231.44	KTNILQYASTRPPTLSPIPHIPRSPYKFPSS	X;X;X;X;X;X;X;X;X;X;X;X;X;X;X;Phospho (STY);X;X;X;X;X;X;X;Phospho (STY);X;X;X;X;X;Phospho (STY);Phospho (STY)	TNILQYASTRPPT(0.002)LS(0.998)PIPHIPR	T(-168.47)NILQY(-119.67)AS(-50.14)T(-36.63)RPPT(-27.05)LS(27.05)PIPHIPR	3	851.451	117540000	120100000	142190000	89342000	104560000	68462000
P06400_S788	Retinoblastoma-associated protein	RB1	S	1	227.46	STRPPTLSPIPHIPRSPYKFPSSPLRIPGGN	Phospho (STY);Phospho (STY);X;X;X;Phospho (STY);X;Phospho (STY);X;X;X;X;X;X;X;Phospho (STY);X;X;X;X;X;Phospho (STY);Phospho (STY);X;X;X;X;X;X;X;X	S(1)PYKFPSSPLR	S(43.62)PY(-43.62)KFPS(-88.76)S(-92.78)PLR	2	679.829	41864000	83796000	52008000	45158000	72478000	45960000
P06400_S249	Retinoblastoma-associated protein	RB1	S	1	166.62	LLKEPYKTAVIPINGSPRTPRRGQNRSARIA	X;X;X;X;X;X;X;X;X;X;X;X;X;X;X;Phospho (STY);X;X;X;X;X;X;X;X;X;X;X;X;X;X;X	TAVIPINGS(1)PR	T(-117.83)AVIPINGS(117.83)PR	2	602.808	283610000	252950000	233620000	117190000	184160000	224720000
P06400_S624	Retinoblastoma-associated protein	RB1	S	1	198.59	PVRSPKKKGSTTRVNSTANAETQATSAFQTQ	X;X;X;Phospho (STY);X;X;X;X;X;X;X;X;X;X;X;Phospho (STY);X;X;X;X;X;X;X;X;X;X;X;X;X;X;X	VNS(0.994)T(0.006)ANAETQATSAFQTQKPLK	VNS(22.12)T(-22.12)ANAET(-102.56)QAT(-123.19)S(-128.35)AFQT(-148.84)QKPLK	3	805.723	25240000	31012000	27551000	0	28127000	37787000
P06733_S272	Alpha-enolase	ENO1	S	1	56.139	YDLDFKSPDDPSRYISPDQLADLYKSFIKDY	X;X;X;X;X;X;X;X;X;X;X;X;X;X;X;Phospho (STY);X;X;X;X;X;X;X;X;X;X;X;X;X;X;X	Y(0.007)IS(0.993)PDQLADLYK	Y(-21.38)IS(21.38)PDQLADLY(-45.62)K	2	753.35	0	0	20772000	0	0	0
P06733_S282	Alpha-enolase	ENO1	S	1	71.742	PSRYISPDQLADLYKSFIKDYPVVSIEDPFD	X;X;X;X;X;Phospho (STY);X;X;X;X;X;X;X;X;X;Phospho (STY);X;X;X;X;X;X;X;X;X;X;X;X;X;X;X	YISPDQLADLYKS(1)FIK	Y(-68.6)IS(-54.99)PDQLADLY(-43.65)KS(43.65)FIK	3	660.995	12518000	0	2934300	2949600	0	1520500
P06748_S125	Nucleophosmin	NPM1	S	1	555.13	HISGQHLVAVEEDAESEDEEEEDVKLLSISG	X;X;X;X;X;X;X;X;X;X;X;X;X;X;X;Phospho (STY);X;X;X;X;X;X;X;X;X;X;X;X;X;Phospho (STY);X	CGSGPVHISGQHLVAVEEDAES(1)EDEEEEDVK	CGS(-369.35)GPVHIS(-303.52)GQHLVAVEEDAES(303.52)EDEEEEDVK	3	865.865	2695600000	1104100000	3576200000	168070000	247480000	1411200000
P06748_S139	Nucleophosmin	NPM1	S	1	125.48	ESEDEEEEDVKLLSISGKRSAPGGGSKVPQK	X;Phospho (STY);X;X;X;X;X;X;X;X;X;X;X;X;X;Phospho (STY);X;X;X;X;X;X;X;X;X;X;X;X;X;X;X	LLSIS(1)GKR	LLS(-36.53)IS(36.53)GKR	2	477.263	52200000	39588000	20854000	10367000	34037000	39267000
P06748_S70	Nucleophosmin	NPM1	S	1	490.11	DELHIVEAEAMNYEGSPIKVTLATLKMSVQP	X;X;X;X;X;X;X;X;X;X;Oxidation (M);X;X;X;X;Phospho (STY);X;X;X;X;X;X;X;X;X;X;Oxidation (M);X;X;X;X	TVSLGAGAKDELHIVEAEAMNYEGS(1)PIK	T(-359.57)VS(-341.74)LGAGAKDELHIVEAEAMNY(-178.68)EGS(178.68)PIK	3	1009.15	134780000	62256000	80638000	17403000	134440000	61814000
P06748_S260	Nucleophosmin	NPM1	S	1	56.174	EDIKAKMQASIEKGGSLPKVEAKFINYVKNC	X;X;X;X;X;X;X;X;X;X;X;X;X;X;X;Phospho (STY);X;X;X;X;X;X;X;X;X;X;X;X;X;X;X	GGS(1)LPKVEAK	GGS(51.46)LPKVEAK	2	533.271	85828000	78582000	74302000	30202000	75129000	90452000
P06748_S4	Nucleophosmin	NPM1	S	1	249.49	____________MEDSMDMDMSPLRPQNYLF	X;X;X;X;X;X;X;X;X;X;X;X;Oxidation (M);X;X;Phospho (STY);Oxidation (M);X;Oxidation (M);X;Oxidation (M);X;X;X;X;X;X;X;X;X;X	MEDS(1)MDMDMSPLRPQNYLFGCELK	MEDS(93.58)MDMDMS(-93.58)PLRPQNY(-167.3)LFGCELK	3	1026.41	100370000	5238500	11657000	2076000	64860000	5542100
P06748_S10	Nucleophosmin	NPM1	S	1	222.95	______MEDSMDMDMSPLRPQNYLFGCELKA	X;X;X;X;X;X;Oxidation (M);X;X;X;Oxidation (M);X;Oxidation (M);X;Oxidation (M);Phospho (STY);X;X;X;X;X;X;X;X;X;X;X;X;X;X;X	MEDSMDMDMS(1)PLRPQNYLFGCELK	MEDS(-67.37)MDMDMS(67.37)PLRPQNY(-115.35)LFGCELK	3	1021.08	9418900	48265000	11354000	6981000	25121000	16081000
P06748_S88	Nucleophosmin	NPM1	S	1	131.33	KVTLATLKMSVQPTVSLGGFEITPPVVLRLK	X;X;X;X;X;Phospho (STY);X;X;Oxidation (M);X;X;X;X;X;X;Phospho (STY);X;X;X;X;X;X;X;X;X;X;X;X;X;X;X	MSVQPT(0.001)VS(0.999)LGGFEITPPVVLR	MS(-70.39)VQPT(-28.67)VS(28.67)LGGFEIT(-58.56)PPVVLR	2	1154.09	0	13924000	0	0	10172000	0
Q16778_S37	Histone H2B type 2-E;Histone H2B type 1-B;Histone H2B type 1-O;Histone H2B type 1-J;Histone H2B type 3-B;Putative histone H2B type 2-D;Putative histone H2B type 2-C	HIST2H2BE;HIST1H2BB;HIST1H2BO;HIST1H2BJ;HIST3H2BB;HIST2H2BD;HIST2H2BC	S	1	121.56	AQKKDGKKRKRSRKESYSIYVYKVLKQVHPD	X;X;X;X;X;X;X;X;X;X;X;X;X;X;X;Phospho (STY);X;X;X;X;X;X;X;X;X;X;X;X;X;X;X	KES(0.999)YS(0.001)IYVYK	KES(29.32)Y(-43.61)S(-29.32)IY(-69.34)VY(-91.31)K	2	680.315	44141000	38268000	51657000	17399000	36470000	27996000
P07199_S156	Major centromere autoantigen B	CENPB	S	1	311.16	ARARNAAPRTPAAPASPAAVPSEGSGGSTTG	X;X;X;X;X;X;X;X;X;X;X;X;X;X;X;Phospho (STY);X;X;X;X;X;X;X;X;X;X;X;X;X;X;X	TPAAPAS(1)PAAVPSEGSGGSTTGWR	T(-134.72)PAAPAS(134.72)PAAVPS(-138.37)EGS(-172.79)GGS(-178.86)T(-183.28)T(-187.68)GWR	2	1146.52	125200000	87048000	100830000	68769000	102090000	93467000
P07355_S127	Annexin A2;Putative annexin A2-like protein	ANXA2;ANXA2P2	S	1	105.53	SELKASMKGLGTDEDSLIEIICSRTNQELQE	X;X;X;X;X;X;X;X;X;X;X;X;X;X;X;Phospho (STY);X;X;X;X;X;X;X;X;X;X;X;X;X;X;X	GLGTDEDS(1)LIEIICSR	GLGT(-46.8)DEDS(46.8)LIEIICS(-70.68)R	2	929.419	0	9475600	8468900	0	0	0
P07355_S12	Annexin A2;Putative annexin A2-like protein	ANXA2;ANXA2P2	S	1	262.34	____MSTVHEILCKLSLEGDHSTPPSAYGSV	X;X;X;X;X;Phospho (STY);Phospho (STY);X;X;X;X;X;X;X;X;Phospho (STY);X;X;X;X;X;X;X;X;X;X;X;X;X;X;X	STVHEILCKLS(1)LEGDHSTPPSAYGSVK	S(-141.29)T(-142.63)VHEILCKLS(69.9)LEGDHS(-69.9)T(-102.42)PPS(-147.79)AY(-172.52)GS(-149.89)VK	4	759.361	402500000	588440000	423170000	248670000	529630000	369090000
P07355_S18	Annexin A2;Putative annexin A2-like protein	ANXA2;ANXA2P2	S	1	204.13	TVHEILCKLSLEGDHSTPPSAYGSVKAYTNF	Phospho (STY);X;X;X;X;X;X;X;X;X;X;X;X;X;X;Phospho (STY);X;X;X;X;X;X;X;X;X;X;X;X;X;X;X	LSLEGDHS(0.842)T(0.144)PPS(0.011)AYGS(0.003)VK	LS(-33.1)LEGDHS(7.68)T(-7.68)PPS(-18.8)AY(-34.11)GS(-24.62)VK	3	642.294	50513000	107660000	0	0	520520000	404130000
P07355_S26	Annexin A2;Putative annexin A2-like protein	ANXA2;ANXA2P2	S	1	112.86	LSLEGDHSTPPSAYGSVKAYTNFDAERDALN	X;X;X;X;X;X;X;X;X;X;X;X;X;X;X;Phospho (STY);X;X;X;X;X;X;X;X;X;X;X;X;X;X;X	LSLEGDHSTPPSAYGS(1)VK	LS(-92.83)LEGDHS(-67.1)T(-46.94)PPS(-33.65)AY(-56.86)GS(33.65)VK	2	962.938	229440000	0	42062000	0	38005000	40593000
P07355_S2	Annexin A2;Putative annexin A2-like protein	ANXA2;ANXA2P2	S	1	88.681	______________MSTVHEILCKLSLEGDH	X;X;X;X;X;X;X;X;X;X;X;X;X;X;X;Phospho (STY);X;X;X;X;X;X;X;X;X;Phospho (STY);X;X;X;X;X	S(0.851)T(0.149)VHEILCK	S(7.58)T(-7.58)VHEILCK	2	604.773	49651000	21826000	15899000	0	14254000	28259000
P07741_S15	Adenine phosphoribosyltransferase	APRT	S	1	43.955	_MADSELQLVEQRIRSFPDFPTPGVVFRDIS	X;X;X;X;X;X;X;X;X;X;X;X;X;X;X;Phospho (STY);X;X;X;X;X;X;X;X;X;X;X;X;X;X;X	IRS(0.998)FPDFPT(0.002)PGVVFR	IRS(27.02)FPDFPT(-27.02)PGVVFR	3	605.638	0	0	0	0	0	2148100
P07900_S595	Heat shock protein HSP 90-alpha	HSP90AA1	S	1	164.02	EKKVEKVVVSNRLVTSPCCIVTSTYGWTANM	X;X;X;X;X;X;X;X;X;X;X;X;X;X;X;Phospho (STY);X;X;X;X;X;X;X;X;X;X;X;X;X;X;X	LVT(0.177)S(0.822)PCCIVT(0.001)STYGWTANMER	LVT(-6.66)S(6.66)PCCIVT(-31.68)S(-39.29)T(-47.32)Y(-71.74)GWT(-91.01)ANMER	3	842.7	0	0	0	0	54499000	0
P07900_S315	Heat shock protein HSP 90-alpha	HSP90AA1	S	1	118.3	NPDDITNEEYGEFYKSLTNDWEDHLAVKHFS	X;X;X;X;X;X;X;X;X;X;X;X;X;X;X;Phospho (STY);X;X;X;X;X;X;X;X;X;X;X;X;X;X;X	NPDDITNEEYGEFYKS(0.855)LT(0.145)NDWEDHLAVK	NPDDIT(-55.91)NEEY(-40.01)GEFY(-40.01)KS(7.7)LT(-7.7)NDWEDHLAVK	4	856.374	0	0	12338000	6083200	0	0
P07900_S476	Heat shock protein HSP 90-alpha	HSP90AA1	S	1	90.694	ELLRYYTSASGDEMVSLKDYCTRMKENQKHI	X;X;X;X;X;X;X;X;X;X;X;X;X;Oxidation (M);X;Phospho (STY);X;X;X;X;X;X;X;X;X;X;X;X;X;X;X	YYTSAS(0.001)GDEMVS(0.97)LKDYCT(0.03)R	Y(-83.3)Y(-83.3)T(-59.77)S(-48.78)AS(-31.27)GDEMVS(15.15)LKDY(-67.04)CT(-15.15)R	3	781.317	0	15287000	12223000	9191600	0	0
P07947_S40	Tyrosine-protein kinase Yes	YES1	S	1	200.09	VSTSVSHYGAEPTTVSPCPSSSAKGTAVNFS	X;X;X;X;X;X;X;X;X;X;X;X;X;X;X;Phospho (STY);X;X;X;X;X;X;X;X;X;X;X;X;X;X;X	YRPENTPEPVSTSVSHYGAEPTTVS(0.999)PCPSSSAK	Y(-157.97)RPENT(-142.33)PEPVS(-130.41)T(-126.94)S(-126.94)VS(-116.59)HY(-105.17)GAEPT(-34.77)T(-34.77)VS(33.07)PCPS(-33.07)S(-38.53)S(-43.63)AK	3	1200.54	177590000	110340000	180280000	165250000	171220000	132110000
P07949_S696	Proto-oncogene tyrosine-protein kinase receptor Ret;Soluble RET kinase fragment;Extracellular cell-membrane anchored RET cadherin 120 kDa fragment	RET	S	1	91.067	QAFPVSYSSSGARRPSLDSMENQVSVDAFKI	X;X;X;X;X;X;X;X;X;X;X;X;X;X;X;Phospho (STY);X;X;X;X;X;X;X;X;X;X;X;X;X;X;X	RPS(1)LDSMENQVSVDAFK	RPS(37.53)LDS(-37.53)MENQVS(-45.45)VDAFK	2	1001.95	17571000	16455000	18156000	0	0	0
P08047_S59	Transcription factor Sp1	SP1	S	1	121.61	GSSSSTGGGGQESQPSPLALLAATCSRIESP	X;X;X;X;X;X;X;X;X;X;X;X;X;X;X;Phospho (STY);X;X;X;X;X;X;X;X;X;X;X;X;X;X;X	S(0.011)S(0.011)S(0.011)T(0.003)GS(0.001)S(0.001)SSTGGGGQES(0.007)QPS(0.953)PLALLAATCSR	S(-19.19)S(-19.19)S(-19.19)T(-24.45)GS(-29.63)S(-30.94)S(-39.62)S(-42.43)T(-36.72)GGGGQES(-21.17)QPS(19.19)PLALLAAT(-68.18)CS(-76.23)R	3	1002.44	76252000	92241000	0	96648000	232090000	70539000
P08048_S270	Zinc finger Y-chromosomal protein;Zinc finger X-chromosomal protein	ZFY;ZFX	S	1	244.65	DPGEDDLGGTVDIVESEPENDHGVELLDQNS	X;X;X;X;X;X;X;X;X;X;X;X;X;X;X;Phospho (STY);X;X;X;X;X;X;X;X;X;X;X;X;X;X;X	ADPGEDDLGGTVDIVES(1)EPENDHGVELLDQNSSIR	ADPGEDDLGGT(-104.87)VDIVES(70.18)EPENDHGVELLDQNS(-71.7)S(-70.18)IR	3	1267.89	34472000	45978000	23368000	0	0	24226000
P08138_S311	Tumor necrosis factor receptor superfamily member 16	NGFR	S	1	344.25	PEGEKLHSDSGISVDSQSLHDQQPHTQTASG	X;X;X;X;X;X;X;X;X;X;X;X;X;X;X;Phospho (STY);X;X;X;X;X;X;X;X;X;X;X;X;X;X;X	LHSDSGIS(0.008)VDS(0.991)QSLHDQQPHTQTASGQALK	LHS(-153.87)DS(-100.45)GIS(-20.67)VDS(20.67)QS(-38.48)LHDQQPHT(-127.64)QT(-143.61)AS(-147.56)GQALK	4	813.878	93962000	96604000	92939000	0	0	46812000
P08138_S313	Tumor necrosis factor receptor superfamily member 16	NGFR	S	1	455.69	GEKLHSDSGISVDSQSLHDQQPHTQTASGQA	X;X;X;X;X;X;X;X;X;X;X;X;X;X;X;Phospho (STY);X;X;X;X;X;X;X;X;X;X;X;X;X;X;X	LHSDSGISVDSQS(1)LHDQQPHTQTASGQALK	LHS(-242.01)DS(-192.27)GIS(-118.96)VDS(-53.87)QS(53.87)LHDQQPHT(-108.23)QT(-110.82)AS(-123.84)GQALK	4	813.878	601240000	435650000	515790000	309880000	256690000	303250000
P08195_S165	4F2 cell-surface antigen heavy chain	SLC3A2	S	1	188.09	EDEAEAAAAAKFTGLSKEELLKVAGSPGWVR	X;X;X;X;X;X;X;X;X;X;X;X;X;X;X;Phospho (STY);X;X;X;X;X;X;X;X;X;X;X;X;X;X;X	FTGLS(1)KEELLK	FT(-89.95)GLS(89.95)KEELLK	2	672.844	38535000	44777000	43591000	31687000	31059000	28661000
P08237_S667	ATP-dependent 6-phosphofructokinase, muscle type	PFKM	S	1	102.29	FDSRKNVLGHMQQGGSPTPFDRNFATKMGAK	X;X;X;X;X;X;X;X;X;X;X;X;X;X;X;Phospho (STY);X;X;X;X;X;X;X;X;X;X;X;X;X;X;X	KNVLGHMQQGGS(0.769)PT(0.231)PFDR	KNVLGHMQQGGS(5.23)PT(-5.23)PFDR	3	683.651	0	0	43147000	0	0	0
P08238_S532	Heat shock protein HSP 90-beta;Putative heat shock protein HSP 90-beta-3;Putative heat shock protein HSP 90-beta 2	HSP90AB1;HSP90AB3P;HSP90AB2P	S	1	208.79	IDEYCVQQLKEFDGKSLVSVTKEGLELPEDE;TEPIDGYQLKEFDGKSLVSVTKEGLELPEDG	X;X;X;X;X;X;X;X;X;X;X;X;X;X;X;Phospho (STY);X;X;X;X;X;X;X;X;X;X;X;X;X;X;X	EFDGKS(1)LVSVTK	EFDGKS(63.3)LVS(-63.3)VT(-112.65)K	2	695.337	39592000	23244000	35322000	25797000	27111000	25432000
P08238_S255	Heat shock protein HSP 90-beta;Putative heat shock protein HSP 90-beta 2	HSP90AB1;HSP90AB2P	S	1	123.19	EDKDDEEKPKIEDVGSDEEDDSGKDKKKKTK;ENKDDEEKPKIEDVGSDEEDDSGKDKKKKTK	X;X;X;X;X;X;X;X;X;X;X;X;X;X;X;Phospho (STY);X;X;X;X;X;X;X;X;X;X;X;X;X;X;X	IEDVGS(1)DEEDDSGKDKK	IEDVGS(38.51)DEEDDS(-38.51)GKDKK	3	649.269	19005000	53772000	15804000	0	10569000	16451000
P08238_S587	Heat shock protein HSP 90-beta	HSP90AB1	S	1	182.34	DKKVEKVTISNRLVSSPCCIVTSTYGWTANM	X;X;X;X;X;X;X;X;X;X;X;X;X;X;X;Phospho (STY);X;X;X;X;X;X;X;X;X;X;X;X;X;X;X	LVS(0.128)S(0.872)PCCIVTSTYGWTANMER	LVS(-8.32)S(8.32)PCCIVT(-85.85)S(-85.85)T(-94.85)Y(-134.23)GWT(-123.06)ANMER	2	1256.54	33296000	26881000	32299000	0	0	13616000
P08238_S307	Heat shock protein HSP 90-beta	HSP90AB1	S	1	194.83	NPDDITQEEYGEFYKSLTNDWEDHLAVKHFS	X;X;X;X;X;X;X;X;X;X;X;X;X;X;X;Phospho (STY);X;X;X;X;X;X;X;X;X;X;X;X;X;X;X	NPDDITQEEYGEFYKS(0.839)LT(0.161)NDWEDHLAVK	NPDDIT(-119.76)QEEY(-102.21)GEFY(-87.46)KS(7.18)LT(-7.18)NDWEDHLAVK	3	1146.17	0	0	7593100	0	0	0
P08238_S452	Heat shock protein HSP 90-beta	HSP90AB1	S	1	96.957	LKLGIHEDSTNRRRLSELLRYHTSQSGDEMT	X;X;X;X;X;X;X;X;X;X;X;X;X;X;X;Phospho (STY);X;X;X;X;X;X;X;X;X;X;X;X;X;Oxidation (M);X	RRLS(1)ELLR	RRLS(47.84)ELLR	3	374.876	31610000	18973000	31685000	14843000	11963000	29662000
P29803_S291	Pyruvate dehydrogenase E1 component subunit alpha, testis-specific form, mitochondrial;Pyruvate dehydrogenase E1 component subunit alpha, somatic form, mitochondrial	PDHA2;PDHA1	S	1	294.48	GPILMELQTYRYHGHSMSDPGVSYRTREEIQ	X;X;X;X;X;X;X;X;X;X;X;X;X;X;X;Phospho (STY);Oxidation (M);X;X;X;X;X;X;X;X;X;X;X;X;X;X	YHGHS(1)MSDPGVSYR	Y(-128.65)HGHS(44.56)MS(-44.56)DPGVS(-162.54)Y(-182.75)R	3	844.83	2272400000	1538800000	1701600000	2563000000	1616800000	1671000000
P08581_S990	Hepatocyte growth factor receptor	MET	S	1	157.84	VHTPHLDRLVSARSVSPTTEMVSNESVDYRA	X;X;X;X;X;X;X;X;X;X;X;X;X;X;X;Phospho (STY);X;X;X;X;X;X;X;X;X;X;X;X;X;X;X	S(0.01)VS(0.99)PTTEMVSNESVDYR	S(-19.93)VS(19.93)PT(-35.37)T(-43.32)EMVS(-118.84)NES(-131.29)VDY(-152.56)R	2	990.916	0	0	168680000	0	18956000	115990000
P08621_S226	U1 small nuclear ribonucleoprotein 70 kDa	SNRNP70	S	1	172.95	SGRDDTSRYDERPGPSPLPHRDRDRDRERER	X;X;X;X;X;X;X;X;X;X;X;X;X;X;X;Phospho (STY);X;X;X;X;X;X;X;X;X;X;X;X;X;X;X	PGPS(1)PLPHR	PGPS(50.95)PLPHR	2	519.25	8799800000	8240400000	7293800000	1592900000	4154600000	7006200000
P08648_S127	Integrin alpha-5;Integrin alpha-5 heavy chain;Integrin alpha-5 light chain	ITGA5	S	1	186.98	EFDSKGSRLLESSLSSSEGEEPVEYKSLQWF	X;X;X;X;X;X;X;X;X;X;X;X;X;X;X;Phospho (STY);X;X;X;X;X;X;X;X;X;X;X;X;X;X;X	LLESSLS(0.046)S(0.769)S(0.185)EGEEPVEYK	LLES(-84.89)S(-69.45)LS(-12.2)S(6.2)S(-6.2)EGEEPVEY(-125.87)K	2	1031.96	89412000	92463000	85354000	0	0	0
P08651_S322	Nuclear factor 1 C-type	NFIC	S	1	147.75	TSSSRNWTEDMEGGISSPVKKTEMDKSPFNS	X;X;X;X;X;X;X;X;X;X;Oxidation (M);X;X;X;X;Phospho (STY);X;X;X;X;X;X;X;Oxidation (M);X;X;Phospho (STY);X;X;X;Phospho (STY)	NWTEDMEGGIS(0.781)S(0.219)PVKK	NWT(-115.67)EDMEGGIS(5.51)S(-5.51)PVKK	2	929.408	63328000	47051000	67833000	18636000	28641000	45785000
P08651_S323	Nuclear factor 1 C-type	NFIC	S	1	466.27	SSSRNWTEDMEGGISSPVKKTEMDKSPFNSP	X;X;X;X;X;X;X;X;X;Oxidation (M);X;X;X;X;X;Phospho (STY);X;X;X;X;X;X;Oxidation (M);X;X;Phospho (STY);X;X;X;Phospho (STY);X	NWTEDMEGGIS(0.002)S(0.998)PVKK	NWT(-265.75)EDMEGGIS(-26.84)S(26.84)PVKK	2	929.408	47472000	32501000	42587000	37885000	84089000	66187000
P08651_S333	Nuclear factor 1 C-type	NFIC	S	1	183.06	EGGISSPVKKTEMDKSPFNSPSPQDSPRLSS	X;X;X;X;Phospho (STY);Phospho (STY);X;X;X;X;X;X;Oxidation (M);X;X;Phospho (STY);X;X;X;X;X;X;X;X;X;X;X;X;X;X;X	TEMDKS(1)PFNSPSPQDSPR	T(-76.04)EMDKS(49.02)PFNS(-49.02)PS(-68.51)PQDS(-100.35)PR	2	1050.44	36064000	38741000	33002000	12148000	0	31475000
P08651_S339	Nuclear factor 1 C-type	NFIC	S	1	150.93	PVKKTEMDKSPFNSPSPQDSPRLSSFTQHHR	X;X;X;X;X;X;Oxidation (M);X;X;X;X;X;X;X;X;Phospho (STY);X;X;X;X;X;X;X;X;X;X;X;X;X;X;X	SPFNS(0.011)PS(0.986)PQDS(0.003)PR	S(-114.08)PFNS(-19.45)PS(19.45)PQDS(-25.4)PR	2	748.314	89904000	102500000	101510000	0	27694000	78169000
P08708_S113	40S ribosomal protein S17	RPS17	S	1	421.35	VDPDTKEMLKLLDFGSLSNLQVTQPTVGMNF	X;X;X;X;X;X;X;X;X;X;X;X;X;X;X;Phospho (STY);X;X;X;X;X;X;X;X;X;X;X;X;Oxidation (M);X;X	LLDFGS(1)LSNLQVTQPTVGMNFK	LLDFGS(57.48)LS(-57.48)NLQVT(-246.03)QPT(-337.93)VGMNFK	2	1253.11	62718000	27304000	61017000	36798000	21389000	35015000
P08727_S72	Keratin, type I cytoskeletal 19	KRT19	S	1	58.534	SSGAYGGGYGGVLTASDGLLAGNEKLTMQNL	X;X;X;X;X;X;X;X;X;X;X;X;X;X;X;Phospho (STY);X;X;X;X;X;X;X;X;X;X;X;X;X;X;X	FVSSSSSGAYGGGYGGVLT(0.024)AS(0.975)DGLLAGNEK	FVS(-43.72)S(-43.29)S(-43.29)S(-43.29)S(-43.29)GAY(-43.65)GGGY(-40.21)GGVLT(-16.01)AS(16.01)DGLLAGNEK	3	963.438	0	83219000	0	0	0	0
P08865_S43	40S ribosomal protein SA	RPSA	S	1	101.62	TNLDFQMEQYIYKRKSDGIYIINLKRTWEKL	X;X;X;X;X;X;X;X;X;X;X;X;X;X;X;Phospho (STY);X;X;X;X;X;X;X;X;X;X;X;X;X;X;X	RKS(1)DGIYIINLK	RKS(66.87)DGIY(-66.87)IINLK	3	500.604	23948000	21471000	16807000	16279000	15281000	12887000
P09210_S10	Glutathione S-transferase A2	GSTA2	S	1	41.378	______MAEKPKLHYSNIRGRMESIRWLLAA	X;X;X;X;X;X;Oxidation (M);X;X;X;X;X;X;X;X;Phospho (STY);X;X;X;X;X;X;X;X;X;X;X;X;X;X;X	MAEKPKLHY(0.132)S(0.868)NIR	MAEKPKLHY(-8.18)S(8.18)NIR	3	561.608	52727000	37391000	68929000	20586000	0	37038000
P09429_S35	High mobility group protein B1	HMGB1	S	1	72.772	VQTCREEHKKKHPDASVNFSEFSKKCSERWK	X;X;X;X;X;X;X;X;X;X;X;X;X;X;X;Phospho (STY);X;X;X;X;X;X;X;X;X;X;X;X;X;X;X	KHPDAS(1)VNFSEFSK	KHPDAS(40.11)VNFS(-40.11)EFS(-52.04)K	3	558.25	16462000	12977000	0	10896000	18322000	16377000
P09429_S100	High mobility group protein B1	HMGB1	S	1	81.144	TKKKFKDPNAPKRPPSAFFLFCSEYRPKIKG	X;X;X;X;X;X;X;X;X;X;X;X;X;X;X;Phospho (STY);X;X;X;X;X;X;X;X;X;X;X;X;X;X;X	RPPS(1)AFFLFCSEYRPK	RPPS(62.28)AFFLFCS(-62.28)EY(-68.75)RPK	3	694.66	19056000	18103000	18397000	0	22224000	17555000
P09543_S170	2',3'-cyclic-nucleotide 3'-phosphodiesterase	CNP	S	1	165.51	RLDCAQLKEKNQWQLSADDLKKLKPGLEKDF	X;X;X;X;X;X;X;X;X;X;X;X;X;X;X;Phospho (STY);X;X;X;X;X;X;X;X;X;X;X;X;X;X;X	NQWQLS(1)ADDLKK	NQWQLS(53.83)ADDLKK	3	763.356	0	12040000	15892000	0	0	0
P09543_S9	2',3'-cyclic-nucleotide 3'-phosphodiesterase	CNP	S	1	59.368	_______MNRGFSRKSHTFLPKIFFRKMSSS	X;X;X;X;X;X;X;X;X;X;X;X;X;X;X;Phospho (STY);X;X;X;X;X;X;X;X;X;X;X;X;X;X;X	S(0.856)HT(0.144)FLPK	S(7.74)HT(-7.74)FLPK	2	455.215	25420000	18009000	0	26489000	20581000	16153000
P09651_S91	Heterogeneous nuclear ribonucleoprotein A1;Heterogeneous nuclear ribonucleoprotein A1, N-terminally processed;Heterogeneous nuclear ribonucleoprotein A1-like 2	HNRNPA1;HNRNPA1L2	S	1	70.917	PHKVDGRVVEPKRAVSREDSQRPGAHLTVKK	X;X;X;X;X;X;X;X;X;X;X;X;X;X;X;Phospho (STY);X;X;X;X;X;X;X;X;X;X;X;X;X;X;X	AVS(0.947)REDS(0.053)QRPGAHLTVK	AVS(12.55)REDS(-12.55)QRPGAHLT(-42.17)VK	4	483.493	24188000	8283400	0	0	0	0
P09651_S6	Heterogeneous nuclear ribonucleoprotein A1;Heterogeneous nuclear ribonucleoprotein A1, N-terminally processed	HNRNPA1	S	1	165.93	__________MSKSESPKEPEQLRKLFIGGL	X;X;X;X;X;X;X;X;X;X;X;X;X;X;X;Phospho (STY);X;X;X;X;X;X;X;X;X;X;X;X;X;X;X	SES(1)PKEPEQLRK	S(-45.74)ES(45.74)PKEPEQLRK	3	503.243	148620000	74351000	137400000	13407000	22309000	71254000
P09651_S338	Heterogeneous nuclear ribonucleoprotein A1;Heterogeneous nuclear ribonucleoprotein A1, N-terminally processed;Heterogeneous nuclear ribonucleoprotein A1-like 2	HNRNPA1;HNRNPA1L2	S	1	114.83	SNFGPMKGGNFGGRSSGPYGGGGQYFAKPRN	X;X;X;X;X;X;X;X;X;X;X;X;X;X;X;Phospho (STY);X;X;X;X;X;X;X;X;X;X;X;X;X;X;X	S(0.228)S(0.772)GPYGGGGQYFAKPR	S(-5.29)S(5.29)GPY(-65.37)GGGGQY(-95.84)FAKPR	3	570.254	0	27768000	31687000	0	43427000	45306000
P09661_S197	U2 small nuclear ribonucleoprotein A'	SNRPA1	S	1	78.228	NPGAGLPTDKKKGGPSPGDVEAIKNAIANAS	X;X;X;X;X;X;X;X;X;X;X;X;X;X;X;Phospho (STY);X;X;X;X;X;X;X;X;X;X;X;X;X;X;X	KGGPS(1)PGDVEAIK	KGGPS(73.53)PGDVEAIK	2	667.821	0	33325000	22754000	0	0	20892000
P09874_S179	Poly [ADP-ribose] polymerase 1	PARP1	S	1	67.227	VKNREELGFRPEYSASQLKGFSLLATEDKEA	X;X;X;X;X;X;X;X;X;X;X;X;X;X;X;Phospho (STY);X;X;X;X;X;X;X;X;X;X;X;X;X;X;X	NREELGFRPEYS(0.203)AS(0.797)QLK	NREELGFRPEY(-47.14)S(-5.95)AS(5.95)QLK	3	702	29155000	29218000	15865000	23425000	31563000	10082000
P09884_S186	DNA polymerase alpha catalytic subunit	POLA1	S	1	178.46	PQITPPPVMILKKKRSIGASPNPFSVHTATA	X;X;X;X;X;X;X;X;X;X;X;X;X;X;X;Phospho (STY);X;X;X;X;X;X;X;X;X;X;X;X;X;X;X	S(1)IGASPNPFSVHTATAVPSGK	S(54.03)IGAS(-54.03)PNPFS(-105.02)VHT(-120.71)AT(-135.07)AVPS(-153.44)GK	3	702.34	36560000	0	0	25556000	56387000	43579000
P0C1Z6_S252	TCF3 fusion partner	TFPT	S	1	152.96	GPDKLLPYPTLASPASD______________	X;X;X;X;X;X;X;X;X;X;X;X;X;X;X;Phospho (STY);X;X;X;X;X;X;X;X;X;X;X;X;X;X;X	LLPYPTLASPAS(1)D	LLPY(-142.95)PT(-108.34)LAS(-54.78)PAS(54.78)D	2	712.839	30067000	23824000	46464000	0	2520700	30094000
P0C7T5_S206	Ataxin-1-like	ATXN1L	S	1	139.59	APSPAHSFNKAPSATSPSGQLPHHSSTQPLD	X;X;X;X;X;X;X;X;X;X;X;X;X;X;X;Phospho (STY);X;X;X;X;X;X;X;X;X;X;X;X;X;X;X	APSAT(0.01)S(0.983)PS(0.007)GQLPHHSSTQPLDLAPGR	APS(-52.81)AT(-19.94)S(19.94)PS(-21.36)GQLPHHS(-77.37)S(-82.44)T(-82.44)QPLDLAPGR	3	897.096	16012000	20083000	21207000	17665000	21084000	26535000
P0C7T5_S361	Ataxin-1-like	ATXN1L	S	1	163.75	SQDYRVVAAQRKEEPSPLNLSHHTPDHQGEG	X;X;X;X;X;X;X;X;X;X;X;X;X;X;X;Phospho (STY);X;X;X;X;X;X;X;X;X;X;X;X;X;X;X	KEEPS(1)PLNLSHHTPDHQGEGR	KEEPS(55.59)PLNLS(-55.59)HHT(-83.42)PDHQGEGR	4	612.029	116280000	147120000	112170000	30096000	108360000	149450000
P10070_S941	Zinc finger protein GLI2	GLI2	S	1	111.52	TLPAGCPRPLGPRRGSDGPTYGHGHAGAAPA	X;X;X;X;X;X;X;X;X;X;X;X;X;X;X;Phospho (STY);X;X;X;X;X;X;X;X;X;X;X;X;X;X;X	RGS(1)DGPTYGHGHAGAAPAFPHEAPGGGAR	RGS(37.44)DGPT(-37.44)Y(-53.91)GHGHAGAAPAFPHEAPGGGAR	5	567.856	17559000	20396000	28394000	14953000	0	12198000
P10074_S169	Zinc finger and BTB domain-containing protein 48	ZBTB48	S	1	179.97	SRTLGLVPRDQEPRGSHSPQRPQLHSPAQSE	X;X;X;X;X;X;X;X;X;X;X;X;X;X;X;Phospho (STY);X;X;X;X;X;X;X;X;X;X;X;X;X;X;X	GS(0.888)HS(0.111)PQRPQLHS(0.001)PAQSEGPSSLCGK	GS(9.04)HS(-9.04)PQRPQLHS(-30.68)PAQS(-101.66)EGPS(-162.25)S(-166.29)LCGK	4	678.06	602490000	417440000	0	575470000	592010000	0
P10074_S171	Zinc finger and BTB domain-containing protein 48	ZBTB48	S	1	317.49	TLGLVPRDQEPRGSHSPQRPQLHSPAQSEGP	X;X;X;X;X;X;X;X;X;X;X;X;X;X;X;Phospho (STY);X;X;X;X;X;X;X;X;X;X;X;X;X;X;X	GSHS(1)PQRPQLHSPAQSEGPSSLCGK	GS(-45.39)HS(45.39)PQRPQLHS(-61.97)PAQS(-115.25)EGPS(-150.85)S(-161.51)LCGK	3	903.745	175880000	176220000	217410000	159360000	0	172590000
P10109_S63	Adrenodoxin, mitochondrial	FDX1	S	1	97.081	EASRSLSVSARARSSSEDKITVHFINRDGET	X;X;X;X;X;X;X;X;X;X;X;X;X;X;X;Phospho (STY);X;X;X;X;X;X;X;X;X;X;X;X;X;X;X	SS(0.002)S(0.996)EDKIT(0.002)VHFINR	S(-35.55)S(-27.85)S(26.62)EDKIT(-26.62)VHFINR	3	571.605	173810000	129300000	146540000	93579000	125020000	116660000
P10244_S393	Myb-related protein B	MYBL2	S	1	117.43	ISDLSRSSRGELIPISPSTEVGGSGIGTPPS	X;X;X;X;X;X;X;X;X;X;X;X;X;X;X;Phospho (STY);X;X;X;X;X;X;X;X;X;X;X;X;X;X;X	GELIPIS(0.97)PS(0.024)T(0.006)EVGGSGIGTPPSVLK	GELIPIS(15.99)PS(-15.99)T(-22.11)EVGGS(-51.13)GIGT(-64.46)PPS(-71.5)VLK	2	1236.64	0	10600000	0	0	0	9481700
P10244_S282	Myb-related protein B	MYBL2	S	1	119.5	PEPLEEFPKREDQEGSPPETSLPYKWVVEAA	X;X;X;X;X;X;X;X;X;X;X;X;X;X;X;Phospho (STY);X;X;X;X;X;X;X;X;X;X;X;X;X;X;X	TPEPLEEFPKREDQEGS(1)PPETSLPYK	T(-82.26)PEPLEEFPKREDQEGS(46.32)PPET(-46.32)S(-52.22)LPY(-108.13)K	4	770.859	28068000	43119000	28234000	0	0	35958000
P10244_S421	Myb-related protein B	MYBL2	S	1	97.352	PPSVLKRQRKRRVALSPVTENSTSLSFLDSC	X;X;X;X;X;X;X;X;X;X;X;X;X;X;X;Phospho (STY);X;X;X;X;X;X;X;X;X;X;X;X;X;X;X	VALS(0.995)PVT(0.003)ENS(0.001)T(0.001)S(0.001)LSFLDSCNSLTPK	VALS(25.67)PVT(-25.67)ENS(-31.33)T(-30.13)S(-31.57)LS(-48.96)FLDS(-79.7)CNS(-85.5)LT(-90.78)PK	3	916.433	31772000	0	0	7566600	37270000	23009000
P10301_S201	Ras-related protein R-Ras	RRAS	S	1	108.13	LVRAVRKYQEQELPPSPPSAPRKKGGGCPCV	X;X;X;X;X;X;X;X;X;X;X;X;X;X;X;Phospho (STY);X;X;X;X;X;X;X;X;X;X;X;X;X;X;X	KYQEQELPPS(0.998)PPS(0.002)APR	KY(-79.55)QEQELPPS(26.82)PPS(-26.82)APR	3	635.303	57957000	40937000	52963000	52683000	54936000	37407000
P10398_S257	Serine/threonine-protein kinase A-Raf	ARAF	S	1	174.81	DAAGSRGGSDGTPRGSPSPASVSSGRKSPHS	X;X;X;X;X;X;X;X;X;X;X;X;X;X;X;Phospho (STY);X;X;X;X;X;X;X;X;X;X;X;X;X;X;X	GGSDGT(0.009)PRGS(0.931)PS(0.06)PASVSSGR	GGS(-34.2)DGT(-20.06)PRGS(11.94)PS(-11.94)PAS(-58.68)VS(-70.99)S(-76.21)GR	2	948.416	71799000	62529000	42448000	0	44984000	56376000
P10398_S186	Serine/threonine-protein kinase A-Raf	ARAF	S	1	126.36	PSNRPLNELLTPQGPSPRTQHCDPEHFPFPA	X;X;X;X;X;X;X;X;X;X;X;X;X;X;X;Phospho (STY);X;X;X;X;X;X;X;X;X;X;X;X;X;X;X	QHEAPSNRPLNELLT(0.001)PQGPS(0.999)PR	QHEAPS(-65.16)NRPLNELLT(-30.55)PQGPS(30.55)PR	3	840.078	256600000	213470000	221330000	11746000	179740000	201600000
P10412_S36	Histone H1.4;Histone H1.3	HIST1H1E;HIST1H1D	S	1	132.4	KKKARKSAGAAKRKASGPPVSELITKAVAAS	X;X;X;X;X;X;X;X;X;X;X;X;X;X;X;Phospho (STY);X;X;X;X;X;X;X;X;X;X;X;X;X;X;X	KAS(1)GPPVSELITK	KAS(75.51)GPPVS(-75.51)ELIT(-113.27)K	3	469.581	44593000	31150000	21050000	36563000	40198000	16975000
P10412_S2	Histone H1.4	HIST1H1E	S	2	65.69	______________MSETAPAAPAAPAPAEK	X;X;X;X;X;X;X;X;X;X;X;X;X;X;X;Phospho (STY);X;X;X;X;X;X;X;X;X;X;X;X;X;X;X	S(0.789)ET(0.211)APAAPAAPAPAEKT(1)PVKK	S(5.72)ET(-5.72)APAAPAAPAPAEKT(63.27)PVKK	3	745.355	0	0	38823000	0	0	0
P10636_S733	Microtubule-associated protein tau	MAPT	S	1	138.57	GDTSPRHLSNVSSTGSIDMVDSPQLATLADE	X;X;X;Phospho (STY);X;X;X;X;X;X;X;X;X;X;X;Phospho (STY);X;X;Oxidation (M);X;X;X;X;X;X;X;X;X;X;X;X	HLSNVS(0.002)S(0.008)T(0.036)GS(0.954)IDMVDSPQLATLADEVSASLAK	HLS(-35.22)NVS(-28.02)S(-20.64)T(-14.24)GS(14.24)IDMVDS(-50.28)PQLAT(-98.23)LADEVS(-123.19)AS(-128.91)LAK	3	1108.53	10155000	28636000	16056000	3051400	10060000	0
P10636_S673	Microtubule-associated protein tau	MAPT	S	1	164.48	SEKLDFKDRVQSKIGSLDNITHVPGGGNKKI	X;X;X;X;X;X;X;X;X;X;X;X;X;X;X;Phospho (STY);X;X;X;X;X;X;X;X;X;X;X;X;X;X;X	IGS(1)LDNITHVPGGGNK	IGS(78.74)LDNIT(-78.74)HVPGGGNK	2	829.899	63538000	41849000	51641000	30238000	23168000	27502000
P10636_S519	Microtubule-associated protein tau	MAPT	S	1	220.27	EPPKSGDRSGYSSPGSPGTPGSRSRTPSLPT	X;X;X;X;X;X;X;X;X;X;X;X;X;X;X;Phospho (STY);X;X;X;X;X;X;X;Phospho (STY);X;Phospho (STY);X;Phospho (STY);X;X;Phospho (STY)	SGYSSPGS(1)PGTPGSR	S(-137.1)GY(-172.45)S(-73.47)S(-38.23)PGS(38.23)PGT(-42.13)PGS(-62.92)R	2	737.304	1178300000	1169000000	904530000	147000000	25149000	810180000
P10636_S531	Microtubule-associated protein tau	MAPT	S	1	209.8	SPGSPGTPGSRSRTPSLPTPPTREPKKVAVV	X;X;X;Phospho (STY);X;X;X;X;X;X;X;X;X;X;X;Phospho (STY);X;X;X;X;X;X;X;X;X;X;X;X;X;X;X	TPS(1)LPTPPTR	T(-67.91)PS(64.66)LPT(-64.66)PPT(-113.73)R	2	573.781	121340000	113510000	158960000	95616000	136280000	109980000
P10636_S713	Microtubule-associated protein tau	MAPT	S	1	189.45	NAKAKTDHGAEIVYKSPVVSGDTSPRHLSNV	X;X;X;X;X;X;X;X;X;X;X;X;X;X;X;Phospho (STY);X;X;X;X;X;X;X;Phospho (STY);X;X;X;X;Phospho (STY);X;X	TDHGAEIVYKS(1)PVVS(0.002)GDT(0.441)S(0.557)PR	T(-132.77)DHGAEIVY(-62.77)KS(62.77)PVVS(-25.11)GDT(-1.02)S(1.02)PR	3	792.349	18888000	18709000	16702000	30723000	16317000	0
P10636_S552	Microtubule-associated protein tau	MAPT	S	2	160.64	TREPKKVAVVRTPPKSPSSAKSRLQTAPVPM	X;X;X;X;X;X;X;X;X;X;X;Phospho (STY);X;X;X;Phospho (STY);X;X;X;X;X;X;X;X;X;X;X;X;X;X;X	VAVVRT(1)PPKS(0.986)PS(0.011)S(0.003)AK	VAVVRT(40.13)PPKS(19.47)PS(-19.47)S(-24.81)AK	3	561.946	574530000	697280000	235980000	136150000	341710000	504500000
P10644_S83	cAMP-dependent protein kinase type I-alpha regulatory subunit;cAMP-dependent protein kinase type I-alpha regulatory subunit, N-terminally processed	PRKAR1A	S	1	251.44	LQKAGTRTDSREDEISPPPPNPVVKGRRRRG	X;X;X;X;X;X;X;X;X;X;X;X;X;X;X;Phospho (STY);X;X;X;X;X;X;X;X;X;X;X;X;X;X;X	EDEIS(1)PPPPNPVVK	EDEIS(153.7)PPPPNPVVK	2	799.379	4593400000	4567300000	4598200000	608770000	1672100000	3773700000
P10809_S70	60 kDa heat shock protein, mitochondrial	HSPD1	S	1	218.16	MGPKGRTVIIEQSWGSPKVTKDGVTVAKSID	X;X;X;X;X;X;X;X;X;X;X;X;X;X;X;Phospho (STY);X;X;X;X;X;X;X;X;X;X;X;X;X;X;X	TVIIEQSWGS(1)PK	T(-184.73)VIIEQS(-51.68)WGS(51.68)PK	2	712.845	352380000	348110000	297460000	221510000	187970000	199760000
P11137_S285	Microtubule-associated protein 2	MAP2	S	1	87.411	PTEAKKDEWGLVAPISPGPLTPMREKDVFDD	X;X;X;X;X;X;X;X;X;X;X;X;X;X;X;Phospho (STY);X;X;X;X;X;X;Oxidation (M);X;X;X;X;X;X;X;X	KDEWGLVAPIS(1)PGPLTPMR	KDEWGLVAPIS(37.87)PGPLT(-37.87)PMR	3	715.359	16823000	15494000	13633000	1281600	26345000	0
P11137_S1540	Microtubule-associated protein 2	MAP2	S	1	67.902	DKVSDGVTKSPEKRSSLPRPSSILPPRRGVS	X;X;X;X;X;X;X;X;X;X;X;X;X;X;X;Phospho (STY);X;X;X;X;X;X;X;X;X;X;X;X;X;X;X	RS(0.062)S(0.937)LPRPSSILPPR	RS(-11.77)S(11.77)LPRPS(-38.01)S(-38.01)ILPPR	3	548.298	15759000	0	0	5584800	0	0
P11137_S1653	Microtubule-associated protein 2	MAP2	S	2	155.86	VPSEKKVAIIRTPPKSPATPKQLRLINQPLP	X;X;X;X;X;X;X;X;X;X;X;Phospho (STY);X;X;X;Phospho (STY);X;X;X;X;X;X;X;X;X;X;X;X;X;X;X	VAIIRT(1)PPKS(1)PATPK	VAIIRT(64.34)PPKS(39.84)PAT(-39.84)PK	2	868.449	111010000	59102000	73519000	62420000	72223000	76081000
P11137_S1782	Microtubule-associated protein 2	MAP2	S	1	245.23	HAKARVDHGAEIITQSPGRSSVASPRRLSNV	X;X;X;X;X;X;X;X;X;X;X;X;X;X;X;Phospho (STY);X;X;X;X;X;X;X;X;X;X;X;X;X;X;X	VDHGAEIITQS(1)PGR	VDHGAEIIT(-46.83)QS(46.83)PGR	2	520.579	387930000	421190000	16186000	43036000	173300000	381290000
P11142_S362	Heat shock cognate 71 kDa protein	HSPA8	S	1	91.151	QKLLQDFFNGKELNKSINPDEAVAYGAAVQA	X;X;X;X;X;X;X;X;X;X;X;X;X;X;X;Phospho (STY);X;X;X;X;X;X;X;X;X;X;X;X;X;X;X	ELNKS(1)INPDEAVAYGAAVQAAILSGDK	ELNKS(52.61)INPDEAVAY(-52.61)GAAVQAAILS(-90.49)GDK	3	942.13	15423000	14625000	0	5032400	11338000	7385200
P11142_S2	Heat shock cognate 71 kDa protein	HSPA8	S	1	206.93	______________MSKGPAVGIDLGTTYSC	X;X;X;X;X;X;X;X;X;X;X;X;X;X;X;Phospho (STY);X;X;X;X;X;X;X;X;X;X;X;X;X;X;X	S(1)KGPAVGIDLGTTYSCVGVFQHGK	S(119.19)KGPAVGIDLGT(-119.19)T(-131.83)Y(-174.54)S(-166.48)CVGVFQHGK	3	867.412	120490000	139230000	160800000	83222000	95259000	39320000
P11166_S473	Solute carrier family 2, facilitated glucose transporter member 1	SLC2A1	S	1	212	RTFDEIASGFRQGGASQSDKTPEELFHPLGA	X;X;X;X;X;X;X;X;X;X;X;X;X;X;X;Phospho (STY);X;X;X;X;X;X;X;X;X;X;X;X;X;X;X	QGGAS(0.999)QS(0.001)DKTPEELFHPLGADSQV	QGGAS(29.8)QS(-29.8)DKT(-72.45)PEELFHPLGADS(-186.29)QV	2	1289.58	0	0	0	85041000	170070000	163690000
P11166_S475	Solute carrier family 2, facilitated glucose transporter member 1	SLC2A1	S	1	161.56	FDEIASGFRQGGASQSDKTPEELFHPLGADS	X;X;X;X;X;X;X;X;X;X;X;X;X;X;X;Phospho (STY);X;X;X;X;X;X;X;X;X;X;X;X;X;X;Phospho (STY)	QGGAS(0.072)QS(0.869)DKT(0.059)PEELFHPLGADSQV	QGGAS(-10.83)QS(10.83)DKT(-11.69)PEELFHPLGADS(-130.65)QV	3	860.053	0	0	0	0	99272000	264660000
P11166_S490	Solute carrier family 2, facilitated glucose transporter member 1	SLC2A1	S	1	82.508	SDKTPEELFHPLGADSQV_____________	X;X;X;X;X;X;X;X;X;X;X;X;X;X;X;Phospho (STY);X;X;X;X;X;X;X;X;X;X;X;X;X;X;X	QGGASQSDKTPEELFHPLGADS(1)QV	QGGAS(-65.47)QS(-65.47)DKT(-59.52)PEELFHPLGADS(59.52)QV	3	860.053	71411000	30035000	0	0	34029000	45306000
P11171_S85	Protein 4.1	EPB41	S	1	70.256	KERTSESRGLSRLFSSFLKRPKSQVSEEEGK	X;X;X;X;X;X;X;X;X;X;X;X;X;X;X;Phospho (STY);X;X;X;X;X;X;X;X;X;X;X;X;X;X;X	LFS(0.147)S(0.853)FLK	LFS(-7.63)S(7.63)FLK	2	461.228	4475600	0	3270400	6036200	2786900	0
P11171_S709	Protein 4.1	EPB41	S	1	158.34	ESVPEPRPSEWDKRLSTHSPFRTLNINGQIP	X;X;X;X;X;X;X;X;X;X;X;X;X;X;X;Phospho (STY);X;X;X;X;X;X;X;X;X;X;X;X;X;X;X	RLS(0.97)T(0.03)HSPFR	RLS(15.15)T(-15.15)HS(-45.52)PFR	3	394.192	240530000	198100000	257090000	72010000	180660000	381190000
P11171_S555	Protein 4.1	EPB41	S	1	309.23	SRSLDGAAAVDSADRSPRPTSAPAITQGQVA	X;X;X;X;X;X;X;X;X;X;X;X;X;X;X;Phospho (STY);X;X;X;X;X;X;X;X;X;X;X;X;X;X;X	SLDGAAAVDSADRS(0.999)PRPTSAPAITQGQVAEGGVLDASAK	S(-131.37)LDGAAAVDS(-33.63)ADRS(33.63)PRPT(-40.95)S(-40.95)APAIT(-105.26)QGQVAEGGVLDAS(-212.9)AK	3	1272.95	177060000	121390000	202110000	121170000	154510000	145610000
P11172_S214	Uridine 5'-monophosphate synthase;Orotate phosphoribosyltransferase;Orotidine 5'-phosphate decarboxylase	UMPS	S	1	138.34	RFIQENVFVAANHNGSPLSIKEAPKELSFGA	X;X;X;X;X;X;X;X;X;X;X;X;X;X;X;Phospho (STY);X;X;X;X;X;X;X;X;X;X;X;X;X;X;X	FIQENVFVAANHNGS(0.938)PLS(0.062)IK	FIQENVFVAANHNGS(11.81)PLS(-11.81)IK	3	755.707	31770000	45911000	36056000	22973000	29063000	19614000
P11274_S459	Breakpoint cluster region protein	BCR	S	1	235.32	EEQRRHQDGLPYIDDSPSSSPHLSSKGRGSR	X;X;X;X;X;X;X;X;X;X;X;X;X;X;X;Phospho (STY);X;Phospho (STY);X;X;X;X;X;X;X;X;X;X;X;X;X	HQDGLPYIDDS(0.999)PS(0.001)SSPHLSSK	HQDGLPY(-92.54)IDDS(29.46)PS(-29.46)S(-36.03)S(-45.26)PHLS(-98.64)S(-96.37)K	2	1174.02	254040000	302750000	259930000	87751000	91664000	181900000
P11274_S1035	Breakpoint cluster region protein	BCR	S	1	66.692	IAMNGIEVKLSVKFNSREFSLKRMPSRKQTG	X;X;X;X;X;X;X;X;X;X;X;X;X;X;X;Phospho (STY);X;X;X;X;X;X;X;X;X;X;X;X;X;X;X	LSVKFNS(1)R	LS(-47.2)VKFNS(47.2)R	2	515.758	20954000	16789000	18172000	16537000	16262000	19156000
P11387_S112	DNA topoisomerase 1	TOP1	S	1	193.75	SGDAKIKKEKENGFSSPPQIKDEPEDDGYFV	X;X;X;X;X;X;X;X;X;X;X;X;X;X;X;Phospho (STY);X;X;X;X;X;X;X;X;X;X;X;X;X;X;X	EKENGFS(0.044)S(0.956)PPQIKDEPEDDGYFVPPK	EKENGFS(-13.4)S(13.4)PPQIKDEPEDDGY(-120.95)FVPPK	3	1010.45	75864000	0	0	0	0	45326000
P11387_S10	DNA topoisomerase 1	TOP1	S	1	69.088	______MSGDHLHNDSQIEADFRLNDSHKHK	X;X;X;X;X;X;X;X;X;X;X;X;X;X;X;Phospho (STY);X;X;X;X;X;X;X;X;X;X;X;X;X;X;X	S(0.001)GDHLHNDS(0.999)QIEADFR	S(-32.17)GDHLHNDS(32.17)QIEADFR	3	654.937	14514000	28746000	23580000	0	0	13045000
P11388_S1393	DNA topoisomerase 2-alpha	TOP2A	S	1	322.08	DLEADDVKGSVPLSSSPPATHFPDETEITNP	X;X;X;X;X;X;X;X;X;X;X;X;X;X;X;Phospho (STY);X;X;X;X;X;X;X;X;X;X;X;X;X;X;X	GSVPLSS(0.003)S(0.997)PPATHFPDETEITNPVPK	GS(-92.12)VPLS(-50.74)S(-25.67)S(25.67)PPAT(-77.23)HFPDET(-176.35)EIT(-204.85)NPVPK	2	1392.66	4271800000	3871700000	3937300000	4424400000	4185900000	3663400000
P11388_S1247	DNA topoisomerase 2-alpha	TOP2A	S	1	110.33	EKKNKKKIKNENTEGSPQEDGVELEGLKQRL	X;X;X;X;X;X;X;X;X;X;X;X;X;X;X;Phospho (STY);X;X;X;X;X;X;X;X;X;X;X;X;X;X;X	IKNENT(0.001)EGS(0.999)PQEDGVELEGLK	IKNENT(-30.79)EGS(30.79)PQEDGVELEGLK	3	789.363	46099000	38860000	52484000	0	0	29463000
P11388_S1213	DNA topoisomerase 2-alpha	TOP2A	S	1	201.08	GKAKGKKTQMAEVLPSPRGQRVIPRITIEMK	X;X;X;X;X;X;X;X;X;Oxidation (M);X;X;X;X;X;Phospho (STY);X;X;X;X;X;X;X;X;X;X;X;X;X;X;X	TQMAEVLPS(1)PR	T(-152.97)QMAEVLPS(152.97)PR	2	662.802	48456000	29910000	25482000	17779000	31479000	40691000
P11388_S4	DNA topoisomerase 2-alpha	TOP2A	S	1	56.215	____________MEVSPLQPVNENMQVNKIK	X;X;X;X;X;X;X;X;X;X;X;X;Oxidation (M);X;X;Phospho (STY);X;X;X;X;X;X;X;X;X;X;X;X;X;X;X	MEVS(1)PLQPVNENMQVNK	MEVS(41.42)PLQPVNENMQVNK	2	1047.97	30337000	0	0	0	0	16037000
P11441_S90	Ubiquitin-like protein 4A	UBL4A	S	1	170.09	EKVLLEEGEAQRLADSPPPQVWQLISKVLAR	X;X;X;X;X;X;X;X;X;X;X;X;X;X;X;Phospho (STY);X;X;X;X;X;X;X;X;X;X;X;X;X;X;X	LADS(1)PPPQVWQLISK	LADS(146.69)PPPQVWQLIS(-146.69)K	2	879.945	47102000	47859000	46438000	11538000	32466000	43026000
P11717_S2409	Cation-independent mannose-6-phosphate receptor	IGF2R	S	1	291.15	KSVKALSSLHGDDQDSEDEVLTIPEVKVHSG	X;X;X;X;X;X;X;X;X;X;X;X;X;X;X;Phospho (STY);X;X;X;X;X;X;X;X;X;X;X;X;X;X;X	ALSSLHGDDQDS(1)EDEVLTIPEVK	ALS(-99.18)S(-90.62)LHGDDQDS(83.57)EDEVLT(-83.57)IPEVK	2	1289.08	702200000	774810000	464420000	111340000	69432000	558960000
P11717_S2484	Cation-independent mannose-6-phosphate receptor	IGF2R	S	1	356.01	QKTVSSTKLVSFHDDSDEDLLHI________	X;X;X;X;X;X;X;X;X;X;X;X;X;X;X;Phospho (STY);X;X;X;X;X;X;X;X;X;X;X;X;X;X;X	LVSFHDDS(1)DEDLLHI	LVS(-153.41)FHDDS(153.41)DEDLLHI	2	612.268	98741000	179810000	85640000	28349000	48750000	31120000
P11831_S224	Serum response factor	SRF	S	1	272.2	ETGKALIQTCLNSPDSPPRSDPTTDQRMSAT	X;X;X;X;X;X;X;X;X;X;X;X;X;X;X;Phospho (STY);X;X;X;X;X;X;X;X;X;X;X;X;X;X;X	ALIQTCLNSPDS(1)PPR	ALIQT(-118.24)CLNS(-41.87)PDS(41.87)PPR	2	874.905	490140000	462890000	440840000	212420000	219980000	262570000
P11831_S370	Serum response factor	SRF	S	1	154.94	VPVQAIQVHQAPQQASPSRDSSTDLTQTSSS	X;X;X;X;X;X;X;X;X;X;X;X;X;X;X;Phospho (STY);X;X;X;X;X;X;X;X;X;X;X;X;X;X;X	STGSGPVSSGGLMQLPTSFTLMPGGAVAQQVPVQAIQVHQAPQQAS(0.809)PS(0.191)R	S(-71.78)T(-71.78)GS(-71.78)GPVS(-71.78)S(-70.93)GGLMQLPT(-65.08)S(-65.26)FT(-63.01)LMPGGAVAQQVPVQAIQVHQAPQQAS(6.3)PS(-6.3)R	4	1246.11	10327000	0	16011000	16881000	8142400	18078000
P11940_S315	Polyadenylate-binding protein 1	PABPC1	S	1	184.42	NLDDGIDDERLRKEFSPFGTITSAKVMMEGG	X;X;X;X;X;X;X;X;X;X;X;X;X;X;X;Phospho (STY);X;X;X;X;X;X;X;X;X;X;X;X;X;X;X	EFS(1)PFGTITSAK	EFS(50.9)PFGT(-50.9)IT(-61.28)S(-66.1)AK	2	682.81	13961000	12096000	16536000	0	16720000	18679000
P11940_S342	Polyadenylate-binding protein 1;Polyadenylate-binding protein 3;Polyadenylate-binding protein 1-like;Polyadenylate-binding protein 4	PABPC1;PABPC3;PABPC1L;PABPC4	S	1	145.43	LEDGRSKGFGFVCFSSPEEATKAVTEMNGRI;MEGGRSKGFGFVCFSSPEEATKAVTEMNGRI	X;X;X;X;X;X;X;X;X;X;X;X;X;X;X;Phospho (STY);X;X;X;X;X;X;X;X;X;X;X;X;X;X;X	GFGFVCFS(0.029)S(0.966)PEEAT(0.005)K	GFGFVCFS(-15.23)S(15.23)PEEAT(-22.79)K	2	871.86	0	6888400	0	9541600	0	0
P11940_S96	Polyadenylate-binding protein 1;Polyadenylate-binding protein 1-like;Polyadenylate-binding protein 5	PABPC1;PABPC1L;PABPC5	S	1	45.158	PVRIMWSQRDPSLRKSGVGNIFIKNLDKSID	X;X;X;X;X;X;X;X;X;X;X;X;X;X;X;Phospho (STY);X;X;X;X;X;X;X;X;X;X;X;X;X;X;X	S(1)GVGNIFIK	S(45.16)GVGNIFIK	2	507.755	0	3408100	5924200	0	3181500	0
P12268_S122	Inosine-5'-monophosphate dehydrogenase 2	IMPDH2	S	1	166.38	VKKYEQGFITDPVVLSPKDRVRDVFEAKARH	X;X;X;X;X;X;X;X;X;X;X;X;X;X;X;Phospho (STY);X;X;X;X;X;X;X;X;X;X;X;X;X;X;X	KYEQGFITDPVVLS(1)PKDR	KY(-119.98)EQGFIT(-86.96)DPVVLS(86.96)PKDR	3	724.696	28481000	20132000	28596000	27179000	22493000	24709000
P12270_S1185	Nucleoprotein TPR	TPR	S	1	276.99	VVASVKEGVQGPLNVSLSEEGKSQEQILEIL	X;X;X;X;X;X;X;X;X;X;X;X;X;X;X;Phospho (STY);X;X;X;X;X;X;X;X;X;X;X;X;X;X;X	EGVQGPLNVS(0.999)LS(0.001)EEGK	EGVQGPLNVS(30.81)LS(-30.81)EEGK	2	861.901	185850000	179750000	176850000	13135000	55788000	177430000
P12270_S379	Nucleoprotein TPR	TPR	S	1	338.73	KRKGAILSEEELAAMSPTAAAVAKIVKPGMK	X;X;X;X;X;X;X;X;X;X;X;X;X;X;Oxidation (M);Phospho (STY);X;X;X;X;X;X;X;X;X;X;X;X;X;X;X	KGAILSEEELAAMS(0.999)PT(0.001)AAAVAK	KGAILS(-84.28)EEELAAMS(30.55)PT(-30.55)AAAVAK	3	746.708	100240000	80176000	54057000	66461000	65180000	68050000
P12270_S523	Nucleoprotein TPR	TPR	S	1	241.83	EEARGNHVIRDEEVSSADISSSSEVISQHLV	X;X;X;X;X;X;X;X;X;X;X;X;X;X;X;Phospho (STY);X;X;X;X;X;X;X;X;X;X;X;X;X;X;X	GNHVIRDEEVS(0.005)S(0.995)ADISSSSEVISQHLVSYR	GNHVIRDEEVS(-22.74)S(22.74)ADIS(-53.86)S(-60.44)S(-66.94)S(-73.35)EVIS(-102.04)QHLVS(-131.1)Y(-165.93)R	4	845.899	73095000	89544000	84983000	0	83213000	61294000
P12270_S722	Nucleoprotein TPR	TPR	S	1	50.04	LRSQNTKISTQLDFASKRYEMLQDNVEGYRR	X;X;X;X;X;X;X;X;X;X;X;X;X;X;X;Phospho (STY);X;X;X;X;X;X;X;X;X;X;X;X;X;X;X	IST(0.004)QLDFAS(0.996)KR	IS(-46.03)T(-23.66)QLDFAS(23.66)KR	2	673.329	13700000	16295000	22351000	15500000	15411000	12316000
P12270_S2155	Nucleoprotein TPR	TPR	S	1	147.08	LVVPHRTDGFAEAIHSPQVAGVPRFRFGPPE	X;X;X;X;X;X;X;X;X;X;X;X;X;X;X;Phospho (STY);X;X;X;X;X;X;X;X;X;X;X;X;X;X;X	TDGFAEAIHS(1)PQVAGVPR	T(-99.18)DGFAEAIHS(99.18)PQVAGVPR	3	644.639	0	24942000	0	53294000	0	29172000
P12277_S4	Creatine kinase B-type	CKB	S	1	83.214	____________MPFSNSHNALKLRFPAEDE	X;X;X;X;X;X;X;X;X;X;X;X;X;X;X;Phospho (STY);X;X;X;X;X;X;X;X;X;X;X;X;X;X;X	PFS(0.998)NS(0.002)HNALK	PFS(27.64)NS(-27.64)HNALK	2	597.769	20575000	21272000	22511000	0	20381000	15112000
P12277_S199	Creatine kinase B-type	CKB	S	1	389.75	QQQLIDDHFLFDKPVSPLLLASGMARDWPDA	X;X;X;X;X;X;X;X;X;X;X;X;X;X;X;Phospho (STY);X;X;X;X;X;X;X;Oxidation (M);X;X;X;X;X;X;X	SMTEAEQQQLIDDHFLFDKPVS(1)PLLLASGMAR	S(-349.03)MT(-333.98)EAEQQQLIDDHFLFDKPVS(52.94)PLLLAS(-52.94)GMAR	3	1228.59	44136000	56494000	47245000	20489000	38049000	20295000
P12755_S480	Ski oncogene	SKI	S	1	100.33	PETLAPVAAPEEDKDSEAEVEVESREEFTSS	X;X;X;X;X;X;X;X;X;X;X;X;X;X;X;Phospho (STY);X;X;X;X;X;X;X;X;X;X;X;X;X;X;X	KLTVDTPGAPETLAPVAAPEEDKDS(1)EAEVEVESR	KLT(-90.96)VDT(-80.94)PGAPET(-60.33)LAPVAAPEEDKDS(39.72)EAEVEVES(-39.72)R	3	1220.58	0	118990000	51818000	0	0	43336000
P12755_S383	Ski oncogene	SKI	S	1	103.26	GCVHPRQRLSAFRPWSPAVSASEKELSPHLP	X;X;X;X;X;X;X;X;X;X;X;X;X;X;X;Phospho (STY);X;X;X;X;X;X;X;X;X;X;X;X;X;X;X	LSAFRPWS(0.999)PAVS(0.001)ASEK	LS(-46.25)AFRPWS(29.54)PAVS(-29.54)AS(-40.47)EK	3	604.961	13259000	11452000	12952000	15337000	7030600	7542500
P12755_S394	Ski oncogene	SKI	S	1	57.811	FRPWSPAVSASEKELSPHLPALIRDSFYSYK	X;X;X;X;Phospho (STY);X;X;X;X;X;X;X;X;X;X;Phospho (STY);X;X;X;X;X;X;X;X;X;X;X;X;X;X;X	LSAFRPWSPAVS(0.02)AS(0.198)EKELS(0.781)PHLPALIR	LS(-44.47)AFRPWS(-37.99)PAVS(-15.9)AS(-5.95)EKELS(5.95)PHLPALIR	4	760.651	5024600	0	0	2912200	0	0
P12755_S432	Ski oncogene	SKI	S	1	140.84	PNVALAPPAQQKVVSSPPCAAAVSRAPEPLA	X;X;X;X;X;X;X;X;X;X;X;X;X;X;X;Phospho (STY);X;X;X;X;X;X;X;X;X;X;X;X;X;X;X	VVS(0.005)S(0.995)PPCAAAVSR	VVS(-23.12)S(23.12)PPCAAAVS(-98.63)R	2	690.821	272700000	280890000	319250000	240870000	300560000	192050000
P12931_S75	Proto-oncogene tyrosine-protein kinase Src	SRC	S	1	369.82	EPKLFGGFNSSDTVTSPQRAGPLAGGVTTFV	X;X;X;X;X;X;X;X;X;X;X;X;X;X;X;Phospho (STY);X;X;X;X;X;X;X;X;X;X;X;X;X;X;X	LFGGFNSSDTVT(0.004)S(0.996)PQR	LFGGFNS(-190.17)S(-138.24)DT(-93.19)VT(-23.63)S(23.63)PQR	2	896.899	84646000	69874000	83329000	92027000	56553000	69012000
P12931_S17	Proto-oncogene tyrosine-protein kinase Src	SRC	S	1	253.27	GSNKSKPKDASQRRRSLEPAENVHGAGGGAF	X;X;X;X;X;X;X;X;X;X;X;X;X;X;X;Phospho (STY);X;X;X;X;X;X;X;X;X;X;X;X;X;X;X	S(1)LEPAENVHGAGGGAFPASQTPSKPASADGHR	S(172.46)LEPAENVHGAGGGAFPAS(-172.46)QT(-188.37)PS(-211.18)KPAS(-226.16)ADGHR	3	795.868	176620000	155820000	196000000	193340000	106150000	174980000
P12956_S520	X-ray repair cross-complementing protein 6	XRCC6	S	1	126.19	DLTLPKVEAMNKRLGSLVDEFKELVYPPDYN	X;X;X;X;X;X;X;X;X;X;X;X;X;X;X;Phospho (STY);X;X;X;X;X;X;X;X;X;X;X;X;X;X;X	RLGS(1)LVDEFK	RLGS(58.83)LVDEFK	2	622.308	14876000	16641000	18246000	0	0	11053000
P12956_S477	X-ray repair cross-complementing protein 6	XRCC6	S	1	185.95	MKAIVEKLRFTYRSDSFENPVLQQHFRNLEA	X;X;X;X;X;X;X;X;X;X;X;X;X;X;X;Phospho (STY);X;X;X;X;X;X;X;X;X;X;X;X;X;X;X	SDS(1)FENPVLQQHFR	S(-35.97)DS(35.97)FENPVLQQHFR	3	595.265	27546000	36545000	14939000	13369000	0	6194200
P12956_S306	X-ray repair cross-complementing protein 6	XRCC6	S	1	107.03	ETNEPVKTKTRTFNTSTGGLLLPSDTKRSQI	X;X;X;X;X;X;X;X;X;X;X;X;X;X;X;Phospho (STY);X;X;X;X;X;X;X;X;X;X;X;X;X;X;X	TFNT(0.007)S(0.803)T(0.19)GGLLLPSDTK	T(-64.24)FNT(-20.66)S(6.25)T(-6.25)GGLLLPS(-46.48)DT(-59.39)K	2	866.414	23258000	0	14479000	0	0	13477000
P12956_S237	X-ray repair cross-complementing protein 6	XRCC6	S	1	126.63	SIAEDEDLRVHFEESSKLEDLLRKVRAKETR	X;X;X;X;X;X;X;X;X;X;X;X;X;X;X;Phospho (STY);X;X;X;X;X;X;X;X;X;X;X;X;X;X;X	VHFEES(0.133)S(0.867)KLEDLLR	VHFEES(-8.16)S(8.16)KLEDLLR	3	594.621	14086000	13732000	9663200	8340900	9764800	18527000
P13010_S145	X-ray repair cross-complementing protein 5	XRCC5	S	1	126.22	RHIEIFTDLSSRFSKSQLDIIIHSLKKCDIS	X;X;X;X;X;X;X;X;X;X;X;X;X;X;X;Phospho (STY);X;X;X;X;X;X;X;X;X;X;X;X;X;X;X	FSKS(1)QLDIIIHSLK	FS(-47.43)KS(47.43)QLDIIIHS(-92.82)LK	3	570.306	16587000	7755200	54383000	13788000	17730000	16024000
P13010_S244	X-ray repair cross-complementing protein 5	XRCC5	S	1	83.869	ESLRKLCVFKKIERHSIHWPCRLTIGSNLSI	X;X;X;X;X;X;X;X;X;X;X;X;X;X;X;Phospho (STY);X;X;X;X;X;X;X;X;X;X;X;X;X;X;X	HS(1)IHWPCR	HS(46)IHWPCR	2	391.499	8688100	0	0	0	0	0
P13051_S23	Uracil-DNA glycosylase	UNG	S	1	370.67	YSFFSPSPARKRHAPSPEPAVQGTGVAGVPE	X;X;X;X;X;X;X;X;X;X;X;X;X;X;X;Phospho (STY);X;X;X;X;X;X;X;X;X;X;X;X;X;X;X	HAPS(1)PEPAVQGTGVAGVPEESGDAAAIPAK	HAPS(114.79)PEPAVQGT(-114.79)GVAGVPEES(-196.12)GDAAAIPAK	2	964.125	897150000	1264300000	1260300000	352430000	290330000	916040000
P13489_S2	Ribonuclease inhibitor	RNH1	S	1	164.53	______________MSLDIQSLDIQCEELSD	X;X;X;X;X;X;X;X;X;X;X;X;X;X;X;Phospho (STY);X;X;X;X;X;X;X;X;X;X;X;X;X;X;X	S(1)LDIQSLDIQCEELSDAR	S(73.06)LDIQS(-73.06)LDIQCEELS(-151.36)DAR	2	1107.49	0	20649000	0	0	0	0
P13521_S556	Secretogranin-2;Secretoneurin;Manserin	SCG2	S	1	229.1	EQIEQAIKEHLNQGSSQETDKLAPVSKRFPV	X;X;X;X;X;X;X;X;X;X;X;X;X;X;X;Phospho (STY);X;X;X;X;X;X;X;X;X;X;X;X;X;X;X	EHLNQGS(0.024)S(0.976)QETDKLAPVSK	EHLNQGS(-16.05)S(16.05)QET(-35.68)DKLAPVS(-89.15)K	3	716.67	85455000	79172000	0	0	0	94498000
P13521_S532	Secretogranin-2;Secretoneurin;Manserin	SCG2	S	1	254.51	EIINSNQVKRVPGQGSSEDDLQEEEQIEQAI	X;X;X;X;X;X;X;X;X;X;X;X;X;X;X;Phospho (STY);X;X;X;X;X;X;X;X;X;X;X;X;X;X;X	RVPGQGS(0.776)S(0.224)EDDLQEEEQIEQAIK	RVPGQGS(5.41)S(-5.41)EDDLQEEEQIEQAIK	3	889.071	107650000	81626000	0	0	0	84088000
P13591_S784	Neural cell adhesion molecule 1	NCAM1	S	1	53.033	GKDMEEGKAAFSKDESKEPIVEVRTEEERTP	X;X;X;X;X;X;X;X;X;X;X;X;X;X;X;Phospho (STY);X;X;X;X;X;X;X;X;X;X;X;X;X;X;X	AAFS(0.052)KDES(0.948)KEPIVEVR	AAFS(-12.65)KDES(12.65)KEPIVEVR	3	628.975	38818000	13199000	0	0	0	0
P13631_S36	Retinoic acid receptor gamma	RARG	S	1	117.07	PGAGFPFAFPGALRGSPPFEMLSPSFRGLGQ	X;X;X;X;X;X;X;X;X;X;X;X;X;X;X;Phospho (STY);X;X;X;X;X;X;X;X;X;X;X;X;X;X;X	GS(1)PPFEMLSPSFR	GS(101.91)PPFEMLS(-101.91)PS(-109.94)FR	2	766.336	0	6421000	7459900	0	7107400	8153700
P13639_S502	Elongation factor 2	EEF2	S	1	107.79	TFEHAHNMRVMKFSVSPVVRVAVEAKNPADL	X;X;X;X;X;X;X;Oxidation (M);X;X;X;X;X;X;X;Phospho (STY);X;X;X;X;X;X;X;X;X;X;X;X;X;X;X	FSVS(1)PVVR	FS(-50.86)VS(50.86)PVVR	2	485.742	0	15285000	17052000	10966000	10495000	0
P13667_S470	Protein disulfide-isomerase A4	PDIA4	S	1	182.89	EEDYAGEVKDLGLSESGEDVNAAILDESGKK	X;X;X;X;X;X;X;X;X;X;X;X;X;X;X;Phospho (STY);X;X;X;X;X;X;X;X;X;X;X;X;X;X;X	DLGLSES(1)GEDVNAAILDESGKK	DLGLS(-47.55)ES(47.55)GEDVNAAILDES(-115.88)GKK	3	776.36	42377000	80111000	58131000	0	0	54187000
P13693_S46	Translationally-controlled tumor protein	TPT1	S	1	252.55	VEGKMVSRTEGNIDDSLIGGNASAEGPEGEG	X;X;X;X;X;X;X;X;X;X;X;X;X;X;X;Phospho (STY);X;X;X;X;X;X;X;X;X;X;X;X;X;X;X	T(0.002)EGNIDDS(0.998)LIGGNASAEGPEGEGTESTVITGVDIVMNHHLQETSFTK	T(-27.63)EGNIDDS(27.63)LIGGNAS(-54.22)AEGPEGEGT(-127.61)ES(-137.32)T(-141.69)VIT(-158.08)GVDIVMNHHLQET(-180.61)S(-180.46)FT(-180.46)K	4	1235.06	22699000	49925000	78953000	0	27049000	14754000
P13804_S140	Electron transfer flavoprotein subunit alpha, mitochondrial	ETFA	S	1	120	AKLEVAPISDIIAIKSPDTFVRTIYAGNALC	X;X;X;X;X;X;X;X;X;X;X;X;X;X;X;Phospho (STY);X;X;X;X;X;X;X;X;X;X;X;X;X;X;X	LEVAPISDIIAIKS(0.979)PDT(0.021)FVR	LEVAPIS(-62.25)DIIAIKS(16.71)PDT(-16.71)FVR	3	755.403	5915100	9645500	5987600	0	6511200	4502000
P13807_S727	Glycogen [starch] synthase, muscle	GYS1	S	1	162.95	DTATSSSLSTPSEPLSPTSSLGEERN_____	X;X;X;X;X;X;X;X;X;X;X;X;X;X;X;Phospho (STY);X;X;X;X;X;X;X;X;X;X;X;X;X;X;X	NSVDTATSSSLSTPSEPLS(0.99)PT(0.008)S(0.001)SLGEERN	NS(-85.58)VDT(-77.95)AT(-68.77)S(-63.93)S(-58.93)S(-60.15)LS(-69.87)T(-64.85)PS(-48.87)EPLS(20.71)PT(-20.71)S(-29.21)S(-33.07)LGEERN	3	1010.79	27513000	34301000	53659000	0	0	43433000
P13807_S641	Glycogen [starch] synthase, muscle	GYS1	S	2	42.716	NEADAAQGYRYPRPASVPPSPSLSRHSSPHQ	X;X;X;X;X;X;X;X;X;X;X;X;X;X;X;Phospho (STY);X;X;X;X;X;X;X;X;X;X;X;X;X;X;X	Y(0.016)PRPAS(0.872)VPPS(0.101)PS(0.005)LS(0.006)R	Y(-17.26)PRPAS(9.35)VPPS(-9.35)PS(-22.64)LS(-21.85)R	3	564.282	0	26186000	0	0	0	0
P13807_S645	Glycogen [starch] synthase, muscle	GYS1	S	1	190.03	AAQGYRYPRPASVPPSPSLSRHSSPHQSEDE	X;X;X;X;X;X;X;X;X;X;X;X;X;X;X;Phospho (STY);X;X;X;X;X;X;X;X;X;X;X;X;X;X;X	PASVPPS(1)PSLSR	PAS(-97.25)VPPS(35.56)PS(-35.56)LS(-41.35)R	2	637.811	90752000	0	103410000	98138000	102400000	58285000
P13861_S99	cAMP-dependent protein kinase type II-alpha regulatory subunit	PRKAR2A	S	1	131.31	EDLEVPVPSRFNRRVSVCAETYNPDEEEEDT	X;X;X;X;X;X;X;X;X;X;X;X;X;X;X;Phospho (STY);X;X;X;X;X;X;X;X;X;X;X;X;X;X;X	RVS(1)VCAETYNPDEEEEDTDPR	RVS(42.48)VCAET(-42.48)Y(-61.54)NPDEEEEDT(-118.67)DPR	3	864.346	0	0	23944000	0	0	0
P13994_S286	Coiled-coil domain-containing protein 130	CCDC130	S	1	117.4	VLKKLAQSRRTALATSPITVGDLGIVRRRSR	X;X;X;X;X;X;X;X;X;X;X;X;X;X;X;Phospho (STY);X;X;X;X;X;X;X;X;X;X;X;X;X;X;X	TALAT(0.032)S(0.967)PIT(0.001)VGDLGIVR	T(-69.27)ALAT(-14.84)S(14.84)PIT(-30.05)VGDLGIVR	2	882.469	11312000	0	0	4898900	11030000	22514000
P14618_S37	Pyruvate kinase PKM	PKM	S	1	191.95	MADTFLEHMCRLDIDSPPITARNTGIICTIG	Oxidation (M);X;X;X;X;X;X;X;Oxidation (M);X;X;X;X;X;X;Phospho (STY);X;X;X;X;X;X;X;X;X;X;X;X;X;X;X	LDIDS(1)PPITAR	LDIDS(69.56)PPIT(-69.56)AR	2	639.31	67587000	90856000	48663000	5141500	7836100	37310000
P14618_S77	Pyruvate kinase PKM	PKM	S	1	88.768	KEMIKSGMNVARLNFSHGTHEYHAETIKNVR	X;X;X;X;X;X;X;Oxidation (M);X;X;X;X;X;X;X;Phospho (STY);X;X;X;X;X;X;X;X;X;X;X;X;X;X;X	LNFS(0.961)HGT(0.039)HEYHAETIK	LNFS(13.92)HGT(-13.92)HEY(-64.94)HAET(-53.64)IK	3	655.295	0	21591000	37292000	26900000	38316000	13695000
P14618_S2	Pyruvate kinase PKM	PKM	S	1	177.85	______________MSKPHSEAGTAFIQTQQ	X;X;X;X;X;X;X;X;X;X;X;X;X;X;X;Phospho (STY);X;X;X;X;X;X;X;X;X;X;X;X;X;X;X	S(0.978)KPHS(0.021)EAGTAFIQTQQLHAAMADTFLEHMCR	S(16.64)KPHS(-16.64)EAGT(-33.07)AFIQT(-99.93)QQLHAAMADT(-151.47)FLEHMCR	4	909.661	0	20754000	71182000	12007000	0	9781700
P14859_S448	POU domain, class 2, transcription factor 1	POU2F1	S	1	210.62	KEKRINPPSSGGTSSSPIKAIFPSPTSLVAT	X;X;X;X;X;X;X;X;X;X;X;X;X;X;X;Phospho (STY);X;X;X;X;X;X;X;X;X;X;X;X;X;X;X	RINPPSSGGTSS(0.009)S(0.99)PIK	RINPPS(-87.85)S(-75.23)GGT(-58.48)S(-42.9)S(-20.19)S(20.19)PIK	2	832.904	401160000	330090000	425100000	357660000	285650000	192980000
P14859_S278	POU domain, class 2, transcription factor 1	POU2F1	S	1	83.275	TLPQSQSTPKRIDTPSLEEPSDLEELEQFAK	X;X;X;X;Phospho (STY);X;Phospho (STY);X;X;X;X;X;X;X;X;Phospho (STY);X;X;X;X;X;X;X;X;X;X;X;X;X;X;X	RIDT(0.144)PS(0.855)LEEPS(0.001)DLEELEQFAK	RIDT(-7.72)PS(7.72)LEEPS(-29.42)DLEELEQFAK	3	842.726	12001000	0	0	0	0	0
P14866_S101	Heterogeneous nuclear ribonucleoprotein L	HNRNPL	S	1	86.492	GGGGENYDDPHKTPASPVVHIRGLIDGVVEA	X;X;X;X;X;X;X;X;X;X;X;X;X;X;X;Phospho (STY);X;X;X;X;X;X;X;X;X;X;X;X;X;X;X	TDNAGDQHGGGGGGGGGAGAAGGGGGGENY(0.001)DDPHKT(0.151)PAS(0.849)PVVHIR	T(-83.2)DNAGDQHGGGGGGGGGAGAAGGGGGGENY(-30.13)DDPHKT(-7.51)PAS(7.51)PVVHIR	5	824.56	0	95303000	0	0	75008000	0
P14866_S298	Heterogeneous nuclear ribonucleoprotein L	HNRNPL	S	1	55.059	WDYTNPNLSGQGDPGSNPNKRQRQPPLLGDH	X;X;X;X;X;X;X;X;X;X;X;X;X;X;X;Phospho (STY);X;X;X;X;X;X;X;X;X;X;X;X;X;X;X	NDQDTWDYTNPNLS(0.01)GQGDPGS(0.99)NPNKR	NDQDT(-49.09)WDY(-38.78)T(-34.49)NPNLS(-20.1)GQGDPGS(20.1)NPNKR	3	990.748	0	0	34062000	0	0	0
P14868_S249	Aspartate--tRNA ligase, cytoplasmic	DARS	S	1	154.47	VFTVSYFKNNAYLAQSPQLYKQMCICADFEK	X;X;X;X;X;X;X;X;X;X;X;X;X;X;X;Phospho (STY);X;X;X;X;X;X;X;X;X;X;X;X;X;X;X	NNAYLAQS(1)PQLYK	NNAY(-94.56)LAQS(53.99)PQLY(-53.99)K	2	795.372	28968000	75076000	99884000	11881000	71752000	0
P14923_S182	Junction plakoglobin	JUP	S	1	144.68	NQLSKKEASRRALMGSPQLVAAVVRTMQNTS	X;X;X;X;X;X;X;X;X;X;X;X;X;X;X;Phospho (STY);X;X;X;X;X;X;X;X;X;X;X;X;X;X;X	ALMGS(1)PQLVAAVVR	ALMGS(144.68)PQLVAAVVR	2	746.391	15937000	25347000	23034000	0	22092000	25906000
P14923_S665	Junction plakoglobin	JUP	S	1	166.92	FRISEDKNPDYRKRVSVELTNSLFKHDPAAW	X;X;X;X;X;X;X;X;X;X;X;X;X;X;X;Phospho (STY);X;X;X;X;X;X;X;X;X;X;X;X;X;X;X	KRVS(1)VELTNSLFK	KRVS(113.36)VELT(-113.36)NS(-125.22)LFK	3	534.287	65755000	58718000	53258000	40011000	41705000	35967000
P15036_S310	Protein C-ets-2	ETS2	S	1	101.58	SWNSQSSLLDVQRVPSFESFEDDCSQSLCLN	X;X;X;X;X;X;X;X;X;X;X;X;X;X;X;Phospho (STY);X;X;X;X;X;X;X;X;X;X;X;X;X;X;X	VPS(1)FESFEDDCSQSLCLNKPTMSFK	VPS(34.57)FES(-34.57)FEDDCS(-68.46)QS(-78.37)LCLNKPT(-93.36)MS(-95.39)FK	3	1011.76	17858000	25478000	0	0	0	0
P15056_S446	Serine/threonine-protein kinase B-raf	BRAF	S	1	351.41	SSEDRNRMKTLGRRDSSDDWEIPDGQITVGQ	X;X;X;X;X;X;X;X;X;X;X;X;X;X;X;Phospho (STY);X;X;X;X;X;X;X;X;X;X;X;X;X;X;X	RDS(0.994)S(0.006)DDWEIPDGQITVGQR	RDS(21.89)S(-21.89)DDWEIPDGQIT(-134.27)VGQR	2	1127.49	49741000	106650000	34658000	0	0	43288000
P15056_S151	Serine/threonine-protein kinase B-raf	BRAF	S	1	169.94	SVFQNPTDVARSNPKSPQKPIVRVFLPNKQR	X;X;X;X;X;X;X;X;X;X;X;X;X;X;X;Phospho (STY);X;X;X;X;X;X;X;X;X;X;X;X;X;X;X	SNPKS(1)PQKPIVR	S(-88.06)NPKS(88.06)PQKPIVR	3	477.589	305020000	439600000	332190000	250760000	375150000	278690000
P15056_S365	Serine/threonine-protein kinase B-raf	BRAF	S	1	247.85	DEDHRNQFGQRDRSSSAPNVHINTIEPVNID	X;X;X;X;X;X;X;X;X;X;X;X;X;X;X;Phospho (STY);X;X;X;X;X;X;X;X;X;X;X;X;X;X;X	S(0.003)S(0.003)S(0.995)APNVHINTIEPVNIDDLIR	S(-25.78)S(-25.78)S(25.78)APNVHINT(-84.34)IEPVNIDDLIR	3	828.743	103720000	503390000	541050000	223360000	330030000	314070000
P15291_S74	Beta-1,4-galactosyltransferase 1;Lactose synthase A protein;N-acetyllactosamine synthase;Beta-N-acetylglucosaminylglycopeptide beta-1,4-galactosyltransferase;Beta-N-acetylglucosaminyl-glycolipid beta-1,4-galactosyltransferase;Processed beta-1,4-galactosyltransferase 1	B4GALT1	S	1	188.93	PLQGGSNSAAAIGQSSGELRTGGARPPPPLG	X;X;X;X;X;X;X;X;X;X;X;X;X;X;X;Phospho (STY);X;X;X;X;X;X;X;X;X;X;X;X;X;X;X	LPQLVGVSTPLQGGSNSAAAIGQS(0.213)S(0.787)GELR	LPQLVGVS(-69.83)T(-70.1)PLQGGS(-65.52)NS(-62.12)AAAIGQS(-5.67)S(5.67)GELR	3	958.817	0	0	55038000	0	0	59589000
P15311_S535	Ezrin	EZR	S	1	162.72	EAEKNERVQRQLLTLSSELSQARDENKRTHN	X;X;X;X;X;X;X;X;X;X;X;X;X;X;X;Phospho (STY);X;X;X;X;X;X;X;X;X;X;X;X;X;X;X	QLLT(0.011)LS(0.891)S(0.097)ELS(0.001)QAR	QLLT(-19.26)LS(9.63)S(-9.63)ELS(-28.09)QAR	2	763.385	22757000	28282000	26694000	15484000	15845000	11591000
P15311_S539	Ezrin	EZR	S	1	158.52	NERVQRQLLTLSSELSQARDENKRTHNDIIH	X;X;X;X;X;X;X;X;X;X;X;X;X;X;X;Phospho (STY);X;X;X;X;X;X;X;X;X;X;X;X;X;X;X	QLLTLSS(0.004)ELS(0.996)QARDENKR	QLLT(-72.01)LS(-35.78)S(-24.07)ELS(24.07)QARDENKR	3	723.362	21095000	36513000	38217000	54797000	18677000	18362000
P15336_S112	Cyclic AMP-dependent transcription factor ATF-2	ATF2	S	1	168.41	KKASEDDIKKMPLDLSPLATPIIRSKIEEPS	X;X;X;X;X;X;X;X;X;X;Oxidation (M);X;X;X;X;Phospho (STY);X;X;X;X;X;X;X;X;X;X;X;X;X;X;X	KMPLDLS(1)PLATPIIR	KMPLDLS(54.97)PLAT(-54.97)PIIR	3	587.651	5258800	8456000	12481000	2920500	4124800	2694300
P15336_S307	Cyclic AMP-dependent transcription factor ATF-2	ATF2	S	1	364.47	GDTVKGHGSGLVRTQSEESRPQSLQQPATST	X;X;X;X;X;X;X;X;X;X;X;X;X;X;X;Phospho (STY);X;X;X;X;X;X;X;X;X;X;X;X;X;X;X	TQS(1)EESRPQSLQQPATSTTETPASPAHTTPQTQSTSGR	T(-33.99)QS(33.99)EES(-74.29)RPQS(-121.87)LQQPAT(-245.03)S(-256.92)T(-262.13)T(-267.28)ET(-279.97)PAS(-296.12)PAHT(-290.11)T(-296.12)PQT(-300.6)QS(-305.01)T(-304.34)S(-303.67)GR	4	1023.47	100030000	121850000	135410000	63979000	84453000	88417000
P15336_S328	Cyclic AMP-dependent transcription factor ATF-2	ATF2	S	1	329.62	QSLQQPATSTTETPASPAHTTPQTQSTSGRR	X;X;X;X;X;X;X;X;X;X;X;X;X;X;X;Phospho (STY);X;X;X;X;X;X;X;X;X;X;X;X;X;X;X	TQSEESRPQSLQQPATSTTETPAS(0.999)PAHT(0.001)TPQTQSTSGR	T(-211.73)QS(-198.34)EES(-179.75)RPQS(-158.74)LQQPAT(-113.36)S(-109.35)T(-98.7)T(-80.65)ET(-54.47)PAS(32.26)PAHT(-32.26)T(-44.96)PQT(-80.65)QS(-102.69)T(-108.04)S(-113.36)GR	3	1364.29	110140000	164610000	235750000	69912000	125810000	166790000
P15407_S265	Fos-related antigen 1	FOSL1	S	1	182.22	KSSSSSGDPSSDPLGSPTLLAL_________	X;X;X;X;X;X;X;X;X;X;X;X;X;X;X;Phospho (STY);X;X;X;X;X;X;X;X;X;X;X;X;X;X;X	SSSSSGDPSSDPLGS(0.994)PT(0.006)LLAL	S(-61.35)S(-61.35)S(-61.35)S(-67.47)S(-59.99)GDPS(-50.23)S(-43.84)DPLGS(22.47)PT(-22.47)LLAL	2	1027.96	35664000	19341000	0	0	19697000	18699000
P15407_S74	Fos-related antigen 1	FOSL1	S	1	184.22	LGPSSYPRPLTYPQYSPPQPRPGVIRALGPP	X;X;X;X;X;X;X;X;X;X;X;X;X;X;X;Phospho (STY);X;X;X;X;X;X;X;X;X;X;X;X;X;X;X	PLTYPQYS(1)PPQPR	PLT(-88.75)Y(-105.23)PQY(-74.76)S(74.76)PPQPR	2	541.924	240540000	189730000	160640000	61091000	167370000	234490000
P15408_S200	Fos-related antigen 2	FOSL2	S	1	131.32	VAHGPVCKISPEERRSPPAPGLQPMRSGGGS	X;X;X;X;X;X;X;X;X;X;X;X;X;X;X;Phospho (STY);X;X;X;X;X;X;X;X;Oxidation (M);X;X;X;X;X;X	RS(1)PPAPGLQPMR	RS(42.82)PPAPGLQPMR	3	468.227	119330000	77814000	103570000	131170000	71725000	101820000
P15622_S134	Zinc finger protein 250	ZNF250	S	1	159.59	PWECETKGESQNTDLSPKPLISEQTVILGKT	X;X;X;X;X;X;X;X;X;X;X;X;X;X;X;Phospho (STY);X;X;X;X;X;X;X;X;X;X;X;X;X;X;X	GESQNTDLS(1)PKPLISEQTVILGK	GES(-83.35)QNT(-41.86)DLS(41.86)PKPLIS(-41.86)EQT(-54.42)VILGK	3	845.43	91342000	83754000	84631000	86684000	61898000	64988000
P15622_S168	Zinc finger protein 250	ZNF250	S	1	41.743	RIDQENNETKQSFCLSPNSVDHREVQVLSQS	X;X;X;X;X;X;X;X;X;X;X;X;X;X;X;Phospho (STY);X;X;X;X;X;X;X;X;X;X;X;X;X;X;X	QS(0.007)FCLS(0.893)PNS(0.1)VDHR	QS(-20.97)FCLS(9.49)PNS(-9.49)VDHR	2	813.84	16836000	13996000	0	0	0	14941000
P15822_S2682	Zinc finger protein 40	HIVEP1	S	1	188.51	AHSEVFTKPSGQQTLSPDRQVPRPTALPRRQ	X;X;X;X;X;X;X;X;X;X;X;X;X;X;X;Phospho (STY);X;X;X;X;X;X;X;X;X;X;X;X;X;X;X	AHSEVFTKPS(0.001)GQQT(0.004)LS(0.994)PDR	AHS(-129.05)EVFT(-62.58)KPS(-28.62)GQQT(-23.73)LS(23.73)PDR	3	722.339	43754000	45018000	58163000	42612000	38824000	27454000
P15822_S130	Zinc finger protein 40	HIVEP1	S	1	72.755	TPGIIAEASKSEESVSPKKPLFLQQPSELRR	X;X;X;X;X;X;X;X;X;X;X;X;X;X;X;Phospho (STY);X;X;X;X;X;X;X;X;X;X;X;X;X;X;X	SEES(0.06)VS(0.94)PKKPLFLQQPSELR	S(-36.27)EES(-11.94)VS(11.94)PKKPLFLQQPS(-53.35)ELR	3	793.737	8132900	12139000	0	11563000	8743200	10486000
P15822_S841	Zinc finger protein 40	HIVEP1	S	1	79.304	LSVPSLDCLPITRSNSMPTTGYSAVPANIIP	X;X;X;X;X;X;X;X;X;X;X;X;X;X;X;Phospho (STY);X;X;X;X;X;X;X;X;X;X;X;X;X;X;X	S(0.199)NS(0.775)MPT(0.013)T(0.013)GYS(0.001)AVPANIIPPPHPLR	S(-5.92)NS(5.92)MPT(-17.87)T(-17.87)GY(-42.08)S(-30.21)AVPANIIPPPHPLR	3	866.424	0	16815000	27655000	16829000	20689000	18227000
P15822_S1180	Zinc finger protein 40	HIVEP1	S	1	91.441	LNRTGKSGSLKVIGISQEESHPSRDGSHPHQ	X;X;X;X;X;X;X;X;X;X;X;X;X;X;X;Phospho (STY);X;X;X;X;X;X;X;X;X;X;X;X;X;X;X	VIGIS(0.999)QEES(0.001)HPSR	VIGIS(31.04)QEES(-31.04)HPS(-45.65)R	2	759.851	0	28112000	25544000	0	0	31833000
P15822_S571	Zinc finger protein 40	HIVEP1	S	1	128.64	AVTELPKVVVHHVTVSPLRTDSPKAMDPKPE	X;X;X;X;X;X;X;X;X;X;X;X;X;X;X;Phospho (STY);X;X;X;X;X;X;X;X;X;X;X;X;X;X;X	VVVHHVT(0.002)VS(0.998)PLR	VVVHHVT(-27.73)VS(27.73)PLR	3	474.925	17562000	19350000	22573000	0	12734000	12566000
P15880_S264	40S ribosomal protein S2	RPS2	S	1	300.06	SYLTPDLWKETVFTKSPYQEFTDHLVKTHTR	X;X;X;Phospho (STY);X;X;X;X;X;X;X;X;X;X;X;Phospho (STY);X;X;X;X;X;X;X;X;X;X;X;X;X;X;X	ETVFTKS(1)PYQEFTDHLVK	ET(-122.74)VFT(-42.69)KS(42.69)PY(-107.9)QEFT(-119.9)DHLVK	3	750.356	158620000	81777000	240910000	143150000	216480000	256640000
P15880_S77	40S ribosomal protein S2	RPS2	S	1	267.36	PVTKLGRLVKDMKIKSLEEIYLFSLPIKESE	X;X;X;X;X;X;X;X;X;X;X;X;X;X;X;Phospho (STY);X;X;X;X;X;X;X;X;X;X;X;X;X;X;X	IKS(1)LEEIYLFSLPIK	IKS(173.46)LEEIY(-178.26)LFS(-173.46)LPIK	2	937.01	24416000	12550000	25966000	13173000	7290600	7587700
P15923_S379	Transcription factor E2-alpha	TCF3	S	1	268.25	AGTSQWPRAGAPGALSPSYDGGLHGLQSKIE	X;X;X;X;X;X;X;X;X;X;X;X;X;X;X;Phospho (STY);X;X;X;X;X;X;X;X;X;X;X;X;X;X;X	AGAPGALS(1)PSYDGGLHGLQSK	AGAPGALS(33.04)PS(-33.04)Y(-141.07)DGGLHGLQS(-154.52)K	2	1031.98	847480000	741620000	674180000	826420000	849170000	806260000
P15923_S139	Transcription factor E2-alpha	TCF3	S	1	85.001	GFLSGELALNSPGPLSPSGMKGTSQYYPSYS	X;X;X;X;X;X;X;X;X;X;X;X;X;X;X;Phospho (STY);X;X;X;X;X;X;X;X;X;X;X;X;X;X;X	DAGVGGLTQAGFLSGELALNS(0.001)PGPLS(0.894)PS(0.105)GMK	DAGVGGLT(-74.61)QAGFLS(-56.1)GELALNS(-28.95)PGPLS(9.29)PS(-9.29)GMK	3	1003.49	0	0	7703700	0	8844700	0
P15924_S166	Desmoplakin	DSP	S	1	259.67	ALYKAISVPRVRRASSKGGGGYTCQSGSGWD	X;X;X;X;X;X;Phospho (STY);X;X;X;X;X;X;X;Phospho (STY);Phospho (STY);X;X;X;X;X;X;X;X;X;Phospho (STY);X;X;X;X;X	AS(0.01)S(0.99)KGGGGYTCQSGSGWDEFTK	AS(-19.76)S(19.76)KGGGGY(-154.46)T(-109.55)CQS(-140.5)GS(-146.32)GWDEFT(-213.16)K	2	1173.97	33361000	21838000	21355000	0	28412000	27352000
P15924_S176	Desmoplakin	DSP	S	1	327.03	VRRASSKGGGGYTCQSGSGWDEFTKHVTSEC	X;X;X;X;X;X;X;X;X;X;X;X;X;X;X;Phospho (STY);X;X;X;X;X;X;X;X;X;X;X;X;X;X;X	GGGGYTCQS(1)GSGWDEFTK	GGGGY(-246.32)T(-69.46)CQS(35.06)GS(-35.06)GWDEFT(-132.98)K	2	987.372	283150000	164070000	122810000	64686000	111530000	204580000
P15924_S2815	Desmoplakin	DSP	S	1	79.82	LRLLEAASVSSKGLPSPYNMSSAPGSRSGSR	X;X;X;X;X;X;X;X;X;X;X;X;X;X;X;Phospho (STY);X;X;X;Oxidation (M);X;X;X;X;X;X;X;X;X;X;X	GLPS(0.998)PY(0.002)NMSSAPGSR	GLPS(26.89)PY(-26.89)NMS(-44.47)S(-50.81)APGS(-61.8)R	2	800.845	35781000	0	23311000	0	0	36141000
P15924_S2821	Desmoplakin	DSP	S	1	224.07	ASVSSKGLPSPYNMSSAPGSRSGSRSGSRSG	X;X;X;X;X;X;X;X;X;X;X;X;X;Oxidation (M);X;Phospho (STY);X;X;X;X;X;X;X;X;X;X;X;X;X;X;X	GLPSPYNMS(0.008)S(0.968)APGS(0.024)R	GLPS(-108.83)PY(-127.25)NMS(-20.66)S(16.11)APGS(-16.11)R	2	808.842	168500000	275560000	233670000	285120000	134630000	144870000
P15924_S2825	Desmoplakin	DSP	S	1	154.39	SKGLPSPYNMSSAPGSRSGSRSGSRSGSRSG	X;X;X;X;X;X;X;X;X;Oxidation (M);X;X;X;X;X;Phospho (STY);X;X;X;X;X;X;X;X;X;X;X;X;X;X;X	GLPSPYNMSS(0.016)APGS(0.984)R	GLPS(-85.82)PY(-82.76)NMS(-33.96)S(-17.86)APGS(17.86)R	2	808.842	46834000	45660000	46647000	66488000	47167000	43928000
P15924_S157	Desmoplakin	DSP	S	1	41.615	LLQLQEQMRALYKAISVPRVRRASSKGGGGY	X;X;X;X;X;X;X;X;X;X;X;X;X;X;X;Phospho (STY);X;X;X;X;X;X;X;Phospho (STY);Phospho (STY);X;X;X;X;X;Phospho (STY)	LLQLQEQMRALY(0.119)KAIS(0.881)VPR	LLQLQEQMRALY(-8.69)KAIS(8.69)VPR	3	779.755	0	7994400	12930000	9890600	7310100	9381200
P15924_S2849	Desmoplakin	DSP	S	1	109.92	RSGSRSGSRSGSRRGSFDATGNSSYSYSYSF	X;X;X;X;X;X;X;X;X;X;X;X;X;X;X;Phospho (STY);X;X;X;X;X;X;X;X;X;X;X;X;X;X;X	RGS(1)FDATGNSSYSYSYSFSSSSIGH	RGS(34.24)FDAT(-34.24)GNS(-50.78)S(-54.98)Y(-61.46)S(-63.63)Y(-67.58)S(-76.47)Y(-77.59)S(-89.52)FS(-94.77)S(-96.6)S(-98.25)S(-99.71)IGH	2	1366.05	158060000	17472000	0	0	76853000	52531000
P15924_S2209	Desmoplakin	DSP	S	1	154.84	PHTGLLLLSVQKRSMSFQGIRQPVTVTELVD	X;X;X;X;X;X;X;X;X;X;X;X;X;X;Oxidation (M);Phospho (STY);X;X;X;X;X;X;X;X;X;X;X;X;X;X;X	SMS(1)FQGIR	S(-50.42)MS(50.42)FQGIR	2	511.212	114790000	93619000	97098000	83745000	99505000	135490000
P15924_S2606	Desmoplakin	DSP	S	1	275.84	SKISTISSVRNLTIRSSSFSDTLEESSPIAA	X;X;X;X;X;X;X;X;X;X;X;X;X;X;X;Phospho (STY);X;X;X;X;X;X;X;X;X;X;X;X;X;X;X	S(0.752)S(0.062)S(0.062)FS(0.062)DT(0.062)LEESSPIAAIFDTENLEK	S(10.85)S(-10.85)S(-10.85)FS(-10.85)DT(-10.85)LEES(-41.15)S(-40.36)PIAAIFDT(-80.53)ENLEK	2	1399.12	4824400	0	0	0	0	0
P15924_S2608	Desmoplakin	DSP	S	1	321.27	ISTISSVRNLTIRSSSFSDTLEESSPIAAIF	X;X;X;X;X;X;X;X;X;X;X;X;X;X;X;Phospho (STY);X;X;X;X;X;X;X;X;X;X;X;X;X;X;X	S(0.01)S(0.01)S(0.965)FS(0.014)DTLEESSPIAAIFDTENLEK	S(-19.68)S(-19.68)S(18.38)FS(-18.38)DT(-40.18)LEES(-119.28)S(-148.03)PIAAIFDT(-221.02)ENLEK	2	1399.12	13959000	35567000	13327000	8090300	14100000	3091300
P16070_S706	CD44 antigen	CD44	S	1	383.18	VEDRKPSGLNGEASKSQEMVHLVNKESSETP	X;X;X;X;X;X;X;X;X;X;X;X;X;X;X;Phospho (STY);X;X;Oxidation (M);X;X;X;X;X;X;X;X;X;X;X;X	S(1)QEMVHLVNK	S(71.45)QEMVHLVNK	3	427.528	2197500000	1817700000	1533800000	2515300000	1951100000	1816200000
P16144_S1515	Integrin beta-4	ITGB4	S	1	155.06	HSHSTTLPRDYSTLTSVSSHDSRLTAGVPDT	X;X;X;X;X;X;X;X;X;X;X;X;X;X;X;Phospho (STY);X;X;X;X;X;X;X;X;X;X;X;X;X;X;Phospho (STY)	DYSTLT(0.001)S(0.809)VS(0.142)S(0.046)HDS(0.003)R	DY(-143.48)S(-77.29)T(-68.57)LT(-29.71)S(7.56)VS(-7.56)S(-12.49)HDS(-24.41)R	2	817.838	27863000	0	0	0	0	0
P16144_S1069	Integrin beta-4	ITGB4	S	1	58.071	WKELQVKLLELQEVDSLLRGRQVRRFHVQLS	X;X;X;X;X;X;X;X;X;X;X;X;X;X;X;Phospho (STY);X;X;X;X;X;X;X;X;X;X;X;X;X;X;X	LLELQEVDS(1)LLR	LLELQEVDS(58.07)LLR	2	754.392	1750000	0	0	1430000	0	2361700
P16144_S1457	Integrin beta-4	ITGB4	S	1	103.1	LVNGRMDFAFPGSTNSLHRMTTTSAAAYGTH	X;X;X;X;X;Oxidation (M);X;X;X;X;X;X;X;X;X;Phospho (STY);X;X;X;Oxidation (M);X;X;X;X;X;X;X;X;X;Phospho (STY);X	MDFAFPGS(0.001)T(0.017)NS(0.982)LHR	MDFAFPGS(-29.11)T(-17.7)NS(17.7)LHR	3	553.904	31749000	15418000	10569000	7140800	24370000	33466000
P16144_S1474	Integrin beta-4	ITGB4	S	1	235.98	HRMTTTSAAAYGTHLSPHVPHRVLSTSSTLT	X;X;Oxidation (M);X;X;X;X;X;X;X;X;X;X;X;X;Phospho (STY);X;X;X;X;X;X;X;X;Phospho (STY);X;X;X;X;X;X	MTTTSAAAYGTHLS(1)PHVPHR	MT(-61.58)T(-52.25)T(-48.42)S(-50.27)AAAY(-107.63)GT(-49.24)HLS(48.42)PHVPHR	2	744.34	230790000	346930000	289320000	280460000	385470000	352890000
P16144_S1483	Integrin beta-4	ITGB4	S	1	88.187	AYGTHLSPHVPHRVLSTSSTLTRDYNSLTRS	X;X;X;Phospho (STY);X;X;Phospho (STY);X;X;X;X;X;X;X;X;Phospho (STY);X;X;X;X;X;X;X;X;X;X;X;X;X;X;X	VLS(0.995)T(0.004)SSTLTR	VLS(24.02)T(-24.02)S(-33.42)S(-37.38)T(-37.8)LT(-43.64)R	2	572.784	33206000	29782000	42659000	21404000	32804000	42794000
P16333_S166	Cytoplasmic protein NCK1	NCK1	S	1	204.16	QVGWFPSNYVTEEGDSPLGDHVGSLSEKLAA	X;X;X;X;X;X;X;X;X;X;X;X;X;X;X;Phospho (STY);X;X;X;X;X;X;X;X;X;X;X;X;X;X;X	GSYNGQVGWFPSNYVTEEGDS(0.994)PLGDHVGS(0.004)LS(0.002)EK	GS(-190.11)Y(-191.3)NGQVGWFPS(-94.65)NY(-109.66)VT(-61.31)EEGDS(23.5)PLGDHVGS(-23.5)LS(-28.15)EK	3	1198.19	38372000	0	75978000	0	49450000	45530000
P16333_S85	Cytoplasmic protein NCK1	NCK1	S	1	193.23	NLKDTLGIGKVKRKPSVPDSASPADDSFVDP	X;X;X;X;X;X;X;X;X;X;X;X;X;X;X;Phospho (STY);X;X;X;X;X;X;X;X;X;X;X;X;X;X;X	RKPS(1)VPDSASPADDSFVDPGER	RKPS(35.48)VPDS(-35.48)AS(-58.22)PADDS(-141.73)FVDPGER	3	803.695	229990000	391670000	0	0	111930000	312120000
P16403_S36	Histone H1.2	HIST1H1C	S	1	132.4	KKKAAKKAGGTPRKASGPPVSELITKAVAAS	X;X;X;X;X;X;X;X;X;X;X;X;X;X;X;Phospho (STY);X;X;X;X;X;X;X;X;X;X;X;X;X;X;X	KAS(1)GPPVSELITK	KAS(75.51)GPPVS(-75.51)ELIT(-113.27)K	3	469.581	44593000	31150000	21050000	36563000	40198000	16975000
P16403_S2	Histone H1.2	HIST1H1C	S	1	77.222	______________MSETAPAAPAAAPPAEK	X;X;X;X;X;X;X;X;X;X;X;X;X;X;X;Phospho (STY);X;X;X;X;X;X;X;X;X;X;X;X;X;X;X	S(0.871)ET(0.129)APAAPAAAPPAEK	S(8.28)ET(-8.28)APAAPAAAPPAEK	2	800.866	0	0	71974000	43638000	90061000	0
P16591_S434	Tyrosine-protein kinase Fer	FER	S	1	132.23	SKFESIRHSIAGIIRSPKSALGSSALSDMIS	X;X;X;X;X;X;X;X;X;X;X;X;X;X;X;Phospho (STY);X;X;X;X;X;X;X;X;X;X;X;X;X;X;X	HSIAGIIRS(1)PK	HS(-101.29)IAGIIRS(101.29)PK	3	420.227	80217000	78861000	76183000	36598000	71922000	63189000
P16949_S16	Stathmin	STMN1	S	2	170.59	MASSDIQVKELEKRASGQAFELILSPRSKES	X;X;X;X;X;X;X;X;X;X;X;X;X;X;X;Phospho (STY);X;X;X;X;X;X;X;X;Phospho (STY);X;X;X;X;X;X	RAS(1)GQAFELILS(1)PR	RAS(45.22)GQAFELILS(45.22)PR	2	852.897	49359000	42535000	48311000	16669000	16275000	15510000
P16949_S25	Stathmin	STMN1	S	2	368.31	ELEKRASGQAFELILSPRSKESVPEFPLSPP	X;X;X;X;X;X;Phospho (STY);X;X;X;X;X;X;X;X;Phospho (STY);X;X;X;X;X;X;X;X;X;X;X;X;Phospho (STY);X;X	RAS(1)GQAFELILS(1)PR	RAS(45.22)GQAFELILS(45.22)PR	2	852.897	49359000	42535000	48311000	16669000	16275000	15510000
P16949_S38	Stathmin	STMN1	S	1	286.85	ILSPRSKESVPEFPLSPPKKKDLSLEEIQKK	X;X;Phospho (STY);X;X;X;X;X;X;X;X;X;X;X;X;Phospho (STY);X;X;X;X;X;X;X;X;X;X;X;X;X;X;X	ESVPEFPLS(1)PPK	ES(-165.88)VPEFPLS(165.88)PPK	2	703.834	4297700000	3975100000	4390100000	3535400000	4070400000	4568700000
P16989_S34	Y-box-binding protein 3	YBX3	S	1	311.8	PTEAAAAAPQDPAPKSPVGSGAPQAAAPAPA	X;X;X;X;X;X;X;X;X;X;X;X;X;X;X;Phospho (STY);X;X;X;X;X;X;X;X;X;X;X;X;X;X;X	S(1)PVGSGAPQAAAPAPAAHVAGNPGGDAAPAATGTAAAASLATAAGSEDAEKK	S(36.09)PVGS(-36.09)GAPQAAAPAPAAHVAGNPGGDAAPAAT(-231.91)GT(-240.13)AAAAS(-263.43)LAT(-275.5)AAGS(-284.13)EDAEKK	3	1529.73	777620000	715310000	1046600000	216500000	442190000	728750000
P16989_S38	Y-box-binding protein 3	YBX3	S	1	301.99	AAAAPQDPAPKSPVGSGAPQAAAPAPAAHVA	X;X;X;X;X;X;X;X;X;X;X;X;X;X;X;Phospho (STY);X;X;X;X;X;X;X;X;X;X;X;X;X;X;X	S(0.165)PVGS(0.835)GAPQAAAPAPAAHVAGNPGGDAAPAATGTAAAASLATAAGSEDAEK	S(-7.05)PVGS(7.05)GAPQAAAPAPAAHVAGNPGGDAAPAAT(-133.4)GT(-167.04)AAAAS(-251.57)LAT(-262.29)AAGS(-278.28)EDAEK	4	1115.53	293820000	227150000	332230000	298930000	297290000	322040000
P17029_S208	Zinc finger protein with KRAB and SCAN domains 1	ZKSCAN1	S	1	202.52	RALPAAHIPAPPHEGSPRDQAMASALFTADS	X;X;X;X;X;X;X;X;X;X;X;X;X;X;X;Phospho (STY);X;X;X;X;X;X;X;X;X;X;X;X;X;X;X	ALPAAHIPAPPHEGS(1)PR	ALPAAHIPAPPHEGS(127.83)PR	2	599.965	390410000	131930000	431690000	410290000	309140000	87659000
P17029_S548	Zinc finger protein with KRAB and SCAN domains 1	ZKSCAN1	S	1	212.43	TLHHRIHARERASEYSPASLDAFGAFLKSCV	X;X;X;X;X;X;X;X;X;X;X;X;X;X;X;Phospho (STY);X;X;X;X;X;X;X;X;X;X;X;X;X;X;X	ASEYS(1)PASLDAFGAFLK	AS(-58.3)EY(-78.49)S(58.3)PAS(-60.55)LDAFGAFLK	2	927.422	13120000	15859000	13371000	0	17367000	14701000
P17029_S13	Zinc finger protein with KRAB and SCAN domains 1	ZKSCAN1	S	1	61.109	___MMTAESREATGLSPQAAQEKDGIVIVKV	X;X;X;X;X;X;X;X;X;X;X;X;X;X;X;Phospho (STY);X;X;X;X;X;X;X;X;X;X;X;X;X;X;X	EAT(0.007)GLS(0.993)PQAAQEKDGIVIVK	EAT(-21.8)GLS(21.8)PQAAQEKDGIVIVK	3	712.031	10977000	14225000	14794000	0	10593000	17171000
P17096_S36	High mobility group protein HMG-I/HMG-Y	HMGA1	S	1	343.81	TEKRGRGRPRKQPPVSPGTALVGSQKEPSEV	X;X;X;X;X;X;X;X;X;X;X;X;X;X;X;Phospho (STY);X;X;X;X;X;X;X;X;X;X;X;X;X;X;X	KQPPVS(1)PGTALVGSQK	KQPPVS(56.78)PGT(-56.78)ALVGS(-168.79)QK	3	558.626	1562200000	1167500000	1141800000	824710000	1367000000	1183400000
P17096_S44	High mobility group protein HMG-I/HMG-Y	HMGA1	S	1	177.86	PRKQPPVSPGTALVGSQKEPSEVPTPKRPRG	X;X;X;X;X;X;X;X;X;X;X;X;X;X;X;Phospho (STY);X;X;X;X;X;X;X;X;X;X;X;X;X;X;X	KQPPVSPGTALVGS(1)QKEPSEVPTPK	KQPPVS(-117.05)PGT(-75.59)ALVGS(36.04)QKEPS(-36.04)EVPT(-50.12)PK	4	660.343	168640000	306790000	171510000	69144000	55399000	59283000
P17097_S134	Zinc finger protein 7	ZNF7	S	1	117.93	NPGFGDVSDSEVWLDSHLGSPGLKVTGFTFQ	X;X;X;X;X;X;X;X;X;X;X;X;X;X;X;Phospho (STY);X;X;X;X;X;X;X;X;X;X;X;X;X;X;X	ISPQDFPQNPGFGDVS(0.002)DS(0.008)EVWLDS(0.924)HLGS(0.066)PGLK	IS(-113.48)PQDFPQNPGFGDVS(-26.93)DS(-20.83)EVWLDS(11.46)HLGS(-11.46)PGLK	3	1169.2	0	24245000	0	0	0	0
P17098_S223	Zinc finger protein 8	ZNF8	S	1	251.02	TDSEHNSSLVSQQTGSPGKQPGENSDCHRDS	X;X;X;X;X;X;X;X;X;X;X;X;X;X;X;Phospho (STY);X;X;X;X;X;X;X;X;X;X;X;X;X;X;X	GEYLYTYDSQITDSEHNSSLVS(0.007)QQT(0.004)GS(0.989)PGKQPGENSDCHR	GEY(-235.48)LY(-203.59)T(-178.64)Y(-173.71)DS(-122.23)QIT(-96.25)DS(-81.56)EHNS(-49.85)S(-42.83)LVS(-21.51)QQT(-24.49)GS(21.51)PGKQPGENS(-36.31)DCHR	4	1138.74	0	0	0	75024000	103720000	0
P17174_S138	Aspartate aminotransferase, cytoplasmic	GOT1	S	1	176.28	WYNGTNNKNTPVYVSSPTWENHNAVFSAAGF	X;X;X;X;X;X;X;X;X;X;X;X;X;X;X;Phospho (STY);X;X;X;X;X;X;X;X;X;X;X;X;X;X;X	NTPVYVS(0.055)S(0.91)PT(0.035)WENHNAVFSAAGFK	NT(-103.24)PVY(-57.91)VS(-12.15)S(12.15)PT(-14.21)WENHNAVFS(-69.85)AAGFK	3	901.746	38039000	17663000	43746000	6934700	31227000	39085000
P17252_S226	Protein kinase C alpha type	PRKCA	S	1	123.8	KTKTIRSTLNPQWNESFTFKLKPSDKDRRLS	X;X;X;X;X;X;X;X;X;X;X;X;X;X;X;Phospho (STY);X;X;X;X;X;X;X;X;X;X;X;X;X;X;X	STLNPQWNES(0.976)FT(0.024)FK	S(-99.65)T(-99.65)LNPQWNES(16.05)FT(-16.05)FK	2	889.893	12813000	0	17159000	0	0	0
P17480_S484	Nucleolar transcription factor 1	UBTF	S	1	181.97	RKPGGEREERGKLPESPKRAEEIWQQSVIGD	X;X;X;X;X;X;X;X;X;X;X;X;X;X;X;Phospho (STY);X;X;X;X;X;X;X;X;X;X;X;X;X;X;X	LPES(1)PKRAEEIWQQSVIGDYLAR	LPES(117.66)PKRAEEIWQQS(-117.66)VIGDY(-179.56)LAR	3	922.46	59488000	47979000	67942000	0	22008000	32680000
P17535_S90	Transcription factor jun-D	JUND	S	1	130.37	ADGAPSAAPPDGLLASPDLGLLKLASPELER	X;X;X;X;X;X;X;X;X;X;X;X;X;X;X;Phospho (STY);X;X;X;X;X;X;X;X;X;X;X;X;X;X;X	ADGAPSAAPPDGLLAS(1)PDLGLLK	ADGAPS(-107.28)AAPPDGLLAS(107.28)PDLGLLK	3	742.707	25319000	38185000	29640000	24283000	10716000	23287000
P17535_S255	Transcription factor jun-D	JUND	S	1	208.68	KDEPQTVPDVPSFGESPPLSPIDMDTQERIK	X;X;X;X;X;X;X;X;X;X;X;X;X;X;X;Phospho (STY);X;X;X;X;X;X;X;Oxidation (M);X;X;X;X;X;X;X	LAALKDEPQTVPDVPSFGES(1)PPLSPIDMDTQER	LAALKDEPQT(-151.29)VPDVPS(-60.29)FGES(45.06)PPLS(-45.06)PIDMDT(-77.28)QER	3	1220.58	8758100	0	0	12810000	0	8228700
P17544_S434	Cyclic AMP-dependent transcription factor ATF-7	ATF7	S	1	124.9	QGYLESPKESSEPTGSPAPVIQHSSATAPSN	X;X;X;X;X;X;X;X;X;X;X;X;X;X;X;Phospho (STY);X;X;X;X;X;X;X;X;X;X;X;X;X;X;X	ESSEPT(0.026)GS(0.974)PAPVIQHSSATAPSNGLSVR	ES(-55.41)S(-47.59)EPT(-15.8)GS(15.8)PAPVIQHS(-61.49)S(-68.17)AT(-66.76)APS(-73.33)NGLS(-79.06)VR	3	948.445	0	38024000	37097000	38852000	54203000	0
P17544_S182	Cyclic AMP-dependent transcription factor ATF-7	ATF7	S	1	132.08	LPLHLGYDPLHPTLPSPTSVITQAPPSNRQM	X;X;X;X;X;X;X;X;X;X;X;X;X;X;X;Phospho (STY);X;X;X;X;X;X;X;X;X;X;X;X;X;X;X	PGSLPLHLGYDPLHPT(0.001)LPS(0.974)PT(0.021)S(0.004)VIT(0.001)QAPPSNR	PGS(-100.89)LPLHLGY(-87.76)DPLHPT(-31.8)LPS(16.68)PT(-16.68)S(-23.79)VIT(-32.55)QAPPS(-61.27)NR	3	1147.25	29358000	10380000	27151000	23275000	14680000	32857000
P17676_S231	CCAAT/enhancer-binding protein beta	CEBPB	S	1	159.56	VPSGSSGSLSTSSSSSPPGTPSPADAKAPPT	X;X;X;X;X;X;X;X;X;X;X;X;X;X;X;Phospho (STY);X;X;X;X;X;X;X;X;X;X;X;X;X;X;X	AYLGYQAVPSGSSGSLSTSS(0.001)S(0.001)S(0.068)S(0.929)PPGT(0.001)PSPADAK	AY(-101.33)LGY(-94.04)QAVPS(-66.37)GS(-60.77)S(-60.77)GS(-60.77)LS(-38.65)T(-47.48)S(-46.52)S(-32.37)S(-29.08)S(-11.39)S(11.39)PPGT(-30.17)PS(-36.53)PADAK	3	1093.5	245650000	382060000	304340000	106040000	96993000	224520000
P17706_S293	Tyrosine-protein phosphatase non-receptor type 2	PTPN2	S	1	140.66	CIKGDSSIQKRWKELSKEDLSPAFDHSPNKI	X;X;X;X;X;X;X;X;X;X;X;X;X;X;X;Phospho (STY);X;X;X;X;X;X;X;X;X;X;X;X;X;X;X	WKELS(1)KEDLSPAFDHSPNK	WKELS(42.54)KEDLS(-42.54)PAFDHS(-116.01)PNK	4	577.772	46949000	46732000	46657000	12931000	13799000	12565000
P17706_S298	Tyrosine-protein phosphatase non-receptor type 2	PTPN2	S	1	110.33	SSIQKRWKELSKEDLSPAFDHSPNKIMTEKY	X;X;X;X;X;X;X;X;X;X;X;X;X;X;X;Phospho (STY);X;X;X;X;X;X;X;X;X;X;X;X;X;X;X	ELS(0.003)KEDLS(0.997)PAFDHSPNK	ELS(-25.1)KEDLS(25.1)PAFDHS(-35.11)PNK	3	665.302	118790000	26250000	374280000	0	0	35675000
P17706_S304	Tyrosine-protein phosphatase non-receptor type 2	PTPN2	S	1	270.77	WKELSKEDLSPAFDHSPNKIMTEKYNGNRIG	X;X;X;X;X;X;X;X;X;X;X;X;X;X;X;Phospho (STY);X;X;X;X;X;X;X;X;X;X;X;X;X;X;X	ELSKEDLSPAFDHS(1)PNK	ELS(-145.25)KEDLS(-61.86)PAFDHS(61.86)PNK	2	665.302	421630000	338790000	131440000	102010000	212320000	395480000
P17812_S575	CTP synthase 1	CTPS1	S	1	348.9	RLSPRDTYSDRSGSSSPDSEITELKFPSINH	X;X;X;X;X;X;X;X;X;X;X;X;X;X;Phospho (STY);Phospho (STY);X;X;X;X;X;X;X;X;X;X;X;X;X;X;X	SGSS(0.002)S(0.998)PDSEITELKFPSINHD	S(-53.8)GS(-40.52)S(-27.12)S(27.12)PDS(-59.13)EIT(-165.1)ELKFPS(-270.4)INHD	2	1164.01	266410000	194320000	148120000	97798000	101190000	174930000
P17844_S480	Probable ATP-dependent RNA helicase DDX5	DDX5	S	1	128.9	QAINPKLLQLVEDRGSGRSRGRGGMKDDRRD	X;X;X;X;X;X;X;X;X;X;X;X;X;X;X;Phospho (STY);X;X;X;X;X;X;X;X;X;X;X;X;X;X;X	LLQLVEDRGS(1)GR	LLQLVEDRGS(73.02)GR	3	474.908	17201000	0	0	6914100	14076000	13007000
P17858_S775	ATP-dependent 6-phosphofructokinase, liver type	PFKL	S	1	93.325	AYVSGELEHVTRRTLSMDKGF__________	X;X;X;X;X;X;X;X;X;X;X;X;X;X;X;Phospho (STY);X;X;X;X;X;X;X;X;X;X;X;X;X;X;X	TLS(1)MDKGF	T(-61.12)LS(61.12)MDKGF	2	489.704	15833000	0	31486000	0	0	23901000
P17980_S9	26S protease regulatory subunit 6A	PSMC3	S	1	198.23	_______MNLLPNIESPVTRQEKMATVWDEA	X;X;X;X;X;X;X;Oxidation (M);X;X;X;X;X;X;X;Phospho (STY);X;X;X;X;X;X;X;X;X;X;X;X;X;X;X	MNLLPNIES(0.991)PVT(0.009)R	MNLLPNIES(20.59)PVT(-20.59)R	2	803.389	39384000	41151000	30984000	20383000	24984000	53639000
P18031_S295	Tyrosine-protein phosphatase non-receptor type 1	PTPN1	S	1	147.87	FIMGDSSVQDQWKELSHEDLEPPPEHIPPPP	X;X;X;X;X;X;X;X;X;X;X;X;X;X;X;Phospho (STY);X;X;X;X;X;X;X;X;X;X;X;X;X;X;X	ELS(1)HEDLEPPPEHIPPPPRPPK	ELS(98.53)HEDLEPPPEHIPPPPRPPK	4	647.819	135440000	97828000	141830000	39523000	60338000	89604000
P18085_S147	ADP-ribosylation factor 4	ARF4	S	1	104.01	NAMAISEMTDKLGLQSLRNRTWYVQATCATQ	X;X;X;X;X;X;X;X;X;X;X;X;X;X;X;Phospho (STY);X;X;X;X;X;X;X;X;X;X;X;X;X;X;X	LGLQS(1)LR	LGLQS(104.01)LR	2	433.728	9912100	4430400	5697400	0	7478900	0
P18146_S26	Early growth response protein 1	EGR1	S	1	110.98	MSPLQISDPFGSFPHSPTMDNYPKLEEMMLL	Oxidation (M);X;X;X;X;X;X;X;X;X;X;X;X;X;X;Phospho (STY);X;X;X;X;X;X;X;X;X;X;X;X;X;X;X	AEMQLMSPLQISDPFGS(0.011)FPHS(0.801)PT(0.188)MDNYPK	AEMQLMS(-61.5)PLQIS(-36.15)DPFGS(-18.58)FPHS(6.29)PT(-6.29)MDNY(-39.94)PK	3	1115.83	4528600	5349000	11684000	4564100	0	0
P18206_S721	Vinculin	VCL	S	1	175.28	VEKMTGLVDEAIDTKSLLDASEEAIKKDLDK	X;X;X;X;X;X;X;X;X;X;X;X;X;X;X;Phospho (STY);X;X;X;X;X;X;X;X;X;X;X;X;X;X;X	MTGLVDEAIDT(0.006)KS(0.983)LLDAS(0.011)EEAIKK	MT(-118.69)GLVDEAIDT(-22.05)KS(19.49)LLDAS(-19.49)EEAIKK	3	886.438	39526000	12289000	83903000	42682000	0	37371000
P18583_S1697	Protein SON	SON	S	1	313.16	PLPVKESDQTLAALLSPKESSGGEKEVPPPP	X;X;X;X;X;X;X;X;X;X;X;X;X;X;X;Phospho (STY);X;X;X;X;X;X;X;X;X;X;X;X;X;X;X	DTEEPLPVKESDQTLAALLS(1)PK	DT(-203.85)EEPLPVKES(-117.84)DQT(-85.29)LAALLS(85.29)PK	3	821.075	29194000	30525000	42356000	26733000	32652000	13145000
P18583_S2129	Protein SON	SON	S	1	333.82	QSKEDDDVIVNKPHVSDEEEEEPPFYHHPFK	X;X;X;X;X;X;X;X;X;X;X;X;X;X;X;Phospho (STY);X;X;X;X;X;X;X;X;X;X;X;X;X;X;X	EDDDVIVNKPHVS(1)DEEEEEPPFYHHPFK	EDDDVIVNKPHVS(203.95)DEEEEEPPFY(-203.95)HHPFK	5	692.304	640020000	777850000	724840000	19636000	30963000	532820000
P18583_S1556	Protein SON	SON	S	1	484.26	IAKEMEHNTVCAAGTSPVGEIGEEKILPTSE	X;X;X;X;Oxidation (M);X;X;X;X;X;X;X;X;X;X;Phospho (STY);X;X;X;X;X;X;X;X;X;X;X;X;X;X;X	EMEHNTVCAAGT(0.004)S(0.996)PVGEIGEEK	EMEHNT(-99.38)VCAAGT(-23.56)S(23.56)PVGEIGEEK	3	809.006	123500000	130690000	97488000	32886000	101340000	120150000
P18583_S2031	Protein SON	SON	S	1	100.38	RLRRSRTPLRRRFSRSPIRRKRSRSSERGRS	X;X;X;X;X;X;X;X;X;X;X;X;X;X;X;Phospho (STY);X;X;X;X;X;X;X;X;X;X;X;X;X;X;X	FSRS(1)PIRR	FS(-39.86)RS(39.86)PIRR	3	366.857	42618000	36138000	92377000	13418000	16108000	57927000
P18583_S2009	Protein SON	SON	S	2	90.919	TPSRRRRSRSVVRRRSFSISPVRLRRSRTPL	X;X;X;X;X;X;X;X;X;X;X;X;X;X;X;Phospho (STY);X;X;X;Phospho (STY);X;X;X;X;X;X;X;X;X;X;X	RRS(1)FS(0.017)IS(0.983)PVR	RRS(36.15)FS(-17.65)IS(17.65)PVR	3	455.546	64364000	56582000	63799000	18798000	32167000	5235400
P18583_S2011	Protein SON	SON	S	1	91.085	SRRRRSRSVVRRRSFSISPVRLRRSRTPLRR	X;X;X;X;X;X;X;X;X;X;X;X;X;X;X;Phospho (STY);X;X;X;X;X;X;X;X;X;X;X;X;X;X;X	S(0.108)FS(0.892)ISPVR	S(-9.17)FS(9.17)IS(-56.86)PVR	2	486.731	0	12880000	0	11002000	0	10674000
P18583_S2013	Protein SON	SON	S	1	166.19	RRRSRSVVRRRSFSISPVRLRRSRTPLRRRF	X;X;X;X;X;X;X;X;X;X;X;Phospho (STY);X;X;X;Phospho (STY);X;X;X;X;X;X;X;X;X;X;X;X;X;X;X	SFSIS(1)PVR	S(-117.24)FS(-60.34)IS(60.34)PVR	2	486.731	138980000	139790000	134860000	101200000	108650000	98180000
P18583_S1769	Protein SON	SON	S	1	168.89	GPLLASDVGRDRSAASPVVSSMPERASESSS	X;X;X;X;X;X;X;X;X;X;X;X;X;X;X;Phospho (STY);X;X;X;X;X;Oxidation (M);X;X;X;X;X;X;X;X;X	SAAS(1)PVVSSMPER	S(-67.67)AAS(67.67)PVVS(-72.05)S(-82.68)MPER	2	707.308	164890000	176730000	79980000	69654000	135900000	38703000
P18583_S1952	Protein SON	SON	S	1	128.01	RRRSRSVGRRRSFSISPSRRSRTPSRRSRTP	X;X;X;X;X;X;X;X;X;X;X;X;X;X;X;Phospho (STY);X;X;X;X;X;X;X;X;X;X;X;X;X;X;X	SFSIS(0.999)PS(0.001)RR	S(-93.32)FS(-44.15)IS(28.73)PS(-28.73)RR	2	558.764	26179000	30006000	0	0	13619000	22864000
P18615_S165	Negative elongation factor E	NELFE	S	1	116.53	GEEAEGPGAGDGPPRSFDWGYEERSGAHSSA	X;X;X;X;X;X;X;X;X;X;X;X;X;X;X;Phospho (STY);X;X;X;X;X;X;X;X;X;X;X;X;X;X;X	ELGPDGEEAEGPGAGDGPPRS(1)FDWGYEER	ELGPDGEEAEGPGAGDGPPRS(50.5)FDWGY(-50.5)EER	3	1052.77	48272000	42805000	23309000	0	0	46045000
P18615_S51	Negative elongation factor E	NELFE	S	1	204.23	SSSSTTSQGGVKRSLSEQPVMDTATATEQAK	X;X;X;X;X;X;X;X;X;X;X;X;X;X;X;Phospho (STY);X;X;X;X;X;X;X;X;X;X;X;X;X;X;X	S(0.02)LS(0.98)EQPVMDTATATEQAK	S(-16.84)LS(16.84)EQPVMDT(-159.14)AT(-168.36)AT(-178.62)EQAK	2	993.94	23433000	23895000	27384000	0	0	29454000
P18615_S353	Negative elongation factor E	NELFE	S	1	132.65	AATGKSVWGSLAVQNSPKGCHRDKRTQIVYS	X;X;X;X;X;X;X;X;X;X;X;X;X;X;X;Phospho (STY);X;X;X;X;X;X;X;X;X;X;X;X;X;X;X	SVWGSLAVQNS(1)PK	S(-119.25)VWGS(-42.64)LAVQNS(42.64)PK	2	726.848	28019000	24132000	19837000	0	0	27939000
[truncated: 8,276 more rows]

## Sheet: 3. Fig 4C and 4D
Id-protein	Protein names	Gene names	Sequence window	Ratio(GSK3A KO/WT)	Pvalue
[truncated: 988 more rows]

## Sheet: 4. Fig 4E
Gene name	Number of phosphosites	ΔPs
SRRM2	10	-15.1063
CHAMP1	8	-5.82214
BCLAF1	5	-3.93848
[truncated: 417 more rows]

## Sheet: 5. Fig 4F
Id-protein	Protein names	Gene names	In vitro		In cell lines
[truncated: 157 more rows]

[truncated: 2 more sheets: 6. Fig 4G, 7. Identified proteins (GSK3α)]
