# Supplementary material for: Deciphering the Clinical Significance and Kinase Functions of GSK3α in Colon Cancer by Proteomics and Phosphoproteomics
Source: Mol Cell Proteomics. 2023 Apr 8;22(5):100545. doi: 10.1016/j.mcpro.2023.100545 (PMC10196724; doi:10.1016/j.mcpro.2023.100545)
Supplement: Supplemental Table S5 [file mmc5.xlsx]

## Sheet: Description
Supplemental Table S5. The clinical significance analysis results of the phosphosites specifically regulated by GSK3α.
Description
1. Unique search key of annotated spectra deposited to the MS-Viewer.
2. The identified phosphorylated peptides in colon cancer phosphoproteome.
3. 34 phosphosites potentially regulated by GSK3α and quantified in the 70 paired tumors and DNTs.
4. The Cox proportional hazard analysis result of 6 significantly upregulated phosphosites in the tumors.

## Sheet: 1. Unique key of MS-viewer
Batch ID	Key	TMT label imformation for CRC phosphoproteome
		TMT-126	TMT-127N	TMT-127C	TMT-128N	TMT-128C	TMT-129N	TMT-129C	TMT-130N	TMT-130C	TMT-131
CRC-PHOS-1	780hg8vdit	T1	IS	N1	T2	IS	N2	T3	N3	T4	N4
CRC-PHOS-2	wosfayaixd	T5	IS	N5	T6	IS	N6	T7	N7	T8	N8
CRC-PHOS-3	zrfzhmuvih	T9	IS	N9	T10	IS	N10	T11	N11	T12	N12
CRC-PHOS-4	c5rzr4bm1h	T13	IS	N13	T14	IS	N14	T15	N15	T16	N16
CRC-PHOS-5	a8vprldmy2	T21	IS	N21	T22	IS	N22	T23	N23	T24	N24
CRC-PHOS-6	c4rsdphayt	T25	IS	N25	T26	IS	N26	T27	N27	T28	N28
CRC-PHOS-7	824pgtj7gc	T29	IS	N29	T30	IS	N30	T31	N31	T32	N32
CRC-PHOS-8	bsdch7rl4i	T33	IS	N33	T34	IS	N34	T35	N35	T36	N36
CRC-PHOS-9	dl13etyzyq	T37	IS	N37	T38	IS	N38	T39	N39	T40	N40
CRC-PHOS-10	00ekxweo6u	T41	IS	N41	T42	IS	N42	T43	N43	T44	N44
CRC-PHOS-11	n51v6xgswp	T45	IS	N45	T46	IS	N46	T47	N47	T48	N48
CRC-PHOS-12	wwz0tgaz4f	T49	IS	N49	T50	IS	N50	T51	N51	T52	N52
CRC-PHOS-13	nchdleykr9	T53	IS	N53	T54	IS	N54	T55	N55	T56	N56
CRC-PHOS-14	lmgztniohl	T57	IS	N57	T58	IS	N58	T59	N59	T60	N60
CRC-PHOS-15	hn4ideq77p	T61	IS	N61	T62	IS	N62	T63	N63	T64	N64
CRC-PHOS-16	ju8uftwkpr	T65	IS	N65	T66	IS	N66	T67	N67	T68	N68
CRC-PHOS-17	4iwle4ygyq	T69	IS	N69	T70	IS	N70	T71	N71	T72	N72
CRC-PHOS-18	6parnq3pyz	T73	IS	N73	T74	IS	N74	T75	N75

## Sheet: 2. Phosphoproteome data
Sequence	Charge	m/z	Modifications	Modified sequence	Leading proteins	Gene names	Score	Inensity	sample
AAAAAATAPPSPGPAQPGPR	3	612.632	Phospho (STY)	_AAAAAATAPPS(ph)PGPAQPGPR_	Q6SPF0	SAMD1	63.165	1039.7	T1
AAAAAATAPPSPGPAQPGPR	3	612.632	Phospho (STY)	_AAAAAATAPPpSPGPAQPGPR_	Q6SPF0	SAMD1	68.369	1002.7	T1
AAAPAPEEEMDECEQALAAEPK	4	594.011	Oxidation (M)	_AAAPAPEEEM(ox)DECEQALAAEPK_	P26641	EEF1G	73.21	3260.8	T1
AAASVTPPGSLELLQPGFSK	3	698.017	Acetyl (Protein N-term),Phospho (STY)	_(ac)AAASVpTPPGSLELLQPGFSK_	Q12933	TRAF2	40.142	2504.4	T1
AAATGNASPGK	3	342.153	Phospho (STY)	_AAATGNApSPGK_	Q8NB78	KDM1B	50.897	3036.3	T1
AAATGNASPGK	3	342.153	Phospho (STY)	_AAATGNApSPGK_	Q8NB78	KDM1B	45.825	4086.2	T1
AAATGNASPGK	2	512.727	Phospho (STY)	_AAATGNApSPGK_	Q8NB78	KDM1B	84.479	2389.7	T1
AAATPESQEPQAK	3	469.877	Phospho (STY)	_AAApTPESQEPQAK_	P49006	MARCKSL1	121.92	10600	T1
AAATTPTK	2	420.697	Phospho (STY)	_AAATpTPTK_	Q8N3V7	SYNPO	99.855	3383.1	T1
AAATTPTK	3	280.8	Phospho (STY)	_AAATpTPTK_	Q8N3V7	SYNPO	57.55	1741.9	T1
AAATTPTK	3	280.8	Phospho (STY)	_AAATpTPTK_	Q8N3V7	SYNPO	62.463	2046.8	T1
AAAVAAAGAGEPQSPDELLPK	3	695.668	Acetyl (Protein N-term),Phospho (STY)	_(ac)AAAVAAAGAGEPQpSPDELLPK_	Q9NS69	TOMM22	56.625	2459.8	T1
AAAVAAPLAAGGEEAAATTSVPGSPGLPGR	3	913.783	Acetyl (Protein N-term),Phospho (STY)	_(ac)AAAVAAPLAAGGEEAAATTpSVPGSPGLPGR_	O75427	LRCH4	44.641	1029.7	T1
AADVSVTHRPPLSPK	3	566.285	Acetyl (Protein N-term),Phospho (STY)	_(ac)AADVSVTHRPPLpSPK_	Q8IY67	RAVER1	63.337	1775.4	T1
AADVSVTHRPPLSPK	3	566.285	Acetyl (Protein N-term),Phospho (STY)	_(ac)AADVSVTHRPPLpSPK_	Q8IY67	RAVER1	65.887	2213.1	T1
AADVSVTHRPPLSPK	3	566.285	Acetyl (Protein N-term),Phospho (STY)	_(ac)AADVSVTHRPPLpSPK_	Q8IY67	RAVER1	81.016	1803	T1
AADVSVTHRPPLSPK	3	566.285	Acetyl (Protein N-term),Phospho (STY)	_(ac)AADVSVTHRPPLpSPK_	Q8IY67	RAVER1	77.39	4022.9	T1
AADVSVTHRPPLSPK	3	566.285	Acetyl (Protein N-term),Phospho (STY)	_(ac)AADVSVTHRPPLpSPK_	Q8IY67	RAVER1	61.767	2366.2	T1
AADVSVTHRPPLSPK	4	424.966	Acetyl (Protein N-term),Phospho (STY)	_(ac)AADVSVTHRPPLpSPK_	Q8IY67	RAVER1	64.507	521.85	T1
AAEAGGAEEQYGFLTTPTK	3	674.301	Phospho (STY)	_AAEAGGAEEQYGFLpTTPTK_	P46821	MAP1B	126.19	2677.2	T1
AAESETPGKSPEK	3	470.876	Phospho (STY)	_AAESETPGKpSPEK_	O76021	RSL1D1	73.208	9270	T1
AAESETPGKSPEK	4	353.409	Phospho (STY)	_AAESETPGKpSPEK_	O76021	RSL1D1	97.45	2648	T1
AAFGQGSGPIMLDEVQCTGTEASLADCK	4	733.081	Oxidation (M)	_AAFGQGSGPIM(ox)LDEVQCTGTEASLADCK_	Q08380	LGALS3BP	94.08	1367.6	T1
AAFTTPDHAPLSPQSSVASSGSEQTEEQGSSR	4	832.367	Phospho (STY)	_AAFTTPDHAPLpSPQSSVASSGSEQTEEQGSSR_	Q5PRF9	SAMD4B	57.528	1378.2	T1
AAGGAPSPPPPVR	2	627.306	Phospho (STY)	_AAGGAPpSPPPPVR_	Q4KMP7	TBC1D10B	130.56	0	T1
AAGGAPSPPPPVR	2	627.306	Phospho (STY)	_AAGGAPpSPPPPVR_	Q4KMP7	TBC1D10B	131.06	0	T1
AAGGATPK	3	251.449	Phospho (STY)	_AAGGApTPK_	P16403	HIST1H1C	65.347	5452.8	T1
AAGGIILTASHCPGGPGGEFGVK	3	745.021	Phospho (STY)	_AAGGIILTApSHCPGGPGGEFGVK_	Q15124	PGM5	159.66	10739	T1
AAGGIILTASHCPGGPGGEFGVK	4	559.017	Phospho (STY)	_AAGGIILTApSHCPGGPGGEFGVK_	Q15124	PGM5	166.36	7545.4	T1
AAGGIILTASHCPGGPGGEFGVK	5	447.415	Phospho (STY)	_AAGGIILTApSHCPGGPGGEFGVK_	Q15124	PGM5	86.211	381.45	T1
AAGGIILTASHCPGGPGGEFGVK	3	745.021	Phospho (STY)	_AAGGIILTApSHCPGGPGGEFGVK_	Q15124	PGM5	223.12	86525	T1
AAGGIILTASHCPGGPGGEFGVK	5	447.415	Phospho (STY)	_AAGGIILTApSHCPGGPGGEFGVK_	Q15124	PGM5	164.66	22621	T1
AAGGIILTASHCPGGPGGEFGVK	2	1117.03	Phospho (STY)	_AAGGIILTApSHCPGGPGGEFGVK_	Q15124	PGM5	344.55	12596	T1
AAGGIILTASHCPGGPGGEFGVK	4	559.017	Phospho (STY)	_AAGGIILTApSHCPGGPGGEFGVK_	Q15124	PGM5	254.96	319940	T1
AAGGIILTASHCPGGPGGEFGVK	4	559.017	Phospho (STY)	_AAGGIILTApSHCPGGPGGEFGVK_	Q15124	PGM5	217.11	1010.3	T1
AAGGIILTASHCPGGPGGEFGVK	3	745.021	Phospho (STY)	_AAGGIILTApSHCPGGPGGEFGVK_	Q15124	PGM5	91.722	1132.8	T1
AAGGIILTASHCPGGPGGEFGVK	4	559.017	Phospho (STY)	_AAGGIILTApSHCPGGPGGEFGVK_	Q15124	PGM5	102.97	1415	T1
AAGGIILTASHCPGGPGGEFGVK	4	559.017	Phospho (STY)	_AAGGIILpTASHCPGGPGGEFGVK_	Q15124	PGM5	86.006	256.31	T1
AAGGIILTASHCPGGPGGEFGVK	4	559.017	Phospho (STY)	_AAGGIILTApSHCPGGPGGEFGVK_	Q15124	PGM5	203.79	3846	T1
AAGGIILTASHCPGGPGGEFGVK	3	745.021	Phospho (STY)	_AAGGIILTApSHCPGGPGGEFGVK_	Q15124	PGM5	125.83	8423	T1
AAGGIILTASHCPGGPGGEFGVK	5	447.415	Phospho (STY)	_AAGGIILpTASHCPGGPGGEFGVK_	Q15124	PGM5	105.32	740.81	T1
AAGGIILTASHCPGGPGGEFGVK	4	559.017	Phospho (STY)	_AAGGIILTApSHCPGGPGGEFGVK_	Q15124	PGM5	113.6	915.89	T1
AAGGIILTASHCPGGPGGEFGVK	3	745.021	Phospho (STY)	_AAGGIILTApSHCPGGPGGEFGVK_	Q15124	PGM5	96.679	1194.6	T1
AAGGIILTASHCPGGPGGEFGVK	3	745.021	Phospho (STY)	_AAGGIILTApSHCPGGPGGEFGVK_	Q15124	PGM5	98	925.58	T1
AAGGIILTASHCPGGPGGEFGVK	4	559.017	Phospho (STY)	_AAGGIILTApSHCPGGPGGEFGVK_	Q15124	PGM5	226.56	1703	T1
AAGMSSPGAQSHPEELPR	3	639.944	Oxidation (M),Phospho (STY)	_AAGM(ox)pSSPGAQSHPEELPR_	Q13459	MYO9B	59.502	1576.3	T1
AAGSPSPLPAPDPAPK	3	518.252	Phospho (STY)	_AAGSPpSPLPAPDPAPK_	Q9BZE9	ASPSCR1	91.518	1217.6	T1
AAGSPSPLPAPDPAPK	3	518.252	Phospho (STY)	_AAGpSPSPLPAPDPAPK_	Q9BZE9	ASPSCR1	120.9	959.78	T1
AAGVAGWGVEAEEFEDAPDVEPLEPTLSNIIEQR	3	1227.59	Acetyl (Protein N-term)	_(ac)AAGVAGWGVEAEEFEDAPDVEPLEPTLSNIIEQR_	O43681	ASNA1	85.619	812.42	T1
AAGVAGWGVEAEEFEDAPDVEPLEPTLSNIIEQR	4	920.946	Acetyl (Protein N-term)	_(ac)AAGVAGWGVEAEEFEDAPDVEPLEPTLSNIIEQR_	O43681	ASNA1	61.526	402.03	T1
AAHSEGNTTAGLDMR	3	516.235	Oxidation (M)	_AAHSEGNTTAGLDM(ox)R_	P78371	CCT2	83.823	1073.6	T1
AAHSEGNTTAGLDMR	3	516.235	Oxidation (M)	_AAHSEGNTTAGLDM(ox)R_	P78371	CCT2	71.08	931.99	T1
AAKNSEEEEEEK	3	491.531	Phospho (STY)	_AAKNpSEEEEEEK_	Q14978	NOLC1	118.47	9438.7	T1
AAKNSEEEEEEK	3	491.531	Phospho (STY)	_AAKNpSEEEEEEK_	Q14978	NOLC1	99.451	2792.2	T1
AALAPAKESPR	3	397.536	Phospho (STY)	_AALAPAKEpSPR_	Q13428	TCOF1	71.548	11268	T1
AALAPAKESPRK	4	330.427	Phospho (STY)	_AALAPAKEpSPRK_	Q13428	TCOF1	86.467	3171.3	T1
AALQTAPESADDSPSQLSK	3	665.968	Phospho (STY)	_AALQTAPESADDpSPSQLSK_	O43524	FOXO3	99.838	1255.9	T1
AALSEEELEKK	3	442.878	Phospho (STY)	_AALpSEEELEKK_	Q04637	EIF4G1	70.412	2759.8	T1
AAMPPQIIQFPEDQK	3	576.959	Oxidation (M)	_AAM(ox)PPQIIQFPEDQK_	Q15746	MYLK	78.505	3319.9	T1
AAPAQVRPPSPGNIR	3	537.61	Phospho (STY)	_AAPAQVRPPpSPGNIR_	Q14244	MAP7	47.204	3468.9	T1
AAPAQVRPPSPGNIR	3	537.61	Phospho (STY)	_AAPAQVRPPpSPGNIR_	Q14244	MAP7	117.18	2657	T1
AAPEASSPPASPLQHLLPGK	3	683.345	Phospho (STY)	_AAPEASSPPApSPLQHLLPGK_	Q96TA1	FAM129B	137.42	2085.1	T1
AAPEASSPPASPLQHLLPGK	4	512.761	Phospho (STY)	_AAPEASSPPApSPLQHLLPGK_	Q96TA1	FAM129B	62.203	1645.8	T1
AAPEASSPPASPLQHLLPGK	3	683.345	Phospho (STY)	_AAPEApSSPPASPLQHLLPGK_	Q96TA1	FAM129B	47.397	1122.7	T1
AAPEASSPPASPLQHLLPGK	3	683.345	Phospho (STY)	_AAPEApSSPPASPLQHLLPGK_	Q96TA1	FAM129B	89.049	3051.2	T1
AAPEASSPPASPLQHLLPGK	4	512.761	Phospho (STY)	_AAPEApSSPPASPLQHLLPGK_	Q96TA1	FAM129B	76.186	532.95	T1
AAPEGSGLGEDAR	2	636.297	Acetyl (Protein N-term)	_(ac)AAPEGSGLGEDAR_	Q96G03	PGM2	59.418	1612.6	T1
AAPPPPALTPDSQTVDSSCK	3	706.985	Phospho (STY)	_AAPPPPALpTPDSQTVDSSCK_	Q9H7N4	SCAF1	126.02	2984.1	T1
AAPPPPALTPDSQTVDSSCK	3	706.985	Phospho (STY)	_AAPPPPALpTPDSQTVDSSCK_	Q9H7N4	SCAF1	109.08	0	T1
AAPPPPPPPPPLESSPR	3	595.297	Phospho (STY)	_AAPPPPPPPPPLEpSSPR_	Q5T4S7	UBR4	90.968	1516.6	T1
AAPQSPSVPK	3	354.506	Phospho (STY)	_AAPQpSPSVPK_	O75694	NUP155	77.597	2215.6	T1
AAPTTPPPPVK	3	385.865	Phospho (STY)	_AAPTpTPPPPVK_	Q9NZQ3	NCKIPSD	60.301	952.64	T1
AAPWGSNPSPSAESTQAMDR	3	713.965	Phospho (STY)	_AAPWGSNPpSPSAESTQAMDR_	Q96N67	DOCK7	58.812	2505.7	T1
AAQGAAAAVAAGTSGVAGEGEPGPGENAAAEGTAPSPGRVSPPTPAR	4	1085.75	Acetyl (Protein N-term),2 Phospho (STY)	_(ac)AAQGAAAAVAAGTSGVAGEGEPGPGENAAAEGTAPpSPGRVpSPPTPAR_	Q9H7Z6	KAT8	40.724	1430.2	T1
AAQGAAAAVAAGTSGVAGEGEPGPGENAAAEGTAPSPGRVSPPTPAR	4	1065.75	Acetyl (Protein N-term),Phospho (STY)	_(ac)AAQGAAAAVAAGTSGVAGEGEPGPGENAAAEGTAPSPGRVpSPPTPAR_	Q9H7Z6	KAT8	108.44	1213.8	T1
AAQGAAAAVAAGTSGVAGEGEPGPGENAAAEGTAPSPGRVSPPTPAR	4	1065.75	Acetyl (Protein N-term),Phospho (STY)	_(ac)AAQGAAAAVAAGTSGVAGEGEPGPGENAAAEGTAPSPGRVpSPPTPAR_	Q9H7Z6	KAT8	97.424	583.65	T1
AAQPGSGK	2	398.173	Phospho (STY)	_AAQPGpSGK_	P05455	SSB	85.355	6217.4	T1
AAQQAASSSGQGQQAQTPTGK	3	694.646	Phospho (STY)	_AAQQAASSSGQGQQAQpTPTGK_	P48729	CSNK1A1	128.17	653.17	T1
AAQQQQPSASPR	2	674.804	Phospho (STY)	_AAQQQQPSApSPR_	Q86U86	PBRM1	245.85	5483.5	T1
AASAAAASAAAASAASGSPGPGEGSAGGEK	3	837.033	Acetyl (Protein N-term),Phospho (STY)	_(ac)AASAAAASAAAASAASGpSPGPGEGSAGGEK_	Q13263	TRIM28	119.72	7419.3	T1
AASAAAASAAAASAASGSPGPGEGSAGGEK	3	837.033	Acetyl (Protein N-term),Phospho (STY)	_(ac)AASAAAASAAAASAASGpSPGPGEGSAGGEK_	Q13263	TRIM28	183.9	4795.4	T1
AASAAAASAAAASAASGSPGPGEGSAGGEK	2	1255.05	Acetyl (Protein N-term),Phospho (STY)	_(ac)AASAAAASAAAASAASGpSPGPGEGSAGGEK_	Q13263	TRIM28	221.85	1276.4	T1
AASAAAASAAAASAASGSPGPGEGSAGGEK	4	628.026	Acetyl (Protein N-term),Phospho (STY)	_(ac)AASAAAASAAAASAASGpSPGPGEGSAGGEK_	Q13263	TRIM28	57.509	1955.7	T1
AASAAAASAAAASAASGSPGPGEGSAGGEK	3	837.033	Acetyl (Protein N-term),Phospho (STY)	_(ac)AASAAAASAAAASAASGpSPGPGEGSAGGEK_	Q13263	TRIM28	65.508	1195.2	T1
AASAAAASAAAASAASGSPGPGEGSAGGEK	3	837.033	Acetyl (Protein N-term),Phospho (STY)	_(ac)AASAAAASAAAASAASGpSPGPGEGSAGGEK_	Q13263	TRIM28	88.087	0	T1
AASAAAASAAAASAASGSPGPGEGSAGGEK	3	837.033	Acetyl (Protein N-term),Phospho (STY)	_(ac)AASAAAASAAAASAASGpSPGPGEGSAGGEK_	Q13263	TRIM28	84.362	1158.3	T1
AASAATAAPTATPAAQESGTIPK	4	541.514	Phospho (STY)	_AApSAATAAPTATPAAQESGTIPK_	O00116	AGPS	60.95	977.15	T1
AASAATAAPTATPAAQESGTIPK	3	721.682	Phospho (STY)	_AApSAATAAPTATPAAQESGTIPK_	O00116	AGPS	71.418	2795.9	T1
AASAATAAPTATPAAQESGTIPK	4	541.514	Phospho (STY)	_AApSAATAAPTATPAAQESGTIPK_	O00116	AGPS	85.537	1027.9	T1
AASALLLR	2	447.744	Phospho (STY)	_AApSALLLR_	Q9H1K1	ISCU	140.83	4041.8	T1
AASAPAKESPR	3	388.852	Phospho (STY)	_AASAPAKEpSPR_	Q13428	TCOF1	87.083	5686.5	T1
AASAPAKESPR	3	388.852	Phospho (STY)	_AASAPAKEpSPR_	Q13428	TCOF1	53.001	3427.3	T1
AASAPAKESPR	2	582.774	Phospho (STY)	_AASAPAKEpSPR_	Q13428	TCOF1	106.29	2884.6	T1
AASDDGSLK	2	472.192	Phospho (STY)	_AASDDGpSLK_	Q92614	MYO18A	61.344	0	T1
AASGFNAMEDAQTLR	2	831.353	Phospho (STY)	_AApSGFNAMEDAQTLR_	P09525	ANXA4	60.093	7335	T1
AASLNYLNQPSAAPLQVSR	3	694.012	Phospho (STY)	_AApSLNYLNQPSAAPLQVSR_	Q9NSK0	KLC4	117.22	975.88	T1
AASLNYLNQPSAAPLQVSR	2	1040.51	Phospho (STY)	_AApSLNYLNQPSAAPLQVSR_	Q9NSK0	KLC4	162.65	4393.7	T1
AASLNYLNQPSAAPLQVSR	3	694.012	Phospho (STY)	_AApSLNYLNQPSAAPLQVSR_	Q9NSK0	KLC4	84.127	1523.4	T1
AASLNYLNQPSAAPLQVSR	2	1040.51	Phospho (STY)	_AApSLNYLNQPSAAPLQVSR_	Q9NSK0	KLC4	102.61	13176	T1
AASLTEDR	2	471.7	Phospho (STY)	_AASLpTEDR_	Q04637	EIF4G1	159.1	10078	T1
AASLTEDRDR	2	607.264	Phospho (STY)	_AASLpTEDRDR_	Q04637	EIF4G1	160.88	4551.5	T1
AASLTEDRDR	3	405.178	Phospho (STY)	_AApSLTEDRDR_	Q04637	EIF4G1	53.6	6705.8	T1
AASLTMHFR	3	371.835	Phospho (STY)	_AApSLTMHFR_	O15061	SYNM	56.359	375.78	T1
AASPAKPSSLDLVPNLPK	3	628.999	Phospho (STY)	_AApSPAKPSSLDLVPNLPK_	Q8N3V7	SYNPO	87.772	0	T1
AASPFR	2	364.66	Phospho (STY)	_AApSPFR_	O95817	BAG3	104.37	3503	T1
AASPPASASDLIEQQQK	3	607.619	Phospho (STY)	_AApSPPASASDLIEQQQK_	Q5VSL9	STRIP1	114.03	3640	T1
AASPPASASDLIEQQQK	3	607.619	Phospho (STY)	_AApSPPASASDLIEQQQK_	Q5VSL9	STRIP1	203.56	4650.5	T1
AASPPASASDLIEQQQK	4	455.966	Phospho (STY)	_AApSPPASASDLIEQQQK_	Q5VSL9	STRIP1	95.666	932.97	T1
AASPPASASDLIEQQQK	3	607.619	Phospho (STY)	_AApSPPASASDLIEQQQK_	Q5VSL9	STRIP1	158.98	4136.4	T1
AASPPASASDLIEQQQK	4	455.966	Phospho (STY)	_AApSPPASASDLIEQQQK_	Q5VSL9	STRIP1	123.19	881.17	T1
AASPPASASDLIEQQQK	2	910.925	Phospho (STY)	_AApSPPASASDLIEQQQK_	Q5VSL9	STRIP1	165.45	1977.6	T1
AASPPLK	2	382.191	Phospho (STY)	_AApSPPLK_	Q8TDB6	DTX3L	61.679	3440.2	T1
AASPSPQSVR	2	540.248	Phospho (STY)	_AApSPSPQSVR_	Q8IYB3	SRRM1	150.33	4578.5	T1
AASPSPQSVR	2	540.248	Phospho (STY)	_AApSPSPQSVR_	Q8IYB3	SRRM1	175.22	5349.5	T1
AASQGSDSPLLPAQR	3	526.582	Phospho (STY)	_AApSQGSDSPLLPAQR_	Q5TCZ1	SH3PXD2A	82.765	7437.5	T1
AASQGSDSPLLPAQR	2	789.37	Phospho (STY)	_AApSQGSDSPLLPAQR_	Q5TCZ1	SH3PXD2A	122.96	5309.1	T1
AASSAAQGAFQGN	2	630.256	Phospho (STY)	_AApSSAAQGAFQGN_	O15127	SCAMP2	84.297	13523	T1
AASSAAQGAFQGN	2	630.256	Phospho (STY)	_AApSSAAQGAFQGN_	O15127	SCAMP2	176.86	6912.9	T1
AASSDQLR	2	464.2	Phospho (STY)	_AApSSDQLR_	Q9UDY2	TJP2	125.68	4408.5	T1
AASSPDGFFWTQGSPK	3	588.254	Phospho (STY)	_AApSSPDGFFWTQGSPK_	Q86YV5	SGK223	89.049	866.3	T1
AASSPDGFFWTQGSPK	3	588.254	Phospho (STY)	_AApSSPDGFFWTQGSPK_	Q86YV5	SGK223	65.808	580.98	T1
AASSSSPGSPVASSPSR	2	806.354	Phospho (STY)	_AASSSSPGpSPVASSPSR_	Q92538	GBF1	233.14	3090.9	T1
AASSSSPGSPVASSPSR	3	537.905	Phospho (STY)	_AASSSSPGpSPVASSPSR_	Q92538	GBF1	87.772	3916.7	T1
AASSSSPGSPVASSPSR	2	806.354	Phospho (STY)	_AASSSSPGSPVApSSPSR_	Q92538	GBF1	90.707	1625.8	T1
AASSSSPGSPVASSPSR	3	537.905	Phospho (STY)	_AASSSSPGSPVASpSPSR_	Q92538	GBF1	74.742	3283.9	T1
AASSSSPGSPVASSPSR	2	806.354	Phospho (STY)	_AASSpSSPGSPVASSPSR_	Q92538	GBF1	81.346	1254.4	T1
AASVAAATTSPTPR	3	460.889	Phospho (STY)	_AASVAAATTpSPTPR_	Q9Y2D9	ZNF652	62.804	3719.1	T1
AASYTEEDENHTAK	3	549.217	Phospho (STY)	_AApSYTEEDENHTAK_	Q14126	DSG2	68.919	0	T1
AATAARPPAPPPAPQPPSPTPSPPRPTLAR	6	508.27	Phospho (STY)	_AATAARPPAPPPAPQPPSPpTPSPPRPTLAR_	Q96B36	AKT1S1	43.271	821.43	T1
AATAARPPAPPPAPQPPSPTPSPPRPTLAR	4	761.901	Phospho (STY)	_AATAARPPAPPPAPQPPSPTPpSPPRPTLAR_	Q96B36	AKT1S1	69.163	1981.1	T1
AATSPK	3	218.767	Phospho (STY)	_AATpSPK_	Q8IVT2	MISP	47.743	631.46	T1
AATTATPAATTSPK	3	456.885	Phospho (STY)	_AATTATPAATTpSPK_	Q92766	RREB1	132.4	1232.8	T1
AATTATPAATTSPK	3	456.885	Phospho (STY)	_AATTATPAATTpSPK_	Q92766	RREB1	123.92	1055	T1
AAVGQESPGGLEAGNAK	3	545.917	Phospho (STY)	_AAVGQEpSPGGLEAGNAK_	Q29RF7	PDS5A	113.33	14421	T1
AAVQELSSSILAGEDPEER	3	694.319	Phospho (STY)	_AAVQELSSpSILAGEDPEER_	P49768	PSEN1	84.327	1048.9	T1
AAVSPQK	3	260.793	Phospho (STY)	_AAVpSPQK_	Q9HCU9	BRMS1	55.531	629.1	T1
AAVVTSPPPTTAPHK	3	518.596	Phospho (STY)	_AAVVpTSPPPTTAPHK_	P35611	ADD1	65.231	4990.9	T1
AAVVTSPPPTTAPHK	4	389.199	Phospho (STY)	_AAVVTpSPPPTTAPHK_	P35611	ADD1	63.337	703.51	T1
ACASPSAQVEGSPVAGSDGSQPAVK	3	813.028	Phospho (STY)	_ACApSPSAQVEGSPVAGSDGSQPAVK_	Q9UFC0	LRWD1	159.89	3890.2	T1
ACASPSAQVEGSPVAGSDGSQPAVK	4	610.023	Phospho (STY)	_ACApSPSAQVEGSPVAGSDGSQPAVK_	Q9UFC0	LRWD1	67.407	3469.5	T1
ACASPSAQVEGSPVAGSDGSQPAVK	3	813.028	Phospho (STY)	_ACApSPSAQVEGSPVAGSDGSQPAVK_	Q9UFC0	LRWD1	94.15	1148.8	T1
ACASPSAQVEGSPVAGSDGSQPAVK	3	813.028	Phospho (STY)	_ACApSPSAQVEGSPVAGSDGSQPAVK_	Q9UFC0	LRWD1	77.149	1215.9	T1
ACGLVASNLNLKPGECLR	3	672.012	Acetyl (Protein N-term)	_(ac)ACGLVASNLNLKPGECLR_	P09382	LGALS1	78.021	1676.6	T1
ACGLVASNLNLKPGECLR	3	672.012	Acetyl (Protein N-term)	_(ac)ACGLVASNLNLKPGECLR_	P09382	LGALS1	68.567	1879.1	T1
ACGLVASNLNLKPGECLR	3	672.012	Acetyl (Protein N-term)	_(ac)ACGLVASNLNLKPGECLR_	P09382	LGALS1	86.479	1653.7	T1
ACPEEPAAPSPEPR	3	529.888	Phospho (STY)	_ACPEEPAAPpSPEPR_	O94819	KBTBD11	70.944	2603.1	T1
ACPGPPPPSPEPLAR	3	541.585	Phospho (STY)	_ACPGPPPPpSPEPLAR_	Q9HB09	BCL2L12	98.035	2149.6	T1
ACRPPGSPGR	3	378.834	Phospho (STY)	_ACRPPGpSPGR_	O95685	PPP1R3D	48.948	4249.4	T1
ACSLAK	2	365.154	Phospho (STY)	_ACpSLAK_	P31946;P63104	YWHAB;YWHAZ	74.301	5584.2	T1
ACSMPQELPQSPR	3	527.558	Phospho (STY)	_ACSMPQELPQpSPR_	Q8N5J2	FAM63A	94.922	2625.9	T1
ACSMPQELPQSPR	2	790.833	Phospho (STY)	_ACSMPQELPQpSPR_	Q8N5J2	FAM63A	73.722	4561.4	T1
ACSPCSSQSSSSGICTDFWDLLVK	3	924.717	Phospho (STY)	_ACpSPCSSQSSSSGICTDFWDLLVK_	Q7Z6Z7	HUWE1	133.4	5217.2	T1
ADDLDFETGDAGASATFPMQCSALR	3	896.723	Acetyl (Protein N-term)	_(ac)ADDLDFETGDAGASATFPMQCSALR_	P63241	EIF5A;EIF5AL1	57.432	3848.4	T1
ADDVDQQQTTNTVEEPLDLIR	3	814.726	Acetyl (Protein N-term)	_(ac)ADDVDQQQTTNTVEEPLDLIR_	P62310	LSM3	82.586	730.95	T1
ADEASELACPTPK	2	734.805	Phospho (STY)	_ADEASELACPpTPK_	P49327	FASN	77.372	4656.4	T1
ADFTVVAGDEGSSTTGGSSEENKGPSGSAVSR	4	781.59	Phospho (STY)	_ADFTVVAGDEGSSTTGGpSSEENKGPSGSAVSR_	P49916	LIG3	61.167	3043.1	T1
ADLEEQLSDEEK	2	724.325	Acetyl (Protein N-term)	_(ac)ADLEEQLSDEEK_	P47755	CAPZA2	84.054	2662.5	T1
ADLNQGIGEPQSPSR	3	550.249	Phospho (STY)	_ADLNQGIGEPQpSPSR_	Q96C19	EFHD2	77.221	1893.8	T1
ADLNQGIGEPQSPSR	2	824.87	Phospho (STY)	_ADLNQGIGEPQpSPSR_	Q96C19	EFHD2	75.143	2219.3	T1
ADLNQGIGEPQSPSR	3	550.249	Phospho (STY)	_ADLNQGIGEPQpSPSR_	Q96C19	EFHD2	71.1	2267.4	T1
ADLNQGIGEPQSPSR	2	824.87	Phospho (STY)	_ADLNQGIGEPQpSPSR_	Q96C19	EFHD2	58.09	2675	T1
ADLNQGIGEPQSPSRR	3	602.283	Phospho (STY)	_ADLNQGIGEPQpSPSRR_	Q96C19	EFHD2	178.73	5245.9	T1
ADPHLEFQQFPQSP	3	574.25	Phospho (STY)	_ADPHLEFQQFPQpSP_	Q96NT5	SLC46A1	55.589	799.89	T1
ADPPYTHTIQK	3	450.875	Phospho (STY)	_ADPPYpTHTIQK_	Q12929	EPS8	81.017	2006.4	T1
ADRDQSPFSK	3	410.843	Phospho (STY)	_ADRDQpSPFSK_	Q13427	PPIG	46.844	3398.8	T1
ADSGPTQPPLSLSPAPETK	3	658.314	Phospho (STY)	_ADSGPTQPPLSLpSPAPETK_	O15027	SEC16A	43.732	2823.4	T1
ADSGPTQPPLSLSPAPETK	3	658.314	Phospho (STY)	_ADSGPTQPPLSLpSPAPETK_	O15027	SEC16A	42.93	3079.8	T1
ADVGRLSPEVK	3	417.543	Phospho (STY)	_ADVGRLpSPEVK_	P49815	TSC2	70.622	1834.4	T1
ADVGRLSPEVK	3	417.543	Phospho (STY)	_ADVGRLpSPEVK_	P49815	TSC2	72.175	1621.2	T1
AEAGAGLSETVTETTVTVTTEPENR	3	869.087	Acetyl (Protein N-term)	_(ac)AEAGAGLSETVTETTVTVTTEPENR_	O60927	PPP1R11	86.674	1092.7	T1
AEAGAGLSETVTETTVTVTTEPENR	3	869.087	Acetyl (Protein N-term)	_(ac)AEAGAGLSETVTETTVTVTTEPENR_	O60927	PPP1R11	57.278	341.91	T1
AEAGAGSATEFQFR	2	761.322	Phospho (STY)	_AEAGAGpSATEFQFR_	P46783	RPS10;RPS10P5	117.08	3116.6	T1
AEALVETGTVTLSIK	4	403.711	Phospho (STY)	_AEALVETGTVTLpSIK_	Q6ZTQ4	CDHR3	48.704	4931.1	T1
AEAPAGPALGLPSPEAESGVDR	3	724.339	Phospho (STY)	_AEAPAGPALGLPpSPEAESGVDR_	Q53F19	C17orf85	72.474	1831	T1
AEAPAGPALGLPSPEAESGVDR	3	724.339	Phospho (STY)	_AEAPAGPALGLPpSPEAESGVDR_	Q53F19	C17orf85	64.315	1413.6	T1
AEAPLPSPK	3	330.495	Phospho (STY)	_AEAPLPpSPK_	Q09666	AHNAK	71.555	943.38	T1
AEAPLPSPK	3	330.495	Phospho (STY)	_AEAPLPpSPK_	Q09666	AHNAK	75.819	1711.6	T1
AEAPLPSPK	2	495.239	Phospho (STY)	_AEAPLPpSPK_	Q09666	AHNAK	106.29	10164	T1
AEAPLPSPK	3	330.495	Phospho (STY)	_AEAPLPpSPK_	Q09666	AHNAK	78.342	1495	T1
AEAPLPSPK	2	495.239	Phospho (STY)	_AEAPLPpSPK_	Q09666	AHNAK	121.68	5379	T1
AEAPPLEREDSGTFSLGK	3	661.973	Phospho (STY)	_AEAPPLEREDpSGTFSLGK_	O75569	PRKRA	53.779	2811	T1
AEAPPLEREDSGTFSLGK	3	661.973	Phospho (STY)	_AEAPPLEREDpSGTFSLGK_	O75569	PRKRA	83.606	2450.5	T1
AEAPSSPDVAPAGK	3	459.541	Phospho (STY)	_AEAPSpSPDVAPAGK_	Q9P1Y6	PHRF1	83.806	3626.1	T1
AEAPSSPDVAPAGK	3	459.541	Phospho (STY)	_AEAPSpSPDVAPAGK_	Q9P1Y6	PHRF1	99.069	8790.9	T1
AEDGATPSPSNETPK	3	527.554	Phospho (STY)	_AEDGATPSPpSNETPK_	P29966	MARCKS	129.43	9582.2	T1
AEDGATPSPSNETPK	3	527.554	Phospho (STY)	_AEDGATPpSPSNETPK_	P29966	MARCKS	68.82	0	T1
AEDGATPSPSNETPKK	3	570.252	Phospho (STY)	_AEDGATPSPSNEpTPKK_	P29966	MARCKS	135.38	5664.3	T1
AEDGATPSPSNETPKK	4	427.941	Phospho (STY)	_AEDGATPSPSNEpTPKK_	P29966	MARCKS	129.12	1769.7	T1
AEDMETK	2	433.184	Acetyl (Protein N-term)	_(ac)AEDMETK_	P14854	COX6B1	70.268	2596.2	T1
AEEDEILNRSPR	3	503.563	Phospho (STY)	_AEEDEILNRpSPR_	P27824	CANX	197.47	128150	T1
AEEDEILNRSPR	2	754.841	Phospho (STY)	_AEEDEILNRpSPR_	P27824	CANX	215.61	57818	T1
AEEDEILNRSPR	3	503.563	Phospho (STY)	_AEEDEILNRpSPR_	P27824	CANX	161.94	32889	T1
AEEDEILNRSPR	3	503.563	Phospho (STY)	_AEEDEILNRpSPR_	P27824	CANX	132.44	13349	T1
AEEDEILNRSPR	3	503.563	Phospho (STY)	_AEEDEILNRpSPR_	P27824	CANX	97.797	5804.3	T1
AEEDEILNRSPR	3	503.563	Phospho (STY)	_AEEDEILNRpSPR_	P27824	CANX	77.42	1643.7	T1
AEEDEILNRSPR	3	503.563	Phospho (STY)	_AEEDEILNRpSPR_	P27824	CANX	76.759	1328.8	T1
AEEDEILNRSPR	3	503.563	Phospho (STY)	_AEEDEILNRpSPR_	P27824	CANX	76.655	1304.6	T1
AEEDEILNRSPR	3	503.563	Phospho (STY)	_AEEDEILNRpSPR_	P27824	CANX	81.619	1327.3	T1
AEEDEILNRSPR	3	503.563	Phospho (STY)	_AEEDEILNRpSPR_	P27824	CANX	67.275	1585.9	T1
AEEDEILNRSPR	3	503.563	Phospho (STY)	_AEEDEILNRpSPR_	P27824	CANX	89.648	983.92	T1
AEEDEILNRSPR	3	503.563	Phospho (STY)	_AEEDEILNRpSPR_	P27824	CANX	46.3	1358.9	T1
AEEDEILNRSPR	2	754.841	Phospho (STY)	_AEEDEILNRpSPR_	P27824	CANX	69.03	0	T1
AEEDEILNRSPR	3	503.563	Phospho (STY)	_AEEDEILNRpSPR_	P27824	CANX	92.935	0	T1
AEEDEILNRSPR	3	503.563	Phospho (STY)	_AEEDEILNRpSPR_	P27824	CANX	63.185	0	T1
AEEDEILNRSPR	2	754.841	Phospho (STY)	_AEEDEILNRpSPR_	P27824	CANX	101.71	8844.1	T1
AEEDEILNRSPR	3	503.563	Phospho (STY)	_AEEDEILNRpSPR_	P27824	CANX	123.63	7481.3	T1
AEEDEILNRSPR	3	503.563	Phospho (STY)	_AEEDEILNRpSPR_	P27824	CANX	109.83	5709.7	T1
AEEDEILNRSPR	2	754.841	Phospho (STY)	_AEEDEILNRpSPR_	P27824	CANX	114.33	9361.7	T1
AEEDEILNRSPR	3	503.563	Phospho (STY)	_AEEDEILNRpSPR_	P27824	CANX	115.82	12723	T1
AEEKSPISINVK	3	465.569	Phospho (STY)	_AEEKpSPISINVK_	Q9UK58	CCNL1	69.331	5134	T1
AEEPPSPPVPK	3	409.86	Phospho (STY)	_AEEPPpSPPVPK_	Q96JK2	DCAF5	52.576	1909.7	T1
AEEQPQVELFVK	2	729.877	Acetyl (Protein N-term)	_(ac)AEEQPQVELFVK_	O00299	CLIC1	85.377	2004.2	T1
AEEQPQVELFVK	2	729.877	Acetyl (Protein N-term)	_(ac)AEEQPQVELFVK_	O00299	CLIC1	75.294	2725.3	T1
AEGSDVANAVLDGADCIMLSGETAK	3	837.384	Oxidation (M)	_AEGSDVANAVLDGADCIM(ox)LSGETAK_	P14618	PKM	69.639	1464.4	T1
AEGSDVANAVLDGADCIMLSGETAK	4	628.29	Oxidation (M)	_AEGSDVANAVLDGADCIM(ox)LSGETAK_	P14618	PKM	88.836	1194	T1
AEGSPNQGK	3	323.134	Phospho (STY)	_AEGpSPNQGK_	Q9P2E9	RRBP1	41.598	3550.4	T1
AEGSPNQGK	2	484.198	Phospho (STY)	_AEGpSPNQGK_	Q9P2E9	RRBP1	73.655	3035	T1
AEGSPNQGK	2	484.198	Phospho (STY)	_AEGpSPNQGK_	Q9P2E9	RRBP1	84.479	3279.1	T1
AEGSPSEGK	2	471.184	Phospho (STY)	_AEGpSPSEGK_	Q9P2E9	RRBP1	60.434	3578.7	T1
AEGSSTASSGSQLAEGK	3	549.568	Phospho (STY)	_AEGSSTASpSGSQLAEGK_	Q9NZB2	FAM120A	51.265	1802.6	T1
AEGTPNQGK	2	491.205	Phospho (STY)	_AEGpTPNQGK_	Q9P2E9	RRBP1	101.35	2544	T1
AEGTPNQGK	3	327.806	Phospho (STY)	_AEGpTPNQGK_	Q9P2E9	RRBP1	68.355	3737.5	T1
AEGTPNQGK	2	491.205	Phospho (STY)	_AEGpTPNQGK_	Q9P2E9	RRBP1	82.417	2451.2	T1
AELGMGDSTSQSPPIK	3	566.587	Phospho (STY)	_AELGMGDSTSQpSPPIK_	Q9NR19	ACSS2	86.213	2812.6	T1
AELGMGDSTSQSPPIK	3	566.587	Phospho (STY)	_AELGMGDSTSQpSPPIK_	Q9NR19	ACSS2	44.238	5730.2	T1
AELGMGDSTSQSPPIK	3	571.918	Oxidation (M),Phospho (STY)	_AELGM(ox)GDSTSQpSPPIK_	Q9NR19	ACSS2	78.917	1258.6	T1
AENDVDNELLDYEDDEVETAAGGDGAEAPAK	3	1088.8	Acetyl (Protein N-term)	_(ac)AENDVDNELLDYEDDEVETAAGGDGAEAPAK_	Q13838	DDX39B	77.522	2676.9	T1
AENDVDNELLDYEDDEVETAAGGDGAEAPAK	4	816.851	Acetyl (Protein N-term)	_(ac)AENDVDNELLDYEDDEVETAAGGDGAEAPAK_	Q13838	DDX39B	46.783	6313.1	T1
AEPLQPDPGAAEDAAAQAVETPGWK	3	881.065	Acetyl (Protein N-term),Phospho (STY)	_(ac)AEPLQPDPGAAEDAAAQAVEpTPGWK_	Q9Y5Z4	HEBP2	56.663	1916.4	T1
AEPLQPDPGAAEDAAAQAVETPGWK	3	854.41	Acetyl (Protein N-term)	_(ac)AEPLQPDPGAAEDAAAQAVETPGWK_	Q9Y5Z4	HEBP2	56.298	2450.4	T1
AEPQPPSGGLTDEAALSCCSDADPSTK	3	935.073	Acetyl (Protein N-term)	_(ac)AEPQPPSGGLTDEAALSCCSDADPSTK_	Q04760	GLO1	56.688	4219.4	T1
AEPSEVDMNSPK	3	461.855	Phospho (STY)	_AEPSEVDMNpSPK_	Q9NR30	DDX21	57.328	2826.8	T1
AEPYVASEYK	2	618.763	Phospho (STY)	_AEPYVApSEYK_	Q9BZ29	DOCK9	71.888	5390.4	T1
AEQDVENDLLDYDEEEEPQAPQESTPAPPK	3	1142.51	Acetyl (Protein N-term)	_(ac)AEQDVENDLLDYDEEEEPQAPQESTPAPPK_	O00148	DDX39A	50.499	1694.1	T1
AEQDVENDLLDYDEEEEPQAPQESTPAPPK	3	1142.51	Acetyl (Protein N-term)	_(ac)AEQDVENDLLDYDEEEEPQAPQESTPAPPK_	O00148	DDX39A	45.125	2216	T1
AEQEPTAEQLAQIAAENEEDEHSVNYKPPAQK	4	902.426	Acetyl (Protein N-term)	_(ac)AEQEPTAEQLAQIAAENEEDEHSVNYKPPAQK_	P52565	ARHGDIA	132.12	1473.8	T1
AEQEPTAEQLAQIAAENEEDEHSVNYKPPAQK	5	722.142	Acetyl (Protein N-term)	_(ac)AEQEPTAEQLAQIAAENEEDEHSVNYKPPAQK_	P52565	ARHGDIA	91.113	883.86	T1
AEQEPTAEQLAQIAAENEEDEHSVNYKPPAQK	4	902.426	Acetyl (Protein N-term)	_(ac)AEQEPTAEQLAQIAAENEEDEHSVNYKPPAQK_	P52565	ARHGDIA	213.55	1574.9	T1
AEQEPTAEQLAQIAAENEEDEHSVNYKPPAQK	5	722.142	Acetyl (Protein N-term)	_(ac)AEQEPTAEQLAQIAAENEEDEHSVNYKPPAQK_	P52565	ARHGDIA	150.26	923.18	T1
AEQEPTAEQLAQIAAENEEDEHSVNYKPPAQK	3	1202.9	Acetyl (Protein N-term)	_(ac)AEQEPTAEQLAQIAAENEEDEHSVNYKPPAQK_	P52565	ARHGDIA	198.28	2716.4	T1
AEQEPTAEQLAQIAAENEEDEHSVNYKPPAQK	4	902.426	Acetyl (Protein N-term)	_(ac)AEQEPTAEQLAQIAAENEEDEHSVNYKPPAQK_	P52565	ARHGDIA	112.8	1168.2	T1
AEQEPTAEQLAQIAAENEEDEHSVNYKPPAQK	5	722.142	Acetyl (Protein N-term)	_(ac)AEQEPTAEQLAQIAAENEEDEHSVNYKPPAQK_	P52565	ARHGDIA	50.229	958.51	T1
AEQEPTAEQLAQIAAENEEDEHSVNYKPPAQK	4	902.426	Acetyl (Protein N-term)	_(ac)AEQEPTAEQLAQIAAENEEDEHSVNYKPPAQK_	P52565	ARHGDIA	126.05	988.11	T1
AEQEPTAEQLAQIAAENEEDEHSVNYKPPAQK	5	722.142	Acetyl (Protein N-term)	_(ac)AEQEPTAEQLAQIAAENEEDEHSVNYKPPAQK_	P52565	ARHGDIA	104.12	629.02	T1
AEQEPTAEQLAQIAAENEEDEHSVNYKPPAQK	4	922.418	Acetyl (Protein N-term),Phospho (STY)	_(ac)AEQEPTAEQLAQIAAENEEDEHpSVNYKPPAQK_	P52565	ARHGDIA	88.149	2606.3	T1
AEQEPTAEQLAQIAAENEEDEHSVNYKPPAQK	4	922.418	Acetyl (Protein N-term),Phospho (STY)	_(ac)AEQEPTAEQLAQIAAENEEDEHpSVNYKPPAQK_	P52565	ARHGDIA	187.35	2044.5	T1
AEQLSPGK	2	476.213	Acetyl (Protein N-term),Phospho (STY)	_(ac)AEQLpSPGK_	O15541	RNF113A	46.158	0	T1
AERSPNQGK	3	356.161	Phospho (STY)	_AERpSPNQGK_	Q9P2E9	RRBP1	79.659	1696.2	T1
AERSPNQGK	3	356.161	Phospho (STY)	_AERpSPNQGK_	Q9P2E9	RRBP1	84.507	4565.1	T1
AERSPNQGK	2	533.737	Phospho (STY)	_AERpSPNQGK_	Q9P2E9	RRBP1	81.296	4348.2	T1
AESEEMETSQAGSK	3	500.544	Oxidation (M)	_AESEEM(ox)ETSQAGSK_	P34932	HSPA4	124.07	2197.2	T1
AESGKEEDKK	4	300.884	Phospho (STY)	_AEpSGKEEDKK_	Q99442	SEC62	72.496	7457.5	T1
AESGKEEDKK	4	300.884	Phospho (STY)	_AEpSGKEEDKK_	Q99442	SEC62	58.098	4671.2	T1
AESPESSAIESTQSTPQK	3	652.953	Phospho (STY)	_AEpSPESSAIESTQSTPQK_	Q9NTI5	PDS5B	148.69	7160.6	T1
AESPESSAIESTQSTPQK	4	489.966	Phospho (STY)	_AEpSPESSAIESTQSTPQK_	Q9NTI5	PDS5B	83.167	1021.9	T1
AESPESSAIESTQSTPQK	3	652.953	Phospho (STY)	_AEpSPESSAIESTQSTPQK_	Q9NTI5	PDS5B	195.46	4696.9	T1
AESPESSAIESTQSTPQK	4	489.966	Phospho (STY)	_AEpSPESSAIESTQSTPQK_	Q9NTI5	PDS5B	98.269	5293.9	T1
AESPESSAIESTQSTPQK	3	652.953	Phospho (STY)	_AEpSPESSAIESTQSTPQK_	Q9NTI5	PDS5B	74.698	1072.7	T1
AESPTPGMAQGMEPGAGQEGAMFVHAR	3	932.064	Phospho (STY)	_AEpSPTPGMAQGMEPGAGQEGAMFVHAR_	Q86VX9	MON1A	124.99	2176.1	T1
AESQLNCLDEAHVNEK	3	660.279	Acetyl (Protein N-term),Phospho (STY)	_(ac)AEpSQLNCLDEAHVNEK_	Q8NEG4	FAM83F	67.605	20045	T1
AESSSSISSSASLSAANTPTVGVSR	3	811.71	Phospho (STY)	_AEpSSSSISSSASLSAANTPTVGVSR_	Q0JRZ9	FCHO2	61.751	1313.4	T1
AESSSSISSSASLSAANTPTVGVSR	3	811.71	Phospho (STY)	_AEpSSSSISSSASLSAANTPTVGVSR_	Q0JRZ9	FCHO2	95.593	1170.5	T1
AETEKQSPPHGEAK	4	397.931	Phospho (STY)	_AETEKQpSPPHGEAK_	Q9Y6D6	ARFGEF1	161.86	13334	T1
AETEKQSPPHGEAK	3	530.238	Phospho (STY)	_AETEKQpSPPHGEAK_	Q9Y6D6	ARFGEF1	93.152	7136	T1
AETEKQSPPHGEAK	4	397.931	Phospho (STY)	_AETEKQpSPPHGEAK_	Q9Y6D6	ARFGEF1	68.41	1738.8	T1
AETLSGLGDSGAAGAAALSSASSETGTR	3	873.059	Acetyl (Protein N-term),Phospho (STY)	_(ac)AETLSGLGDSGAAGAAALSSApSSETGTR_	Q15424	SAFB	64.254	2453	T1
AETPPLPIPPPPPDIQPLER	3	752.055	Phospho (STY)	_AEpTPPLPIPPPPPDIQPLER_	Q8IX15	HOMEZ	64.954	0	T1
AETSEGSGSAPAVPEASASPK	3	670.628	Phospho (STY)	_AETSEGSGSAPAVPEASApSPK_	P51608	MECP2	131.27	3182.1	T1
AETSEGSGSAPAVPEASASPK	4	503.223	Phospho (STY)	_AETSEGSGSAPAVPEASApSPK_	P51608	MECP2	117.08	2802.6	T1
AETSEGSGSAPAVPEASASPK	3	670.628	Phospho (STY)	_AETSEGSGSAPAVPEASApSPK_	P51608	MECP2	150.72	0	T1
AETSEGSGSAPAVPEASASPK	3	670.628	Phospho (STY)	_AETSEGSGSAPAVPEApSASPK_	P51608	MECP2	61.102	0	T1
AETSEGSGSAPAVPEASASPK	3	670.628	Phospho (STY)	_AETSEGSGSAPAVPEASApSPK_	P51608	MECP2	153.52	3443.6	T1
AETSEGSGSAPAVPEASASPK	4	503.223	Phospho (STY)	_AETSEGSGSAPAVPEASApSPK_	P51608	MECP2	94.73	4374.1	T1
AETSEGSGSAPAVPEASASPK	3	670.628	Phospho (STY)	_AETSEGSGSAPAVPEASApSPK_	P51608	MECP2	83.247	1421.5	T1
AEVPGATGGDSPHLQPAEPPGEPR	3	816.039	Phospho (STY)	_AEVPGATGGDpSPHLQPAEPPGEPR_	Q9P2K5	MYEF2	119.18	3025.1	T1
AEVPGATGGDSPHLQPAEPPGEPR	4	612.281	Phospho (STY)	_AEVPGATGGDpSPHLQPAEPPGEPR_	Q9P2K5	MYEF2	102.46	1458.1	T1
AEVPGATGGDSPHLQPAEPPGEPR	3	816.039	Phospho (STY)	_AEVPGATGGDpSPHLQPAEPPGEPR_	Q9P2K5	MYEF2	138.34	2776.5	T1
AEVPGATGGDSPHLQPAEPPGEPR	4	612.281	Phospho (STY)	_AEVPGATGGDpSPHLQPAEPPGEPR_	Q9P2K5	MYEF2	58.974	1487.4	T1
AEVQVLVLDGR	2	620.848	Acetyl (Protein N-term)	_(ac)AEVQVLVLDGR_	P40429	RPL13A	75.294	429.63	T1
AFGPGLQGGSAGSPAR	2	755.346	Phospho (STY)	_AFGPGLQGGSAGpSPAR_	P21333	FLNA	153.03	4448.2	T1
AFLSPPTLLEGPLR	2	795.918	Phospho (STY)	_AFLSPPpTLLEGPLR_	Q96PC5	MIA2	89.013	1265.2	T1
AFSSRSYTSGPGSR	3	513.891	Phospho (STY)	_AFSSRpSYTSGPGSR_	CON__P05787	KRT8	47.267	2321.2	T1
AFVHWYVGEGMEEGEFSEAR	3	782.676	Oxidation (M)	_AFVHWYVGEGM(ox)EEGEFSEAR_	P68363;Q9BQE3	TUBA1B;TUBA1A;TUBA4A;TUBA8;TUBA1C	122.22	1279.5	T1
AFVHWYVGEGMEEGEFSEAR	3	782.676	Oxidation (M)	_AFVHWYVGEGM(ox)EEGEFSEAR_	P68363;Q9BQE3	TUBA1B;TUBA1A;TUBA4A;TUBA8;TUBA1C	123.63	1678.2	T1
AFVHWYVGEGMEEGEFSEAR	3	782.676	Oxidation (M)	_AFVHWYVGEGM(ox)EEGEFSEAR_	P68363;Q9BQE3	TUBA1B;TUBA1A;TUBA4A;TUBA8;TUBA1C	88.264	869.32	T1
AGAGSAAVSGAGTPVAGPTGR	2	917.428	Acetyl (Protein N-term),Phospho (STY)	_(ac)AGAGSAAVSGAGpTPVAGPTGR_	O95295	SNAPIN	111.66	2469.2	T1
AGASIPSSGAASPR	2	654.801	Phospho (STY)	_AGASIPSSGAApSPR_	Q9P270	SLAIN2	111.12	780.75	T1
AGDLLEDSPK	2	562.747	Phospho (STY)	_AGDLLEDpSPK_	P51858	HDGF	196.02	65749	T1
AGDLLEDSPK	3	375.501	Phospho (STY)	_AGDLLEDpSPK_	P51858	HDGF	113.24	20349	T1
AGDLLEDSPK	2	562.747	Phospho (STY)	_AGDLLEDpSPK_	P51858	HDGF	158.42	44222	T1
AGDLLEDSPK	3	375.501	Phospho (STY)	_AGDLLEDpSPK_	P51858	HDGF	123.2	10526	T1
AGDLLEDSPK	3	375.501	Phospho (STY)	_AGDLLEDpSPK_	P51858	HDGF	48.568	0	T1
AGDLLEDSPKRPK	4	377.189	Phospho (STY)	_AGDLLEDpSPKRPK_	P51858	HDGF	157.8	37322	T1
AGDLLEDSPKRPK	3	502.584	Phospho (STY)	_AGDLLEDpSPKRPK_	P51858	HDGF	154.6	15406	T1
AGDLLEDSPKRPK	4	377.189	Phospho (STY)	_AGDLLEDpSPKRPK_	P51858	HDGF	79.771	2627.5	T1
AGDLLEDSPKRPK	3	502.584	Phospho (STY)	_AGDLLEDpSPKRPK_	P51858	HDGF	45.33	0	T1
AGDLLEDSPKRPK	4	377.189	Phospho (STY)	_AGDLLEDpSPKRPK_	P51858	HDGF	150.59	4033.7	T1
AGDLLEDSPKRPK	4	377.189	Phospho (STY)	_AGDLLEDpSPKRPK_	P51858	HDGF	116.43	3678.8	T1
AGDLLEDSPKRPK	4	377.189	Phospho (STY)	_AGDLLEDpSPKRPK_	P51858	HDGF	70.281	1430.6	T1
AGDNIPEEQPVASTPTTVSDGENKK	4	666.806	Phospho (STY)	_AGDNIPEEQPVASTPTTVpSDGENKK_	Q9Y320	TMX2	95.891	2657.3	T1
AGDPGEMPQSPTGLGQPK	3	616.273	Phospho (STY)	_AGDPGEMPQpSPTGLGQPK_	Q9UIF9	BAZ2A	52.541	1437.2	T1
AGDPGEMPQSPTGLGQPK	3	616.273	Phospho (STY)	_AGDPGEMPQpSPTGLGQPK_	Q9UIF9	BAZ2A	103.95	1175.5	T1
AGDSAVLVLPPSPGPR	3	538.275	Phospho (STY)	_AGDSAVLVLPPpSPGPR_	Q96JY6	PDLIM2	107.41	279.44	T1
AGGASPAASSTAQPPTQHR	3	624.618	Phospho (STY)	_AGGApSPAASSTAQPPTQHR_	Q8IU81	IRF2BP1	148.66	1659.1	T1
AGGASPAASSTAQPPTQHR	3	624.618	Phospho (STY)	_AGGApSPAASSTAQPPTQHR_	Q8IU81	IRF2BP1	191.16	472.9	T1
AGGASPAASSTAQPPTQHR	3	624.618	Phospho (STY)	_AGGApSPAASSTAQPPTQHR_	Q8IU81	IRF2BP1	77.575	735.67	T1
AGGASPAASSTAQPPTQHR	3	624.618	Phospho (STY)	_AGGApSPAASSTAQPPTQHR_	Q8IU81	IRF2BP1	151.3	888.11	T1
AGGGKGAGSRLSWPESEGK	4	498.466	2 Phospho (STY)	_AGGGKGAGpSRLpSWPESEGK_	Q99490	AGAP2	40.085	2292.4	T1
AGGGPTLQCPPPSSPEK	3	587.262	Phospho (STY)	_AGGGPTLQCPPPSpSPEK_	Q96N66	MBOAT7	86.748	2123.6	T1
AGGGRPSSPSPSVVSEK	3	560.265	Phospho (STY)	_AGGGRPpSSPSPSVVSEK_	Q9ULU8	CADPS	47.808	2764.2	T1
AGGLDWPEATEVSPSR	2	876.385	Phospho (STY)	_AGGLDWPEATEVpSPSR_	Q9Y446	PKP3	55.186	3664.4	T1
AGGLDWPEATEVSPSR	3	584.593	Phospho (STY)	_AGGLDWPEATEVpSPSR_	Q9Y446	PKP3	47.822	1372.9	T1
AGGPATPLSPTR	2	602.79	Phospho (STY)	_AGGPApTPLSPTR_	Q03252	LMNB2	85.522	2117.7	T1
AGGPATPLSPTR	2	602.79	Phospho (STY)	_AGGPApTPLSPTR_	Q03252	LMNB2	89.189	2559.1	T1
AGGPDFLQPSSR	2	656.29	Phospho (STY)	_AGGPDFLQPpSSR_	Q6UWH4	FAM198B	60.157	3180.7	T1
AGGSAALSPSK	3	342.494	Phospho (STY)	_AGGSAALpSPSK_	Q92522	H1FX	53.754	1177.4	T1
AGGSAALSPSK	3	342.494	Phospho (STY)	_AGGSAALpSPSK_	Q92522	H1FX	49.298	1312.6	T1
AGGSAALSPSKK	4	289.146	Phospho (STY)	_AGGSAALpSPSKK_	Q92522	H1FX	57.328	868.74	T1
AGGSPTAVR	2	448.205	Phospho (STY)	_AGGpSPTAVR_	Q9HBB8	CDHR5	120.76	0	T1
AGGSPTAVR	2	448.205	Phospho (STY)	_AGGpSPTAVR_	Q9HBB8	CDHR5	75.509	0	T1
AGLESGAEPGDGDSDTTKK	3	638.937	Phospho (STY)	_AGLESGAEPGDGDpSDTTKK_	O60832	DKC1	62.611	7421.9	T1
AGLESGAEPGDGDSDTTKK	4	479.455	Phospho (STY)	_AGLESGAEPGDGDpSDTTKK_	O60832	DKC1	63.726	1684.5	T1
AGLNSLEAVK	2	522.29	Acetyl (Protein N-term)	_(ac)AGLNSLEAVK_	P67936	TPM4	84.476	2281.3	T1
AGLQSLEASGR	2	584.772	Phospho (STY)	_AGLQpSLEASGR_	O60784	TOM1	70.26	14640	T1
AGLRVSAPEVSVGHK	4	397.457	Phospho (STY)	_AGLRVpSAPEVSVGHK_	Q09666	AHNAK	68.129	534.53	T1
AGMSSNQSISSPVLDAVPRTPSR	3	813.056	Phospho (STY)	_AGMSSNQSISSPVLDAVPRpTPSR_	Q9UQ35	SRRM2	64.633	1543.5	T1
AGMTSSPDATTGQTFG	2	804.816	Phospho (STY)	_AGMTSpSPDATTGQTFG_	Q9UQR1	ZNF148	113.76	1717.4	T1
AGNNMLLVGVHGPR	3	484.258	Oxidation (M)	_AGNNM(ox)LLVGVHGPR_	P21333	FLNA	83.214	1745.5	T1
AGNNMLLVGVHGPRTPCEEILVK	4	646.825	Phospho (STY)	_AGNNMLLVGVHGPRpTPCEEILVK_	P21333	FLNA	148.72	2404.8	T1
AGNNMLLVGVHGPRTPCEEILVK	4	646.825	Phospho (STY)	_AGNNMLLVGVHGPRpTPCEEILVK_	P21333	FLNA	133.4	1996	T1
AGNNMLLVGVHGPRTPCEEILVK	3	862.097	Phospho (STY)	_AGNNMLLVGVHGPRpTPCEEILVK_	P21333	FLNA	67.33	2039.1	T1
AGNNMLLVGVHGPRTPCEEILVK	4	650.824	Oxidation (M),Phospho (STY)	_AGNNM(ox)LLVGVHGPRpTPCEEILVK_	P21333	FLNA	181.64	1640.1	T1
AGPCSLSQGNLSPNWPR	3	640.952	Phospho (STY)	_AGPCSLpSQGNLSPNWPR_	O43182	ARHGAP6	54.008	1517.4	T1
AGPSAQEPGSQTPLK	3	516.575	Phospho (STY)	_AGPSAQEPGSQpTPLK_	O60271	SPAG9	90.385	2246.7	T1
AGQHSPLR	3	315.815	Phospho (STY)	_AGQHpSPLR_	Q9H4L4	SENP3	70.488	3004.6	T1
AGQHSPLR	2	473.219	Phospho (STY)	_AGQHpSPLR_	Q9H4L4	SENP3	82.008	0	T1
AGSISTLDSLDFAR	2	766.853	Phospho (STY)	_AGpSISTLDSLDFAR_	Q9P260	KIAA1468	142.85	503.43	T1
AGSIVLK	2	384.207	Phospho (STY)	_AGpSIVLK_	O15511	ARPC5	71.692	3347.7	T1
AGSLAALEK	2	470.231	Phospho (STY)	_AGpSLAALEK_	P53814	SMTN	113.63	1068.9	T1
AGSLAK	2	313.649	Phospho (STY)	_AGpSLAK_	Q5D1E8	ZC3H12A	67.169	4169.9	T1
AGSLGPETPSR	2	576.258	Phospho (STY)	_AGpSLGPETPSR_	Q9Y3S1	WNK2	67.879	3625.1	T1
AGSNEDPILAPSGTPPPTIPPDETFGGR	4	718.337	Phospho (STY)	_AGSNEDPILAPpSGTPPPTIPPDETFGGR_	Q8IZL8	PELP1	61.112	594.41	T1
AGSNEDPILAPSGTPPPTIPPDETFGGR	3	957.446	Phospho (STY)	_AGSNEDPILAPSGpTPPPTIPPDETFGGR_	Q8IZL8	PELP1	77.308	1843.6	T1
AGSPDVLR	2	447.708	Phospho (STY)	_AGpSPDVLR_	Q8NDX6	ZNF740	98.044	5909.7	T1
AGSPSPQPSGELPR	2	730.332	Phospho (STY)	_AGpSPSPQPSGELPR_	Q92619	HMHA1	144.68	3177.1	T1
AGSPSPQPSGELPR	3	487.224	Phospho (STY)	_AGSPpSPQPSGELPR_	Q92619	HMHA1	72.797	1398.5	T1
AGSRLSAEER	3	385.843	Phospho (STY)	_AGSRLpSAEER_	Q86Y82	STX12	64.499	7862	T1
AGSSPAQGAQNEPPR	3	516.226	Phospho (STY)	_AGpSSPAQGAQNEPPR_	Q9UGU0	TCF20	101.78	1814.5	T1
AGSSTPGDAPPAVAEVQGR	3	616.283	Phospho (STY)	_AGSSpTPGDAPPAVAEVQGR_	Q7Z6Z7	HUWE1	91.166	1809.3	T1
AGSWTSAR	2	458.19	Phospho (STY)	_AGpSWTSAR_	Q8NI35	INADL	63.076	2221.1	T1
AGSWTSAR	2	458.19	Phospho (STY)	_AGpSWTSAR_	Q8NI35	INADL	81.95	2645.2	T1
AGTATSPAGSSPAVAGGTQR	3	608.614	Phospho (STY)	_AGTATpSPAGSSPAVAGGTQR_	Q13428	TCOF1	52.926	0	T1
AGTPVSELTK	2	541.76	Phospho (STY)	_AGpTPVSELTK_	O75113	N4BP1	91.313	1194.7	T1
AGVYPEKDQAENEDGAQENTFSMDPQLER	4	821.863	Oxidation (M)	_AGVYPEKDQAENEDGAQENTFSM(ox)DPQLER_	P50570	DNM2	237.13	2695.4	T1
AGVYPEKDQAENEDGAQENTFSMDPQLER	3	1095.48	Oxidation (M)	_AGVYPEKDQAENEDGAQENTFSM(ox)DPQLER_	P50570	DNM2	168.72	2724	T1
AGVYPEKDQAENEDGAQENTFSMDPQLER	4	821.863	Oxidation (M)	_AGVYPEKDQAENEDGAQENTFSM(ox)DPQLER_	P50570	DNM2	212.21	1153.1	T1
AGVYPEKDQAENEDGAQENTFSMDPQLER	4	821.863	Oxidation (M)	_AGVYPEKDQAENEDGAQENTFSM(ox)DPQLER_	P50570	DNM2	141.12	841.87	T1
AHFNAMFQPSSPTR	3	562.908	Oxidation (M),Phospho (STY)	_AHFNAM(ox)FQPSpSPTR_	Q8WUA4	GTF3C2	114.63	2973.8	T1
AHFNAMFQPSSPTR	3	562.908	Oxidation (M),Phospho (STY)	_AHFNAM(ox)FQPpSSPTR_	Q8WUA4	GTF3C2	65.716	0	T1
AHFNAMFQPSSPTR	3	562.908	Oxidation (M),Phospho (STY)	_AHFNAM(ox)FQPSpSPTR_	Q8WUA4	GTF3C2	73.252	1541.8	T1
AHFNAMFQPSSPTR	3	557.576	Phospho (STY)	_AHFNAMFQPSpSPTR_	Q8WUA4	GTF3C2	62.94	1510.9	T1
AHFNAMFQPSSPTR	3	557.576	Phospho (STY)	_AHFNAMFQPpSSPTR_	Q8WUA4	GTF3C2	66.809	1567	T1
AHFNAMFQPSSPTR	3	557.576	Phospho (STY)	_AHFNAMFQPSpSPTR_	Q8WUA4	GTF3C2	75.143	1371.7	T1
AHGSFSHVR	3	359.826	Phospho (STY)	_AHGpSFSHVR_	Q8N3D4	EHBP1L1	79.659	2247.8	T1
AHGSFSHVR	3	359.826	Phospho (STY)	_AHGpSFSHVR_	Q8N3D4	EHBP1L1	68.836	2495.7	T1
AHGSFSHVR	3	359.826	Phospho (STY)	_AHGpSFSHVR_	Q8N3D4	EHBP1L1	89.9	1667.8	T1
AHLESLVASRPSPQPLAETPIPSLPEFPR	4	804.917	Phospho (STY)	_AHLESLVASRPpSPQPLAETPIPSLPEFPR_	Q9HBL0	TNS1	203.38	8008.7	T1
AHLESLVASRPSPQPLAETPIPSLPEFPR	4	804.917	Phospho (STY)	_AHLESLVASRPpSPQPLAETPIPSLPEFPR_	Q9HBL0	TNS1	76.658	1598.3	T1
AHLESLVASRPSPQPLAETPIPSLPEFPR	4	804.917	Phospho (STY)	_AHLESLVASRPpSPQPLAETPIPSLPEFPR_	Q9HBL0	TNS1	70.054	2954.3	T1
AHLTVGQAAAGGSGNLLTER	3	668.328	Phospho (STY)	_AHLTVGQAAAGGpSGNLLTER_	Q99959	PKP2	73.213	10418	T1
AHLTVGQAAAGGSGNLLTER	3	668.328	Phospho (STY)	_AHLTVGQAAAGGpSGNLLTER_	Q99959	PKP2	107.47	0	T1
AHLTVGQAAAGGSGNLLTER	3	668.328	Phospho (STY)	_AHLTVGQAAAGGpSGNLLTER_	Q99959	PKP2	126.27	1270.3	T1
AHLTVGQAAAGGSGNLLTER	3	668.328	Phospho (STY)	_AHLTVGQAAAGGpSGNLLTER_	Q99959	PKP2	124.51	751.47	T1
AHSHEEASRPAATSTR	4	447.701	Phospho (STY)	_AHpSHEEASRPAATSTR_	Q96FS4	SIPA1	101.49	918.25	T1
AHSIQIMK	3	341.828	Oxidation (M),Phospho (STY)	_AHpSIQIM(ox)K_	Q02543	RPL18A	51.445	1444.8	T1
AHSIQIMK	3	336.496	Phospho (STY)	_AHpSIQIMK_	Q02543	RPL18A	59.426	1920.3	T1
AHSIQIMK	2	504.241	Phospho (STY)	_AHpSIQIMK_	Q02543	RPL18A	65.347	3480.6	T1
AHSNPMADHTLR	3	477.206	Phospho (STY)	_AHpSNPMADHTLR_	Q9UBP6	METTL1	108.34	2588.9	T1
AHSPAEGASVESSSPGPK	3	592.26	Phospho (STY)	_AHpSPAEGASVESSSPGPK_	Q8NFG4	FLCN	181.92	4414.2	T1
AHSPAEGASVESSSPGPK	4	444.447	Phospho (STY)	_AHpSPAEGASVESSSPGPK_	Q8NFG4	FLCN	114.55	1749.6	T1
AHSPAEGASVESSSPGPK	3	592.26	Phospho (STY)	_AHpSPAEGASVESSSPGPK_	Q8NFG4	FLCN	84.14	1229.5	T1
AHSPASTLPNSPGSTFER	3	645.958	Phospho (STY)	_AHpSPASTLPNSPGSTFER_	Q9UMD9	COL17A1	74.214	1287.5	T1
AHSPASTLPNSPGSTFER	3	645.958	Phospho (STY)	_AHpSPASTLPNSPGSTFER_	Q9UMD9	COL17A1	82.635	3422.2	T1
AHSPGLLGPALGPPYPSGR	3	641.987	Phospho (STY)	_AHpSPGLLGPALGPPYPSGR_	Q6UXY1	BAIAP2L2	73.783	1246.1	T1
AHSPGLLGPALGPPYPSGR	3	641.987	Phospho (STY)	_AHpSPGLLGPALGPPYPSGR_	Q6UXY1	BAIAP2L2	94.456	1898.2	T1
AHSSMVGVNLPQK	3	461.906	Oxidation (M)	_AHSSM(ox)VGVNLPQK_	P00558	PGK1	78.324	1963.4	T1
AHSSMVGVNLPQK	3	461.906	Oxidation (M)	_AHSSM(ox)VGVNLPQK_	P00558	PGK1	66.023	0	T1
AHSSMVGVNLPQK	3	461.906	Oxidation (M)	_AHSSM(ox)VGVNLPQK_	P00558	PGK1	88.021	0	T1
AHSSPASLQLGAVSPGTLTPTGVVSGPAATPTAQHLR	4	904.464	Phospho (STY)	_AHpSSPASLQLGAVSPGTLTPTGVVSGPAATPTAQHLR_	P46937	YAP1	154.77	1023.3	T1
AHTPLNTPDPSTK	3	486.892	Phospho (STY)	_AHpTPLNTPDPSTK_	Q9BYW2	SETD2	99.344	1483.2	T1
AHTPLNTPDPSTK	3	486.892	Phospho (STY)	_AHpTPLNTPDPSTK_	Q9BYW2	SETD2	120.63	1640.3	T1
AHTPTPGIYMGR	3	460.876	Phospho (STY)	_AHpTPTPGIYMGR_	Q13595	TRA2A	63.185	1292.4	T1
AHTPTPGIYMGR	3	460.876	Phospho (STY)	_AHpTPTPGIYMGR_	Q13595	TRA2A	113.54	0	T1
AHTPTPGIYMGR	3	466.207	Oxidation (M),Phospho (STY)	_AHpTPTPGIYM(ox)GR_	Q13595	TRA2A	51.771	2323.9	T1
AIAHYEQQMGQK	3	473.894	Oxidation (M)	_AIAHYEQQM(ox)GQK_	P32455	GBP1;GBP2	113.69	1762.3	T1
AIGGIILTASHNPGGPNGDFGIK	4	572.287	Phospho (STY)	_AIGGIILTApSHNPGGPNGDFGIK_	P36871	PGM1	171.79	3228.1	T1
AIGGIILTASHNPGGPNGDFGIK	3	762.714	Phospho (STY)	_AIGGIILTApSHNPGGPNGDFGIK_	P36871	PGM1	101.59	1777.1	T1
AIGGIILTASHNPGGPNGDFGIK	5	458.031	Phospho (STY)	_AIGGIILpTASHNPGGPNGDFGIK_	P36871	PGM1	44.931	0	T1
AIGGIILTASHNPGGPNGDFGIK	4	572.287	Phospho (STY)	_AIGGIILTApSHNPGGPNGDFGIK_	P36871	PGM1	159.1	200.89	T1
AIGGIILTASHNPGGPNGDFGIK	3	762.714	Phospho (STY)	_AIGGIILTApSHNPGGPNGDFGIK_	P36871	PGM1	95.366	636.65	T1
AIGGIILTASHNPGGPNGDFGIK	4	572.287	Phospho (STY)	_AIGGIILTApSHNPGGPNGDFGIK_	P36871	PGM1	165.87	537.66	T1
AIGGIILTASHNPGGPNGDFGIK	3	762.714	Phospho (STY)	_AIGGIILTApSHNPGGPNGDFGIK_	P36871	PGM1	102.27	434.93	T1
AIGNNSATSPR	2	584.261	Phospho (STY)	_AIGNNSATpSPR_	Q9NYJ8	TAB2	86.463	5412.8	T1
AIISPR	2	368.691	Phospho (STY)	_AIIpSPR_	Q9UQ35	SRRM2	75.189	3233.8	T1
AIPGDQHPESPVHTEPMGIQGR	3	811.705	Phospho (STY)	_AIPGDQHPEpSPVHTEPMGIQGR_	Q14676	MDC1	81.839	4069.9	T1
AIPVSPSAVEEDEDEDGHTVVATAR	3	892.068	Phospho (STY)	_AIPVpSPSAVEEDEDEDGHTVVATAR_	Q07157	TJP1	209.68	3064.4	T1
AIQSIDDLTVK	3	428.215	Phospho (STY)	_AIQpSIDDLTVK_	REV__Q8WZ42		40.552	1170	T1
AISAPTSPTR	2	540.758	Phospho (STY)	_AISAPTpSPTR_	Q9NQG6	MIEF1	103.21	2788.2	T1
AISAPTSPTR	2	540.758	Phospho (STY)	_AISAPTpSPTR_	Q9NQG6	MIEF1	65.627	2072.9	T1
AISAPTSPTR	2	540.758	Phospho (STY)	_AISAPpTSPTR_	Q9NQG6	MIEF1	117.52	2607.6	T1
AISEAPK	2	398.186	Phospho (STY)	_AIpSEAPK_	REV__Q5ST30		72.547	2805.1	T1
AISPSIK	3	265.805	Phospho (STY)	_AIpSPSIK_	Q8N201	INTS1	61.962	401.41	T1
AISPTSATSSGR	2	607.774	Phospho (STY)	_AISPTpSATSSGR_	Q9Y4I1	MYO5A	60.157	4303.5	T1
AISPTSSSR	2	493.221	Phospho (STY)	_AIpSPTSSSR_	O14795	UNC13B	64.906	3852.9	T1
AISSANLLVR	2	562.297	Phospho (STY)	_AIpSSANLLVR_	Q32P44	EML3	73.082	3878.4	T1
AITSAYYR	2	512.729	Phospho (STY)	_AITpSAYYR_	P57735;P62491	RAB25;RAB11A;RAB11B	80.455	4109.9	T1
AITSLLGGGSPK	3	394.204	Phospho (STY)	_AITSLLGGGpSPK_	Q6KC79	NIPBL	98.439	1573.2	T1
AITSLLGGGSPK	2	590.802	Phospho (STY)	_AITSLLGGGpSPK_	Q6KC79	NIPBL	148.68	1173.1	T1
AITSLLGGGSPK	3	394.204	Phospho (STY)	_AITSLLGGGpSPK_	Q6KC79	NIPBL	92.575	649.82	T1
AITSLLGGGSPK	2	590.802	Phospho (STY)	_AITSLLGGGpSPK_	Q6KC79	NIPBL	159	1087.6	T1
AKEESPSK	3	319.143	Phospho (STY)	_AKEEpSPSK_	Q6ZN18	AEBP2	43.084	1848.8	T1
AKPAMPQDSVPSPR	3	520.913	Phospho (STY)	_AKPAMPQDSVPpSPR_	P53396	ACLY	99.092	9143.4	T1
AKPAMPQDSVPSPR	3	520.913	Phospho (STY)	_AKPAMPQDSVPpSPR_	P53396	ACLY	58.073	6013.8	T1
AKPSPHPIK	4	264.392	Phospho (STY)	_AKPpSPHPIK_	Q9ULU4	ZMYND8	50.354	1160.4	T1
AKPVGSPLFK	3	375.202	Phospho (STY)	_AKPVGpSPLFK_	Q92576	PHF3	43.991	1060.9	T1
AKSITR	2	418.177	2 Phospho (STY)	_AKpSIpTR_	Q7Z7L1	SLFN11	55.37	2397.1	T1
AKSPQPPVEEEDEHFDDTVVCLDTYNCDLHFK	5	783.737	Phospho (STY)	_AKpSPQPPVEEEDEHFDDTVVCLDTYNCDLHFK_	Q00839	HNRNPU	332.33	45979	T1
AKSPQPPVEEEDEHFDDTVVCLDTYNCDLHFK	6	653.282	Phospho (STY)	_AKpSPQPPVEEEDEHFDDTVVCLDTYNCDLHFK_	Q00839	HNRNPU	167.35	1686.2	T1
AKSPQPPVEEEDEHFDDTVVCLDTYNCDLHFK	4	979.419	Phospho (STY)	_AKpSPQPPVEEEDEHFDDTVVCLDTYNCDLHFK_	Q00839	HNRNPU	195.37	37672	T1
AKSPQPPVEEEDEHFDDTVVCLDTYNCDLHFK	5	783.737	Phospho (STY)	_AKpSPQPPVEEEDEHFDDTVVCLDTYNCDLHFK_	Q00839	HNRNPU	228.63	22838	T1
AKSPQPPVEEEDEHFDDTVVCLDTYNCDLHFK	4	979.419	Phospho (STY)	_AKpSPQPPVEEEDEHFDDTVVCLDTYNCDLHFK_	Q00839	HNRNPU	166.96	22945	T1
AKSPQPPVEEEDEHFDDTVVCLDTYNCDLHFK	7	560.1	Phospho (STY)	_AKpSPQPPVEEEDEHFDDTVVCLDTYNCDLHFK_	Q00839	HNRNPU	75.047	1267.4	T1
AKSPQPPVEEEDEHFDDTVVCLDTYNCDLHFK	5	783.737	Phospho (STY)	_AKpSPQPPVEEEDEHFDDTVVCLDTYNCDLHFK_	Q00839	HNRNPU	206.32	1169.7	T1
AKSPQPPVEEEDEHFDDTVVCLDTYNCDLHFK	5	783.737	Phospho (STY)	_AKpSPQPPVEEEDEHFDDTVVCLDTYNCDLHFK_	Q00839	HNRNPU	333.41	9531.7	T1
AKSPQPPVEEEDEHFDDTVVCLDTYNCDLHFK	4	979.419	Phospho (STY)	_AKpSPQPPVEEEDEHFDDTVVCLDTYNCDLHFK_	Q00839	HNRNPU	133.66	1552.4	T1
AKSPQPPVEEEDEHFDDTVVCLDTYNCDLHFK	6	653.282	Phospho (STY)	_AKpSPQPPVEEEDEHFDDTVVCLDTYNCDLHFK_	Q00839	HNRNPU	196.32	1564.3	T1
AKSPTPDGSER	3	408.847	Phospho (STY)	_AKpSPTPDGSER_	Q96MU7	YTHDC1	55.885	7271.4	T1
AKSPTPESSTIASYVTLR	3	663.329	Phospho (STY)	_AKpSPTPESSTIASYVTLR_	Q9HAU0	PLEKHA5	123.2	3091	T1
AKSSLLIYK	4	276.403	Phospho (STY)	_AKpSSLLIYK_	P0C7U3	ZDHHC11B	49.368	875.08	T1
AKSSLLIYK	4	276.403	Phospho (STY)	_AKpSSLLIYK_	P0C7U3	ZDHHC11B	55.567	3155	T1
AKSTQDLSEGISR	3	491.231	Phospho (STY)	_AKpSTQDLSEGISR_	P24588	AKAP5	44.005	976.12	T1
AKSVLK	3	242.47	Phospho (STY)	_AKpSVLK_	P11166	SLC2A1	43.808	32812	T1
AKSVLK	3	242.47	Phospho (STY)	_AKpSVLK_	P11166	SLC2A1	45.081	8497	T1
AKTPVTLK	3	313.175	Phospho (STY)	_AKpTPVTLK_	P42167	TMPO	77.597	5408.1	T1
AKTSPEGAR	2	498.729	Phospho (STY)	_AKTpSPEGAR_	O75112	LDB3	79.23	1693.3	T1
AKTSPEGAR	2	498.729	Phospho (STY)	_AKpTSPEGAR_	O75112	LDB3	54.259	664.02	T1
ALAAGADSPK	3	327.486	Phospho (STY)	_ALAAGADpSPK_	Q4KMP7	TBC1D10B	69.451	1166.1	T1
ALAAGADSPK	2	490.726	Phospho (STY)	_ALAAGADpSPK_	Q4KMP7	TBC1D10B	82.171	3254	T1
ALAAGADSPK	3	327.486	Phospho (STY)	_ALAAGADpSPK_	Q4KMP7	TBC1D10B	59.57	883.02	T1
ALAAGADSPK	2	490.726	Phospho (STY)	_ALAAGADpSPK_	Q4KMP7	TBC1D10B	75.566	2072.4	T1
ALAMPGRPESPPVFR	3	568.948	Phospho (STY)	_ALAMPGRPEpSPPVFR_	Q63ZY3	KANK2	97.129	12465	T1
ALAMPGRPESPPVFR	3	568.948	Phospho (STY)	_ALAMPGRPEpSPPVFR_	Q63ZY3	KANK2	93.495	4410.7	T1
ALAMPGRPESPPVFR	2	852.918	Phospho (STY)	_ALAMPGRPEpSPPVFR_	Q63ZY3	KANK2	97.797	3050.4	T1
ALAMPGRPESPPVFR	4	426.963	Phospho (STY)	_ALAMPGRPEpSPPVFR_	Q63ZY3	KANK2	50.831	167.1	T1
ALAMPGRPESPPVFR	3	574.28	Oxidation (M),Phospho (STY)	_ALAM(ox)PGRPEpSPPVFR_	Q63ZY3	KANK2	57.788	2703.6	T1
ALASIDSK	2	442.71	Phospho (STY)	_ALApSIDSK_	P18206	VCL	85.807	4713	T1
ALASIDSK	2	442.71	Phospho (STY)	_ALApSIDSK_	P18206	VCL	91.584	5034.4	T1
ALASIDSKLNQAK	3	480.248	Phospho (STY)	_ALASIDpSKLNQAK_	P18206	VCL	79.022	1262.1	T1
ALDGPEQMELEEGK	2	794.364	Acetyl (Protein N-term)	_(ac)ALDGPEQMELEEGK_	P62195	PSMC5	136.48	0	T1
ALESPERPFLAILGGAK	3	616.992	Phospho (STY)	_ALEpSPERPFLAILGGAK_	P00558	PGK1	236.38	17518	T1
ALESPERPFLAILGGAK	3	616.992	Phospho (STY)	_ALEpSPERPFLAILGGAK_	P00558	PGK1	75.55	974.78	T1
ALESPERPFLAILGGAK	4	462.996	Phospho (STY)	_ALEpSPERPFLAILGGAK_	P00558	PGK1	90.972	486.51	T1
ALESPERPFLAILGGAK	3	616.992	Phospho (STY)	_ALEpSPERPFLAILGGAK_	P00558	PGK1	152.04	1588.6	T1
ALESPERPFLAILGGAK	4	462.996	Phospho (STY)	_ALEpSPERPFLAILGGAK_	P00558	PGK1	78.088	425.07	T1
ALGTSLEK	2	449.718	Phospho (STY)	_ALGTpSLEK_	O94823	ATP10B	72.243	2593.2	T1
ALGTSLEK	2	449.718	Phospho (STY)	_ALGTpSLEK_	O94823	ATP10B	98.943	2389.8	T1
ALGVISNFQSSPK	3	476.569	Phospho (STY)	_ALGVISNFQSpSPK_	O94876	TMCC1	99.927	174.15	T1
ALIQTCLNSPDSPPR	3	583.606	Phospho (STY)	_ALIQTCLNSPDpSPPR_	P11831	SRF	47.545	1033.5	T1
ALIQTCLNSPDSPPR	3	583.606	Phospho (STY)	_ALIQTCLNSPDpSPPR_	P11831	SRF	51.611	2620.5	T1
ALLHEGPESPHRPSLIPPVTFEVK	4	683.356	Phospho (STY)	_ALLHEGPEpSPHRPSLIPPVTFEVK_	Q92835	INPP5D	90.37	1041.8	T1
ALLNNSHYYHMAHGK	5	355.172	Oxidation (M)	_ALLNNSHYYHM(ox)AHGK_	P09622	DLD	47.774	723.87	T1
ALMGSPQLVAAVVR	2	746.391	Phospho (STY)	_ALMGpSPQLVAAVVR_	P14923	JUP	106.3	1670	T1
ALMGSPQLVAAVVR	2	746.391	Phospho (STY)	_ALMGpSPQLVAAVVR_	P14923	JUP	125.39	1709.3	T1
ALNSEPK	2	419.689	Phospho (STY)	_ALNpSEPK_	REV__Q9UGM1		58.981	5277	T1
ALPDSQQVPSSPASK	3	531.25	Phospho (STY)	_ALPDSQQVPSpSPASK_	O14924	RGS12	84.829	2572.1	T1
ALPDSQQVPSSPASK	3	531.25	Phospho (STY)	_ALPDSQQVPSpSPASK_	O14924	RGS12	66.152	1793.1	T1
ALPLEAEPPPGPPSPSVTTEGQAVKPEPT	4	744.118	Phospho (STY)	_ALPLEAEPPPGPPpSPSVTTEGQAVKPEPT_	Q8N554	ZNF276	46.66	161.25	T1
ALPNNTSSSPQPK	3	474.22	Phospho (STY)	_ALPNNTSSpSPQPK_	P04637	TP53	46.069	1654.1	T1
ALPNNTSSSPQPK	3	474.22	Phospho (STY)	_ALPNNTSpSSPQPK_	P04637	TP53	92.063	1259.1	T1
ALPQTPRPR	3	372.529	Phospho (STY)	_ALPQpTPRPR_	Q9UQ35	SRRM2	91.937	946.02	T1
ALPQTPRPR	2	558.29	Phospho (STY)	_ALPQpTPRPR_	Q9UQ35	SRRM2	56.548	2547.7	T1
ALPSLNTGSSSPR	3	456.217	Phospho (STY)	_ALPSLNTGSpSSPR_	O14545	TRAFD1	73.296	854.24	T1
ALQAPHSPSK	3	372.513	Phospho (STY)	_ALQAPHpSPSK_	Q96AQ6	PBXIP1	98.942	3062.7	T1
ALQAPHSPSK	3	372.513	Phospho (STY)	_ALQAPHpSPSK_	Q96AQ6	PBXIP1	64.104	3362	T1
ALQAPHSPSK	3	372.513	Phospho (STY)	_ALQAPHpSPSK_	Q96AQ6	PBXIP1	76.073	1866.3	T1
ALQAPHSPSK	3	372.513	Phospho (STY)	_ALQAPHpSPSK_	Q96AQ6	PBXIP1	88.552	2112.7	T1
ALQLEDGSFCAVPEGSENDMR	3	781.007	Oxidation (M)	_ALQLEDGSFCAVPEGSENDM(ox)R_	P53609	PGGT1B	79.69	3261.9	T1
ALQLSNSPGASSAFLK	3	557.61	Phospho (STY)	_ALQLSNpSPGASSAFLK_	Q12802	AKAP13	104.03	1279.9	T1
ALQPGQPGTTPPQDAAQDPNLSPGPSPAVAR	4	779.627	Phospho (STY)	_ALQPGQPGTTPPQDAAQDPNLSPGPpSPAVAR_	P80365	HSD11B2	84.226	626.25	T1
ALQSPALGLR	2	553.292	Phospho (STY)	_ALQpSPALGLR_	P46940	IQGAP1	73.082	1972	T1
ALRPPTSPGVFGALQNFK	3	660.675	Phospho (STY)	_ALRPPpTSPGVFGALQNFK_	O75151	PHF2	113.99	1351.2	T1
ALSKPGTAAELR	3	431.89	Phospho (STY)	_ALpSKPGTAAELR_	Q9BZ29	DOCK9	42.958	2353	T1
ALSLGTIPSLTR	2	654.85	Phospho (STY)	_ALpSLGTIPSLTR_	Q5SNT2	TMEM201	125.54	1146.6	T1
ALSNSNRDK	2	542.743	Phospho (STY)	_ALSNpSNRDK_	Q9Y5S2	CDC42BPB	84.507	1798.7	T1
ALSPVIPLIPR	2	628.362	Phospho (STY)	_ALpSPVIPLIPR_	O14686	KMT2D	82.171	776.68	T1
ALSPVIPLIPR	3	419.244	Phospho (STY)	_ALpSPVIPLIPR_	O14686	KMT2D	52.576	0	T1
ALSPVIPLIPR	2	628.362	Phospho (STY)	_ALpSPVIPLIPR_	O14686	KMT2D	61.213	961.31	T1
ALSPVTSR	2	455.723	Phospho (STY)	_ALpSPVTSR_	Q96L91	EP400	67.704	2063.9	T1
ALSSDSILSPAPDAR	3	527.25	Phospho (STY)	_ALpSSDSILSPAPDAR_	Q8IVT2	MISP	97.214	465.72	T1
ALSSDSILSPAPDAR	2	790.372	Phospho (STY)	_ALSpSDSILSPAPDAR_	Q8IVT2	MISP	97.223	0	T1
ALSSDSILSPAPDAR	2	790.372	Phospho (STY)	_ALSpSDSILSPAPDAR_	Q8IVT2	MISP	255.91	7938.8	T1
ALSSDSILSPAPDAR	3	527.25	Phospho (STY)	_ALSpSDSILSPAPDAR_	Q8IVT2	MISP	101.9	1310.5	T1
ALSSGGSITSPPLSPALPK	3	620.655	Phospho (STY)	_ALSSGGSIpTSPPLSPALPK_	Q6Y7W6	GIGYF2	80.303	449.3	T1
ALSSGGSITSPPLSPALPK	3	620.655	Phospho (STY)	_ALSSGGSITpSPPLSPALPK_	Q6Y7W6	GIGYF2	63.165	331.5	T1
ALVEFESNPEETREPGSPPSVQR	3	879.073	Phospho (STY)	_ALVEFESNPEETREPGpSPPSVQR_	Q9H6F5	CCDC86	71.528	2725.7	T1
ALVEFESNPEETREPGSPPSVQR	4	659.556	Phospho (STY)	_ALVEFESNPEETREPGpSPPSVQR_	Q9H6F5	CCDC86	121.94	1225.3	T1
ALVEFESNPEETREPGSPPSVQR	4	659.556	Phospho (STY)	_ALVEFESNPEEpTREPGSPPSVQR_	Q9H6F5	CCDC86	86.32	4104.2	T1
ALVEFESNPEETREPGSPPSVQR	3	879.073	Phospho (STY)	_ALVEFESNPEETREPGpSPPSVQR_	Q9H6F5	CCDC86	94.837	4816.9	T1
ALVHQLSNESR	2	667.317	Phospho (STY)	_ALVHQLpSNESR_	Q9H4L5	OSBPL3	167.73	7611.8	T1
ALVHQLSNESR	3	445.214	Phospho (STY)	_ALVHQLpSNESR_	Q9H4L5	OSBPL3	124.45	2929.3	T1
ALVTVSRSPPGSGASTPVGPWDQAVQR	3	948.134	Acetyl (Protein N-term),Phospho (STY)	_(ac)ALVTVpSRSPPGSGASTPVGPWDQAVQR_	Q8TE77	SSH3	43.921	811.54	T1
AMADELSEK	3	363.811	Oxidation (M),Phospho (STY)	_AM(ox)ADELpSEK_	Q03135	CAV1	75.819	5718.2	T1
AMADELSEK	2	545.212	Oxidation (M),Phospho (STY)	_AM(ox)ADELpSEK_	Q03135	CAV1	104.82	11063	T1
AMADELSEK	2	545.212	Oxidation (M),Phospho (STY)	_AM(ox)ADELpSEK_	Q03135	CAV1	49.189	5536.3	T1
AMADELSEK	2	545.212	Oxidation (M),Phospho (STY)	_AM(ox)ADELpSEK_	Q03135	CAV1	69.786	7560.5	T1
AMADELSEK	3	363.811	Oxidation (M),Phospho (STY)	_AM(ox)ADELpSEK_	Q03135	CAV1	82.171	1956.6	T1
AMADELSEK	2	537.215	Phospho (STY)	_AMADELpSEK_	Q03135	CAV1	145.95	22052	T1
AMADELSEK	3	358.479	Phospho (STY)	_AMADELpSEK_	Q03135	CAV1	106.62	2035.3	T1
AMADELSEK	3	358.479	Phospho (STY)	_AMADELpSEK_	Q03135	CAV1	88.596	927.84	T1
AMADELSEK	2	537.215	Phospho (STY)	_AMADELpSEK_	Q03135	CAV1	100.88	3715.5	T1
AMADELSEK	2	537.215	Phospho (STY)	_AMADELpSEK_	Q03135	CAV1	83.397	2040.3	T1
AMADELSEKQVYDAHTK	4	504.725	Phospho (STY)	_AMADELpSEKQVYDAHTK_	Q03135	CAV1	98.543	1022.1	T1
AMEGAGTDEK	2	512.716	Oxidation (M)	_AM(ox)EGAGTDEK_	P08133	ANXA6	71.451	2826.3	T1
AMEGAGTDEK	2	512.716	Oxidation (M)	_AM(ox)EGAGTDEK_	P08133	ANXA6	61.56	2516.4	T1
AMEVDERPTEQYSDIGGLDK	4	568.013	Oxidation (M)	_AM(ox)EVDERPTEQYSDIGGLDK_	P17980	PSMC3	96.79	1885	T1
AMEVDERPTEQYSDIGGLDK	3	757.014	Oxidation (M)	_AM(ox)EVDERPTEQYSDIGGLDK_	P17980	PSMC3	54.288	1297.4	T1
AMEVDERPTEQYSDIGGLDK	4	568.013	Oxidation (M)	_AM(ox)EVDERPTEQYSDIGGLDK_	P17980	PSMC3	67.928	1169.5	T1
AMGIMNSFVNDIFER	3	587.276	Oxidation (M)	_AM(ox)GIMNSFVNDIFER_	Q99877;Q16778	HIST1H2BN;HIST1H2BH;HIST2H2BF;HIST1H2BC;HIST1H2BD;HIST1H2BK;HIST1H2BL;HIST1H2BM;H2BFS;HIST2H2BE;HIST1H2BB;HIST1H2BO;HIST1H2BJ;HIST3H2BB	117.08	401.94	T1
AMGIMNSFVNDIFER	2	880.411	Oxidation (M)	_AM(ox)GIMNSFVNDIFER_	Q99877;Q16778	HIST1H2BN;HIST1H2BH;HIST2H2BF;HIST1H2BC;HIST1H2BD;HIST1H2BK;HIST1H2BL;HIST1H2BM;H2BFS;HIST2H2BE;HIST1H2BB;HIST1H2BO;HIST1H2BJ;HIST3H2BB	72.031	5924.2	T1
AMIVPSSPSKTPEEVSTPAEEEK	4	631.545	Phospho (STY)	_AMIVPpSSPSKTPEEVSTPAEEEK_	Q01484	ANK2	126.46	887.71	T1
AMSQDGASQFQEVIR	3	588.254	Oxidation (M),Phospho (STY)	_AM(ox)pSQDGASQFQEVIR_	Q16851	UGP2	68.189	3267.1	T1
AMSQDGASQFQEVIR	2	873.879	Phospho (STY)	_AMpSQDGASQFQEVIR_	Q16851	UGP2	65.298	8730.8	T1
AMSTSQSPTR	2	573.236	Phospho (STY)	_AMSTSQpSPTR_	Q15776	ZKSCAN8	78.884	4214.1	T1
AMSTTSISSPQPGK	3	491.221	Phospho (STY)	_AMpSTTSISSPQPGK_	Q9UJU6	DBNL	134.88	1189.2	T1
ANASNSPSSLR	2	592.259	Phospho (STY)	_ANASNpSPSSLR_	Q5T5X7	BEND3	89.46	2620.3	T1
ANEAGGQVGPEAPRPPETSPEMR	3	819.7	Phospho (STY)	_ANEAGGQVGPEAPRPPEpTSPEMR_	Q8N3D4	EHBP1L1	72.603	2686.8	T1
ANPSSLVLER	2	583.284	Phospho (STY)	_ANPSpSLVLER_	Q6UXY8	TMC5	100.02	3918.6	T1
ANSFVGTAQYVSPELLTEK	3	712.008	Phospho (STY)	_ANpSFVGTAQYVSPELLTEK_	Q6A1A2	PDPK2P;PDPK1	228.18	9184.8	T1
ANSFVGTAQYVSPELLTEK	4	534.258	Phospho (STY)	_ANpSFVGTAQYVSPELLTEK_	Q6A1A2	PDPK2P;PDPK1	237.6	1761.4	T1
ANSFVGTAQYVSPELLTEK	2	1067.51	Phospho (STY)	_ANpSFVGTAQYVSPELLTEK_	Q6A1A2	PDPK2P;PDPK1	277.25	9825.6	T1
ANSFVGTAQYVSPELLTEK	3	712.008	Phospho (STY)	_ANpSFVGTAQYVSPELLTEK_	Q6A1A2	PDPK2P;PDPK1	189.52	4916.3	T1
ANSGGVDLDSSGEFASIEK	3	654.949	Phospho (STY)	_ANpSGGVDLDSSGEFASIEK_	Q92766	RREB1	75.589	1030.5	T1
ANSMEGLMPR	2	593.243	Phospho (STY)	_ANpSMEGLMPR_	O43306	ADCY6	73.037	3691	T1
ANSPSLFGTEGK	3	429.859	Phospho (STY)	_ANpSPSLFGTEGK_	Q96B97	SH3KBP1	74.89	1087.5	T1
ANSPSLFGTEGKPK	3	504.908	Phospho (STY)	_ANpSPSLFGTEGKPK_	Q96B97	SH3KBP1	80.609	2604.8	T1
ANSPSLFGTEGKPK	4	378.933	Phospho (STY)	_ANpSPSLFGTEGKPK_	Q96B97	SH3KBP1	109.42	2922.7	T1
ANSPSLFGTEGKPK	3	504.908	Phospho (STY)	_ANpSPSLFGTEGKPK_	Q96B97	SH3KBP1	71.742	3430.8	T1
ANSSGLYK	2	460.2	Phospho (STY)	_ANpSSGLYK_	Q9UID6	ZNF639	59.426	2398.5	T1
ANVSSPHR	3	316.475	Phospho (STY)	_ANVSpSPHR_	Q92530	PSMF1	74.841	1619.1	T1
ANVSSPHR	2	474.208	Phospho (STY)	_ANVSpSPHR_	Q92530	PSMF1	67.113	1557.8	T1
ANVSSPHR	2	474.208	Phospho (STY)	_ANVSpSPHR_	Q92530	PSMF1	89.029	4187.9	T1
ANVSSPHR	3	316.475	Phospho (STY)	_ANVSpSPHR_	Q92530	PSMF1	80.706	1916.8	T1
ANVSSPHR	2	474.208	Phospho (STY)	_ANVSpSPHR_	Q92530	PSMF1	116.13	2805.7	T1
ANVSSPHR	3	316.475	Phospho (STY)	_ANVSpSPHR_	Q92530	PSMF1	74.944	3054.7	T1
APAPQPPSLPDRSPRPQR	4	512.511	Phospho (STY)	_APAPQPPSLPDRpSPRPQR_	Q8N3V7	SYNPO	58.479	2068.3	T1
APAPSPAKEER	3	411.527	Phospho (STY)	_APAPpSPAKEER_	O75781	PALM	52.265	3837.6	T1
APAPVVLGSPVVLGPPVGQAR	3	687.713	Phospho (STY)	_APAPVVLGpSPVVLGPPVGQAR_	Q6ZN55	ZNF574	69.72	304.18	T1
APDMSPQR	2	491.197	Phospho (STY)	_APDMpSPQR_	Q8NC74	RBBP8NL	57.347	2799.5	T1
APEKPLHEVPSGNSLLSSETILR	4	639.328	Phospho (STY)	_APEKPLHEVPpSGNSLLSSETILR_	Q96B97	SH3KBP1	100.41	614.64	T1
APEKPLHEVPSGNSLLSSETILR	4	639.328	Phospho (STY)	_APEKPLHEVPpSGNSLLSSETILR_	Q96B97	SH3KBP1	99.871	635.37	T1
APEKPLHEVPSGNSLLSSETILR	3	852.102	Phospho (STY)	_APEKPLHEVPpSGNSLLSSETILR_	Q96B97	SH3KBP1	42.825	1607	T1
APEKPLHEVPSGNSLLSSETILR	4	639.328	Phospho (STY)	_APEKPLHEVPpSGNSLLSSETILR_	Q96B97	SH3KBP1	99.871	576.16	T1
APEPDLMSPTR	2	647.281	Phospho (STY)	_APEPDLMpSPTR_	Q9H7D0	DOCK5	59.227	2564.8	T1
APGRPQLSPGQK	3	439.222	Phospho (STY)	_APGRPQLpSPGQK_	P19878	NCF2	78.191	8662.8	T1
APGSPLSSEGAAGEGVR	3	541.245	Phospho (STY)	_APGpSPLSSEGAAGEGVR_	Q6JBY9	RCSD1	76.573	2528.2	T1
APGSPLSSEGAAGEGVR	2	811.365	Phospho (STY)	_APGpSPLSSEGAAGEGVR_	Q6JBY9	RCSD1	124.25	2406	T1
APGSPLSSEGAAGEGVR	2	811.365	Phospho (STY)	_APGpSPLSSEGAAGEGVR_	Q6JBY9	RCSD1	76.051	0	T1
APGYPSSPVTTASGTTLR	3	614.959	Phospho (STY)	_APGYPSpSPVTTASGTTLR_	Q9HCK8	CHD8	45.423	1177	T1
APKPDGPGGGPGGSHMGGNYGDDR	4	567.998	Oxidation (M)	_APKPDGPGGGPGGSHM(ox)GGNYGDDR_	P35637	FUS	94.542	1316.2	T1
APKPDGPGGGPGGSHMGGNYGDDR	4	567.998	Oxidation (M)	_APKPDGPGGGPGGSHM(ox)GGNYGDDR_	P35637	FUS	78.837	847.95	T1
APLKPYPVSPSDK	3	493.581	Phospho (STY)	_APLKPYPVpSPSDK_	P41252	IARS	43.408	2802.5	T1
APPGCTPCPESPSR	2	796.815	Phospho (STY)	_APPGCTPCPEpSPSR_	Q96KN4	FAM84A	114.21	2681	T1
APPGCTPCPESPSR	3	531.546	Phospho (STY)	_APPGCTPCPEpSPSR_	Q96KN4	FAM84A	89.502	0	T1
APPPVAYNPIHSPSYPLAALK	4	571.545	Phospho (STY)	_APPPVAYNPIHpSPSYPLAALK_	Q9UMS6	SYNPO2	66.845	526.1	T1
APPPVAYNPIHSPSYPLAALK	4	571.545	Phospho (STY)	_APPPVAYNPIHpSPSYPLAALK_	Q9UMS6	SYNPO2	50.426	728.14	T1
APPQTHLPSGASSGTGSASATHGGGSPPGTR	4	717.078	Phospho (STY)	_APPQTHLPSGASSGTGSASATHGGGpSPPGTR_	P46379	BAG6	48.984	507.55	T1
APPQTHLPSGASSGTGSASATHGGGSPPGTR	4	717.078	Phospho (STY)	_APPQTHLPSGASSGTGSASATHGGGpSPPGTR_	P46379	BAG6	102.17	423.07	T1
APPTLLSTSSGGK	3	432.546	Phospho (STY)	_APPTLLSTSpSGGK_	P53814	SMTN	80.102	707.37	T1
APQTSSSPPPVR	3	435.206	Phospho (STY)	_APQTSSpSPPPVR_	Q8IYB3	SRRM1	85.493	2368.5	T1
APQTSSSPPPVR	2	652.306	Phospho (STY)	_APQTSSpSPPPVR_	Q8IYB3	SRRM1	141.88	17893	T1
APQTSSSPPPVR	3	435.206	Phospho (STY)	_APQTSSpSPPPVR_	Q8IYB3	SRRM1	82.663	9299.5	T1
APQTSSSPPPVR	2	652.306	Phospho (STY)	_APQTSSpSPPPVR_	Q8IYB3	SRRM1	95.428	6871.8	T1
APQTSSSPPPVR	3	435.206	Phospho (STY)	_APQTSSpSPPPVR_	Q8IYB3	SRRM1	123.68	1381.5	T1
APQTSSSPPPVR	3	435.206	Phospho (STY)	_APQTSSpSPPPVR_	Q8IYB3	SRRM1	120.7	1828.8	T1
APQTSSSPPPVR	2	652.306	Phospho (STY)	_APQTSpSSPPPVR_	Q8IYB3	SRRM1	104.59	3523.9	T1
APSDSSLGTPSDGRPELR	3	641.293	Phospho (STY)	_APSDSpSLGTPSDGRPELR_	Q15642	TRIP10	97.457	2289	T1
APSDSSLGTPSDGRPELR	3	641.293	Phospho (STY)	_APpSDSSLGTPSDGRPELR_	Q15642	TRIP10	100.76	5008.8	T1
APSDSSLGTPSDGRPELR	2	961.436	Phospho (STY)	_APpSDSSLGTPSDGRPELR_	Q15642	TRIP10	84.41	1319.7	T1
APSDSSLGTPSDGRPELR	3	641.293	Phospho (STY)	_APpSDSSLGTPSDGRPELR_	Q15642	TRIP10	65.833	5273.4	T1
APSEEELHGDQTDFGQGSQSPQK	4	638.77	Phospho (STY)	_APSEEELHGDQTDFGQGSQpSPQK_	Q8TE77	SSH3	148.1	2792.7	T1
APSEEELHGDQTDFGQGSQSPQK	3	851.357	Phospho (STY)	_APpSEEELHGDQTDFGQGSQSPQK_	Q8TE77	SSH3	164.05	2436.3	T1
APSEEELHGDQTDFGQGSQSPQKQEEQR	4	806.346	Phospho (STY)	_APSEEELHGDQTDFGQGSQpSPQKQEEQR_	Q8TE77	SSH3	231.56	7118	T1
APSEEELHGDQTDFGQGSQSPQKQEEQR	5	645.278	Phospho (STY)	_APSEEELHGDQTDFGQGSQpSPQKQEEQR_	Q8TE77	SSH3	93.566	3248.2	T1
APSEEELHGDQTDFGQGSQSPQKQEEQR	4	806.346	Phospho (STY)	_APSEEELHGDQTDFGQGpSQSPQKQEEQR_	Q8TE77	SSH3	132.96	3836.9	T1
APSIHGGSGGR	2	538.238	Phospho (STY)	_APpSIHGGSGGR_	CON__P08727	KRT19	87.719	9454.3	T1
APSIHGGSGGR	2	538.238	Phospho (STY)	_APSIHGGpSGGR_	CON__P08727	KRT19	63.966	4292	T1
APSPGDYK	2	457.686	Phospho (STY)	_APpSPGDYK_	P55198	MLLT6	60.434	2689.4	T1
APSPPPPGSEAAPSPSK	3	551.922	Phospho (STY)	_APpSPPPPGSEAAPSPSK_	Q96GP6	SCARF2	47.32	1670.5	T1
APSPPPPGSEAAPSPSK	3	551.922	Phospho (STY)	_APpSPPPPGSEAAPSPSK_	Q96GP6	SCARF2	166.57	0	T1
APSPPPPGSEAAPSPSK	3	551.922	Phospho (STY)	_APpSPPPPGSEAAPSPSK_	Q96GP6	SCARF2	100.39	1871.4	T1
APSPPPTASNSSNSQSEK	3	622.602	Phospho (STY)	_APpSPPPTASNSSNSQSEK_	Q8N108	MIER1	238.69	2651.8	T1
APSPPVEHPR	3	389.517	Phospho (STY)	_APpSPPVEHPR_	Q86WR7	PROSER2	68.515	2081.2	T1
APSPSGLMSPSR	2	633.781	Phospho (STY)	_APpSPSGLMSPSR_	Q9P1Y5	CAMSAP3	75.89	3049.3	T1
APSPSINR	2	461.213	Phospho (STY)	_APpSPSINR_	Q9UJ41	RABGEF1	56.209	4668	T1
APSQHIFFVQHIEAVR	3	653.659	Phospho (STY)	_APpSQHIFFVQHIEAVR_	Q8N3E9	PLCD3	93.73	1513	T1
APSQHIFFVQHIEAVR	3	653.659	Phospho (STY)	_APpSQHIFFVQHIEAVR_	Q8N3E9	PLCD3	111.49	998.07	T1
APSRQDVYGPQPQVR	3	593.284	Phospho (STY)	_APpSRQDVYGPQPQVR_	O60716	CTNND1	46.621	1641.5	T1
APSRQDVYGPQPQVR	3	593.284	Phospho (STY)	_APpSRQDVYGPQPQVR_	O60716	CTNND1	61.167	1167.2	T1
APSVANVGSHCDLSLK	4	434.452	Phospho (STY)	_APpSVANVGSHCDLSLK_	P21333	FLNA	203.77	4947.6	T1
APSVANVGSHCDLSLK	2	867.898	Phospho (STY)	_APpSVANVGSHCDLSLK_	P21333	FLNA	143.67	4105.9	T1
APSVANVGSHCDLSLK	3	578.934	Phospho (STY)	_APpSVANVGSHCDLSLK_	P21333	FLNA	188.32	10133	T1
APSVANVGSHCDLSLK	3	578.934	Phospho (STY)	_APpSVANVGSHCDLSLK_	P21333	FLNA	200.04	5174.6	T1
APSVANVGSHCDLSLK	2	867.898	Phospho (STY)	_APpSVANVGSHCDLSLK_	P21333	FLNA	192.55	0	T1
APSVANVGSHCDLSLK	2	867.898	Phospho (STY)	_APpSVANVGSHCDLSLK_	P21333	FLNA	182.18	3814.9	T1
APSVANVGSHCDLSLK	4	434.452	Phospho (STY)	_APpSVANVGSHCDLSLK_	P21333	FLNA	130.25	700.56	T1
APSVANVGSHCDLSLK	3	578.934	Phospho (STY)	_APpSVANVGSHCDLSLK_	P21333	FLNA	62.19	2024.5	T1
APSVANVGSHCDLSLK	3	578.934	Phospho (STY)	_APpSVANVGSHCDLSLK_	P21333	FLNA	72.771	817.34	T1
APSVANVGSHCDLSLK	3	578.934	Phospho (STY)	_APpSVANVGSHCDLSLK_	P21333	FLNA	122.3	664.27	T1
APSVANVGSHCDLSLKIPEISIQDMTAQVTSPSGKTHEAEIVEGENHTYCIR	7	825.535	Oxidation (M),Phospho (STY)	_APSVANVGpSHCDLSLKIPEISIQDM(ox)TAQVTSPSGKTHEAEIVEGENHTYCIR_	P21333	FLNA	98.136	1069.3	T1
APSVANVGSHCDLSLKIPEISIQDMTAQVTSPSGKTHEAEIVEGENHTYCIR	7	823.25	Phospho (STY)	_APpSVANVGSHCDLSLKIPEISIQDMTAQVTSPSGKTHEAEIVEGENHTYCIR_	P21333	FLNA	82.86	2056.6	T1
APSVANVGSHCDLSLKIPEISIQDMTAQVTSPSGKTHEAEIVEGENHTYCIR	6	960.29	Phospho (STY)	_APpSVANVGSHCDLSLKIPEISIQDMTAQVTSPSGKTHEAEIVEGENHTYCIR_	P21333	FLNA	128.74	2455.2	T1
APSVATVGSICDLNLK	3	575.614	Phospho (STY)	_APSVATVGpSICDLNLK_	O75369	FLNB	44.342	1020.7	T1
APSVATVGSICDLNLK	2	862.918	Phospho (STY)	_APpSVATVGSICDLNLK_	O75369	FLNB	110.77	2269	T1
APSVATVGSICDLNLK	3	575.614	Phospho (STY)	_APpSVATVGSICDLNLK_	O75369	FLNB	258.8	2542.4	T1
APSVATVGSICDLNLK	3	575.614	Phospho (STY)	_APpSVATVGSICDLNLK_	O75369	FLNB	199.05	1399.7	T1
APSVATVGSICDLNLK	2	862.918	Phospho (STY)	_APpSVATVGSICDLNLK_	O75369	FLNB	138.39	2255.4	T1
APVPGTPDSLSSGSSR	2	797.859	Phospho (STY)	_APVPGpTPDSLSSGSSR_	Q9UJZ1	STOML2	66.387	9425	T1
APVPGTPDSLSSGSSR	3	532.242	Phospho (STY)	_APVPGpTPDSLSSGSSR_	Q9UJZ1	STOML2	94.281	3564.5	T1
APVPSTCSSTFPEELSPPSHQAK	4	634.287	Phospho (STY)	_APVPSTCSSTFPEELpSPPSHQAK_	Q14980	NUMA1	87.489	3170.4	T1
APVPSTCSSTFPEELSPPSHQAK	4	634.287	Phospho (STY)	_APVPSTCSSTFPEELpSPPSHQAK_	Q14980	NUMA1	57.351	503.07	T1
APVQPQQSPAAAPGGTDEKPSGK	4	575.275	Phospho (STY)	_APVQPQQpSPAAAPGGTDEKPSGK_	Q13200	PSMD2	80.359	1353.7	T1
APVSSTESVIQSNTPTPPPSQPLNETAEEESR	4	865.65	Phospho (STY)	_APVSSTESVIQSNTPpTPPPSQPLNETAEEESR_	Q9HC35	EML4	221.5	1037	T1
APVSSTESVIQSNTPTPPPSQPLNETAEEESR	4	865.65	Phospho (STY)	_APVSSTESVIQSNTPpTPPPSQPLNETAEEESR_	Q9HC35	EML4	199.93	2191.3	T1
APVSSTESVIQSNTPTPPPSQPLNETAEEESR	3	1153.86	Phospho (STY)	_APVSSTESVIQSNTPpTPPPSQPLNETAEEESR_	Q9HC35	EML4	189.76	1579.3	T1
APVSSTESVIQSNTPTPPPSQPLNETAEEESR	4	865.65	Phospho (STY)	_APVSSTESVIQSNTPpTPPPSQPLNETAEEESR_	Q9HC35	EML4	156.37	524.55	T1
APYSPTTSK	2	516.226	Phospho (STY)	_APYpSPTTSK_	Q96JH7	VCPIP1	73.781	4774.4	T1
APYSPTTSK	3	344.486	Phospho (STY)	_APYpSPTTSK_	Q96JH7	VCPIP1	46.706	1489.7	T1
APYSPTTSK	2	516.226	Phospho (STY)	_APYpSPTTSK_	Q96JH7	VCPIP1	79.201	4627.1	T1
APYSPTTSK	3	344.486	Phospho (STY)	_APYpSPTTSK_	Q96JH7	VCPIP1	64.82	1593.4	T1
AQCETLSPDGLPEEQPQTTK	3	770.338	Phospho (STY)	_AQCETLpSPDGLPEEQPQTTK_	Q7Z6Z7	HUWE1	78.202	2156	T1
AQFSVAGVHTVPGSPQAR	3	630.307	Phospho (STY)	_AQFSVAGVHTVPGpSPQAR_	Q9HBL0	TNS1	60.33	1231.6	T1
AQFSVAGVHTVPGSPQAR	3	630.307	Phospho (STY)	_AQFSVAGVHTVPGpSPQAR_	Q9HBL0	TNS1	122.22	2529.4	T1
AQFSVAGVHTVPGSPQAR	2	944.957	Phospho (STY)	_AQFSVAGVHTVPGpSPQAR_	Q9HBL0	TNS1	106.67	1712.7	T1
AQFSVAGVHTVPGSPQAR	3	630.307	Phospho (STY)	_AQFSVAGVHTVPGpSPQAR_	Q9HBL0	TNS1	91.883	1822.7	T1
AQFSVAGVHTVPGSPQAR	3	630.307	Phospho (STY)	_AQFSVAGVHTVPGpSPQAR_	Q9HBL0	TNS1	113.42	839.1	T1
AQFSVAGVHTVPGSPQAR	3	630.307	Phospho (STY)	_AQFSVAGVHTVPGpSPQAR_	Q9HBL0	TNS1	123.36	941.26	T1
AQGEPVAGHESPK	2	693.806	Phospho (STY)	_AQGEPVAGHEpSPK_	O94979	SEC31A	105.14	3913	T1
AQGEPVAGHESPK	4	347.407	Phospho (STY)	_AQGEPVAGHEpSPK_	O94979	SEC31A	78.501	3561.5	T1
AQGEPVAGHESPK	3	462.873	Phospho (STY)	_AQGEPVAGHEpSPK_	O94979	SEC31A	137.69	6016.1	T1
AQGEPVAGHESPK	3	462.873	Phospho (STY)	_AQGEPVAGHEpSPK_	O94979	SEC31A	41.202	2410.8	T1
AQGEPVAGHESPK	4	347.407	Phospho (STY)	_AQGEPVAGHEpSPK_	O94979	SEC31A	116.96	1842.4	T1
AQGEPVAGHESPKIPYEK	4	504.991	Phospho (STY)	_AQGEPVAGHEpSPKIPYEK_	O94979	SEC31A	105.16	2018.9	T1
AQGEPVAGHESPKIPYEK	4	504.991	Phospho (STY)	_AQGEPVAGHEpSPKIPYEK_	O94979	SEC31A	160.67	11063	T1
AQGEPVAGHESPKIPYEK	4	504.991	Phospho (STY)	_AQGEPVAGHEpSPKIPYEK_	O94979	SEC31A	75.044	4569.2	T1
AQGEPVAGHESPKIPYEK	4	504.991	Phospho (STY)	_AQGEPVAGHEpSPKIPYEK_	O94979	SEC31A	143.67	9246.8	T1
AQGEPVAGHESPKIPYEK	3	672.986	Phospho (STY)	_AQGEPVAGHEpSPKIPYEK_	O94979	SEC31A	84.327	2672.9	T1
AQGEPVAGHESPKIPYEK	5	404.194	Phospho (STY)	_AQGEPVAGHEpSPKIPYEK_	O94979	SEC31A	85.248	969.51	T1
AQGEPVAGHESPKIPYEK	4	504.991	Phospho (STY)	_AQGEPVAGHEpSPKIPYEK_	O94979	SEC31A	94.542	5844.7	T1
AQGEPVAGHESPKIPYEK	3	672.986	Phospho (STY)	_AQGEPVAGHEpSPKIPYEK_	O94979	SEC31A	65.425	3230	T1
AQGEPVAGHESPKIPYEK	5	404.194	Phospho (STY)	_AQGEPVAGHEpSPKIPYEK_	O94979	SEC31A	108.25	1526.5	T1
AQGVRSPLLR	3	392.88	Phospho (STY)	_AQGVRpSPLLR_	O60343	TBC1D4	54.524	3790.8	T1
AQISSPNLR	2	533.258	Phospho (STY)	_AQIpSSPNLR_	Q5TCZ1	SH3PXD2A	73.666	1627	T1
AQISSPNLR	2	533.258	Phospho (STY)	_AQIpSSPNLR_	Q5TCZ1	SH3PXD2A	85.807	0	T1
AQLEPVASPAK	3	397.532	Phospho (STY)	_AQLEPVApSPAK_	Q15149	PLEC	70.529	3225.4	T1
AQLEPVASPAK	2	595.794	Phospho (STY)	_AQLEPVApSPAK_	Q15149	PLEC	84.566	4628.4	T1
AQLEPVASPAK	3	397.532	Phospho (STY)	_AQLEPVApSPAK_	Q15149	PLEC	74.789	1421.6	T1
AQLEPVASPAK	3	397.532	Phospho (STY)	_AQLEPVApSPAK_	Q15149	PLEC	91.441	1939.6	T1
AQLEPVASPAK	2	595.794	Phospho (STY)	_AQLEPVApSPAK_	Q15149	PLEC	115.12	6495.7	T1
AQLSPGIYDDTSAR	2	787.348	Phospho (STY)	_AQLpSPGIYDDTSAR_	O75376	NCOR1	90.754	2400.3	T1
AQPSMSPK	2	463.196	Phospho (STY)	_AQPSMpSPK_	Q969S3	ZNF622	55.353	2067.3	T1
AQPSMSPK	3	309.133	Phospho (STY)	_AQPSMpSPK_	Q969S3	ZNF622	47.844	0	T1
AQQDKHSLR	3	388.184	Phospho (STY)	_AQQDKHpSLR_	Q8N4M1	SLC44A3	67.456	3333.6	T1
AQQDKHSLR	3	388.184	Phospho (STY)	_AQQDKHpSLR_	Q8N4M1	SLC44A3	76.522	5226.9	T1
AQRLSQETEALGR	2	769.87	Phospho (STY)	_AQRLpSQETEALGR_	Q02818	NUCB1	74.966	4775.9	T1
AQSLEPYGTGLR	2	686.319	Phospho (STY)	_AQpSLEPYGTGLR_	Q63ZY3	KANK2	58.071	3991.8	T1
AQSLPK	2	362.175	Phospho (STY)	_AQpSLPK_	P53814	SMTN	90.37	2224.9	T1
AQSLVISPPAPSPR	2	750.385	Phospho (STY)	_AQSLVISPPAPpSPR_	P46013	MKI67	54.768	3300.4	T1
AQSLVISPPAPSPR	3	500.592	Phospho (STY)	_AQSLVISPPAPpSPR_	P46013	MKI67	45.458	0	T1
AQSPGAVEEILDR	3	488.896	Phospho (STY)	_AQpSPGAVEEILDR_	Q9NYM9	BET1L	77.795	1891.7	T1
AQSPTPSLPASWK	3	483.897	Phospho (STY)	_AQpSPTPSLPASWK_	Q9UMS6	SYNPO2	87.99	794.2	T1
AQSPTPSLPASWK	3	483.897	Phospho (STY)	_AQpSPTPSLPASWK_	Q9UMS6	SYNPO2	100.43	1592	T1
AQSPTPSLPASWK	3	483.897	Phospho (STY)	_AQpSPTPSLPASWK_	Q9UMS6	SYNPO2	121.79	2666.4	T1
AQSPTPSLPASWK	2	725.342	Phospho (STY)	_AQpSPTPSLPASWK_	Q9UMS6	SYNPO2	83.729	2853.6	T1
AQSPTPSLPASWK	4	363.175	Phospho (STY)	_AQpSPTPSLPASWK_	Q9UMS6	SYNPO2	103.6	361.95	T1
AQSPTPSLPASWK	2	725.342	Phospho (STY)	_AQpSPTPSLPASWK_	Q9UMS6	SYNPO2	107.13	5952.2	T1
AQSPTPSLPASWK	3	483.897	Phospho (STY)	_AQpSPTPSLPASWK_	Q9UMS6	SYNPO2	80.361	2092	T1
AQSSDSSKR	3	349.149	Phospho (STY)	_AQpSSDSSKR_	Q9UID3	VPS51	48.948	4870.1	T1
AQSSPAAPASLSAPEPASQAR	3	691.992	Phospho (STY)	_AQSpSPAAPASLSAPEPASQAR_	Q8WUI4	HDAC7	81.97	2743.4	T1
AQSSPAAPASLSAPEPASQAR	3	691.992	Phospho (STY)	_AQSpSPAAPASLSAPEPASQAR_	Q8WUI4	HDAC7	53.957	4339.5	T1
AQSSPASATFPVSVQEPPTKPR	4	591.291	Phospho (STY)	_AQpSSPASATFPVSVQEPPTKPR_	P56524	HDAC4	80.439	852.12	T1
AQSSPASATFPVSVQEPPTKPR	4	591.291	Phospho (STY)	_AQpSSPASATFPVSVQEPPTKPR_	P56524	HDAC4	102.5	1835.7	T1
AQSSPASATFPVSVQEPPTKPR	3	788.053	Phospho (STY)	_AQpSSPASATFPVSVQEPPTKPR_	P56524	HDAC4	144.44	5250.2	T1
AQSTDSLGTSGSLQSK	3	549.58	Phospho (STY)	_AQpSTDSLGTSGSLQSK_	Q15276	RABEP1	102.67	0	T1
AQSTDSLGTSGSLQSK	3	549.58	Phospho (STY)	_AQpSTDSLGTSGSLQSK_	Q15276	RABEP1	53.585	2376.5	T1
AQSTDSLGTSGSLQSK	3	549.58	Phospho (STY)	_AQSpTDSLGTSGSLQSK_	Q15276	RABEP1	144.27	1749.9	T1
AQSVSPVQAPPPGGSAQLLPGK	3	722.703	Phospho (STY)	_AQSVpSPVQAPPPGGSAQLLPGK_	Q96RK0	CIC	64.315	2513.7	T1
AQTLPTSVVTITSESSPGK	3	661.661	Phospho (STY)	_AQTLPTSVVpTITSESSPGK_	Q01082	SPTBN1	64.83	0	T1
AQTLPTSVVTITSESSPGK	3	661.661	Phospho (STY)	_AQTLPTSVVTITSESpSPGK_	Q01082	SPTBN1	98.533	1974.1	T1
AQTLPTSVVTITSESSPGKR	3	713.695	Phospho (STY)	_AQTLPTSVVTITpSESSPGKR_	Q01082	SPTBN1	81.553	3866.2	T1
AQTLPTSVVTITSESSPGKR	4	535.523	Phospho (STY)	_AQTLPTSVVTITpSESSPGKR_	Q01082	SPTBN1	169.08	2083.3	T1
AQTLPTSVVTITSESSPGKR	3	713.695	Phospho (STY)	_AQTLPTSVVTITSEpSSPGKR_	Q01082	SPTBN1	147.91	5090.7	T1
AQTLPTSVVTITSESSPGKR	4	535.523	Phospho (STY)	_AQTLPTSVVTITpSESSPGKR_	Q01082	SPTBN1	199.75	1631.5	T1
AQTPPGPSLSGSK	3	436.206	Phospho (STY)	_AQpTPPGPSLSGSK_	Q9UQ35	SRRM2	66.893	2235.3	T1
AQTPPGPSLSGSK	3	436.206	Phospho (STY)	_AQpTPPGPSLSGSK_	Q9UQ35	SRRM2	94.71	3173.4	T1
AQTPPGPSLSGSK	3	436.206	Phospho (STY)	_AQpTPPGPSLSGSK_	Q9UQ35	SRRM2	64.275	1799.2	T1
AQTPPGPSLSGSKSPCPQEK	4	553.989	2 Phospho (STY)	_AQpTPPGPSLSGpSKSPCPQEK_	Q9UQ35	SRRM2	99.34	1051.5	T1
AQTPPGPSLSGSKSPCPQEK	4	553.989	2 Phospho (STY)	_AQpTPPGPSLSGSKpSPCPQEK_	Q9UQ35	SRRM2	228.84	3300.5	T1
AQVLHVPAPFPGTPGPASPPAFPAK	3	858.437	Acetyl (Protein N-term),Phospho (STY)	_(ac)AQVLHVPAPFPGTPGPApSPPAFPAK_	Q63ZY3	KANK2	128.71	3316.3	T1
AQVLHVPAPFPGTPGPASPPAFPAK	4	644.079	Acetyl (Protein N-term),Phospho (STY)	_(ac)AQVLHVPAPFPGTPGPApSPPAFPAK_	Q63ZY3	KANK2	73.107	2263.3	T1
AQVLHVPAPFPGTPGPASPPAFPAK	3	858.437	Acetyl (Protein N-term),Phospho (STY)	_(ac)AQVLHVPAPFPGTPGPApSPPAFPAK_	Q63ZY3	KANK2	85.19	939.26	T1
AQVLHVPAPFPGTPGPASPPAFPAK	4	644.079	Acetyl (Protein N-term),Phospho (STY)	_(ac)AQVLHVPAPFPGTPGPApSPPAFPAK_	Q63ZY3	KANK2	54.683	633.77	T1
AQVLHVPAPFPGTPGPASPPAFPAK	4	644.079	Acetyl (Protein N-term),Phospho (STY)	_(ac)AQVLHVPAPFPGTPGPApSPPAFPAK_	Q63ZY3	KANK2	48.76	572.86	T1
AQVLHVPAPFPGTPGPASPPAFPAK	3	858.437	Acetyl (Protein N-term),Phospho (STY)	_(ac)AQVLHVPAPFPGTPGPApSPPAFPAK_	Q63ZY3	KANK2	60.029	560.95	T1
AQVLHVPAPFPGTPGPASPPAFPAKDPDPPYSVETPYGYR	4	1078.27	Acetyl (Protein N-term),Phospho (STY)	_(ac)AQVLHVPAPFPGTPGPApSPPAFPAKDPDPPYSVETPYGYR_	Q63ZY3	KANK2	112.93	3125	T1
AQVLHVPAPFPGTPGPASPPAFPAKDPDPPYSVETPYGYR	5	862.819	Acetyl (Protein N-term),Phospho (STY)	_(ac)AQVLHVPAPFPGTPGPApSPPAFPAKDPDPPYSVETPYGYR_	Q63ZY3	KANK2	84.5	1539.2	T1
AQYEDIANRSR	3	468.209	Phospho (STY)	_AQYEDIANRpSR_	CON__P05787;CON__Q922U2	KRT8;KRT75	64.52	9566.3	T1
AQYEDIANRSR	3	468.209	Phospho (STY)	_AQYEDIANRpSR_	CON__P05787;CON__Q922U2	KRT8;KRT75	70.26	7284.1	T1
ARLSYSDK	3	340.49	Phospho (STY)	_ARLpSYSDK_	Q05655	PRKCD	73.781	2512.8	T1
ARSDPTHQHR	4	321.895	Phospho (STY)	_ARpSDPTHQHR_	Q13627	DYRK1A	88.021	150.09	T1
ARSNENLDK	3	376.168	Phospho (STY)	_ARpSNENLDK_	Q96QD9	FYTTD1	73.466	3916.9	T1
ARSPDLGPQEQMNPK	3	583.266	Phospho (STY)	_ARpSPDLGPQEQMNPK_	Q8IWY8	ZSCAN29	75.533	1685.1	T1
ARSPPQPLGELK	3	458.238	Phospho (STY)	_ARpSPPQPLGELK_	Q96FF7		55.314	1160.8	T1
ARSPPQPLGELK	3	458.238	Phospho (STY)	_ARpSPPQPLGELK_	Q96FF7		60.549	3358	T1
ARSPTDDK	3	323.806	Phospho (STY)	_ARpSPTDDK_	Q13523	PRPF4B	61.353	1258.6	T1
ARSPTDDK	3	323.806	Phospho (STY)	_ARpSPTDDK_	Q13523	PRPF4B	55.549	2924.5	T1
ASADLMSYCEEHARSDPLLIGIPTSENPFK	4	857.894	Phospho (STY)	_ASADLMSYCEEHARpSDPLLIGIPTSENPFK_	Q9UBI6	GNG12	106.5	1160.5	T1
ASAPSPNAQVACDHCLK	3	635.938	Phospho (STY)	_ASAPpSPNAQVACDHCLK_	Q14258	TRIM25	119.01	2951.3	T1
ASAPSPNAQVACDHCLK	3	635.938	Phospho (STY)	_ASAPpSPNAQVACDHCLK_	Q14258	TRIM25	111.4	1876.4	T1
ASAPSPNAQVACDHCLK	4	477.205	Phospho (STY)	_ASAPpSPNAQVACDHCLK_	Q14258	TRIM25	99.86	692.37	T1
ASAPSPNAQVACDHCLK	3	635.938	Phospho (STY)	_ASAPpSPNAQVACDHCLK_	Q14258	TRIM25	90.968	1194.4	T1
ASAPSPNAQVACDHCLK	4	477.205	Phospho (STY)	_ASAPpSPNAQVACDHCLK_	Q14258	TRIM25	116.65	1247.7	T1
ASAVSELSPR	2	548.755	Phospho (STY)	_ASAVSELpSPR_	Q9Y2W1	THRAP3	165.3	11186	T1
ASAVSELSPR	2	548.755	Phospho (STY)	_ASAVSELpSPR_	Q9Y2W1	THRAP3	168.19	6053.4	T1
ASAVSPANLPAVLLQPR	2	913.482	Acetyl (Protein N-term),Phospho (STY)	_(ac)ApSAVSPANLPAVLLQPR_	P51610	HCFC1	120.06	254.87	T1
ASAVSPANLPAVLLQPR	3	609.324	Acetyl (Protein N-term),Phospho (STY)	_(ac)ApSAVSPANLPAVLLQPR_	P51610	HCFC1	61.732	0	T1
ASAVSPANLPAVLLQPR	2	913.482	Acetyl (Protein N-term),Phospho (STY)	_(ac)ASAVpSPANLPAVLLQPR_	P51610	HCFC1	92.457	894.23	T1
ASDGQLQAK	2	499.221	Phospho (STY)	_ApSDGQLQAK_	Q9BRG2	SH2D3A	91.961	4130	T1
ASDGQLQAK	2	499.221	Phospho (STY)	_ApSDGQLQAK_	Q9BRG2	SH2D3A	94.767	4062.7	T1
ASDGQLQAK	3	333.15	Phospho (STY)	_ApSDGQLQAK_	Q9BRG2	SH2D3A	51.252	8181.8	T1
ASDPASPHIGR	3	396.512	Phospho (STY)	_ASDPApSPHIGR_	O95425	SVIL	66.004	1461.9	T1
ASDPGLPAEEPK	3	430.859	Phospho (STY)	_ApSDPGLPAEEPK_	P27708	CAD	55.186	3310.5	T1
ASDPGLPAEEPK	2	645.784	Phospho (STY)	_ApSDPGLPAEEPK_	P27708	CAD	117.03	22522	T1
ASEAASPLPDSPGDK	3	507.887	Phospho (STY)	_ASEAApSPLPDSPGDK_	Q68CZ2	TNS3	75.682	2248.6	T1
ASEDTTSGSPPK	3	419.506	Phospho (STY)	_ASEDTTSGpSPPK_	Q9BZZ5	API5	79.614	3313.4	T1
ASEDTTSGSPPK	2	628.756	Phospho (STY)	_ASEDTTSGpSPPK_	Q9BZZ5	API5	139.48	12961	T1
ASEDTTSGSPPK	3	419.506	Phospho (STY)	_ASEDTTSGpSPPK_	Q9BZZ5	API5	92.457	4040	T1
ASEDTTSGSPPK	3	419.506	Phospho (STY)	_ASEDTTSGpSPPK_	Q9BZZ5	API5	74.769	3020.3	T1
ASEDTTSGSPPKK	3	462.205	Phospho (STY)	_ASEDTTSGpSPPKK_	Q9BZZ5	API5	99.344	16610	T1
ASEDTTSGSPPKK	4	346.905	Phospho (STY)	_ASEDTTSGpSPPKK_	Q9BZZ5	API5	118.47	6670.8	T1
ASEDTTSGSPPKK	2	692.803	Phospho (STY)	_ASEDTTpSGSPPKK_	Q9BZZ5	API5	103.88	4560.9	T1
ASEDTTSGSPPKK	4	346.905	Phospho (STY)	_ASEDTTSGpSPPKK_	Q9BZZ5	API5	124.25	5928.2	T1
ASEDTTSGSPPKK	4	346.905	Phospho (STY)	_ASEDTTSGpSPPKK_	Q9BZZ5	API5	92.38	2172.3	T1
ASEGLDACASPTK	3	462.858	Phospho (STY)	_ASEGLDACApSPTK_	Q92618	ZNF516	61.692	1481.3	T1
ASEIDQVVPAAQSSPINCEK	3	741.671	Phospho (STY)	_ASEIDQVVPAAQpSSPINCEK_	O94782	USP1	103.29	2845.8	T1
ASESPVHR	2	481.708	Phospho (STY)	_ASEpSPVHR_	Q8IY26	PPAPDC2	76.17	2188	T1
ASESSSEEKDDYEIFVK	3	681.621	Phospho (STY)	_ASEpSSSEEKDDYEIFVK_	P18583	SON	74.364	1890.8	T1
ASETPPPVAQPKPEAPHPGLETTLQER	4	740.116	Phospho (STY)	_ApSETPPPVAQPKPEAPHPGLETTLQER_	Q6P1N0	CC2D1A	74.446	2426	T1
ASGDPGASGMSPR	2	635.25	Phospho (STY)	_ASGDPGASGMpSPR_	Q8NDT2	RBM15B	67.887	2196.8	T1
ASGEMASAQYITAALR	3	579.262	Oxidation (M),Phospho (STY)	_ApSGEM(ox)ASAQYITAALR_	P54578	USP14	85.469	2188.8	T1
ASGEMASAQYITAALR	3	573.931	Phospho (STY)	_ApSGEMASAQYITAALR_	P54578	USP14	180.31	527.09	T1
ASGEMASAQYITAALR	2	860.392	Phospho (STY)	_ApSGEMASAQYITAALR_	P54578	USP14	80.738	2296.2	T1
ASGGAQSPLR	2	512.235	Phospho (STY)	_ASGGAQpSPLR_	Q6NXT1	ANKRD54	66.84	8019	T1
ASGQAFELILSPR	3	490.245	Phospho (STY)	_ASGQAFELILpSPR_	P16949	STMN1	58.864	0	T1
ASGSFAPISQTPPSFSPPPPLVPPAPEDLR	3	1046.18	Phospho (STY)	_ASGSFAPISQTPPSFpSPPPPLVPPAPEDLR_	Q9BX66	SORBS1	76.762	1914.3	T1
ASGSFAPISQTPPSFSPPPPLVPPAPEDLR	5	628.114	Phospho (STY)	_ASGSFAPISQTPPpSFSPPPPLVPPAPEDLR_	Q9BX66	SORBS1	60.093	213.94	T1
ASGSFAPISQTPPSFSPPPPLVPPAPEDLR	4	784.89	Phospho (STY)	_ASGSFAPISQTPPpSFSPPPPLVPPAPEDLR_	Q9BX66	SORBS1	127.78	1161.4	T1
ASGSFAPISQTPPSFSPPPPLVPPAPEDLR	3	1046.18	Phospho (STY)	_ASGSFAPISQTPPSFpSPPPPLVPPAPEDLR_	Q9BX66	SORBS1	161.21	1427.2	T1
ASGSFAPISQTPPSFSPPPPLVPPAPEDLR	4	784.89	Phospho (STY)	_ASGSFAPISQTPPpSFSPPPPLVPPAPEDLR_	Q9BX66	SORBS1	63.331	4789.6	T1
ASGSFAPISQTPPSFSPPPPLVPPAPEDLR	4	784.89	Phospho (STY)	_ASGSFAPISQTPPpSFSPPPPLVPPAPEDLR_	Q9BX66	SORBS1	53.615	0	T1
ASGSFAPISQTPPSFSPPPPLVPPAPEDLR	4	784.89	Phospho (STY)	_ASGSFAPISQTPPpSFSPPPPLVPPAPEDLR_	Q9BX66	SORBS1	96.55	412.49	T1
ASGVAVSDGVIK	2	572.814	Acetyl (Protein N-term)	_(ac)ASGVAVSDGVIK_	P23528	CFL1	62.823	2026.6	T1
ASGVAVSDGVIK	2	572.814	Acetyl (Protein N-term)	_(ac)ASGVAVSDGVIK_	P23528	CFL1	65.347	3243.5	T1
ASGVAVSDGVIK	2	572.814	Acetyl (Protein N-term)	_(ac)ASGVAVSDGVIK_	P23528	CFL1	64.654	2704.9	T1
ASGVAVSDGVIK	2	572.814	Acetyl (Protein N-term)	_(ac)ASGVAVSDGVIK_	P23528	CFL1	52.278	2494.2	T1
ASGVAVSDGVIK	2	612.797	Acetyl (Protein N-term),Phospho (STY)	_(ac)ApSGVAVSDGVIK_	P23528	CFL1	65.347	3046.9	T1
ASGVAVSDGVIK	2	612.797	Acetyl (Protein N-term),Phospho (STY)	_(ac)ApSGVAVSDGVIK_	P23528	CFL1	90.629	1288.7	T1
ASGVAVSDGVIK	2	612.797	Acetyl (Protein N-term),Phospho (STY)	_(ac)ApSGVAVSDGVIK_	P23528	CFL1	75.294	1493.8	T1
ASGVAVSDGVIK	2	612.797	Acetyl (Protein N-term),Phospho (STY)	_(ac)ApSGVAVSDGVIK_	P23528	CFL1	42.743	0	T1
ASGVAVSDGVIK	2	612.797	Acetyl (Protein N-term),Phospho (STY)	_(ac)ApSGVAVSDGVIK_	P23528	CFL1	53.751	358.69	T1
ASGVQVADEVCR	2	706.797	Acetyl (Protein N-term),Phospho (STY)	_(ac)ApSGVQVADEVCR_	P60981	DSTN	68.657	2273.1	T1
ASGVQVADEVCR	2	706.797	Acetyl (Protein N-term),Phospho (STY)	_(ac)ApSGVQVADEVCR_	P60981	DSTN	61.161	5372.4	T1
ASGVQVADEVCR	2	666.814	Acetyl (Protein N-term)	_(ac)ASGVQVADEVCR_	P60981	DSTN	68.76	0	T1
ASGVQVADEVCR	2	666.814	Acetyl (Protein N-term)	_(ac)ASGVQVADEVCR_	P60981	DSTN	122.96	1179.5	T1
ASGVTVNDEVIK	2	677.319	Acetyl (Protein N-term),Phospho (STY)	_(ac)ApSGVTVNDEVIK_	Q9Y281	CFL2	61.161	4023	T1
ASHLRPPSPLLVR	3	522.283	Acetyl (Protein N-term),Phospho (STY)	_(ac)ASHLRPPpSPLLVR_	Q8TDB6	DTX3L	55.589	987.88	T1
ASHLRPPSPLLVR	3	522.283	Acetyl (Protein N-term),Phospho (STY)	_(ac)ASHLRPPpSPLLVR_	Q8TDB6	DTX3L	56.851	999.32	T1
ASHLRPPSPLLVR	3	522.283	Acetyl (Protein N-term),Phospho (STY)	_(ac)ASHLRPPpSPLLVR_	Q8TDB6	DTX3L	58.688	1155.5	T1
ASHSAVDITK	3	370.173	Phospho (STY)	_ASHpSAVDITK_	Q9NQX3	GPHN	59.898	1178.9	T1
ASHSAVDITK	2	554.755	Phospho (STY)	_ASHpSAVDITK_	Q9NQX3	GPHN	78.692	1818.5	T1
ASHSAVDITK	3	370.173	Phospho (STY)	_ASHpSAVDITK_	Q9NQX3	GPHN	73.082	1253	T1
ASHSAVDITK	2	554.755	Phospho (STY)	_ASHpSAVDITK_	Q9NQX3	GPHN	92.925	1466.6	T1
ASIGQSPGLPSTTFK	3	524.255	Phospho (STY)	_ASIGQpSPGLPSTTFK_	Q5VT52	RPRD2	66.152	1139.7	T1
ASIGQSPGLPSTTFK	3	524.255	Phospho (STY)	_ASIGQpSPGLPSTTFK_	Q5VT52	RPRD2	91.076	1217.8	T1
ASIHEAWTDGK	3	432.187	Phospho (STY)	_ApSIHEAWTDGK_	P12814;O43707	ACTN1;ACTN4	97.69	733.16	T1
ASIHEAWTDGK	3	432.187	Phospho (STY)	_ApSIHEAWTDGK_	P12814;O43707	ACTN1;ACTN4	106.32	806.27	T1
ASIHEAWTDGK	2	647.777	Phospho (STY)	_ApSIHEAWTDGK_	P12814;O43707	ACTN1;ACTN4	69.03	0	T1
ASKTFLK	3	292.153	Phospho (STY)	_ApSKTFLK_	P41229	KDM5C;KDM5D	53.17	6603.4	T1
ASKTFLK	4	219.366	Phospho (STY)	_ApSKTFLK_	P41229	KDM5C;KDM5D	53.17	4703	T1
ASKTFLK	4	219.366	Phospho (STY)	_ApSKTFLK_	P41229	KDM5C;KDM5D	53.17	4090.1	T1
ASKTFLK	3	292.153	Phospho (STY)	_ApSKTFLK_	P41229	KDM5C;KDM5D	55.717	8387.9	T1
ASLEAAIADAEQR	3	475.552	Phospho (STY)	_ApSLEAAIADAEQR_	CON__P05787	KRT8	116.86	359.09	T1
ASLESVPPGR	2	546.758	Phospho (STY)	_ApSLESVPPGR_	Q9HBL0	TNS1	105.83	4432.7	T1
ASLESVPPGR	2	546.758	Phospho (STY)	_ApSLESVPPGR_	Q9HBL0	TNS1	121.29	3211.4	T1
ASLEVSRSPR	2	612.293	Acetyl (Protein N-term),Phospho (STY)	_(ac)ASLEVSRpSPR_	O60762	DPM1	86.243	6480.2	T1
ASLEVSRSPRR	3	460.565	Acetyl (Protein N-term),Phospho (STY)	_(ac)ASLEVpSRSPRR_	O60762	DPM1	56.122	1086.1	T1
ASLGSLEGEAEAEASSPK	3	604.935	Phospho (STY)	_ASLGSLEGEAEAEASpSPK_	Q09666	AHNAK	130.37	3691.6	T1
ASLGSLEGEAEAEASSPK	4	453.953	Phospho (STY)	_ASLGSLEGEAEAEApSSPK_	Q09666	AHNAK	94.544	959.93	T1
ASLGSLEGEAEAEASSPK	3	604.935	Phospho (STY)	_ASLGpSLEGEAEAEASSPK_	Q09666	AHNAK	111.4	1595.8	T1
ASLGSLEGEAEAEASSPK	4	453.953	Phospho (STY)	_ASLGpSLEGEAEAEASSPK_	Q09666	AHNAK	108.71	862.91	T1
ASLGSLEGEAEAEASSPK	2	906.899	Phospho (STY)	_ASLGpSLEGEAEAEASSPK_	Q09666	AHNAK	151.04	2741.5	T1
ASLGSLEGEAEAEASSPK	3	604.935	Phospho (STY)	_ApSLGSLEGEAEAEASSPK_	Q09666	AHNAK	219.06	2037.1	T1
ASLGSLEGEAEAEASSPK	2	906.899	Phospho (STY)	_ApSLGSLEGEAEAEASSPK_	Q09666	AHNAK	228.46	3675.6	T1
ASLGSLEGEAEAEASSPK	4	453.953	Phospho (STY)	_ApSLGSLEGEAEAEASSPK_	Q09666	AHNAK	134.32	208.68	T1
ASLGSLEGEAEAEASSPK	3	604.935	Phospho (STY)	_ApSLGSLEGEAEAEASSPK_	Q09666	AHNAK	76.492	1263.1	T1
ASLGSLEGEAEAEASSPK	4	453.953	Phospho (STY)	_ASLGpSLEGEAEAEASSPK_	Q09666	AHNAK	58.107	1523.7	T1
ASLGSLEGEAEAEASSPK	3	604.935	Phospho (STY)	_ApSLGSLEGEAEAEASSPK_	Q09666	AHNAK	167.36	1815.9	T1
ASLGTGTASPR	2	549.253	Phospho (STY)	_ASLGTGTApSPR_	Q9UBW5	BIN2	91.694	4185.4	T1
ASLGTGTASPR	2	549.253	Phospho (STY)	_ASLGTGTApSPR_	Q9UBW5	BIN2	63.691	4078	T1
ASLTLEEK	2	485.728	Phospho (STY)	_ApSLTLEEK_	Q6P3W7	SCYL2	74.841	1657.9	T1
ASNTSTPTK	2	493.713	Phospho (STY)	_ASNTpSTPTK_	Q14004	CDK13	101.3	3220.5	T1
ASNTSTPTK	3	329.478	Phospho (STY)	_ASNTSpTPTK_	Q14004	CDK13	56.205	10167	T1
ASPAAPADGAAPAQPSIR	3	576.609	Phospho (STY)	_ApSPAAPADGAAPAQPSIR_	Q9P1Y5	CAMSAP3	78.976	0	T1
ASPAPGSGHPEGPGAHLDMNSLDR	4	617.268	Oxidation (M),Phospho (STY)	_ApSPAPGSGHPEGPGAHLDM(ox)NSLDR_	O94826	TOMM70A	89.396	2320.8	T1
ASPAPGSGHPEGPGAHLDMNSLDR	4	617.268	Oxidation (M),Phospho (STY)	_ApSPAPGSGHPEGPGAHLDM(ox)NSLDR_	O94826	TOMM70A	101.34	2497.9	T1
ASPAPGSGHPEGPGAHLDMNSLDR	3	822.688	Oxidation (M),Phospho (STY)	_ApSPAPGSGHPEGPGAHLDM(ox)NSLDR_	O94826	TOMM70A	77.469	3068.1	T1
ASPAPGSGHPEGPGAHLDMNSLDR	4	617.268	Oxidation (M),Phospho (STY)	_ApSPAPGSGHPEGPGAHLDM(ox)NSLDR_	O94826	TOMM70A	84.641	2089.9	T1
ASPAPGSGHPEGPGAHLDMNSLDR	3	822.688	Oxidation (M),Phospho (STY)	_ApSPAPGSGHPEGPGAHLDM(ox)NSLDR_	O94826	TOMM70A	42.347	1497.2	T1
ASPAPGSGHPEGPGAHLDMNSLDR	4	617.268	Oxidation (M),Phospho (STY)	_ApSPAPGSGHPEGPGAHLDM(ox)NSLDR_	O94826	TOMM70A	97.047	1387	T1
ASPAPGSGHPEGPGAHLDMNSLDR	3	817.357	Phospho (STY)	_ApSPAPGSGHPEGPGAHLDMNSLDR_	O94826	TOMM70A	130.87	5198.8	T1
ASPAPGSGHPEGPGAHLDMNSLDR	4	613.269	Phospho (STY)	_ApSPAPGSGHPEGPGAHLDMNSLDR_	O94826	TOMM70A	126.36	3779.9	T1
ASPAPGSGHPEGPGAHLDMNSLDR	3	817.357	Phospho (STY)	_ASPAPGpSGHPEGPGAHLDMNSLDR_	O94826	TOMM70A	50.705	3574.7	T1
ASPAPGSGHPEGPGAHLDMNSLDR	4	613.269	Phospho (STY)	_ApSPAPGSGHPEGPGAHLDMNSLDR_	O94826	TOMM70A	109.45	1541.2	T1
ASPAPGSGHPEGPGAHLDMNSLDR	3	817.357	Phospho (STY)	_ApSPAPGSGHPEGPGAHLDMNSLDR_	O94826	TOMM70A	153.01	4961.8	T1
ASPAPGSGHPEGPGAHLDMNSLDR	4	613.269	Phospho (STY)	_ApSPAPGSGHPEGPGAHLDMNSLDR_	O94826	TOMM70A	80.061	1060.8	T1
ASPAPGSGHPEGPGAHLDMNSLDR	3	817.357	Phospho (STY)	_ApSPAPGSGHPEGPGAHLDMNSLDR_	O94826	TOMM70A	60.527	2083.2	T1
ASPATHR	2	410.179	Phospho (STY)	_ApSPATHR_	Q9UQ35	SRRM2	90.601	3523.6	T1
ASPATHR	3	273.788	Phospho (STY)	_ApSPATHR_	Q9UQ35	SRRM2	73.233	2305.7	T1
ASPATHR	2	410.179	Phospho (STY)	_ApSPATHR_	Q9UQ35	SRRM2	124.08	3969.9	T1
ASPATHR	3	273.788	Phospho (STY)	_ApSPATHR_	Q9UQ35	SRRM2	104.2	1013.3	T1
ASPDSPLTR	2	512.229	Phospho (STY)	_ApSPDSPLTR_	Q9Y2T1	AXIN2	102.42	4620.4	T1
ASPDWGYDDK	2	598.249	Acetyl (Protein N-term)	_(ac)ASPDWGYDDK_	P00915	CA1	65.347	2502.7	T1
ASPDWGYDDK	2	598.249	Acetyl (Protein N-term)	_(ac)ASPDWGYDDK_	P00915	CA1	66.435	2616.9	T1
ASPEPPGPESSSR	2	689.288	Phospho (STY)	_ApSPEPPGPESSSR_	Q9C0C2	TNKS1BP1	105.08	3679.9	T1
ASPEPPGPESSSR	2	689.288	Phospho (STY)	_ApSPEPPGPESSSR_	Q9C0C2	TNKS1BP1	60.401	2121.4	T1
ASPGPGELGK	3	331.486	Phospho (STY)	_ApSPGPGELGK_	P56693	SOX10	90.614	1342.5	T1
ASPGPGELGK	2	496.726	Phospho (STY)	_ApSPGPGELGK_	P56693	SOX10	85.845	0	T1
ASPGTPGTPELR	2	631.792	Phospho (STY)	_ApSPGTPGTPELR_	O75112	LDB3	108.72	5346.5	T1
ASPGTPGTPELRPTFSPAFSR	4	564.023	Phospho (STY)	_ASPGpTPGTPELRPTFSPAFSR_	O75112	LDB3	85.231	640.31	T1
ASPGTPGTPELRPTFSPAFSR	3	751.695	Phospho (STY)	_ApSPGTPGTPELRPTFSPAFSR_	O75112	LDB3	176.23	2624.2	T1
ASPIQPALDPSR	2	666.321	Phospho (STY)	_ApSPIQPALDPSR_	Q99500	S1PR3	86.699	3823.2	T1
ASPPGDLQNPK	3	401.852	Phospho (STY)	_ApSPPGDLQNPK_	O00273	DFFA	87.18	0	T1
ASPPGDLQNPK	3	401.852	Phospho (STY)	_ApSPPGDLQNPK_	O00273	DFFA	107.65	1644.3	T1
ASPPGDLQNPK	2	602.274	Phospho (STY)	_ApSPPGDLQNPK_	O00273	DFFA	104.24	2966.7	T1
ASPPGDLQNPK	3	401.852	Phospho (STY)	_ApSPPGDLQNPK_	O00273	DFFA	77.527	1544.1	T1
ASPPGDLQNPK	2	602.274	Phospho (STY)	_ApSPPGDLQNPK_	O00273	DFFA	118.87	2713.2	T1
ASPSCSSPTR	2	565.221	Phospho (STY)	_ASPSCSpSPTR_	Q8N5I9	C12orf45	147.62	3888.7	T1
ASPSPQPSSQPLQIHR	3	603.96	Phospho (STY)	_ASPpSPQPSSQPLQIHR_	Q9HC35	EML4	141.18	1944.5	T1
ASPSPQPSSQPLQIHR	3	603.96	Phospho (STY)	_ASPpSPQPSSQPLQIHR_	Q9HC35	EML4	86.213	2991.5	T1
ASPSPQPSSQPLQIHR	3	603.96	Phospho (STY)	_ASPpSPQPSSQPLQIHR_	Q9HC35	EML4	61.096	2123.9	T1
ASPSTAGETPSGVK	3	456.873	Phospho (STY)	_ApSPSTAGETPSGVK_	Q9UI10	EIF2B4	132.23	2239.3	T1
ASPVPAPSSGLHAAVR	3	532.935	Phospho (STY)	_ApSPVPAPSSGLHAAVR_	Q9P206	KIAA1522	48.216	1490.9	T1
ASPVSR	2	348.657	Phospho (STY)	_ApSPVSR_	Q9UQ35	SRRM2	69.105	6205.9	T1
ASPVSR	2	348.657	Phospho (STY)	_ApSPVSR_	Q9UQ35	SRRM2	79.809	7805.7	T1
ASPVTSPAAAFPTASPANK	3	622.3	Phospho (STY)	_ASPVTSPAAAFPpTASPANK_	Q9UIF9	BAZ2A	95.206	2018.9	T1
ASQKHGESQTK	2	720.752	3 Phospho (STY)	_ApSQKHGEpSQpTK_	A0A1B0GTU1		42.789	3412.6	T1
ASSFADMMGILK	3	450.866	Phospho (STY)	_ASpSFADMMGILK_	Q9H019	MTFR1L	190.34	600.49	T1
ASSFLDTSK	2	518.223	Phospho (STY)	_ASpSFLDTSK_	Q9Y485	DMXL1	78.342	2091.9	T1
ASSFSGISILTR	2	659.824	Phospho (STY)	_ASpSFSGISILTR_	Q9Y2K5	R3HDM2	91.202	3013.6	T1
ASSFSGISVLTR	2	652.816	Phospho (STY)	_ASpSFSGISVLTR_	Q15032	R3HDM1	78.864	0	T1
ASSGGGGGGLMEEMNK	3	521.206	Phospho (STY)	_ASpSGGGGGGLMEEMNK_	Q9UI08	EVL	55.173	0	T1
ASSHSSQTQGGGSVTK	3	533.565	Phospho (STY)	_ASSHpSSQTQGGGSVTK_	P02545	LMNA	162.44	6230.1	T1
ASSHSSQTQGGGSVTK	3	533.565	Phospho (STY)	_ASSHSpSQTQGGGSVTK_	P02545	LMNA	249.52	9487.7	T1
ASSHSSQTQGGGSVTK	3	533.565	Phospho (STY)	_ASSHpSSQTQGGGSVTK_	P02545	LMNA	276.05	9256.5	T1
ASSHSSQTQGGGSVTK	3	533.565	Phospho (STY)	_ASSHSSQTQGGGpSVTK_	P02545	LMNA	113.33	2169.8	T1
ASSHSSQTQGGGSVTK	3	533.565	Phospho (STY)	_ASSHSpSQTQGGGSVTK_	P02545	LMNA	186.15	3103.9	T1
ASSHSSQTQGGGSVTK	2	799.844	Phospho (STY)	_ASSHpSSQTQGGGSVTK_	P02545	LMNA	80.979	1799.3	T1
ASSHSSQTQGGGSVTK	3	533.565	Phospho (STY)	_ASSHSSQTQGGGpSVTK_	P02545	LMNA	111.66	2029.1	T1
ASSHSSQTQGGGSVTK	3	533.565	Phospho (STY)	_ASSHpSSQTQGGGSVTK_	P02545	LMNA	231.39	6776.1	T1
ASSHSSQTQGGGSVTK	2	799.844	Phospho (STY)	_ASSHpSSQTQGGGSVTK_	P02545	LMNA	157.74	2523.2	T1
ASSHSSQTQGGGSVTK	4	400.426	Phospho (STY)	_ApSSHSSQTQGGGSVTK_	P02545	LMNA	84.249	2239.1	T1
ASSHSSQTQGGGSVTK	3	560.221	2 Phospho (STY)	_ASpSHSpSQTQGGGSVTK_	P02545	LMNA	98.188	7964.7	T1
ASSHSSQTQGGGSVTK	3	560.221	2 Phospho (STY)	_ApSSHSpSQTQGGGSVTK_	P02545	LMNA	91.889	3747.9	T1
ASSLDLNK	2	464.213	Phospho (STY)	_ASpSLDLNK_	Q8NFH8	REPS2	86.898	1956.4	T1
ASSLDLNK	2	464.213	Phospho (STY)	_ASpSLDLNK_	Q8NFH8	REPS2	72.848	2091.3	T1
ASSLEDLVLK	2	577.789	Phospho (STY)	_ASpSLEDLVLK_	Q15477	SKIV2L	143.97	1368.8	T1
ASSLEDLVLK	2	577.789	Phospho (STY)	_ASpSLEDLVLK_	Q15477	SKIV2L	98.182	3711.4	T1
ASSLNENVDHSALLK	3	559.933	Phospho (STY)	_ASpSLNENVDHSALLK_	Q96SB3	PPP1R9B	80.585	1082.8	T1
ASSLNENVDHSALLK	3	559.933	Phospho (STY)	_ASpSLNENVDHSALLK_	Q96SB3	PPP1R9B	122.49	0	T1
ASSLNFLNK	2	537.255	Phospho (STY)	_ASpSLNFLNK_	Q9H0B6	KLC2	78.043	3734.1	T1
ASSLNFLNK	2	537.255	Phospho (STY)	_ASpSLNFLNK_	Q9H0B6	KLC2	82.505	4896.7	T1
ASSLSESSPPK	3	390.508	Phospho (STY)	_ASSLpSESSPPK_	Q9UHB6	LIMA1	130.44	3593.5	T1
ASSLSESSPPK	2	585.258	Phospho (STY)	_ASSLSEpSSPPK_	Q9UHB6	LIMA1	137.4	14313	T1
ASSPAQCVTPVQTVV	2	812.376	Phospho (STY)	_ApSSPAQCVTPVQTVV_	Q13614	MTMR2	77.222	2776.2	T1
ASSPNLHR	3	321.147	Phospho (STY)	_ApSSPNLHR_	P51956	NEK3	89.08	10888	T1
ASSPNLHR	2	481.216	Phospho (STY)	_ApSSPNLHR_	P51956	NEK3	64.73	3992.7	T1
ASSPNLHR	3	321.147	Phospho (STY)	_ASpSPNLHR_	P51956	NEK3	72.275	10532	T1
ASSPPDR	2	405.163	Phospho (STY)	_ASpSPPDR_	Q9NWB6	ARGLU1	76.825	2856.3	T1
ASSPSPLTIGTPESQR	3	569.936	Phospho (STY)	_ASSPpSPLTIGTPESQR_	Q9NPI6	DCP1A	93.753	1293.2	T1
ASSPSPLTIGTPESQR	2	854.401	Phospho (STY)	_ASSPpSPLTIGTPESQR_	Q9NPI6	DCP1A	67.646	2793.8	T1
ASSPSPLTIGTPESQR	3	569.936	Phospho (STY)	_ASSPpSPLTIGTPESQR_	Q9NPI6	DCP1A	67.644	1157.1	T1
ASSPSPLTIGTPESQR	3	569.936	Phospho (STY)	_ASSPpSPLTIGTPESQR_	Q9NPI6	DCP1A	83.666	1065.7	T1
ASSPSPLTIGTPESQR	2	854.401	Phospho (STY)	_ASSPpSPLTIGTPESQR_	Q9NPI6	DCP1A	64.565	1399	T1
ASSPTK	2	335.644	Phospho (STY)	_ASpSPTK_	Q12873	CHD3	91.064	12802	T1
ASSSGSASK	2	431.171	Phospho (STY)	_ASpSSGSASK_	Q15555	MAPRE2	158.05	7360.7	T1
ASSSSSSIR	2	481.203	Phospho (STY)	_ASpSSSSSIR_	Q14005	IL16	80.896	3081.6	T1
ASSVSTKESPAR	3	433.87	Phospho (STY)	_ASSVSpTKESPAR_	Q13428	TCOF1	63.128	3287.2	T1
ASSVSTKESPAR	3	433.87	Phospho (STY)	_ASSVSpTKESPAR_	Q13428	TCOF1	59.248	2031.7	T1
ASSVSTKESPAR	2	650.301	Phospho (STY)	_ASSVSTKEpSPAR_	Q13428	TCOF1	105.58	1557.4	T1
ASSVTTFTGEPNTCPR	2	902.882	Phospho (STY)	_ASpSVTTFTGEPNTCPR_	P52943	CRIP2	153.08	5782.3	T1
ASSVTTFTGEPNTCPR	3	602.257	Phospho (STY)	_ApSSVTTFTGEPNTCPR_	P52943	CRIP2	105.2	4543.5	T1
ASTAPGAEASPSPCITER	3	627.94	Phospho (STY)	_ASTAPGAEApSPSPCITER_	Q66PJ3	ARL6IP4	155.16	2790.4	T1
ASTDNSPSSK	2	537.211	Phospho (STY)	_ASTDNpSPSSK_	P17677	GAP43	177.36	6800.9	T1
ASTFCGTPDYIAPEILQGLK	3	754.357	Phospho (STY)	_ApSTFCGTPDYIAPEILQGLK_	Q05655	PRKCD	233.89	7252.7	T1
ASTFCGTPDYIAPEILQGLK	4	566.019	Phospho (STY)	_ApSTFCGTPDYIAPEILQGLK_	Q05655	PRKCD	131.59	1254.6	T1
ASTFCGTPDYIAPEILQGLK	2	1131.03	Phospho (STY)	_ASpTFCGTPDYIAPEILQGLK_	Q05655	PRKCD	483.19	10024	T1
ASTFCGTPDYIAPEILQGLK	3	754.357	Phospho (STY)	_ApSTFCGTPDYIAPEILQGLK_	Q05655	PRKCD	245.66	11578	T1
ASTFCGTPDYIAPEILQGLK	4	566.019	Phospho (STY)	_ASpTFCGTPDYIAPEILQGLK_	Q05655	PRKCD	150.09	1453.6	T1
ASTFCGTPDYIAPEILQGLK	3	754.357	Phospho (STY)	_ApSTFCGTPDYIAPEILQGLK_	Q05655	PRKCD	139.44	482.9	T1
ASTIEMPQQAR	2	656.292	Phospho (STY)	_ASpTIEMPQQAR_	P26678	PLN	87.442	7133.7	T1
ASTIEMPQQAR	2	656.292	Phospho (STY)	_ApSTIEMPQQAR_	P26678	PLN	82.705	3363.5	T1
ASTIEMPQQAR	2	664.289	Oxidation (M),Phospho (STY)	_ApSTIEM(ox)PQQAR_	P26678	PLN	50.116	0	T1
ASTPDWVSEGPQPGLR	3	592.937	Phospho (STY)	_ApSTPDWVSEGPQPGLR_	Q8IVT2	MISP	81.51	1329.4	T1
ASTPDWVSEGPQPGLR	3	592.937	Phospho (STY)	_ASpTPDWVSEGPQPGLR_	Q8IVT2	MISP	121.41	0	T1
ASTSKSESSQK	3	407.178	Phospho (STY)	_ASpTSKSESSQK_	P62753	RPS6	57.136	4340.7	T1
ASTSTTIRSHSSSR	3	507.253	Acetyl (Protein N-term)	_(ac)ASTSTTIRSHSSSR_	CON__P48668	KRT6C;KRT6B;KRT6A	50.155	0	T1
ASVGAMGGGVGASSSGGGPGGSGGGGSGGPGAGTSFPPPGVK	4	842.127	Phospho (STY)	_ASVGAMGGGVGASSSGGGPGGpSGGGGSGGPGAGTSFPPPGVK_	P49840	GSK3A	94.48	2164.9	T1
ASVPTIQDQASAMQLSQCAK	3	738.669	Phospho (STY)	_ASVPTIQDQASAMQLpSQCAK_	Q9Y490	TLN1	95.68	5025.2	T1
ASVSQTSPQSASSPR	3	523.902	Phospho (STY)	_ASVSQTpSPQSASSPR_	Q8TDY2	RB1CC1	76.526	2692.5	T1
ATAPQTQHVSPMR	3	501.897	Phospho (STY)	_ATAPQTQHVpSPMR_	P29692	EEF1D	107.43	4984.4	T1
ATAPQTQHVSPMR	2	752.342	Phospho (STY)	_ATAPQTQHVpSPMR_	P29692	EEF1D	123.72	8687.8	T1
ATAPQTQHVSPMR	3	501.897	Phospho (STY)	_ATAPQTQHVpSPMR_	P29692	EEF1D	112.91	7630.9	T1
ATAPQTQHVSPMR	3	501.897	Phospho (STY)	_ATAPQTQHVpSPMR_	P29692	EEF1D	153.38	19909	T1
ATAPQTQHVSPMR	2	752.342	Phospho (STY)	_ATAPQTQHVpSPMR_	P29692	EEF1D	188	4699.9	T1
ATAPQTQHVSPMR	3	501.897	Phospho (STY)	_ATAPQTQHVpSPMR_	P29692	EEF1D	152.59	4970.4	T1
ATAPQTQHVSPMR	2	752.342	Phospho (STY)	_ATAPQTQHVpSPMR_	P29692	EEF1D	232.26	9273.1	T1
ATAPQTQHVSPMR	3	507.229	Oxidation (M),Phospho (STY)	_ATAPQTQHVpSPM(ox)R_	P29692	EEF1D	102.5	5020.2	T1
ATAPQTQHVSPMR	3	507.229	Oxidation (M),Phospho (STY)	_ATAPQTQHVpSPM(ox)R_	P29692	EEF1D	91.475	8506.8	T1
ATAPQTQHVSPMR	2	760.34	Oxidation (M),Phospho (STY)	_ATAPQTQHVpSPM(ox)R_	P29692	EEF1D	96.247	1890	T1
ATAPQTQHVSPMR	4	380.674	Oxidation (M),Phospho (STY)	_ATAPQTQHVpSPM(ox)R_	P29692	EEF1D	40.324	1127.2	T1
ATAPQTQHVSPMR	3	507.229	Oxidation (M),Phospho (STY)	_ATAPQTQHVpSPM(ox)R_	P29692	EEF1D	75.143	3067.1	T1
ATAPQTQHVSPMR	3	507.229	Oxidation (M),Phospho (STY)	_ATAPQTQHVpSPM(ox)R_	P29692	EEF1D	54.768	1968.5	T1
ATAPQTQHVSPMR	3	507.229	Oxidation (M),Phospho (STY)	_ATAPQTQHVpSPM(ox)R_	P29692	EEF1D	97.502	3276.6	T1
ATAPQTQHVSPMR	2	760.34	Oxidation (M),Phospho (STY)	_ATAPQTQHVpSPM(ox)R_	P29692	EEF1D	120.48	11158	T1
ATAPQTQHVSPMR	3	507.229	Oxidation (M),Phospho (STY)	_ATAPQTQHVpSPM(ox)R_	P29692	EEF1D	55.589	4396.3	T1
ATAPQTQHVSPMR	3	507.229	Oxidation (M),Phospho (STY)	_ATAPQTQHVpSPM(ox)R_	P29692	EEF1D	46.543	1305	T1
ATASEQPLAQEPPASGGSPATTK	4	569.767	Phospho (STY)	_ATASEQPLAQEPPASGGpSPATTK_	O00515	LAD1	100.95	6932.3	T1
ATCISPGVVETQFAFK	3	612.286	Phospho (STY)	_ATCIpSPGVVETQFAFK_	Q6UWP2	DHRS11	85.51	1196.2	T1
ATDAEADVASLNR	3	471.54	Phospho (STY)	_ATDAEADVApSLNR_	CON__Q3SX28;P09493	TPM2;TPM1	92.633	4651.1	T1
ATDAEADVASLNR	2	706.806	Phospho (STY)	_ATDAEADVApSLNR_	CON__Q3SX28;P09493	TPM2;TPM1	145.49	6974.8	T1
ATDAEADVASLNR	3	471.54	Phospho (STY)	_ATDAEADVApSLNR_	CON__Q3SX28;P09493	TPM2;TPM1	90.453	0	T1
ATDIPASASPPPVAGVPFFK	3	683.675	Phospho (STY)	_ATDIPASApSPPPVAGVPFFK_	Q8N1G0	ZNF687	141.7	2339.4	T1
ATEDEGSEQKIPEATNR	4	489.465	Phospho (STY)	_ATEDEGpSEQKIPEATNR_	P01008	SERPINC1	58.366	1875.7	T1
ATEDEGSEQKIPEATNR	3	652.285	Phospho (STY)	_ATEDEGpSEQKIPEATNR_	P01008	SERPINC1	96.848	0	T1
ATEMVEVGADDDEGGAER	3	622.927	Oxidation (M)	_ATEM(ox)VEVGADDDEGGAER_	Q6NZI2	PTRF	96.805	7517.3	T1
ATEPPSPDAGELSLASR	3	593.272	Phospho (STY)	_ATEPPpSPDAGELSLASR_	Q8IYB8	SUPV3L1	104.06	1187.4	T1
ATGAATPK	2	398.684	Phospho (STY)	_ATGAApTPK_	P10412	HIST1H1E	93.477	6299.1	T1
ATHSPK	3	240.774	Phospho (STY)	_ATHpSPK_	REV__Q99550		54.549	2728.1	T1
ATLSSTSGLDLMSESGEGEISPQR	3	844.711	Phospho (STY)	_ATLSSTSGLDLMSESGEGEIpSPQR_	Q8WWI1	LMO7	67.641	6718.9	T1
ATLSSTSGLDLMSESGEGEISPQR	3	844.711	Phospho (STY)	_ATLSSTSGLDLMSESGEGEIpSPQR_	Q8WWI1	LMO7	111.03	4530.4	T1
ATNESEDEIPQLVPIGK	3	640.638	Phospho (STY)	_ApTNESEDEIPQLVPIGK_	O76021	RSL1D1	70.99	6777.1	T1
ATNESEDEIPQLVPIGK	3	640.638	Phospho (STY)	_ATNEpSEDEIPQLVPIGK_	O76021	RSL1D1	65.184	281.88	T1
ATNESEDEIPQLVPIGK	3	640.638	Phospho (STY)	_ApTNESEDEIPQLVPIGK_	O76021	RSL1D1	63.184	0	T1
ATSLPSLDTPGELR	2	768.869	Phospho (STY)	_ATpSLPSLDTPGELR_	Q7L591	DOK3	122.97	1612.3	T1
ATSLPSLDTPGELR	3	512.915	Phospho (STY)	_ApTSLPSLDTPGELR_	Q7L591	DOK3	109.07	256.25	T1
ATSLPSLDTPGELR	2	768.869	Phospho (STY)	_ATpSLPSLDTPGELR_	Q7L591	DOK3	143.98	1392	T1
ATSLPSLDTPGELR	3	512.915	Phospho (STY)	_ATpSLPSLDTPGELR_	Q7L591	DOK3	115.8	374.19	T1
ATSNVFAMFDQSQIQEFK	3	724.322	Phospho (STY)	_ApTSNVFAMFDQSQIQEFK_	P24844;P19105	MYL9;MYL12A;MYL12B	211.92	1339.4	T1
ATSPEAGGGGGALK	3	418.19	Phospho (STY)	_ApTSPEAGGGGGALK_	Q13233	MAP3K1	110.84	2150.9	T1
ATSPESTSR	2	508.208	Phospho (STY)	_ApTSPESTSR_	Q8N3X1	FNBP4	139.32	4540.2	T1
ATSPGAAAAPLPSPVWETHTDAGTGR	3	866.738	Phospho (STY)	_ApTSPGAAAAPLPSPVWETHTDAGTGR_	Q6ZUM4	ARHGAP27	67.31	1350.3	T1
ATSPLCTSTASMVSSSPSTPSNIPQKPSQPAAK	5	679.923	Phospho (STY)	_ATSPLCpTSTASMVSSSPSTPSNIPQKPSQPAAK_	P30622	CLIP1	66.825	1116.8	T1
ATSPLCTSTASMVSSSPSTPSNIPQKPSQPAAK	4	849.652	Phospho (STY)	_ApTSPLCTSTASMVSSSPSTPSNIPQKPSQPAAK_	P30622	CLIP1	159.59	955.99	T1
ATSPLCTSTASMVSSSPSTPSNIPQKPSQPAAK	5	679.923	Phospho (STY)	_ApTSPLCTSTASMVSSSPSTPSNIPQKPSQPAAK_	P30622	CLIP1	139.81	1045.1	T1
ATSPLCTSTASMVSSSPSTPSNIPQKPSQPAAK	4	849.652	Phospho (STY)	_ApTSPLCTSTASMVSSSPSTPSNIPQKPSQPAAK_	P30622	CLIP1	195.21	1044.2	T1
ATSPQKSPSVPK	3	450.222	Acetyl (Protein N-term),Phospho (STY)	_(ac)ATSPQKpSPSVPK_	Q9NVD7	PARVA	53.995	2362.1	T1
ATSPQKSPSVPK	3	450.222	Acetyl (Protein N-term),Phospho (STY)	_(ac)ATSPQKpSPSVPK_	Q9NVD7	PARVA	62.377	1622.1	T1
ATSSSNPSSPAPDWYK	3	592.249	Phospho (STY)	_ATSSSNPSpSPAPDWYK_	P46100	ATRX	76.118	2101.3	T1
ATSSSSGSLSATGR	2	674.791	Phospho (STY)	_ATSSSSGpSLSATGR_	Q03252	LMNB2	193.98	4649.9	T1
ATSSSSGSLSATGR	2	674.791	Phospho (STY)	_ATSSSSGSLpSATGR_	Q03252	LMNB2	236.05	1851.2	T1
ATSSSSGSLSATGR	2	674.791	Phospho (STY)	_ATSpSSSGSLSATGR_	Q03252	LMNB2	252.13	7729.4	T1
ATSSTQSLAR	2	551.25	Phospho (STY)	_ATSpSTQSLAR_	Q14980	NUMA1	142.76	2548.2	T1
ATSSTQSLAR	2	551.25	Phospho (STY)	_ATSpSTQSLAR_	Q14980	NUMA1	130.44	1619.9	T1
ATSTATSGFAGAIGQK	3	516.575	Phospho (STY)	_ATSpTATSGFAGAIGQK_	P51659	HSD17B4	120.39	1219.5	T1
ATSTSPNSQSSK	2	637.767	Phospho (STY)	_ATSTpSPNSQSSK_	Q9Y520	PRRC2C	218.45	1616.5	T1
ATTPLYHGFK	3	405.525	Phospho (STY)	_ApTTPLYHGFK_	Q5T4S7	UBR4	53.967	2222.9	T1
ATTPPNQGRPDSPVYANLQELK	4	619.802	Phospho (STY)	_ApTTPPNQGRPDSPVYANLQELK_	Q8IWW6	ARHGAP12	75.226	620.06	T1
ATVEPETTPTPNPPTTEEEKTESNQEVANPEHYIK	4	988.217	Acetyl (Protein N-term)	_(ac)ATVEPETTPTPNPPTTEEEKTESNQEVANPEHYIK_	P06730	EIF4E	59.838	1349.9	T1
ATVQQLEGR	2	522.278	Acetyl (Protein N-term)	_(ac)ATVQQLEGR_	Q01469	FABP5	64.42	0	T1
ATVTPSPVK	2	490.247	Phospho (STY)	_ATVTPpSPVK_	Q9H1E3	NUCKS1	84.658	1553.8	T1
ATVVVEATEPEPSGSIANPAASTSPSLSHR	3	1028.82	Acetyl (Protein N-term),Phospho (STY)	_(ac)ATVVVEATEPEPSGSIANPAASpTSPSLSHR_	P46821	MAP1B	100.71	3484.3	T1
ATVVVEATEPEPSGSIANPAASTSPSLSHR	3	1028.82	Acetyl (Protein N-term),Phospho (STY)	_(ac)ATVVVEATEPEPSGSIANPAApSTSPSLSHR_	P46821	MAP1B	44.915	2172.2	T1
ATVVVEATEPEPSGSIANPAASTSPSLSHR	3	1028.82	Acetyl (Protein N-term),Phospho (STY)	_(ac)ATVVVEATEPEPSGSIANPAASTpSPSLSHR_	P46821	MAP1B	100.71	507.62	T1
AVAGVMITASHNR	3	474.89	Oxidation (M),Phospho (STY)	_AVAGVM(ox)ITApSHNR_	Q6PCE3	PGM2L1	103.79	4930.9	T1
AVAGVMITASHNR	3	474.89	Oxidation (M),Phospho (STY)	_AVAGVM(ox)ITApSHNR_	Q6PCE3	PGM2L1	66.387	892.07	T1
AVAGVMITASHNR	3	474.89	Oxidation (M),Phospho (STY)	_AVAGVM(ox)ITApSHNR_	Q6PCE3	PGM2L1	43.657	1691.2	T1
AVAGVMITASHNR	3	474.89	Oxidation (M),Phospho (STY)	_AVAGVM(ox)ITApSHNR_	Q6PCE3	PGM2L1	42.338	0	T1
AVAGVMITASHNR	3	474.89	Oxidation (M),Phospho (STY)	_AVAGVM(ox)ITApSHNR_	Q6PCE3	PGM2L1	104.94	2229.3	T1
AVAGVMITASHNR	3	469.559	Phospho (STY)	_AVAGVMITApSHNR_	Q6PCE3	PGM2L1	195.36	13533	T1
AVAGVMITASHNR	2	703.834	Phospho (STY)	_AVAGVMITApSHNR_	Q6PCE3	PGM2L1	101.39	6115.8	T1
AVAGVMITASHNR	3	469.559	Phospho (STY)	_AVAGVMITApSHNR_	Q6PCE3	PGM2L1	186.05	9726.3	T1
AVAGVMITASHNR	2	703.834	Phospho (STY)	_AVAGVMITApSHNR_	Q6PCE3	PGM2L1	77.597	5093.5	T1
AVAGVMITASHNR	3	469.559	Phospho (STY)	_AVAGVMITApSHNR_	Q6PCE3	PGM2L1	129.01	8162	T1
AVCSTYLQSR	2	632.773	Phospho (STY)	_AVCSTpYLQSR_	Q9H2X6	HIPK2;HIPK1	150.27	5506	T1
AVCSTYLQSR	2	632.773	Phospho (STY)	_AVCSpTYLQSR_	Q9H2X6	HIPK2;HIPK1	124.92	4754.6	T1
AVDSLEQISNLISR	4	426.946	2 Phospho (STY)	_AVDpSLEQIpSNLISR_	O15229	KMO	49.425	2114.2	T1
AVESVVRESLSR	3	471.236	Phospho (STY)	_AVESVVREpSLSR_	O15061	SYNM	51.727	1016.9	T1
AVGMPSPVSPK	3	383.851	Phospho (STY)	_AVGMPSPVpSPK_	Q9UHB7	AFF4	85.457	1602.8	T1
AVGMPSPVSPK	2	575.272	Phospho (STY)	_AVGMPSPVpSPK_	Q9UHB7	AFF4	85.554	6740.4	T1
AVHSPIR	2	430.213	Phospho (STY)	_AVHpSPIR_	Q7RTP6	MICAL3	67.993	3453.1	T1
AVHSPIR	3	287.144	Phospho (STY)	_AVHpSPIR_	Q7RTP6	MICAL3	80.231	909.22	T1
AVIVSSPK	3	294.156	Phospho (STY)	_AVIVSpSPK_	Q14966	ZNF638	42.348	0	T1
AVLSPGSVFSPGR	2	677.332	Phospho (STY)	_AVLpSPGSVFSPGR_	P27987	ITPKB	76.196	0	T1
AVMDDFAAFVEK	3	453.548	Oxidation (M)	_AVM(ox)DDFAAFVEK_	CON__P02768-1	ALB	107.85	705.78	T1
AVMDDFAAFVEK	3	453.548	Oxidation (M)	_AVM(ox)DDFAAFVEK_	CON__P02768-1	ALB	107.85	1021.3	T1
AVMDDFAAFVEK	2	679.818	Oxidation (M)	_AVM(ox)DDFAAFVEK_	CON__P02768-1	ALB	133.89	4439.6	T1
AVMDDFAAFVEK	3	453.548	Oxidation (M)	_AVM(ox)DDFAAFVEK_	CON__P02768-1	ALB	90.614	954.28	T1
AVMDDFAAFVEK	2	679.818	Oxidation (M)	_AVM(ox)DDFAAFVEK_	CON__P02768-1	ALB	133.81	5100.3	T1
AVPAPSPGPTHNSPELGRPPAAGVLAPDMSDKDK	5	692.138	Phospho (STY)	_AVPAPSPGPTHNpSPELGRPPAAGVLAPDMSDKDK_	Q6ZRV2	FAM83H	69.613	2410.8	T1
AVPMAPAPASPGSSNDSSAR	3	655.951	Oxidation (M),Phospho (STY)	_AVPM(ox)APAPApSPGSSNDSSAR_	Q66K74	MAP1S	43.684	2120.9	T1
AVPMAPAPASPGSSNDSSAR	3	655.951	Oxidation (M),Phospho (STY)	_AVPM(ox)APAPApSPGSSNDSSAR_	Q66K74	MAP1S	40.682	1296.8	T1
AVPMAPAPASPGSSNDSSAR	3	655.951	Oxidation (M),Phospho (STY)	_AVPM(ox)APAPApSPGSSNDSSAR_	Q66K74	MAP1S	40.104	981.05	T1
AVPMAPAPASPGSSNDSSAR	3	650.619	Phospho (STY)	_AVPMAPAPApSPGSSNDSSAR_	Q66K74	MAP1S	67.4	2346	T1
AVPMAPAPASPGSSNDSSAR	2	975.425	Phospho (STY)	_AVPMAPAPApSPGSSNDSSAR_	Q66K74	MAP1S	127.32	1757.5	T1
AVPMAPAPASPGSSNDSSAR	3	650.619	Phospho (STY)	_AVPMAPAPApSPGSSNDSSAR_	Q66K74	MAP1S	78.428	1085.8	T1
AVPMAPAPASPGSSNDSSAR	3	650.619	Phospho (STY)	_AVPMAPAPApSPGSSNDSSAR_	Q66K74	MAP1S	55.051	331.69	T1
AVPSPPPPPIVK	3	426.9	Phospho (STY)	_AVPpSPPPPPIVK_	Q96JP2	MYO15B	76.262	806.3	T1
AVPSPPPPPIVK	2	639.847	Phospho (STY)	_AVPpSPPPPPIVK_	Q96JP2	MYO15B	98.353	0	T1
AVPSPTTGEEGSVHSR	3	564.253	Phospho (STY)	_AVPpSPTTGEEGSVHSR_	Q5SYE7	NHSL1	43.164	2240.5	T1
AVPSSPAGSAAR	2	575.766	Phospho (STY)	_AVPpSSPAGSAAR_	Q8IWD4	CCDC117	55.314	2296.9	T1
AVPVESPVQK	3	378.525	Phospho (STY)	_AVPVEpSPVQK_	Q8TB61	SLC35B2	67.153	2154.9	T1
AVPVESPVQK	3	378.525	Phospho (STY)	_AVPVEpSPVQK_	Q8TB61	SLC35B2	55.452	1623.2	T1
AVPVESPVQK	3	378.525	Phospho (STY)	_AVPVEpSPVQK_	Q8TB61	SLC35B2	93.345	2093	T1
AVPVESPVQKV	3	411.548	Phospho (STY)	_AVPVEpSPVQKV_	Q8TB61	SLC35B2	65.563	894.66	T1
AVSMDNSNK	2	523.205	Phospho (STY)	_AVpSMDNSNK_	O43524	FOXO3	84.507	8380	T1
AVSPPHLDGPPSPR	3	502.908	Phospho (STY)	_AVSPPHLDGPPpSPR_	P29590	PML	47.222	1971.7	T1
AVSPPHLDGPPSPR	3	502.908	Phospho (STY)	_AVSPPHLDGPPpSPR_	P29590	PML	81.854	1298	T1
AVSPPHLDGPPSPR	3	502.908	Phospho (STY)	_AVpSPPHLDGPPSPR_	P29590	PML	47.754	991.67	T1
AVSPPHLDGPPSPR	3	502.908	Phospho (STY)	_AVSPPHLDGPPpSPR_	P29590	PML	57.936	1318.3	T1
AVSPPHLDGPPSPR	3	502.908	Phospho (STY)	_AVpSPPHLDGPPSPR_	P29590	PML	48.314	1134.3	T1
AVSPPHLDGPPSPR	3	529.564	2 Phospho (STY)	_AVpSPPHLDGPPpSPR_	P29590	PML	114.46	7423.5	T1
AVSPSNPK	3	293.804	Phospho (STY)	_AVpSPSNPK_	Q14244	MAP7	41.54	1198.4	T1
AVSPSSSEK	2	486.208	Phospho (STY)	_AVpSPSSSEK_	Q76FK4	NOL8	120.09	5497.7	T1
AVSPSSSEK	2	486.208	Phospho (STY)	_AVpSPSSSEK_	Q76FK4	NOL8	83.397	3361.6	T1
AVSPTEPTPR	2	567.763	Phospho (STY)	_AVSPpTEPTPR_	Q6PJI9	WDR59	117.02	4042.8	T1
AVTIANSPSKPSEK	3	503.583	Phospho (STY)	_AVTIANpSPSKPSEK_	Q8NEF9	SRFBP1	72.433	2869.9	T1
AVTIANSPSKPSEK	4	377.939	Phospho (STY)	_AVTIANpSPSKPSEK_	Q8NEF9	SRFBP1	94.01	1920.3	T1
AVTPSSEAK	2	485.218	Phospho (STY)	_AVpTPSSEAK_	Q99700	ATXN2	94.465	4521.7	T1
AVTPVPTK	3	298.156	Phospho (STY)	_AVpTPVPTK_	Q6PKG0	LARP1	56.013	559.51	T1
AVTPVSQGSNSSSADPK	3	571.256	Phospho (STY)	_AVpTPVSQGSNSSSADPK_	O00512	BCL9	121.21	1456.1	T1
AVVLPGGTATSPK	3	426.555	Phospho (STY)	_AVVLPGGTATpSPK_	Q8N1G0	ZNF687	94.717	1278.6	T1
AVVVSPK	2	390.207	Phospho (STY)	_AVVVpSPK_	O75909	CCNK	58.676	3673.1	T1
AVVVSPKEENK	3	427.215	Phospho (STY)	_AVVVpSPKEENK_	O75909	CCNK	41.644	6314.5	T1
AWGHPCEMCPAQPHPCR	4	527.468	Oxidation (M)	_AWGHPCEM(ox)CPAQPHPCR_	P35555	FBN1	95.57	3724.4	T1
AWGHPCEMCPAQPHPCR	4	527.468	Oxidation (M)	_AWGHPCEM(ox)CPAQPHPCR_	P35555	FBN1	98.694	1233.6	T1
AYHEQLSVAEITNACFEPANQMVK	4	692.327	Oxidation (M)	_AYHEQLSVAEITNACFEPANQM(ox)VK_	P68363	TUBA1B;TUBA1A;TUBA4A;TUBA3E	90.475	1130.7	T1
AYHEQLSVAEITNACFEPANQMVK	4	692.327	Oxidation (M)	_AYHEQLSVAEITNACFEPANQM(ox)VK_	P68363	TUBA1B;TUBA1A;TUBA4A;TUBA3E	167.73	1769.5	T1
AYHEQLSVAEITNACFEPANQMVK	3	922.767	Oxidation (M)	_AYHEQLSVAEITNACFEPANQM(ox)VK_	P68363	TUBA1B;TUBA1A;TUBA4A;TUBA3E	127.05	1916.8	T1
AYHSLKD	3	305.132	Phospho (STY)	_AYHpSLKD_	Q99959	PKP2	40.352	0	T1
AYHSLKD	3	305.132	Phospho (STY)	_AYHpSLKD_	Q99959	PKP2	46.334	2962.5	T1
AYSFCGTVEYMAPEVVNR	3	724.976	Phospho (STY)	_AYpSFCGTVEYMAPEVVNR_	P51812;Q15418	RPS6KA3;RPS6KA6;RPS6KA1	132.67	725.99	T1
AYSFCGTVEYMAPEVVNR	3	724.976	Phospho (STY)	_AYpSFCGTVEYMAPEVVNR_	P51812;Q15418	RPS6KA3;RPS6KA6;RPS6KA1	149.53	583.78	T1
AYSFCGTVEYMAPEVVNR	3	724.976	Phospho (STY)	_AYpSFCGTVEYMAPEVVNR_	P51812;Q15418	RPS6KA3;RPS6KA6;RPS6KA1	115.42	497.3	T1
AYSPEYR	2	483.192	Phospho (STY)	_AYpSPEYR_	Q9UDY2	TJP2	109.11	13236	T1
AYSPEYR	2	483.192	Phospho (STY)	_AYpSPEYR_	Q9UDY2	TJP2	71.692	6259.1	T1
AYSPEYR	2	483.192	Phospho (STY)	_AYpSPEYR_	Q9UDY2	TJP2	66.27	4740.3	T1
AYSSPSTTPEAR	2	673.785	Phospho (STY)	_AYSpSPSTTPEAR_	Q9UPU9	SAMD4A	202.69	7801.1	T1
AYSSPSTTPEAR	2	673.785	Phospho (STY)	_AYpSSPSTTPEAR_	Q9UPU9	SAMD4A	174.05	6091.3	T1
AYSTENYSLESQK	3	533.891	Phospho (STY)	_AYpSTENYSLESQK_	Q6ZV73	FGD6	77.324	2267.6	T1
AYTHQVVTR	3	385.517	Phospho (STY)	_AYpTHQVVTR_	P50613	CDK7	84.479	4325.5	T1
AYTHQVVTR	2	577.771	Phospho (STY)	_AYpTHQVVTR_	P50613	CDK7	72.531	4705.6	T1
AYTPVVVTQWYR	2	781.874	Phospho (STY)	_AYpTPVVVTQWYR_	Q9UQ88	CDK11A	97.463	4197.6	T1
AYTPVVVTQWYR	3	521.585	Phospho (STY)	_AYpTPVVVTQWYR_	Q9UQ88	CDK11A	57.328	494.5	T1
AYTPVVVTQWYR	2	781.874	Phospho (STY)	_AYpTPVVVTQWYR_	Q9UQ88	CDK11A	78.964	2133.4	T1
CALSSPSLAFTPPIK	3	556.94	Phospho (STY)	_CALSpSPSLAFTPPIK_	Q8NFH5	NUP35	101.01	1242	T1
CALSSPSLAFTPPIK	3	556.94	Phospho (STY)	_CALSpSPSLAFTPPIK_	Q8NFH5	NUP35	151.8	1671.8	T1
CAPSAGSPAAAVGR	2	676.295	Phospho (STY)	_CAPSAGpSPAAAVGR_	Q7L2J0	MEPCE	71.031	2154.7	T1
CAPSAGSPAAAVGR	2	676.295	Phospho (STY)	_CAPSAGpSPAAAVGR_	Q7L2J0	MEPCE	89.992	1695.3	T1
CDDSPRTPSNTPSAEADWSPGLELHPDYK	4	831.355	Phospho (STY)	_CDDpSPRTPSNTPSAEADWSPGLELHPDYK_	Q9Y3Z3	SAMHD1	193.4	2244	T1
CDFTEDQTAEFK	2	766.814	Acetyl (Protein N-term)	_(ac)CDFTEDQTAEFK_	P60660	MYL6	127.76	4949.8	T1
CDFTEDQTAEFK	2	766.814	Acetyl (Protein N-term)	_(ac)CDFTEDQTAEFK_	P60660	MYL6	94.309	3848.8	T1
CDFTEDQTAEFK	3	511.545	Acetyl (Protein N-term)	_(ac)CDFTEDQTAEFK_	P60660	MYL6	60.49	1039.1	T1
CDFTEDQTAEFK	2	766.814	Acetyl (Protein N-term)	_(ac)CDFTEDQTAEFK_	P60660	MYL6	99.815	3901.1	T1
CDMDDKR	3	319.125	Oxidation (M)	_CDM(ox)DDKR_	P61026	RAB10	52.636	4120.3	T1
CDSSPDSAEDVRK	3	515.868	Phospho (STY)	_CDSSPDpSAEDVRK_	P02765	AHSG	139.66	28841	T1
CDSSPDSAEDVRK	3	515.868	Phospho (STY)	_CDSSPDpSAEDVRK_	P02765	AHSG	105.39	11236	T1
CDSSPDSAEDVRK	3	515.868	Phospho (STY)	_CDSSPDpSAEDVRK_	P02765	AHSG	119.54	9570.9	T1
CDSSPDSAEDVRK	3	515.868	Phospho (STY)	_CDSSPDpSAEDVRK_	P02765	AHSG	134.85	9661.5	T1
CEEEDSTALVCDNGSGLCK	3	729.294	Acetyl (Protein N-term)	_(ac)CEEEDSTALVCDNGSGLCK_	P62736	ACTA2	49.708	2634.1	T1
CEEEDSTALVCDNGSGLCK	3	729.294	Acetyl (Protein N-term)	_(ac)CEEEDSTALVCDNGSGLCK_	P62736	ACTA2	63.337	2185.1	T1
CELLYEGPPDDEAAMGIK	3	675.304	Oxidation (M)	_CELLYEGPPDDEAAM(ox)GIK_	P13639	EEF2	73.464	1116.9	T1
CGSGPVHISGQHLVAVEEDAESEDEEEEDVK	4	865.865	Phospho (STY)	_CGSGPVHISGQHLVAVEEDAEpSEDEEEEDVK_	P06748	NPM1	143.16	2492.5	T1
CGSGPVHISGQHLVAVEEDAESEDEEEEDVK	4	865.865	Phospho (STY)	_CGSGPVHISGQHLVAVEEDAEpSEDEEEEDVK_	P06748	NPM1	62.434	2938.1	T1
CGSPTAMEIDK	2	644.751	Phospho (STY)	_CGpSPTAMEIDK_	P27987	ITPKB	100.93	3419.1	T1
CHELSPR	3	326.8	Phospho (STY)	_CHELpSPR_	Q9UGI8	TES	59.35	0	T1
CHSLGYNFIHK	3	485.879	Phospho (STY)	_CHpSLGYNFIHK_	Q86X27	RALGPS2	75.669	2770.7	T1
CLSDPGPHPEPGEGEPFFPK	3	758.657	Phospho (STY)	_CLpSDPGPHPEPGEGEPFFPK_	P19634	SLC9A1	114.84	1916.7	T1
CLSDPGPHPEPGEGEPFFPK	4	569.245	Phospho (STY)	_CLpSDPGPHPEPGEGEPFFPK_	P19634	SLC9A1	92.95	1490.1	T1
CLSLVMDDEIESEAK	3	606.923	Phospho (STY)	_CLpSLVMDDEIESEAK_	Q0ZGT2	NEXN	132.47	1391.8	T1
CNMFDDCGDGSDEEDCSIDPK	3	827.952	Oxidation (M)	_CNM(ox)FDDCGDGSDEEDCSIDPK_	Q07954	LRP1	102.45	4714.3	T1
CNTPTYCDLGK	2	725.773	Acetyl (Protein N-term),Phospho (STY)	_(ac)CNpTPTYCDLGK_	Q9Y277	VDAC3	54.608	4869	T1
CPSPTMSLPSSWK	3	525.219	Oxidation (M),Phospho (STY)	_CPpSPTM(ox)SLPSSWK_	Q8N3V7	SYNPO	117.2	1452.7	T1
CPSPTMSLPSSWK	3	519.887	Phospho (STY)	_CPSPpTMSLPSSWK_	Q8N3V7	SYNPO	96.673	1460.3	T1
CPSPTMSLPSSWK	2	779.328	Phospho (STY)	_CPpSPTMSLPSSWK_	Q8N3V7	SYNPO	138.55	3617.7	T1
CPTPEIQK	3	351.488	Phospho (STY)	_CPpTPEIQK_	P40818	USP8	80.688	1488.3	T1
CQLCECSGNIDPMDPDACDPHTGQCLR	3	1074.75	Oxidation (M)	_CQLCECSGNIDPM(ox)DPDACDPHTGQCLR_	P55268	LAMB2	130.78	2463.7	T1
CSDVSELSSSPPGPYHQEPYVCKPEER	4	804.343	Phospho (STY)	_CSDVSELSSpSPPGPYHQEPYVCKPEER_	Q9Y478	PRKAB1	159.59	2867.1	T1
CSDVSELSSSPPGPYHQEPYVCKPEER	5	643.676	Phospho (STY)	_CSDVSELSSpSPPGPYHQEPYVCKPEER_	Q9Y478	PRKAB1	114	556.41	T1
CSDVSELSSSPPGPYHQEPYVCKPEER	4	804.343	Phospho (STY)	_CSDVSELSpSSPPGPYHQEPYVCKPEER_	Q9Y478	PRKAB1	103.95	2591.9	T1
CSDVSELSSSPPGPYHQEPYVCKPEER	4	804.343	Phospho (STY)	_CSDVSELSSpSPPGPYHQEPYVCKPEER_	Q9Y478	PRKAB1	94.802	1753.6	T1
CSDVSELSSSPPGPYHQEPYVCKPEER	5	643.676	Phospho (STY)	_CSDVSELSSpSPPGPYHQEPYVCKPEER_	Q9Y478	PRKAB1	151.41	589.21	T1
CSGPGLSPGMVR	2	649.275	Phospho (STY)	_CSGPGLpSPGMVR_	P21333	FLNA	107.39	3092.3	T1
CSLCAFDAAR	2	625.738	Phospho (STY)	_CpSLCAFDAAR_	Q53RY4	KRTCAP3	87.641	2770.6	T1
CSPGSPTDPNATLSK	3	537.896	Phospho (STY)	_CSPGSPpTDPNATLSK_	Q9P0K8	FOXJ2	94.01	10551	T1
CSVSLSNVEAR	2	651.281	Phospho (STY)	_CpSVSLSNVEAR_	P47712	PLA2G4A	166.86	6565	T1
CTELNQAWSSLGK	3	525.229	Phospho (STY)	_CTELNQAWSpSLGK_	Q13813	SPTAN1	78.078	6276.7	T1
CVACQNPDKPSPSTSVPAPASFK	4	632.035	Phospho (STY)	_CVACQNPDKPpSPSTSVPAPASFK_	P49792	RANBP2	98	2328.2	T1
CVSCLPGQR	2	578.736	Phospho (STY)	_CVpSCLPGQR_	Q9Y490	TLN1	85.533	2645.9	T1
CVSCLPGQR	2	578.736	Phospho (STY)	_CVpSCLPGQR_	Q9Y490	TLN1	99.815	2606.9	T1
CYEMASHLR	3	394.839	Oxidation (M)	_CYEM(ox)ASHLR_	P07737	PFN1	63.816	2168.3	T1
CYSGGSVQR	2	547.21	Phospho (STY)	_CYpSGGSVQR_	Q14153	FAM53B	79.07	1958.3	T1
DAEGLDEIDHAEMELR	3	620.276	Oxidation (M)	_DAEGLDEIDHAEM(ox)ELR_	P23634	ATP2B4	40.857	890.79	T1
DAEMPATEK	3	336.483	Oxidation (M)	_DAEM(ox)PATEK_	P21333	FLNA	72.607	2158.7	T1
DAEPPSPTPAGPPR	3	490.22	Phospho (STY)	_DAEPPpSPTPAGPPR_	O43306	ADCY6	41.188	2328.3	T1
DAEPPSPTPAGPPR	3	490.22	Phospho (STY)	_DAEPPpSPTPAGPPR_	O43306	ADCY6	78.673	1682.1	T1
DAEPPSPTPAGPPR	2	734.827	Phospho (STY)	_DAEPPpSPTPAGPPR_	O43306	ADCY6	79.885	3575	T1
DAGDPSPPNK	2	539.216	Phospho (STY)	_DAGDPpSPPNK_	Q9BTA9	WAC	90.653	3617	T1
DAGDPSPPNK	3	359.813	Phospho (STY)	_DAGDPpSPPNK_	Q9BTA9	WAC	44.616	1512.2	T1
DAGGPRPESPVPAGR	3	514.907	Phospho (STY)	_DAGGPRPEpSPVPAGR_	Q9BVG9	PTDSS2	111.66	6084	T1
DAGGPRPESPVPAGR	2	771.857	Phospho (STY)	_DAGGPRPEpSPVPAGR_	Q9BVG9	PTDSS2	71.08	3188.4	T1
DALGDSLQVPVSPSSTTSSR	3	695.323	Phospho (STY)	_DALGDSLQVPVpSPSSTTSSR_	Q9Y2D5	AKAP2	66.017	2260.8	T1
DALGDSLQVPVSPSSTTSSR	2	1042.48	Phospho (STY)	_DALGDSLQVPVpSPSSTTSSR_	Q9Y2D5	AKAP2	56.708	2296.5	T1
DALGDSLQVPVSPSSTTSSR	3	695.323	Phospho (STY)	_DALGDSLQVPVpSPSSTTSSR_	Q9Y2D5	AKAP2	93.633	1214.1	T1
DALGDSLQVPVSPSSTTSSR	3	695.323	Phospho (STY)	_DALGDSLQVPVpSPSSTTSSR_	Q9Y2D5	AKAP2	68.895	667.56	T1
DALGDSLQVPVSPSSTTSSR	2	1042.48	Phospho (STY)	_DALGDSLQVPVpSPSSTTSSR_	Q9Y2D5	AKAP2	128.14	657.27	T1
DALRDEYDDLSDLNAVQMESVR	3	857.394	Oxidation (M)	_DALRDEYDDLSDLNAVQM(ox)ESVR_	O15173	PGRMC2	64.589	2222.7	T1
DAPTSPASVASSSSTPSSK	3	615.27	Phospho (STY)	_DAPTpSPASVASSSSTPSSK_	Q04726	TLE3	108.08	3333.6	T1
DAQRLSPIPEEVPK	4	415.459	Phospho (STY)	_DAQRLpSPIPEEVPK_	Q96T23	RSF1	59.003	2161.3	T1
DAQRLSPIPEEVPK	3	553.61	Phospho (STY)	_DAQRLpSPIPEEVPK_	Q96T23	RSF1	74.12	1380.9	T1
DAQRLSPIPEEVPK	4	415.459	Phospho (STY)	_DAQRLpSPIPEEVPK_	Q96T23	RSF1	60.768	1156.1	T1
DASDGEDEKPPLPPR	3	568.249	Phospho (STY)	_DApSDGEDEKPPLPPR_	O15357	INPPL1	90.654	6221.8	T1
DASNHKR	3	303.131	Phospho (STY)	_DApSNHKR_	Q04721	NOTCH2	45.997	1130.8	T1
DASPINR	2	426.684	Phospho (STY)	_DApSPINR_	Q13523	PRPF4B	99.139	7501	T1
DASPSKEER	3	366.82	Phospho (STY)	_DApSPSKEER_	Q9BUQ8	DDX23	58.172	5038.7	T1
DASPSKEER	2	549.727	Phospho (STY)	_DApSPSKEER_	Q9BUQ8	DDX23	90.913	2396	T1
DASPSKEER	3	366.82	Phospho (STY)	_DApSPSKEER_	Q9BUQ8	DDX23	78.692	10314	T1
DASPSKEER	3	366.82	Phospho (STY)	_DApSPSKEER_	Q9BUQ8	DDX23	56.936	3400.1	T1
DASPSKEER	3	366.82	Phospho (STY)	_DApSPSKEER_	Q9BUQ8	DDX23	54.471	2942	T1
DASSPVPPPHVPPPVPPLRPR	4	573.053	Phospho (STY)	_DApSSPVPPPHVPPPVPPLRPR_	O94875	SORBS2	66.383	2266.3	T1
DASSPVPPPHVPPPVPPLRPR	4	573.053	Phospho (STY)	_DApSSPVPPPHVPPPVPPLRPR_	O94875	SORBS2	70.699	1711.2	T1
DASSPVPPPHVPPPVPPLRPR	3	763.735	Phospho (STY)	_DApSSPVPPPHVPPPVPPLRPR_	O94875	SORBS2	59.539	1964.7	T1
DASSSPASTASSASSTSLK	3	607.93	Phospho (STY)	_DApSSSPASTASSASSTSLK_	Q04724	TLE1	61.477	0	T1
DATNRSPTQIVK	3	470.564	Phospho (STY)	_DATNRpSPTQIVK_	A7KAX9	ARHGAP32	55.213	2130.3	T1
DAVVGRPSMDK	3	418.856	Phospho (STY)	_DAVVGRPpSMDK_	Q6DD88	ATL3	69.92	1606.4	T1
DDDIAALVVDNGSGMCK	2	911.403	Acetyl (Protein N-term)	_(ac)DDDIAALVVDNGSGMCK_	P60709	ACTB	128.08	5450.5	T1
DDDIAALVVDNGSGMCK	2	911.403	Acetyl (Protein N-term)	_(ac)DDDIAALVVDNGSGMCK_	P60709	ACTB	115.33	5130.2	T1
DDDIAALVVDNGSGMCK	3	607.938	Acetyl (Protein N-term)	_(ac)DDDIAALVVDNGSGMCK_	P60709	ACTB	68.257	2224.2	T1
DDDIAALVVDNGSGMCK	2	911.403	Acetyl (Protein N-term)	_(ac)DDDIAALVVDNGSGMCK_	P60709	ACTB	155.48	2322.9	T1
DDDIAALVVDNGSGMCK	3	607.938	Acetyl (Protein N-term)	_(ac)DDDIAALVVDNGSGMCK_	P60709	ACTB	69.729	1044.4	T1
DDDIAALVVDNGSGMCK	2	911.403	Acetyl (Protein N-term)	_(ac)DDDIAALVVDNGSGMCK_	P60709	ACTB	101.71	1714.5	T1
DDDIAALVVDNGSGMCK	3	607.938	Acetyl (Protein N-term)	_(ac)DDDIAALVVDNGSGMCK_	P60709	ACTB	60.918	663.57	T1
DDDIAALVVDNGSGMCK	2	919.401	Acetyl (Protein N-term),Oxidation (M)	_(ac)DDDIAALVVDNGSGM(ox)CK_	P60709	ACTB	160.67	16420	T1
DDDIAALVVDNGSGMCK	3	613.27	Acetyl (Protein N-term),Oxidation (M)	_(ac)DDDIAALVVDNGSGM(ox)CK_	P60709	ACTB	110.38	5836.8	T1
DDDIAALVVDNGSGMCK	3	613.27	Acetyl (Protein N-term),Oxidation (M)	_(ac)DDDIAALVVDNGSGM(ox)CK_	P60709	ACTB	44.567	550.47	T1
DDDIAALVVDNGSGMCK	2	919.401	Acetyl (Protein N-term),Oxidation (M)	_(ac)DDDIAALVVDNGSGM(ox)CK_	P60709	ACTB	90.793	645.77	T1
DDDIAALVVDNGSGMCK	3	613.27	Acetyl (Protein N-term),Oxidation (M)	_(ac)DDDIAALVVDNGSGM(ox)CK_	P60709	ACTB	78.69	510.92	T1
DDDIAALVVDNGSGMCK	2	919.401	Acetyl (Protein N-term),Oxidation (M)	_(ac)DDDIAALVVDNGSGM(ox)CK_	P60709	ACTB	76.326	997.5	T1
DDKGSTSSTSGSSGSSTK	3	585.902	Phospho (STY)	_DDKGpSTSSTSGSSGSSTK_	Q9NWH9	SLTM	149.18	7653.6	T1
DDKLYDPEK	3	401.504	Phospho (STY)	_DDKLpYDPEK_	Q8NG27	PJA1	46.158	1834.3	T1
DDKSPR	3	266.444	Phospho (STY)	_DDKpSPR_	Q96JP5	ZFP91	51.854	7595.6	T1
DDMIFEDCGDVPSEPK	4	468.193	Oxidation (M)	_DDM(ox)IFEDCGDVPSEPK_	P05026	ATP1B1	82.102	906.03	T1
DEGPAAAGDGLGRPLGPTPSQSR	3	762.689	Phospho (STY)	_DEGPAAAGDGLGRPLGPTPSQpSR_	P55011	SLC12A2	75.717	3031.8	T1
DEGPAAAGDGLGRPLGPTPSQSR	3	762.689	Phospho (STY)	_DEGPAAAGDGLGRPLGPTPpSQSR_	P55011	SLC12A2	84.509	1939.4	T1
DEILPTTPISEQK	3	517.583	Phospho (STY)	_DEILPTpTPISEQK_	P23396	RPS3	104.41	5279.7	T1
DEILPTTPISEQK	2	775.871	Phospho (STY)	_DEILPTpTPISEQK_	P23396	RPS3	83.53	4131.2	T1
DEILPTTPISEQK	3	517.583	Phospho (STY)	_DEILPTpTPISEQK_	P23396	RPS3	79.022	4413.4	T1
DEILPTTPISEQK	2	775.871	Phospho (STY)	_DEILPpTTPISEQK_	P23396	RPS3	72.265	4818.4	T1
DEILPTTPISEQK	3	517.583	Phospho (STY)	_DEILPTpTPISEQK_	P23396	RPS3	68.919	795.15	T1
DEILPTTPISEQK	3	517.583	Phospho (STY)	_DEILPTpTPISEQK_	P23396	RPS3	88.73	1614.4	T1
DEILPTTPISEQK	2	775.871	Phospho (STY)	_DEILPTpTPISEQK_	P23396	RPS3	124.12	3062	T1
DELADEIANSSGK	3	476.868	Phospho (STY)	_DELADEIANSpSGK_	P35579	MYH9	92.8	1099.5	T1
DELHIVEAEAMNYEGSPIK	3	742.333	Phospho (STY)	_DELHIVEAEAMNYEGpSPIK_	P06748	NPM1	114.57	2066	T1
DELHIVEAEAMNYEGSPIK	4	557.001	Phospho (STY)	_DELHIVEAEAMNYEGpSPIK_	P06748	NPM1	101.71	682	T1
DELHIVEAEAMNYEGSPIK	4	557.001	Phospho (STY)	_DELHIVEAEAMNYEGpSPIK_	P06748	NPM1	134.34	2081.2	T1
DELHIVEAEAMNYEGSPIK	5	445.802	Phospho (STY)	_DELHIVEAEAMNYEGpSPIK_	P06748	NPM1	93.73	414.74	T1
DELHIVEAEAMNYEGSPIK	3	742.333	Phospho (STY)	_DELHIVEAEAMNYEGpSPIK_	P06748	NPM1	302.17	9447.2	T1
DELHIVEAEAMNYEGSPIK	2	1113	Phospho (STY)	_DELHIVEAEAMNYEGpSPIK_	P06748	NPM1	231.93	2728.4	T1
DELHIVEAEAMNYEGSPIK	3	742.333	Phospho (STY)	_DELHIVEAEAMNYEGpSPIK_	P06748	NPM1	115.55	767.73	T1
DELHIVEAEAMNYEGSPIK	4	557.001	Phospho (STY)	_DELHIVEAEAMNYEGpSPIK_	P06748	NPM1	117.38	196.12	T1
DELHIVEAEAMNYEGSPIK	3	747.664	Oxidation (M),Phospho (STY)	_DELHIVEAEAM(ox)NYEGpSPIK_	P06748	NPM1	125.58	8107.4	T1
DELHIVEAEAMNYEGSPIK	5	449.001	Oxidation (M),Phospho (STY)	_DELHIVEAEAM(ox)NYEGpSPIK_	P06748	NPM1	63.918	1183.7	T1
DELHIVEAEAMNYEGSPIK	4	561	Oxidation (M),Phospho (STY)	_DELHIVEAEAM(ox)NYEGpSPIK_	P06748	NPM1	149.32	1329.2	T1
DELHIVEAEAMNYEGSPIK	3	747.664	Oxidation (M),Phospho (STY)	_DELHIVEAEAM(ox)NYEGpSPIK_	P06748	NPM1	112.89	0	T1
DELHIVEAEAMNYEGSPIK	4	561	Oxidation (M),Phospho (STY)	_DELHIVEAEAM(ox)NYEGpSPIK_	P06748	NPM1	119.79	415.89	T1
DELHIVEAEAMNYEGSPIK	3	747.664	Oxidation (M),Phospho (STY)	_DELHIVEAEAM(ox)NYEGpSPIK_	P06748	NPM1	131.37	741.45	T1
DENQSINHQMAQEDAQR	3	677.292	Oxidation (M)	_DENQSINHQM(ox)AQEDAQR_	P20073	ANXA7	161.86	1283.2	T1
DENQSINHQMAQEDAQR	3	677.292	Oxidation (M)	_DENQSINHQM(ox)AQEDAQR_	P20073	ANXA7	150.45	1078.2	T1
DENQSINHQMAQEDAQR	3	677.292	Oxidation (M)	_DENQSINHQM(ox)AQEDAQR_	P20073	ANXA7	79.676	1491.9	T1
DFLATREK	2	530.247	Phospho (STY)	_DFLApTREK_	Q07617	SPAG1	64.836	3068.2	T1
DFLNQEGADPDSIEMVATR	3	708.657	Oxidation (M)	_DFLNQEGADPDSIEM(ox)VATR_	P55268	LAMB2	95.957	1819.6	T1
DFQDYMEPEEGCQGSPQR	3	751.614	Phospho (STY)	_DFQDYMEPEEGCQGpSPQR_	O43237	DYNC1LI2	64.954	1878.9	T1
DFQDYMEPEEGCQGSPQR	3	730.29	Oxidation (M)	_DFQDYM(ox)EPEEGCQGSPQR_	O43237	DYNC1LI2	117.65	2518.4	T1
DFQDYMEPEEGCQGSPQR	3	730.29	Oxidation (M)	_DFQDYM(ox)EPEEGCQGSPQR_	O43237	DYNC1LI2	61.942	1717	T1
DFQEYVEPGEDFPASPQR	3	730.972	Phospho (STY)	_DFQEYVEPGEDFPApSPQR_	Q9Y6G9	DYNC1LI1	49.765	1761.1	T1
DFQEYVEPGEDFPASPQR	2	1095.95	Phospho (STY)	_DFQEYVEPGEDFPApSPQR_	Q9Y6G9	DYNC1LI1	120.11	2196.7	T1
DFQEYVEPGEDFPASPQR	3	730.972	Phospho (STY)	_DFQEYVEPGEDFPApSPQR_	Q9Y6G9	DYNC1LI1	80.061	0	T1
DFQEYVEPGEDFPASPQR	3	730.972	Phospho (STY)	_DFQEYVEPGEDFPApSPQR_	Q9Y6G9	DYNC1LI1	69.639	1811.4	T1
DFSLEQLR	2	544.245	Phospho (STY)	_DFpSLEQLR_	O15173	PGRMC2	106.62	1887.6	T1
DFTNEAPPAPLPDASASPLSPHR	3	823.048	Phospho (STY)	_DFTNEAPPAPLPDASASPLpSPHR_	Q6WCQ1	MPRIP	68.96	3271.3	T1
DFTNEAPPAPLPDASASPLSPHR	3	823.048	Phospho (STY)	_DFTNEAPPAPLPDASASPLpSPHR_	Q6WCQ1	MPRIP	82.62	818.08	T1
DGAELGEAGGSTPNTVTMEMQCPPGNAS	3	958.714	Oxidation (M),Phospho (STY)	_DGAELGEAGGSpTPNTVTM(ox)EMQCPPGNAS_	Q96AM1	MRGPRF	62.833	1803.3	T1
DGAELGEAGGSTPNTVTMEMQCPPGNAS	3	953.382	Phospho (STY)	_DGAELGEAGGpSTPNTVTMEMQCPPGNAS_	Q96AM1	MRGPRF	111.24	4389.4	T1
DGAELGEAGGSTPNTVTMEMQCPPGNAS	3	937.39	2 Oxidation (M)	_DGAELGEAGGSTPNTVTM(ox)EM(ox)QCPPGNAS_	Q96AM1	MRGPRF	117.36	7639.2	T1
DGAELGEAGGSTPNTVTMEMQCPPGNAS	3	932.058	Oxidation (M)	_DGAELGEAGGSTPNTVTM(ox)EMQCPPGNAS_	Q96AM1	MRGPRF	92.833	2673.7	T1
DGAELGEAGGSTPNTVTMEMQCPPGNAS	4	699.295	Oxidation (M)	_DGAELGEAGGSTPNTVTM(ox)EMQCPPGNAS_	Q96AM1	MRGPRF	62.237	1045.9	T1
DGAELGEAGGSTPNTVTMEMQCPPGNAS	3	932.058	Oxidation (M)	_DGAELGEAGGSTPNTVTM(ox)EMQCPPGNAS_	Q96AM1	MRGPRF	106.1	1597.8	T1
DGDSVMVLPTIPEEEAK	3	615.964	Oxidation (M)	_DGDSVM(ox)VLPTIPEEEAK_	P30041	PRDX6	81.428	3677.5	T1
DGDSVMVLPTIPEEEAK	3	615.964	Oxidation (M)	_DGDSVM(ox)VLPTIPEEEAK_	P30041	PRDX6	114.59	882.72	T1
DGDSYDPYDFSDTEEEMPQVHTPK	4	721.281	Phospho (STY)	_DGDSYDPYDFSDTEEEMPQVHpTPK_	P25205	MCM3	158.77	1523.5	T1
DGDSYDPYDFSDTEEEMPQVHTPK	3	961.372	Phospho (STY)	_DGDSYDPYDFSDTEEEMPQVHpTPK_	P25205	MCM3	123.28	2507.1	T1
DGEERGEEDPEEEHELPVDMETINLDR	4	800.347	Oxidation (M)	_DGEERGEEDPEEEHELPVDM(ox)ETINLDR_	Q15435	PPP1R7	88.122	1743.7	T1
DGISDPAVPK	2	539.744	Phospho (STY)	_DGIpSDPAVPK_	REV__Q92968		55.383	5509	T1
DGLAPEKTSPDR	2	683.306	Phospho (STY)	_DGLAPEKTpSPDR_	Q7L4I2	RSRC2	81.904	2790.4	T1
DGLAPEKTSPDR	3	455.873	Phospho (STY)	_DGLAPEKTpSPDR_	Q7L4I2	RSRC2	83.633	4401.2	T1
DGLAPEKTSPDRDK	4	402.937	Phospho (STY)	_DGLAPEKpTSPDRDK_	Q7L4I2	RSRC2	62.203	3213.6	T1
DGLNQTTIPVSPPSTTKPSR	3	726.026	Phospho (STY)	_DGLNQTTIPVpSPPSTTKPSR_	Q71RC2	LARP4	46.307	1848.6	T1
DGLNQTTIPVSPPSTTKPSR	4	544.772	Phospho (STY)	_DGLNQTTIPVpSPPSTTKPSR_	Q71RC2	LARP4	69.981	546.54	T1
DGLPRTPSR	3	360.173	Phospho (STY)	_DGLPRpTPSR_	Q9UQ35	SRRM2	64.121	2454.3	T1
DGLPRTPSR	2	539.756	Phospho (STY)	_DGLPRpTPSR_	Q9UQ35	SRRM2	96.24	5902.7	T1
DGQDAIAQSPEK	3	446.857	Phospho (STY)	_DGQDAIAQpSPEK_	Q9NWH9	SLTM	91.657	7426	T1
DGQDAIAQSPEKESK	3	561.58	Phospho (STY)	_DGQDAIAQpSPEKESK_	Q9NWH9	SLTM	108.92	3803.6	T1
DGQDAIAQSPEKESK	4	421.437	Phospho (STY)	_DGQDAIAQpSPEKESK_	Q9NWH9	SLTM	105.38	2134.3	T1
DGQDAIAQSPEKESK	3	561.58	Phospho (STY)	_DGQDAIAQpSPEKESK_	Q9NWH9	SLTM	188.19	12699	T1
DGQDAIAQSPEKESK	4	421.437	Phospho (STY)	_DGQDAIAQpSPEKESK_	Q9NWH9	SLTM	111.45	3208.6	T1
DGQDAIAQSPEKESK	3	561.58	Phospho (STY)	_DGQDAIAQpSPEKESK_	Q9NWH9	SLTM	48.848	997.89	T1
DGRSPNK	3	285.124	Phospho (STY)	_DGRpSPNK_	Q96RK0	CIC	54.982	3157.7	T1
DHADSNIVIMLVGNK	3	547.947	Oxidation (M)	_DHADSNIVIM(ox)LVGNK_	P62491	RAB11A;RAB11B	99.481	638.8	T1
DHNSLNNLR	3	388.172	Phospho (STY)	_DHNpSLNNLR_	Q86UW2	SLC51B	42.862	6156.4	T1
DHNSLNNLR	2	581.754	Phospho (STY)	_DHNpSLNNLR_	Q86UW2	SLC51B	115.33	2852.8	T1
DHNVGSPPK	3	344.15	Phospho (STY)	_DHNVGpSPPK_	A0JNW5	UHRF1BP1L	51.774	0	T1
DIDISSPEFK	2	615.768	Phospho (STY)	_DIDIpSSPEFK_	Q09666	AHNAK	107.06	2653.2	T1
DIDISSPEFK	3	410.848	Phospho (STY)	_DIDISpSPEFK_	Q09666	AHNAK	70.488	1435.7	T1
DIDISSPEFK	2	615.768	Phospho (STY)	_DIDIpSSPEFK_	Q09666	AHNAK	57.836	3747	T1
DIIRQPSEEEIIK	3	550.61	Phospho (STY)	_DIIRQPpSEEEIIK_	Q15121	PEA15	56.817	2809	T1
DIPRTPSR	2	511.245	Phospho (STY)	_DIPRpTPSR_	Q9UQ35	SRRM2	58.592	3828.9	T1
DIPRTPSR	3	341.166	Phospho (STY)	_DIPRpTPSR_	Q9UQ35	SRRM2	102.42	1540.8	T1
DIQMTQSPSTLSASVGDR	3	636.97	Oxidation (M)	_DIQM(ox)TQSPSTLSASVGDR_	P0DOX7		101.5	1176.9	T1
DIQMTQSPSTLSASVGDR	3	636.97	Oxidation (M)	_DIQM(ox)TQSPSTLSASVGDR_	P0DOX7		68.952	2663.8	T1
DISGPSPSK	3	323.143	Phospho (STY)	_DISGPpSPSK_	Q96GX9	APIP	80.245	3971.5	T1
DISGPSPSK	2	484.21	Phospho (STY)	_DISGPSPpSK_	Q96GX9	APIP	70.1	2888.5	T1
DISGPSPSK	3	323.143	Phospho (STY)	_DISGPpSPSK_	Q96GX9	APIP	43.897	1172.5	T1
DISPEEIDLK	2	619.781	Phospho (STY)	_DIpSPEEIDLK_	Q9BX66	SORBS1	215.72	9687.8	T1
DISPEEIDLK	3	413.523	Phospho (STY)	_DIpSPEEIDLK_	Q9BX66	SORBS1	98.105	584.2	T1
DISPEEIDLK	2	619.781	Phospho (STY)	_DIpSPEEIDLK_	Q9BX66	SORBS1	122.55	4978	T1
DITIASTKGSSSDMEK	4	442.194	Oxidation (M),Phospho (STY)	_DIpTIASTKGSSSDM(ox)EK_	Q96MT8	CEP63	45.33	750.85	T1
DIYLSPDR	2	529.731	Phospho (STY)	_DIYLpSPDR_	Q15696	ZRSR2	68.557	3878.4	T1
DKDQPPSPSPPPQSEALSSTSR	3	796.695	Phospho (STY)	_DKDQPPpSPSPPPQSEALSSTSR_	Q7L1V2	MON1B	68.516	2955	T1
DKDQPPSPSPPPQSEALSSTSR	4	597.773	Phospho (STY)	_DKDQPPpSPSPPPQSEALSSTSR_	Q7L1V2	MON1B	112.34	1704.1	T1
DKDQPPSPSPPPQSEALSSTSR	3	796.695	Phospho (STY)	_DKDQPPSPpSPPPQSEALSSTSR_	Q7L1V2	MON1B	100.06	3910	T1
DKDQPPSPSPPPQSEALSSTSR	4	597.773	Phospho (STY)	_DKDQPPSPpSPPPQSEALSSTSR_	Q7L1V2	MON1B	105.17	2375.9	T1
DKDQPPSPSPPPQSEALSSTSR	3	796.695	Phospho (STY)	_DKDQPPSPpSPPPQSEALSSTSR_	Q7L1V2	MON1B	43.554	2015.1	T1
DKDQPPSPSPPPQSEALSSTSR	4	597.773	Phospho (STY)	_DKDQPPSPpSPPPQSEALSSTSR_	Q7L1V2	MON1B	89.723	520.39	T1
DKEDPQEMPHSPLGSMPEIR	4	598.01	Oxidation (M),Phospho (STY)	_DKEDPQEM(ox)PHpSPLGSMPEIR_	Q9HB58	SP110	82.486	1292	T1
DKEGDRASEEGK	4	350.898	Phospho (STY)	_DKEGDRApSEEGK_	Q7Z6Z7	HUWE1	95.57	5443.9	T1
DKEGDRASEEGK	3	467.528	Phospho (STY)	_DKEGDRApSEEGK_	Q7Z6Z7	HUWE1	95.347	3664.6	T1
DKENGSVSSSETPPPPPPPNEINPPPHTMEEEEDDDWGEDTTEEAQR	5	1046.65	Oxidation (M)	_DKENGSVSSSETPPPPPPPNEINPPPHTM(ox)EEEEDDDWGEDTTEEAQR_	P55010	EIF5	41.338	974.17	T1
DKEVSDDEAEEK	3	491.859	Phospho (STY)	_DKEVpSDDEAEEK_	P07900	HSP90AA1	66.965	5434	T1
DKEVSDDEAEEK	3	491.859	Phospho (STY)	_DKEVpSDDEAEEK_	P07900	HSP90AA1	66.673	2359.4	T1
DKFSPFPVQDRPESSLVFK	4	576.533	Phospho (STY)	_DKFpSPFPVQDRPESSLVFK_	Q9UQ35	SRRM2	69.152	896.13	T1
DKLPQSQLSHQDLQLVK	4	515.016	Phospho (STY)	_DKLPQSQLpSHQDLQLVK_	Q15418	RPS6KA1	55.588	2397.5	T1
DKRPLSGPDVGTPQPAGLASGAK	4	575.542	Phospho (STY)	_DKRPLpSGPDVGTPQPAGLASGAK_	O96013	PAK4	146.34	1328.6	T1
DKRPLSGPDVGTPQPAGLASGAK	4	575.542	Phospho (STY)	_DKRPLpSGPDVGTPQPAGLASGAK_	O96013	PAK4	147.28	1828.9	T1
DKSHSHTPSR	4	308.636	Phospho (STY)	_DKpSHSHTPSR_	Q9UQ35	SRRM2	54.7	1309.1	T1
DKSHSHTPSR	4	308.636	Phospho (STY)	_DKpSHSHTPSR_	Q9UQ35	SRRM2	99.011	1511.3	T1
DKSHSHTPSR	4	308.636	Phospho (STY)	_DKpSHSHTPSR_	Q9UQ35	SRRM2	104.24	916.43	T1
DKSPVREPIDNLTPEER	3	692.332	Phospho (STY)	_DKpSPVREPIDNLTPEER_	Q14498	RBM39	203.4	12343	T1
DKSPVREPIDNLTPEER	4	519.501	Phospho (STY)	_DKpSPVREPIDNLTPEER_	Q14498	RBM39	84.573	4693.6	T1
DKSPVREPIDNLTPEER	4	519.501	Phospho (STY)	_DKpSPVREPIDNLTPEER_	Q14498	RBM39	128.55	4263.6	T1
DKSPVREPIDNLTPEER	2	1037.99	Phospho (STY)	_DKpSPVREPIDNLTPEER_	Q14498	RBM39	76.526	2874.3	T1
DKSPVREPIDNLTPEER	3	692.332	Phospho (STY)	_DKpSPVREPIDNLTPEER_	Q14498	RBM39	102.21	4620.3	T1
DKSPVREPIDNLTPEER	3	692.332	Phospho (STY)	_DKpSPVREPIDNLTPEER_	Q14498	RBM39	108.96	4273.7	T1
DKSPVREPIDNLTPEER	4	519.501	Phospho (STY)	_DKpSPVREPIDNLTPEER_	Q14498	RBM39	121.26	2083.7	T1
DKSPVREPIDNLTPEER	3	692.332	Phospho (STY)	_DKpSPVREPIDNLTPEER_	Q14498	RBM39	75.646	2809.9	T1
DKSPVREPIDNLTPEER	4	519.501	Phospho (STY)	_DKpSPVREPIDNLTPEER_	Q14498	RBM39	63.165	1666.8	T1
DKYEPAAVSEQGDKK	4	436.95	Phospho (STY)	_DKYEPAAVpSEQGDKK_	P05023	ATP1A1	84.493	3746.6	T1
DLAVPAALTPR	2	602.31	Phospho (STY)	_DLAVPAALpTPR_	Q8TEM1	NUP210	73.273	0	T1
DLAVPAALTPR	2	602.31	Phospho (STY)	_DLAVPAALpTPR_	Q8TEM1	NUP210	71.806	0	T1
DLFDYSPPLHK	3	471.215	Phospho (STY)	_DLFDYpSPPLHK_	Q9NYF8	BCLAF1	116.51	7244.8	T1
DLFDYSPPLHK	4	353.663	Phospho (STY)	_DLFDYpSPPLHK_	Q9NYF8	BCLAF1	80.522	0	T1
DLFDYSPPLHK	3	471.215	Phospho (STY)	_DLFDYpSPPLHK_	Q9NYF8	BCLAF1	72.496	438.09	T1
DLFDYSPPLHK	3	471.215	Phospho (STY)	_DLFDYpSPPLHK_	Q9NYF8	BCLAF1	71.548	977.61	T1
DLFSLDSEDPSPASPPLR	3	674.973	Phospho (STY)	_DLFSLDSEDPSPApSPPLR_	Q9BTK6	PAGR1	123.99	1976.4	T1
DLLHPSPEEEK	3	458.538	Phospho (STY)	_DLLHPpSPEEEK_	P42677	RPS27	80.96	3928.1	T1
DLLHPSPEEEK	3	458.538	Phospho (STY)	_DLLHPpSPEEEK_	P42677	RPS27	67.964	1852.1	T1
DLNESPVK	3	327.814	Phospho (STY)	_DLNEpSPVK_	Q96RL1	UIMC1	50.607	1259.9	T1
DLNFKGFSGAGEKLFSSR	2	1100.45	3 Phospho (STY)	_DLNFKGFpSGAGEKLFpSpSR_	Q99666	RGPD5;RGPD8	40.113	0	T1
DLPAIQESPTR	2	653.806	Phospho (STY)	_DLPAIQEpSPTR_	P49796	RGS3	69.229	2964.3	T1
DLPDGHAASPR	3	405.843	Phospho (STY)	_DLPDGHAApSPR_	Q9P1Y5	CAMSAP3	46.964	8293.7	T1
DLPDGHAASPR	2	608.261	Phospho (STY)	_DLPDGHAApSPR_	Q9P1Y5	CAMSAP3	131.32	4613.9	T1
DLSLEEIQK	2	577.771	Phospho (STY)	_DLpSLEEIQK_	P16949	STMN1;STMN2	60.691	3761.2	T1
DLSPQHMVVR	2	639.289	Oxidation (M),Phospho (STY)	_DLpSPQHM(ox)VVR_	P49590	HARS2	50.95	3273.2	T1
DLSPQHMVVR	3	426.528	Oxidation (M),Phospho (STY)	_DLpSPQHM(ox)VVR_	P49590	HARS2	45.115	1988.6	T1
DLSPQHMVVR	3	421.197	Phospho (STY)	_DLpSPQHMVVR_	P49590	HARS2	80.312	1176.4	T1
DLSPQHMVVR	3	421.197	Phospho (STY)	_DLpSPQHMVVR_	P49590	HARS2	63.76	1688.5	T1
DLSPQHMVVR	2	631.292	Phospho (STY)	_DLpSPQHMVVR_	P49590	HARS2	67.879	3171	T1
DLSPTLIDNSAAK	3	475.56	Phospho (STY)	_DLpSPTLIDNSAAK_	Q9P2B4	CTTNBP2NL	68.944	644.44	T1
DLSSSPPGPYGQEMYAFR	3	694.627	Phospho (STY)	_DLSpSSPPGPYGQEMYAFR_	O43741	PRKAB2	100.28	757.58	T1
DLSSSPPGPYGQEMYAFR	3	694.627	Phospho (STY)	_DLSpSSPPGPYGQEMYAFR_	O43741	PRKAB2	88.036	479.66	T1
DLSSSPPGPYGQEMYAFR	3	694.627	Phospho (STY)	_DLSpSSPPGPYGQEMYAFR_	O43741	PRKAB2	88.036	488.22	T1
DLSSSPPGPYGQEMYAFR	2	1041.44	Phospho (STY)	_DLSSpSPPGPYGQEMYAFR_	O43741	PRKAB2	63.682	970.23	T1
DLSSSPPGPYGQEMYAFR	3	699.959	Oxidation (M),Phospho (STY)	_DLSpSSPPGPYGQEM(ox)YAFR_	O43741	PRKAB2	100.28	851.56	T1
DLSSSPPGPYGQEMYAFR	3	699.959	Oxidation (M),Phospho (STY)	_DLSpSSPPGPYGQEM(ox)YAFR_	O43741	PRKAB2	91.276	704.73	T1
DLSTPGLEK	3	347.162	Phospho (STY)	_DLSpTPGLEK_	P46821	MAP1B	62.408	661.77	T1
DLSTSPKPSPIPSPVLGR	3	643.334	Phospho (STY)	_DLSpTSPKPSPIPSPVLGR_	Q8NDI1	EHBP1	58.366	1868.4	T1
DLTDYLMK	3	338.832	Oxidation (M)	_DLTDYLM(ox)K_	P60709;P62736	ACTB;ACTG1;ACTBL2;ACTA2;ACTG2	80.229	840.99	T1
DLTDYLMK	2	507.744	Oxidation (M)	_DLTDYLM(ox)K_	P60709;P62736	ACTB;ACTG1;ACTBL2;ACTA2;ACTG2	72.547	0	T1
DLTDYLMK	3	338.832	Oxidation (M)	_DLTDYLM(ox)K_	P60709;P62736	ACTB;ACTG1;ACTBL2;ACTA2;ACTG2	63.565	613.84	T1
DLTDYLMK	3	338.832	Oxidation (M)	_DLTDYLM(ox)K_	P60709;P62736	ACTB;ACTG1;ACTBL2;ACTA2;ACTG2	87.323	456.6	T1
DLTDYLMK	2	507.744	Oxidation (M)	_DLTDYLM(ox)K_	P60709;P62736	ACTB;ACTG1;ACTBL2;ACTA2;ACTG2	71.379	4812.6	T1
DLTDYLMK	3	338.832	Oxidation (M)	_DLTDYLM(ox)K_	P60709;P62736	ACTB;ACTG1;ACTBL2;ACTA2;ACTG2	87.323	906.9	T1
DLTDYLMK	2	507.744	Oxidation (M)	_DLTDYLM(ox)K_	P60709;P62736	ACTB;ACTG1;ACTBL2;ACTA2;ACTG2	77.058	1882.3	T1
DLTDYLMK	3	338.832	Oxidation (M)	_DLTDYLM(ox)K_	P60709;P62736	ACTB;ACTG1;ACTBL2;ACTA2;ACTG2	77.282	490.13	T1
DLTDYLMK	2	507.744	Oxidation (M)	_DLTDYLM(ox)K_	P60709;P62736	ACTB;ACTG1;ACTBL2;ACTA2;ACTG2	84.498	1901.2	T1
DLTDYLMK	3	338.832	Oxidation (M)	_DLTDYLM(ox)K_	P60709;P62736	ACTB;ACTG1;ACTBL2;ACTA2;ACTG2	66.073	0	T1
DLVASVPDMQGDGEDNHMDGDK	3	787.658	Oxidation (M)	_DLVASVPDMQGDGEDNHM(ox)DGDK_	Q14919	DRAP1	117.37	2965.1	T1
DLVLPTQALPASPALK	3	571.978	Phospho (STY)	_DLVLPTQALPApSPALK_	Q15554	TERF2	114.55	3806.6	T1
DLVSIQFLSSTEFLYQVNETTK	4	661.321	Phospho (STY)	_DLVpSIQFLSSTEFLYQVNETTK_	REV__Q6TFL4		49.973	1417.8	T1
DLYANNVLSGGTTMYPGIADR	3	748.692	Oxidation (M)	_DLYANNVLSGGTTM(ox)YPGIADR_	P62736	ACTA2;ACTG2	153.14	1516.3	T1
DLYANNVLSGGTTMYPGIADR	3	748.692	Oxidation (M)	_DLYANNVLSGGTTM(ox)YPGIADR_	P62736	ACTA2;ACTG2	88.627	1077.6	T1
DLYANNVLSGGTTMYPGIADR	3	748.692	Oxidation (M)	_DLYANNVLSGGTTM(ox)YPGIADR_	P62736	ACTA2;ACTG2	74.062	1155.8	T1
DLYANNVLSGGTTMYPGIADR	2	1122.53	Oxidation (M)	_DLYANNVLSGGTTM(ox)YPGIADR_	P62736	ACTA2;ACTG2	123.92	2537.4	T1
DLYANNVLSGGTTMYPGIADR	3	748.692	Oxidation (M)	_DLYANNVLSGGTTM(ox)YPGIADR_	P62736	ACTA2;ACTG2	123.36	600.37	T1
DLYANNVLSGGTTMYPGIADR	3	748.692	Oxidation (M)	_DLYANNVLSGGTTM(ox)YPGIADR_	P62736	ACTA2;ACTG2	85.884	689.55	T1
DLYANTVLSGGTTMYPGIADR	3	744.36	Oxidation (M)	_DLYANTVLSGGTTM(ox)YPGIADR_	P60709	ACTB;ACTG1	140.73	1546.2	T1
DLYANTVLSGGTTMYPGIADR	3	744.36	Oxidation (M)	_DLYANTVLSGGTTM(ox)YPGIADR_	P60709	ACTB;ACTG1	64.488	1761.8	T1
DLYANTVLSGGTTMYPGIADR	3	744.36	Oxidation (M)	_DLYANTVLSGGTTM(ox)YPGIADR_	P60709	ACTB;ACTG1	95.624	1749.5	T1
DLYANTVLSGGTTMYPGIADR	3	744.36	Oxidation (M)	_DLYANTVLSGGTTM(ox)YPGIADR_	P60709	ACTB;ACTG1	90.884	888.61	T1
DLYANTVLSGGTTMYPGIADR	3	744.36	Oxidation (M)	_DLYANTVLSGGTTM(ox)YPGIADR_	P60709	ACTB;ACTG1	83.064	967.5	T1
DMASLPSESNEPK	3	495.537	Phospho (STY)	_DMApSLPSESNEPK_	Q9Y6Y8	SEC23IP	103.88	1375.3	T1
DMDEPSPVPNVEEVTLPK	3	697.978	Oxidation (M),Phospho (STY)	_DM(ox)DEPpSPVPNVEEVTLPK_	Q8TAQ2	SMARCC2	66.644	1432.1	T1
DMDEPSPVPNVEEVTLPK	3	697.978	Oxidation (M),Phospho (STY)	_DM(ox)DEPpSPVPNVEEVTLPK_	Q8TAQ2	SMARCC2	67.364	2389.2	T1
DMDEPSPVPNVEEVTLPK	3	697.978	Oxidation (M),Phospho (STY)	_DM(ox)DEPpSPVPNVEEVTLPK_	Q8TAQ2	SMARCC2	51.431	0	T1
DMDEPSPVPNVEEVTLPK	3	692.646	Phospho (STY)	_DMDEPpSPVPNVEEVTLPK_	Q8TAQ2	SMARCC2	90.464	1518.1	T1
DMDEPSPVPNVEEVTLPK	3	692.646	Phospho (STY)	_DMDEPpSPVPNVEEVTLPK_	Q8TAQ2	SMARCC2	84.573	5163	T1
DMDEPSPVPNVEEVTLPK	4	519.737	Phospho (STY)	_DMDEPpSPVPNVEEVTLPK_	Q8TAQ2	SMARCC2	78.413	753.84	T1
DMDGNVDIDLPEPPKPTPPDQETEEEQR	4	802.612	Oxidation (M)	_DM(ox)DGNVDIDLPEPPKPTPPDQETEEEQR_	O14815	CAPN9	125.52	2032.7	T1
DMESPTK	2	452.162	Oxidation (M),Phospho (STY)	_DM(ox)EpSPTK_	P27816	MAP4	57.267	4903.9	T1
DMESPTK	3	301.777	Oxidation (M),Phospho (STY)	_DM(ox)EpSPTK_	P27816	MAP4	49.444	2277.1	T1
DMESPTKLDVTLAK	3	543.26	Phospho (STY)	_DMEpSPTKLDVTLAK_	P27816	MAP4	111.92	7695.1	T1
DMESPTKLDVTLAK	3	543.26	Phospho (STY)	_DMEpSPTKLDVTLAK_	P27816	MAP4	79.013	1513.3	T1
DMSPLSETEMALGK	3	530.226	Phospho (STY)	_DMpSPLSETEMALGK_	P27816	MAP4	171.15	808.56	T1
DMSPLSETEMALGK	3	530.226	Phospho (STY)	_DMpSPLSETEMALGK_	P27816	MAP4	168.5	522.8	T1
DNLTLWTSDMQGDGEEQNK	3	732.983	Oxidation (M)	_DNLTLWTSDM(ox)QGDGEEQNK_	P62258	YWHAE	249.47	7651.4	T1
DNLTLWTSDMQGDGEEQNK	4	549.989	Oxidation (M)	_DNLTLWTSDM(ox)QGDGEEQNK_	P62258	YWHAE	73.11	1504.4	T1
DNLTLWTSDMQGDGEEQNK	3	732.983	Oxidation (M)	_DNLTLWTSDM(ox)QGDGEEQNK_	P62258	YWHAE	178.06	3270.2	T1
DNLTLWTSDMQGDGEEQNK	4	549.989	Oxidation (M)	_DNLTLWTSDM(ox)QGDGEEQNK_	P62258	YWHAE	83.253	922.94	T1
DNLTLWTSDMQGDGEEQNK	3	732.983	Oxidation (M)	_DNLTLWTSDM(ox)QGDGEEQNK_	P62258	YWHAE	104.95	1380	T1
DNLTLWTSDMQGDGEEQNK	3	732.983	Oxidation (M)	_DNLTLWTSDM(ox)QGDGEEQNK_	P62258	YWHAE	138.97	1367.2	T1
DNLTLWTSDMQGDGEEQNK	4	549.989	Oxidation (M)	_DNLTLWTSDM(ox)QGDGEEQNK_	P62258	YWHAE	64.705	570.25	T1
DNLTLWTSDMQGDGEEQNK	3	732.983	Oxidation (M)	_DNLTLWTSDM(ox)QGDGEEQNK_	P62258	YWHAE	116.73	1790.2	T1
DNLTLWTSDMQGDGEEQNKEALQDVEDENQ	4	867.622	Oxidation (M)	_DNLTLWTSDM(ox)QGDGEEQNKEALQDVEDENQ_	P62258	YWHAE	115.18	8444.4	T1
DNLTLWTSDMQGDGEEQNKEALQDVEDENQ	4	867.622	Oxidation (M)	_DNLTLWTSDM(ox)QGDGEEQNKEALQDVEDENQ_	P62258	YWHAE	97.639	2607.6	T1
DNLTLWTSDMQGDGEEQNKEALQDVEDENQ	3	1156.49	Oxidation (M)	_DNLTLWTSDM(ox)QGDGEEQNKEALQDVEDENQ_	P62258	YWHAE	228.55	2621.1	T1
DNSPSLK	2	420.679	Phospho (STY)	_DNpSPSLK_	Q8IY22	CMIP	62.271	6407.3	T1
DNSPSLK	3	280.788	Phospho (STY)	_DNpSPSLK_	Q8IY22	CMIP	53.751	2201	T1
DNSPSLK	2	420.679	Phospho (STY)	_DNpSPSLK_	Q8IY22	CMIP	58.699	4151.5	T1
DNSPSLK	3	280.788	Phospho (STY)	_DNpSPSLK_	Q8IY22	CMIP	55.461	2326.5	T1
DNTRPGANSPEMWSEAIK	3	700.302	Oxidation (M),Phospho (STY)	_DNpTRPGANSPEM(ox)WSEAIK_	Q92499	DDX1	54.271	1191.1	T1
DPAQPMSPGEATQSGAR	3	593.917	Phospho (STY)	_DPAQPMpSPGEATQSGAR_	Q9BQG0	MYBBP1A	93.73	2704.4	T1
DPAQPMSPGEATQSGAR	2	890.372	Phospho (STY)	_DPAQPMpSPGEATQSGAR_	Q9BQG0	MYBBP1A	93.226	2712.8	T1
DPDAQPGGELMLGGTDSK	3	601.94	Oxidation (M)	_DPDAQPGGELM(ox)LGGTDSK_	P07339	CTSD	123.63	6506	T1
DPDAQPGGELMLGGTDSK	2	902.407	Oxidation (M)	_DPDAQPGGELM(ox)LGGTDSK_	P07339	CTSD	59.709	3703.5	T1
DPDAQPGGELMLGGTDSK	3	601.94	Oxidation (M)	_DPDAQPGGELM(ox)LGGTDSK_	P07339	CTSD	103.88	2177.8	T1
DPDAQPGGELMLGGTDSK	3	601.94	Oxidation (M)	_DPDAQPGGELM(ox)LGGTDSK_	P07339	CTSD	114.34	1877.7	T1
DPNSATATAPPSPLK	3	516.243	Phospho (STY)	_DPNSATATAPPpSPLK_	Q92766	RREB1	70.414	911.05	T1
DPSASPGDAGEQAIR	3	517.554	Phospho (STY)	_DPSApSPGDAGEQAIR_	P18206	VCL	80.316	2650	T1
DPSASPGDAGEQAIR	2	775.828	Phospho (STY)	_DPSApSPGDAGEQAIR_	P18206	VCL	217.77	17384	T1
DPSASPGDAGEQAIR	2	775.828	Phospho (STY)	_DPSApSPGDAGEQAIR_	P18206	VCL	83.823	2857.1	T1
DPSASPGDAGEQAIR	3	517.554	Phospho (STY)	_DPSApSPGDAGEQAIR_	P18206	VCL	45.138	0	T1
DPSSGQEVATPPVPQLQVCEPK	4	611.536	Phospho (STY)	_DPSSGQEVApTPPVPQLQVCEPK_	Q9UKV3	ACIN1	95.794	484.78	T1
DQAENEDGAQENTFSMDPQLER	3	847.354	Oxidation (M)	_DQAENEDGAQENTFSM(ox)DPQLER_	P50570	DNM2	139.28	4047.6	T1
DQEPGAFIIRDSHSFR	3	652.298	Phospho (STY)	_DQEPGAFIIRDpSHSFR_	Q9HBL0	TNS1	95.957	1942.2	T1
DQEPGAFIIRDSHSFR	4	489.476	Phospho (STY)	_DQEPGAFIIRDpSHSFR_	Q9HBL0	TNS1	104.52	313.97	T1
DQHHLGSPSR	3	405.175	Phospho (STY)	_DQHHLGpSPSR_	Q9H8M2	BRD9	49.298	1463.7	T1
DQHHLGSPSR	3	405.175	Phospho (STY)	_DQHHLGpSPSR_	Q9H8M2	BRD9	52.265	1168.6	T1
DQKLSELDDR	3	433.526	Phospho (STY)	_DQKLpSELDDR_	Q15836	VAMP3;VAMP2;VAMP1	61.212	0	T1
DQMQQQLNDYEQLLDVK	3	708.669	Oxidation (M)	_DQM(ox)QQQLNDYEQLLDVK_	P20700	LMNB1	127.78	1548.6	T1
DQQEAALVDMVNDGVEDLR	3	711.664	Oxidation (M)	_DQQEAALVDM(ox)VNDGVEDLR_	P09211	GSTP1	122.53	2517.4	T1
DQQEAALVDMVNDGVEDLR	3	711.664	Oxidation (M)	_DQQEAALVDM(ox)VNDGVEDLR_	P09211	GSTP1	60.325	732.57	T1
DQQEAALVDMVNDGVEDLR	3	711.664	Oxidation (M)	_DQQEAALVDM(ox)VNDGVEDLR_	P09211	GSTP1	142.43	984.68	T1
DQSPFSK	2	444.679	Phospho (STY)	_DQpSPFSK_	Q13427	PPIG	58.699	2631.8	T1
DQSPFSK	2	444.679	Phospho (STY)	_DQpSPFSK_	Q13427	PPIG	81.099	2981.7	T1
DQTASAPATPLVNK	3	498.24	Phospho (STY)	_DQTApSAPATPLVNK_	Q53SF7	COBLL1	68.243	986.51	T1
DQTASAPATPLVNK	3	498.24	Phospho (STY)	_DQpTASAPATPLVNK_	Q53SF7	COBLL1	65.716	1210	T1
DRASPAAAEEVVPEWASCLK	3	756.012	Phospho (STY)	_DRApSPAAAEEVVPEWASCLK_	Q8N3V7	SYNPO	61.437	401.19	T1
DRASPAAAEEVVPEWASCLK	4	567.261	Phospho (STY)	_DRApSPAAAEEVVPEWASCLK_	Q8N3V7	SYNPO	69.704	0	T1
DRASPESLDLTR	3	480.556	Phospho (STY)	_DRApSPESLDLTR_	Q92786	PROX1	55.186	1883.3	T1
DRASPESLDLTR	2	720.33	Phospho (STY)	_DRApSPESLDLTR_	Q92786	PROX1	73.758	4029.8	T1
DRHESVGHGEDFSK	4	420.676	Phospho (STY)	_DRHEpSVGHGEDFSK_	Q15648	MED1	50.957	3038.9	T1
DRNSWGGFSEK	3	454.854	Phospho (STY)	_DRNpSWGGFSEK_	Q8WXF7	ATL1	57.136	1630.2	T1
DRNSWGGFSEK	3	454.854	Phospho (STY)	_DRNpSWGGFSEK_	Q8WXF7	ATL1	51.546	1402.5	T1
DRSPAAETPPLQR	3	506.575	Phospho (STY)	_DRpSPAAETPPLQR_	Q8TE68	EPS8L1	50.178	17922	T1
DRSPHR	3	283.124	Phospho (STY)	_DRpSPHR_	Q8IWS0	PHF6	68.383	988.09	T1
DRSPLRR	2	490.245	Phospho (STY)	_DRpSPLRR_	Q9BWF3;Q96PK6	RBM4;RBM4B;RBM14	54.094	1825	T1
DRSPPKSPEK	4	325.889	2 Phospho (STY)	_DRpSPPKpSPEK_	Q9UQ35	SRRM2	52.823	2933	T1
DRSSPPPGYIPDELHQVAR	4	554.264	Phospho (STY)	_DRpSSPPPGYIPDELHQVAR_	Q9Y2U5	MAP3K2	100.79	984.15	T1
DRSSPPPGYIPDELHQVAR	3	738.683	Phospho (STY)	_DRpSSPPPGYIPDELHQVAR_	Q9Y2U5	MAP3K2	72.227	1503.5	T1
DRSSPPPGYIPDELHQVAR	3	738.683	Phospho (STY)	_DRpSSPPPGYIPDELHQVAR_	Q9Y2U5	MAP3K2	55.994	1672.8	T1
DSALAEAPEGLSPAPPAR	3	610.287	Phospho (STY)	_DSALAEAPEGLpSPAPPAR_	Q9H9J4	USP42	75.064	1390.9	T1
DSESPSQK	2	479.182	Phospho (STY)	_DSEpSPSQK_	Q13428	TCOF1	120.36	8181.4	T1
DSESPSQK	3	319.79	Phospho (STY)	_DSEpSPSQK_	Q13428	TCOF1	52.579	1458	T1
DSGNWDTSGSELSEGELEK	3	707.283	Phospho (STY)	_DSGNWDTSGSELpSEGELEK_	O75400	PRPF40A	86.211	2404.7	T1
DSLGTYSSR	2	533.216	Phospho (STY)	_DpSLGTYSSR_	Q9C0C2	TNKS1BP1	99.343	4119.5	T1
DSLHGSTGAVNATR	3	489.219	Phospho (STY)	_DSLHGpSTGAVNATR_	Q9HBL0	TNS1	115.66	3527	T1
DSLHGSTGAVNATR	3	489.219	Phospho (STY)	_DSLHGpSTGAVNATR_	Q9HBL0	TNS1	54.103	2317.6	T1
DSLITPHVSR	3	402.196	Phospho (STY)	_DSLITPHVpSR_	Q99666;P49792	RGPD5;RGPD8;RGPD3;RGPD1;RGPD2;RANBP2;RGPD4	59.976	1044.9	T1
DSLITPHVSR	3	402.196	Phospho (STY)	_DSLITPHVpSR_	Q99666;P49792	RGPD5;RGPD8;RGPD3;RGPD1;RGPD2;RANBP2;RGPD4	59.796	1435.1	T1
DSLLQDGEFSMDLR	3	547.919	Oxidation (M)	_DSLLQDGEFSM(ox)DLR_	P07737	PFN1	62.861	1155.7	T1
DSLLQDGEFSMDLR	3	547.919	Oxidation (M)	_DSLLQDGEFSM(ox)DLR_	P07737	PFN1	127.32	1211.5	T1
DSLLQDGEFSMDLR	3	547.919	Oxidation (M)	_DSLLQDGEFSM(ox)DLR_	P07737	PFN1	70.47	616.85	T1
DSLLQDGEFSMDLR	2	821.375	Oxidation (M)	_DSLLQDGEFSM(ox)DLR_	P07737	PFN1	90.412	1809.9	T1
DSLLQDGEFSMDLR	3	547.919	Oxidation (M)	_DSLLQDGEFSM(ox)DLR_	P07737	PFN1	47.537	1341.4	T1
DSPGIPPSANAHQLFR	3	596.281	Phospho (STY)	_DpSPGIPPSANAHQLFR_	P51812	RPS6KA3	64.2	1292.2	T1
DSPRPGKPDER	3	445.201	Phospho (STY)	_DpSPRPGKPDER_	Q9Y5B0	CTDP1	78.814	2222.5	T1
DSPSAGGPVGQLEPIPIPAPASPGTRPTLK	5	598.311	Phospho (STY)	_DSPSAGGPVGQLEPIPIPAPApSPGTRPTLK_	Q96PE2	ARHGEF17	52.335	324.9	T1
DSPSKSSAEAQTPEDTPNK	4	517.973	Phospho (STY)	_DSPSKSpSAEAQTPEDTPNK_	O43493	TGOLN2	214.92	7117.2	T1
DSPSKSSAEAQTPEDTPNK	3	690.295	Phospho (STY)	_DSPSKSpSAEAQTPEDTPNK_	O43493	TGOLN2	188.51	18662	T1
DSPSKSSAEAQTPEDTPNK	5	414.58	Phospho (STY)	_DSPSKSpSAEAQTPEDTPNK_	O43493	TGOLN2	153.65	2742.9	T1
DSPSKSSAEAQTPEDTPNK	4	517.973	Phospho (STY)	_DSPSKpSSAEAQTPEDTPNK_	O43493	TGOLN2	202.43	8266.7	T1
DSPSKSSAEAQTPEDTPNK	3	690.295	Phospho (STY)	_DSPSKpSSAEAQTPEDTPNK_	O43493	TGOLN2	219.07	8851.6	T1
DSPSKSSAEAQTPEDTPNK	5	414.58	Phospho (STY)	_DSPSKpSSAEAQTPEDTPNK_	O43493	TGOLN2	132.01	1722.1	T1
DSPSKSSAEAQTPEDTPNK	4	517.973	Phospho (STY)	_DSPSKpSSAEAQTPEDTPNK_	O43493	TGOLN2	159.46	1941	T1
DSPSKSSAEAQTPEDTPNK	3	690.295	Phospho (STY)	_DSPSKpSSAEAQTPEDTPNK_	O43493	TGOLN2	87.509	1021.8	T1
DSPTLSNSGIR	2	613.774	Phospho (STY)	_DpSPTLSNSGIR_	Q9HD20	ATP13A1	67.118	3985.2	T1
DSRPLSPILHIVK	3	518.952	Phospho (STY)	_DpSRPLSPILHIVK_	O95487	SEC24B	52.522	1627.5	T1
DSRPLSPILHIVK	3	518.952	Phospho (STY)	_DpSRPLSPILHIVK_	O95487	SEC24B	66.797	707.85	T1
DSRPLSPILHIVK	3	518.952	Phospho (STY)	_DpSRPLSPILHIVK_	O95487	SEC24B	65.704	1040.8	T1
DSSFTEVPRSPK	3	477.217	Phospho (STY)	_DSSFTEVPRpSPK_	O95425	SVIL	73.834	7555.8	T1
DSSFTEVPRSPK	4	358.164	Phospho (STY)	_DSSFTEVPRpSPK_	O95425	SVIL	106.52	785.23	T1
DSSFTEVPRSPK	3	477.217	Phospho (STY)	_DSSFTEVPRpSPK_	O95425	SVIL	88.441	4798.9	T1
DSSFTEVPRSPK	4	358.164	Phospho (STY)	_DSSFTEVPRpSPK_	O95425	SVIL	128.22	1103.7	T1
DSSLCVSGETLAAGTSSPK	3	649.619	Phospho (STY)	_DSSLCVSGETLAAGTSpSPK_	P82094	TMF1	164.18	407.79	T1
DSSPSSSPSPK	3	385.824	Phospho (STY)	_DSSPSSSPpSPK_	Q6WKZ4	RAB11FIP1	59.542	2830.3	T1
DSSPSSSPSPK	2	578.232	Phospho (STY)	_DSSPSSSPpSPK_	Q6WKZ4	RAB11FIP1	131.06	1871	T1
DSSSQENMVEDCLYETVK	3	738.625	Phospho (STY)	_DpSSSQENMVEDCLYETVK_	Q9NWQ8	PAG1	119.83	1120.7	T1
DSSSSLTDPQVSYVK	3	564.917	Phospho (STY)	_DSSpSSLTDPQVSYVK_	O94887	FARP2	87.388	2207.4	T1
DSSSTNLESMDTS	2	695.27	Oxidation (M)	_DSSSTNLESM(ox)DTS_	Q86VP6	CAND1	150.81	5672.8	T1
DSSTCPGDYVLSVSENSR	3	684.945	Phospho (STY)	_DpSSTCPGDYVLSVSENSR_	P46109	CRKL	76.492	2253.6	T1
DSSTSPGDYVLSVSENSR	2	990.415	Phospho (STY)	_DSpSTSPGDYVLSVSENSR_	P46108	CRK	86.367	3492.9	T1
DSSTSPGDYVLSVSENSR	3	660.613	Phospho (STY)	_DpSSTSPGDYVLSVSENSR_	P46108	CRK	99.569	2598.5	T1
DSSTSPGDYVLSVSENSR	2	990.415	Phospho (STY)	_DSpSTSPGDYVLSVSENSR_	P46108	CRK	150.59	1943.3	T1
DSTLIMQLLR	2	603.332	Oxidation (M)	_DSTLIM(ox)QLLR_	P61981;Q04917;P27348;P31946;P63104;P31947;P62258	YWHAG;YWHAH;YWHAQ;YWHAB;YWHAZ;SFN;YWHAE	62.582	0	T1
DSYVGDEAQSKR	3	478.868	Phospho (STY)	_DSYVGDEAQpSKR_	P60709;P62736	ACTB;ACTG1;ACTA2;ACTG2	92.575	3643.7	T1
DTCYSPKPSVYLSTPSSASK	4	564.504	Phospho (STY)	_DpTCYSPKPSVYLSTPSSASK_	Q9Y5K6	CD2AP	99.064	2760.4	T1
DTCYSPKPSVYLSTPSSASK	3	752.336	Phospho (STY)	_DTCYpSPKPSVYLSTPSSASK_	Q9Y5K6	CD2AP	146.64	1477.6	T1
DTGKTPVEPEVAIHR	4	432.963	Phospho (STY)	_DTGKpTPVEPEVAIHR_	P60866	RPS20	100.97	1013	T1
DTIIDVVGAPLTPNSR	3	583.292	Phospho (STY)	_DTIIDVVGAPLpTPNSR_	Q9NPF5	DMAP1	125.91	0	T1
DTLRTPPR	3	345.838	Phospho (STY)	_DTLRpTPPR_	Q9UQ35	SRRM2	82.261	1391.8	T1
DTLRTPPR	2	518.253	Phospho (STY)	_DTLRpTPPR_	Q9UQ35	SRRM2	80.102	0	T1
DTLRTPPRER	4	330.916	Phospho (STY)	_DTLRpTPPRER_	Q9UQ35	SRRM2	89.231	2351.3	T1
DTPRPDHPPHDGHSPASR	5	411.981	Phospho (STY)	_DTPRPDHPPHDGHpSPASR_	Q9C0J8	WDR33	74.579	750.24	T1
DTQSPSTCSEGLLGWSQK	3	687.626	Phospho (STY)	_DTQSPSTCpSEGLLGWSQK_	Q9C0C2	TNKS1BP1	62.765	585.71	T1
DTSPSSGSAVSSSK	3	459.524	Phospho (STY)	_DpTSPSSGSAVSSSK_	Q8NEY8	PPHLN1	74.778	3995	T1
DTSPSSGSAVSSSK	2	688.782	Phospho (STY)	_DTpSPSSGSAVSSSK_	Q8NEY8	PPHLN1	114.31	3568.8	T1
DVATSPISPTENNTTPPDALTR	3	793.035	Phospho (STY)	_DVATSPIpSPTENNTTPPDALTR_	Q13153	PAK1	136.77	2225.3	T1
DVATSPISPTENNTTPPDALTR	3	793.035	Phospho (STY)	_DVATSPISPTENNpTTPPDALTR_	Q13153	PAK1	77.959	1628.3	T1
DVATSPISPTENNTTPPDALTR	3	793.035	Phospho (STY)	_DVATpSPISPTENNTTPPDALTR_	Q13153	PAK1	110.06	0	T1
DVATSPISPTENNTTPPDALTR	3	793.035	Phospho (STY)	_DVATpSPISPTENNTTPPDALTR_	Q13153	PAK1	59.189	2349.8	T1
DVATSPISPTENNTTPPDALTR	3	793.035	Phospho (STY)	_DVATSPIpSPTENNTTPPDALTR_	Q13153	PAK1	169.88	1958	T1
DVATSPISPTENNTTPPDALTR	3	793.035	Phospho (STY)	_DVATSPISPTENNpTTPPDALTR_	Q13153	PAK1	106.86	1653.3	T1
DVDEAYMNK	2	550.732	Oxidation (M)	_DVDEAYM(ox)NK_	CON__P05787	KRT8	105.1	11612	T1
DVDEAYMNK	3	367.49	Oxidation (M)	_DVDEAYM(ox)NK_	CON__P05787	KRT8	69.812	5229.6	T1
DVDEAYMNK	3	367.49	Oxidation (M)	_DVDEAYM(ox)NK_	CON__P05787	KRT8	69.954	1403.1	T1
DVDEAYMNK	3	367.49	Oxidation (M)	_DVDEAYM(ox)NK_	CON__P05787	KRT8	69.812	2260.3	T1
DVESPSWR	2	528.213	Phospho (STY)	_DVEpSPSWR_	O00159	MYO1C	65.404	2654.8	T1
DVESPSWR	2	528.213	Phospho (STY)	_DVEpSPSWR_	O00159	MYO1C	85.862	3187.2	T1
DVFLGMFLYEYAR	2	820.395	Oxidation (M)	_DVFLGM(ox)FLYEYAR_	CON__P02768-1	ALB	125.97	2532.5	T1
DVFLGMFLYEYAR	3	547.266	Oxidation (M)	_DVFLGM(ox)FLYEYAR_	CON__P02768-1	ALB	42.317	458.62	T1
DVFLGMFLYEYAR	2	820.395	Oxidation (M)	_DVFLGM(ox)FLYEYAR_	CON__P02768-1	ALB	137.01	3636.9	T1
DVMQGTDEHVVCK	3	511.894	Oxidation (M)	_DVM(ox)QGTDEHVVCK_	P01871	IGHM	57.804	1845.2	T1
DVMQGTDEHVVCK	3	511.894	Oxidation (M)	_DVM(ox)QGTDEHVVCK_	P01871	IGHM	53.001	3328.6	T1
DVNSSSPVMLAFK	3	492.226	Phospho (STY)	_DVNSSpSPVMLAFK_	Q99598	TSNAX	66.673	952.46	T1
DVPPDILLDSPERK	3	558.61	Phospho (STY)	_DVPPDILLDpSPERK_	Q6KC79	NIPBL	83.418	1739.3	T1
DVTPPPETEVVLIK	3	539.611	Phospho (STY)	_DVpTPPPETEVVLIK_	P27816	MAP4	160.81	3155.4	T1
DVTPPPETEVVLIK	2	808.913	Phospho (STY)	_DVpTPPPETEVVLIK_	P27816	MAP4	72.321	1860.1	T1
DYEPPSPSPAPGAPPPPPQR	3	711.993	Phospho (STY)	_DYEPPpSPSPAPGAPPPPPQR_	P55196	MLLT4	98.684	3469.7	T1
DYTGCSTSESLSPVK	3	570.902	Phospho (STY)	_DYTGCSTSESLpSPVK_	O95297	MPZL1	92.307	2077.7	T1
EAAEMGK	3	251.115	Oxidation (M)	_EAAEM(ox)GK_	Q5VTE0	EEF1A1P5;EEF1A1;EEF1A2	50.966	3339.2	T1
EAALPPVSPLK	3	401.212	Phospho (STY)	_EAALPPVpSPLK_	Q04637	EIF4G1	70.889	1090.3	T1
EAASGTTPQK	3	357.157	Phospho (STY)	_EAASGTpTPQK_	Q13428	TCOF1	57.225	3107.4	T1
EAASGTTPQK	2	535.232	Phospho (STY)	_EAASGpTTPQK_	Q13428	TCOF1	93.928	6862.4	T1
EAEDGPMEESK	4	330.119	Oxidation (M),Phospho (STY)	_EAEDGPM(ox)EEpSK_	P45379	TNNT2	48.532	5150.8	T1
EAEKSGEATDGARPQALPEPMQESK	4	684.81	Phospho (STY)	_EAEKpSGEATDGARPQALPEPMQESK_	P10645	CHGA	64.532	2285.3	T1
EAEVSPFPK	2	542.242	Phospho (STY)	_EAEVpSPFPK_	Q0VD83	APOBR	64.103	4028.8	T1
EAEVSPFPK	3	361.83	Phospho (STY)	_EAEVpSPFPK_	Q0VD83	APOBR	66.595	465.26	T1
EAFEEMEGTSPSSPPPSGVR	3	724.305	Phospho (STY)	_EAFEEMEGTSPSpSPPPSGVR_	Q9HBL0	TNS1	131.33	6556	T1
EAFEEMEGTSPSSPPPSGVR	3	724.305	Phospho (STY)	_EAFEEMEGTSPSpSPPPSGVR_	Q9HBL0	TNS1	111.97	2423.5	T1
EAFEEMEGTSPSSPPPSGVR	3	724.305	Phospho (STY)	_EAFEEMEGTSPSpSPPPSGVR_	Q9HBL0	TNS1	125.11	1447	T1
EAFEEMEGTSPSSPPPSGVR	3	729.636	Oxidation (M),Phospho (STY)	_EAFEEM(ox)EGTSPSpSPPPSGVR_	Q9HBL0	TNS1	59.005	3422.3	T1
EAFEQPQTSSTPPRDLDSK	3	738.33	Phospho (STY)	_EAFEQPQTSpSTPPRDLDSK_	P52564	MAP2K6	96.718	5423.4	T1
EAGVEMGDEDDLSTPNEK	3	651.274	Oxidation (M)	_EAGVEM(ox)GDEDDLSTPNEK_	P14868	DARS	112.3	2815.1	T1
EAGVEMGDEDDLSTPNEK	3	651.274	Oxidation (M)	_EAGVEM(ox)GDEDDLSTPNEK_	P14868	DARS	112.3	3011.7	T1
EALAEAALESPRPALVR	3	624.991	Phospho (STY)	_EALAEAALEpSPRPALVR_	O14745	SLC9A3R1	62.357	269.16	T1
EALAEAALESPRPALVR	3	624.991	Phospho (STY)	_EALAEAALEpSPRPALVR_	O14745	SLC9A3R1	73.296	416.48	T1
EALGLGPPAAQLTPPPAPVGLR	3	734.728	Phospho (STY)	_EALGLGPPAAQLpTPPPAPVGLR_	Q8IY67	RAVER1	114.01	1006.6	T1
EALLQASR	2	484.234	Phospho (STY)	_EALLQApSR_	P26038	MSN	72.321	2475.6	T1
EALLQASR	2	484.234	Phospho (STY)	_EALLQApSR_	P26038	MSN	62.536	4338.6	T1
EALNIIGDISTSTVSTPVPPPVDDTWLQSASSHSPTPQR	5	837.007	Phospho (STY)	_EALNIIGDISTSTVSTPVPPPVDDTWLQSASSHpSPTPQR_	P50570	DNM2	178.54	1934.7	T1
EAMEDGEIDGNK	3	441.85	Oxidation (M)	_EAM(ox)EDGEIDGNK_	P19338	NCL	112.94	1603.6	T1
EAMEDGEIDGNK	2	662.272	Oxidation (M)	_EAM(ox)EDGEIDGNK_	P19338	NCL	89.171	2641.6	T1
EAPAEGEAAEPGSPTAAEGEAASAASSTSSPK	4	749.573	Phospho (STY)	_EAPAEGEAAEPGpSPTAAEGEAASAASSTSSPK_	P29966	MARCKS	70.666	2359.1	T1
EAPAEGEAAEPGSPTAAEGEAASAASSTSSPK	5	599.86	Phospho (STY)	_EAPAEGEAAEPGSPTAAEGEAApSAASSTSSPK_	P29966	MARCKS	53.615	694.27	T1
EAPGSPPLSPR	2	594.276	Phospho (STY)	_EAPGpSPPLSPR_	Q86UU0	BCL9L	60.157	3053	T1
EAPGSPPLSPR	2	594.276	Phospho (STY)	_EAPGSPPLpSPR_	Q86UU0	BCL9L	60.691	8310.7	T1
EAPSPEK	2	419.173	Phospho (STY)	_EAPpSPEK_	Q13459	MYO9B	66.92	4930.5	T1
EARSPQPNK	3	369.505	Phospho (STY)	_EARpSPQPNK_	Q8IYB3	SRRM1	68.786	6063.8	T1
EARSPQPNK	2	553.753	Phospho (STY)	_EARpSPQPNK_	Q8IYB3	SRRM1	91.313	4177.8	T1
EASPAPLAQGEPGREDLPTR	3	724.342	Phospho (STY)	_EApSPAPLAQGEPGREDLPTR_	Q9P1Y6	PHRF1	66.017	2691	T1
EASPSTLNDK	2	571.242	Phospho (STY)	_EApSPSTLNDK_	P54253	ATXN1	65.329	5994.3	T1
EASPSTLNDK	3	381.164	Phospho (STY)	_EASPpSTLNDK_	P54253	ATXN1	47.429	2866	T1
EASRPPEEPSAPSPTLPAQFK	4	579.778	Phospho (STY)	_EASRPPEEPSAPpSPTLPAQFK_	Q9H3P2	NELFA	72.805	1467	T1
EASRPPEEPSAPSPTLPAQFK	3	772.702	Phospho (STY)	_EASRPPEEPSAPpSPTLPAQFK_	Q9H3P2	NELFA	86.006	1839.3	T1
EASRPPEEPSAPSPTLPAQFK	4	579.778	Phospho (STY)	_EASRPPEEPSAPpSPTLPAQFK_	Q9H3P2	NELFA	79.762	510.06	T1
EASRPPEEPSAPSPTLPAQFK	3	772.702	Phospho (STY)	_EASRPPEEPSAPSPpTLPAQFK_	Q9H3P2	NELFA	65.071	731.06	T1
EATAQKPTGSVGSTVTTPPPLVR	4	594.306	Phospho (STY)	_EATAQKPTGSVGSTVTpTPPPLVR_	Q86YP4	GATAD2A	87.489	1606.7	T1
EATGLSPQAAQEK	3	470.548	Phospho (STY)	_EATGLpSPQAAQEK_	P17029	ZKSCAN1	84.859	1931.9	T1
EATGLSPQAAQEK	2	705.319	Phospho (STY)	_EATGLpSPQAAQEK_	P17029	ZKSCAN1	132.84	3836.8	T1
EATGLSPQAAQEK	3	470.548	Phospho (STY)	_EATGLpSPQAAQEK_	P17029	ZKSCAN1	112.34	2372.5	T1
EATLGSPK	3	294.804	Phospho (STY)	_EATLGpSPK_	Q01484	ANK2	52.725	2041.4	T1
EATNTTSEPSAPSQDLLDLSPSPR	3	865.06	Phospho (STY)	_EATNTTSEPSAPSQDLLDLSPpSPR_	O75674	TOM1L1	169.94	1935.1	T1
EATNTTSEPSAPSQDLLDLSPSPR	3	865.06	Phospho (STY)	_EATNTTSEPSAPSQDLLDLSPpSPR_	O75674	TOM1L1	97.592	3986.6	T1
EATSDPSRTPEEEPLNLEGLVAHR	4	682.571	Phospho (STY)	_EATSDPSRpTPEEEPLNLEGLVAHR_	Q9HBL0	TNS1	222.63	1520.4	T1
EATSDPSRTPEEEPLNLEGLVAHR	3	909.759	Phospho (STY)	_EATSDPSRpTPEEEPLNLEGLVAHR_	Q9HBL0	TNS1	90.518	2070	T1
EATSDPSRTPEEEPLNLEGLVAHR	5	546.258	Phospho (STY)	_EATSDPpSRTPEEEPLNLEGLVAHR_	Q9HBL0	TNS1	88.976	1257.7	T1
EATSDPSRTPEEEPLNLEGLVAHR	4	682.571	Phospho (STY)	_EATSDPSRpTPEEEPLNLEGLVAHR_	Q9HBL0	TNS1	239.78	686.15	T1
EATSDPSRTPEEEPLNLEGLVAHR	3	909.759	Phospho (STY)	_EATSDPSRpTPEEEPLNLEGLVAHR_	Q9HBL0	TNS1	126.18	1974.2	T1
EATSDPSRTPEEEPLNLEGLVAHR	5	546.258	Phospho (STY)	_EATSDPpSRTPEEEPLNLEGLVAHR_	Q9HBL0	TNS1	49.515	2352.9	T1
EATSDPSRTPEEEPLNLEGLVAHR	4	682.571	Phospho (STY)	_EATSDPSRpTPEEEPLNLEGLVAHR_	Q9HBL0	TNS1	170.46	458.21	T1
EATSDPSRTPEEEPLNLEGLVAHR	4	682.571	Phospho (STY)	_EApTSDPSRTPEEEPLNLEGLVAHR_	Q9HBL0	TNS1	109.09	381.78	T1
EATSDPSRTPEEEPLNLEGLVAHR	3	909.759	Phospho (STY)	_EATSDPSRpTPEEEPLNLEGLVAHR_	Q9HBL0	TNS1	69.356	737.06	T1
EAVQNSKTTFSENLSSK	4	528.21	3 Phospho (STY)	_EAVQNpSKTTFSENLpSpSK_	Q2LD37	KIAA1109	60.209	2310.8	T1
EAYSGCSGPVDSECPPPPSSPVHK	4	656.023	Phospho (STY)	_EAYSGCSGPVDSECPPPPpSSPVHK_	Q8N556	AFAP1	135.3	3561.5	T1
EAYSGCSGPVDSECPPPPSSPVHK	3	874.361	Phospho (STY)	_EAYSGCSGPVDSECPPPPpSSPVHK_	Q8N556	AFAP1	110.08	5065.5	T1
EAYSGCSGPVDSECPPPPSSPVHK	4	656.023	Phospho (STY)	_EAYSGCSGPVDSECPPPPpSSPVHK_	Q8N556	AFAP1	127.41	1509.5	T1
EAYSGCSGPVDSECPPPPSSPVHK	4	656.023	Phospho (STY)	_EAYSGCSGPVDSECPPPPpSSPVHK_	Q8N556	AFAP1	130.01	1035.4	T1
ECINAAPDSPSK	3	456.855	Phospho (STY)	_ECINAAPDpSPSK_	Q7Z569	BRAP	75.574	2201	T1
ECINAAPDSPSK	2	684.779	Phospho (STY)	_ECINAAPDpSPSK_	Q7Z569	BRAP	56.482	6154	T1
ECINAAPDSPSK	3	456.855	Phospho (STY)	_ECINAAPDpSPSK_	Q7Z569	BRAP	65.477	3146	T1
ECPDQLGPSPK	3	436.516	Phospho (STY)	_ECPDQLGPpSPK_	Q15596	NCOA2	85.909	3031.7	T1
ECSEAMEVETSVISIDSPQK	3	773.664	Phospho (STY)	_ECSEAMEVETSVISIDpSPQK_	Q12888	TP53BP1	62.193	1422	T1
EDEISPPPPNPVVK	3	533.255	Phospho (STY)	_EDEIpSPPPPNPVVK_	P10644	PRKAR1A	109.07	4162	T1
EDEISPPPPNPVVK	2	799.379	Phospho (STY)	_EDEIpSPPPPNPVVK_	P10644	PRKAR1A	137.46	3958.6	T1
EDEISPPPPNPVVK	3	533.255	Phospho (STY)	_EDEIpSPPPPNPVVK_	P10644	PRKAR1A	107.5	5778.2	T1
EDEISPPPPNPVVK	2	799.379	Phospho (STY)	_EDEIpSPPPPNPVVK_	P10644	PRKAR1A	64.798	7075.5	T1
EDEISPPPPNPVVK	4	400.193	Phospho (STY)	_EDEIpSPPPPNPVVK_	P10644	PRKAR1A	48.216	1270.1	T1
EDEISPPPPNPVVK	3	533.255	Phospho (STY)	_EDEIpSPPPPNPVVK_	P10644	PRKAR1A	66.335	0	T1
EDKPEGQSPVK	3	431.862	Phospho (STY)	_EDKPEGQpSPVK_	Q9C0C9	UBE2O	45.434	3011.5	T1
EDKSPSEESAPTTSPESVSGSVPSSGSSGR	4	751.324	Phospho (STY)	_EDKpSPSEESAPTTSPESVSGSVPSSGSSGR_	P54725	RAD23A	108.23	13712	T1
EDKSPSEESAPTTSPESVSGSVPSSGSSGR	3	1001.43	Phospho (STY)	_EDKpSPSEESAPTTSPESVSGSVPSSGSSGR_	P54725	RAD23A	219.83	2420.3	T1
EDKSPSEESAPTTSPESVSGSVPSSGSSGR	3	1001.43	Phospho (STY)	_EDKSPpSEESAPTTSPESVSGSVPSSGSSGR_	P54725	RAD23A	198.92	1957.1	T1
EDKSPSEESAPTTSPESVSGSVPSSGSSGR	4	751.324	Phospho (STY)	_EDKpSPSEESAPTTSPESVSGSVPSSGSSGR_	P54725	RAD23A	215.92	13415	T1
EDKSPSEESAPTTSPESVSGSVPSSGSSGR	4	751.324	Phospho (STY)	_EDKpSPSEESAPTTSPESVSGSVPSSGSSGR_	P54725	RAD23A	102.86	1340.7	T1
EDKSPSEESAPTTSPESVSGSVPSSGSSGR	3	1001.43	Phospho (STY)	_EDKpSPSEESAPTTSPESVSGSVPSSGSSGR_	P54725	RAD23A	136.53	1286.3	T1
EDLSPAFDHSPNK	3	512.884	Phospho (STY)	_EDLSPAFDHpSPNK_	P17706	PTPN2	50.831	4764.3	T1
EDLSPAFDHSPNK	4	384.915	Phospho (STY)	_EDLSPAFDHpSPNK_	P17706	PTPN2	87.148	1179.3	T1
EDSCHRLSPVK	3	469.874	Phospho (STY)	_EDSCHRLpSPVK_	Q9Y2L9	LRCH1	58.752	3701.8	T1
EDSCHRLSPVK	4	352.658	Phospho (STY)	_EDSCHRLpSPVK_	Q9Y2L9	LRCH1	63.681	3314	T1
EDSGTFSLGK	3	374.157	Phospho (STY)	_EDpSGTFSLGK_	O75569	PRKRA	74.698	2751.8	T1
EDSGTFSLGK	2	560.732	Phospho (STY)	_EDpSGTFSLGK_	O75569	PRKRA	160.16	12461	T1
EDSLEAGLPLQVR	2	753.864	Phospho (STY)	_EDpSLEAGLPLQVR_	P10645	CHGA	142.1	943.33	T1
EDSLEAGLPLQVR	2	753.864	Phospho (STY)	_EDpSLEAGLPLQVR_	P10645	CHGA	150.26	0	T1
EDSLEAGLPLQVR	3	502.912	Phospho (STY)	_EDpSLEAGLPLQVR_	P10645	CHGA	76.358	0	T1
EDSLPEESSAPDFANLK	3	643.61	Phospho (STY)	_EDpSLPEESSAPDFANLK_	Q8TF72	SHROOM3	48.053	0	T1
EDSRGSLIPEGATGFPDQGNTGENTR	3	929.074	Phospho (STY)	_EDSRGpSLIPEGATGFPDQGNTGENTR_	Q5JSL3	DOCK11	103.01	1619.5	T1
EDSVPTGAEENVVCESPVEIIK	3	827.708	Phospho (STY)	_EDSVPTGAEENVVCEpSPVEIIK_	O75363	BCAS1	120.85	2840.1	T1
EDSVPTGAEENVVCESPVEIIK	3	827.708	Phospho (STY)	_EDSVPTGAEENVVCEpSPVEIIK_	O75363	BCAS1	80.359	1318.6	T1
EDVSNFDDEFTSEAPILTPPREPR	3	947.759	Phospho (STY)	_EDVSNFDDEFTSEAPILpTPPREPR_	Q16513	PKN2	73.936	1803.8	T1
EEAPASPLRPLYPQISPLK	3	729.38	Phospho (STY)	_EEAPASPLRPLYPQIpSPLK_	P85037	FOXK1	41.76	2434	T1
EEAPASPLRPLYPQISPLK	4	547.287	Phospho (STY)	_EEAPASPLRPLYPQIpSPLK_	P85037	FOXK1	73.981	1231.2	T1
EEAPASPLRPLYPQISPLK	3	729.38	Phospho (STY)	_EEAPApSPLRPLYPQISPLK_	P85037	FOXK1	79.347	1590	T1
EEAPASPLRPLYPQISPLK	4	547.287	Phospho (STY)	_EEAPApSPLRPLYPQISPLK_	P85037	FOXK1	109.08	928.43	T1
EEAPASPLRPLYPQISPLK	3	729.38	Phospho (STY)	_EEAPApSPLRPLYPQISPLK_	P85037	FOXK1	83.606	2238.5	T1
EEAPASPLRPLYPQISPLK	4	547.287	Phospho (STY)	_EEAPApSPLRPLYPQISPLK_	P85037	FOXK1	118.35	748.82	T1
EEEAHRPPSPTEAPTEASPEPAPDPAPVAEEAAPSAVEEGAAADPGSDGSPGK	6	873.557	Phospho (STY)	_EEEAHRPPpSPTEAPTEASPEPAPDPAPVAEEAAPSAVEEGAAADPGSDGSPGK_	P35611	ADD1	134.48	975.99	T1
EEETSIDVAGKPNEVTK	3	642.63	Phospho (STY)	_EEETpSIDVAGKPNEVTK_	P53985	SLC16A1	144.88	3128.7	T1
EEGAAPSPTHVAELATMEVESAR	3	821.368	Phospho (STY)	_EEGAAPpSPTHVAELATMEVESAR_	Q9NRS6	SNX15	108.75	1246.3	T1
EEGAAPSPTHVAELATMEVESAR	3	821.368	Phospho (STY)	_EEGAAPpSPTHVAELATMEVESAR_	Q9NRS6	SNX15	173.35	3193.2	T1
EEGSLSDTEADAVSGQLPDPTTNPSAGK	4	714.063	Phospho (STY)	_EEGSLpSDTEADAVSGQLPDPTTNPSAGK_	Q8N1G4	LRRC47	187.32	7543.7	T1
EEGSLSDTEADAVSGQLPDPTTNPSAGK	3	951.749	Phospho (STY)	_EEGSLpSDTEADAVSGQLPDPTTNPSAGK_	Q8N1G4	LRRC47	212.76	5297.6	T1
EEGSLSDTEADAVSGQLPDPTTNPSAGK	4	714.063	Phospho (STY)	_EEGSLpSDTEADAVSGQLPDPTTNPSAGK_	Q8N1G4	LRRC47	150.45	1532.3	T1
EEGSLSDTEADAVSGQLPDPTTNPSAGK	3	951.749	Phospho (STY)	_EEGSLpSDTEADAVSGQLPDPTTNPSAGK_	Q8N1G4	LRRC47	127.4	0	T1
EEHGGLIRSPR	3	444.214	Phospho (STY)	_EEHGGLIRpSPR_	P26368	U2AF2	78.505	5169.2	T1
EEHGGLIRSPR	4	333.412	Phospho (STY)	_EEHGGLIRpSPR_	P26368	U2AF2	98.253	2927.7	T1
EEHGGLIRSPR	3	444.214	Phospho (STY)	_EEHGGLIRpSPR_	P26368	U2AF2	80.507	8916.9	T1
EEHGGLIRSPR	2	665.817	Phospho (STY)	_EEHGGLIRpSPR_	P26368	U2AF2	114.54	4059.5	T1
EEHGGLIRSPR	3	444.214	Phospho (STY)	_EEHGGLIRpSPR_	P26368	U2AF2	61.532	2188.5	T1
EEHGGLIRSPR	3	444.214	Phospho (STY)	_EEHGGLIRpSPR_	P26368	U2AF2	64.104	1692.7	T1
EEHRLSATQQSELR	3	588.607	Phospho (STY)	_EEHRLpSATQQSELR_	Q12774	ARHGEF5;ARHGEF35	84.035	1402.1	T1
EEHSKTPEER	4	331.141	Phospho (STY)	_EEHSKpTPEER_	Q9C0C2	TNKS1BP1	69.602	1054.9	T1
EELSHSPEPCTK	3	498.537	Phospho (STY)	_EELpSHSPEPCTK_	P41229	KDM5C	55.656	3415.5	T1
EERSPQTLAPVGEDAMK	3	651.959	Oxidation (M),Phospho (STY)	_EERpSPQTLAPVGEDAM(ox)K_	Q92797	SYMPK	57.945	2602.3	T1
EERSPQTLAPVGEDAMK	4	489.221	Oxidation (M),Phospho (STY)	_EERpSPQTLAPVGEDAM(ox)K_	Q92797	SYMPK	95.48	1241.1	T1
EERSPQTLAPVGEDAMK	3	646.627	Phospho (STY)	_EERpSPQTLAPVGEDAMK_	Q92797	SYMPK	43.261	1784.8	T1
EERSPQTLAPVGEDAMK	4	485.222	Phospho (STY)	_EERpSPQTLAPVGEDAMK_	Q92797	SYMPK	65.454	757.46	T1
EERSPQTLAPVGEDAMK	3	646.627	Phospho (STY)	_EERpSPQTLAPVGEDAMK_	Q92797	SYMPK	50.189	0	T1
EESKKEETPGTPK	4	385.679	Phospho (STY)	_EESKKEETPGpTPK_	Q99442	SEC62	72.184	7473.3	T1
EESKKEETPGTPK	3	513.903	Phospho (STY)	_EESKKEEpTPGTPK_	Q99442	SEC62	45.864	2631.2	T1
EESKPR	3	275.788	Phospho (STY)	_EEpSKPR_	O75363	BCAS1	63.48	1495.2	T1
EESLVEELSPASEK	3	542.91	Phospho (STY)	_EESLVEELpSPASEK_	Q9BXK5	BCL2L13	92.211	1160.8	T1
EESLVEELSPASEK	3	542.91	Phospho (STY)	_EESLVEELpSPASEK_	Q9BXK5	BCL2L13	63.337	709.02	T1
EESYSPSKDR	3	426.506	Phospho (STY)	_EESYpSPSKDR_	Q96T23	RSF1	67.997	3058.8	T1
EETLDEIAQMMVYVPK	3	637.974	Oxidation (M)	_EETLDEIAQMM(ox)VYVPK_	Q9H497	TOR3A	55.213	2742.2	T1
EETPGTPK	2	469.697	Phospho (STY)	_EETPGpTPK_	Q99442	SEC62	83.869	8204.8	T1
EETPGTPK	3	313.467	Phospho (STY)	_EETPGpTPK_	Q99442	SEC62	66.056	4722.4	T1
EEVVGLTETSSQPK	3	528.578	Phospho (STY)	_EEVVGLTETpSSQPK_	P11836	MS4A1	166.9	2196.6	T1
EEVVGLTETSSQPK	3	528.578	Phospho (STY)	_EEVVGLTETpSSQPK_	P11836	MS4A1	118.19	2340.5	T1
EFDELNPSAQR	2	693.29	Phospho (STY)	_EFDELNPpSAQR_	P16615	ATP2A2	83.53	10083	T1
EFGANDNMGASSITQETSLGGK	3	770.658	Oxidation (M),Phospho (STY)	_EFGANDNM(ox)GApSSITQETSLGGK_	P01833	PIGR	44.863	2088.2	T1
EFGANDNMGASSITQETSLGGK	3	770.658	Oxidation (M),Phospho (STY)	_EFGANDNM(ox)GASpSITQETSLGGK_	P01833	PIGR	79.942	1011.5	T1
EFGANDNMGASSITQETSLGGK	3	770.658	Oxidation (M),Phospho (STY)	_EFGANDNM(ox)GApSSITQETSLGGK_	P01833	PIGR	99.135	974.43	T1
EFGANDNMGASSITQETSLGGK	3	765.326	Phospho (STY)	_EFGANDNMGASpSITQETSLGGK_	P01833	PIGR	85.185	2912	T1
EFGANDNMGASSITQETSLGGK	3	765.326	Phospho (STY)	_EFGANDNMGApSSITQETSLGGK_	P01833	PIGR	61.345	1484.6	T1
EFGANDNMGASSITQETSLGGK	3	765.326	Phospho (STY)	_EFGANDNMGASpSITQETSLGGK_	P01833	PIGR	125.11	826.95	T1
EFGSLPTTPSEQR	3	510.227	Phospho (STY)	_EFGSLPTpTPSEQR_	O15400	STX7	63.682	1359.7	T1
EFSGPSTPTGTLEFEGGEVSLEGGK	3	864.718	Phospho (STY)	_EFSGPSTPpTGTLEFEGGEVSLEGGK_	Q09666	AHNAK	163.64	4098.5	T1
EFSGPSTPTGTLEFEGGEVSLEGGK	3	864.718	Phospho (STY)	_EFSGPSTPpTGTLEFEGGEVSLEGGK_	Q09666	AHNAK	63.122	1612.9	T1
EFSGPSTPTGTLEFEGGEVSLEGGK	3	864.718	Phospho (STY)	_EFSGPpSTPTGTLEFEGGEVSLEGGK_	Q09666	AHNAK	43.523	341.93	T1
EFTESQLQEGK	3	459.197	Phospho (STY)	_EFTEpSQLQEGK_	Q01995	TAGLN	59.607	1879.1	T1
EFTESQLQEGK	2	688.292	Phospho (STY)	_EFTEpSQLQEGK_	Q01995	TAGLN	165.64	2494	T1
EFTESQLQEGK	2	688.292	Phospho (STY)	_EFTEpSQLQEGK_	Q01995	TAGLN	55.899	2880.9	T1
EFTESQLQEGK	3	459.197	Phospho (STY)	_EFTEpSQLQEGK_	Q01995	TAGLN	86.944	0	T1
EFTGSPPSSATK	3	430.187	Phospho (STY)	_EFTGpSPPSSATK_	Q92609	TBC1D5	69.92	1040	T1
EFTGSPPSSATK	2	644.776	Phospho (STY)	_EFTGSPPSpSATK_	Q92609	TBC1D5	56.563	3777.9	T1
EFTGSPPSSATK	2	644.776	Phospho (STY)	_EFTGpSPPSSATK_	Q92609	TBC1D5	74.987	2919.8	T1
EFTGSPPSSATK	3	430.187	Phospho (STY)	_EFTGpSPPSSATK_	Q92609	TBC1D5	100.54	1581.8	T1
EGAAGSPGGPR	2	518.216	Phospho (STY)	_EGAAGpSPGGPR_	P53814	SMTN	134.75	1629.6	T1
EGALSRVSDESLSK	3	519.91	Phospho (STY)	_EGALSRVpSDESLSK_	Q08357	SLC20A2	85.636	4329.3	T1
EGEDGDQPTTPPKPLK	3	596.94	Phospho (STY)	_EGEDGDQPTpTPPKPLK_	P18858	LIG1	82.482	4130.4	T1
EGEEPTVYSDEEEPKDESAR	3	792.651	Phospho (STY)	_EGEEPTVYpSDEEEPKDESAR_	O00264	PGRMC1	79.237	3794.3	T1
EGEEPTVYSDEEEPKDESAR	3	792.651	Phospho (STY)	_EGEEPTVYpSDEEEPKDESAR_	O00264	PGRMC1	56.131	4187.2	T1
EGEEPTVYSDEEEPKDESAR	3	792.651	Phospho (STY)	_EGEEPTVYpSDEEEPKDESAR_	O00264	PGRMC1	76.691	3554.4	T1
EGESLEDLMK	2	615.752	Phospho (STY)	_EGEpSLEDLMK_	P13796	LCP1	176.32	25962	T1
EGLDISHLQGQEELLSSQEK	4	580.773	Phospho (STY)	_EGLDISHLQGQEELLpSSQEK_	P55011	SLC12A2	88.017	2495.1	T1
EGLDISHLQGQEELLSSQEK	3	774.028	Phospho (STY)	_EGLDISHLQGQEELLSpSQEK_	P55011	SLC12A2	228.18	6110	T1
EGMSPAK	2	400.156	Phospho (STY)	_EGMpSPAK_	Q13523	PRPF4B	66.962	6456.6	T1
EGMSPAK	2	400.156	Phospho (STY)	_EGMpSPAK_	Q13523	PRPF4B	61.161	3635.4	T1
EGPEPPEEVPPPTTPPVPK	3	691.998	Phospho (STY)	_EGPEPPEEVPPPTpTPPVPK_	P48634	PRRC2A	70.917	2476.7	T1
EGPEPPEEVPPPTTPPVPK	3	691.998	Phospho (STY)	_EGPEPPEEVPPPpTTPPVPK_	P48634	PRRC2A	67.864	2637.2	T1
EGPGEITDK	3	342.478	Phospho (STY)	_EGPGEIpTDK_	Q12955	ANK3	63.408	2659.6	T1
EGRFSLDGEAWQGVSEEAK	3	725.651	Phospho (STY)	_EGRFpSLDGEAWQGVSEEAK_	O75676	RPS6KA4	80.711	3154.6	T1
EGSLTGTK	2	436.692	Phospho (STY)	_EGpSLTGTK_	Q9Y6D6	ARFGEF1	62.005	4190.2	T1
EGSPANWK	2	484.697	Phospho (STY)	_EGpSPANWK_	O96019	ACTL6A	111.27	12391	T1
EGSPANWK	3	323.467	Phospho (STY)	_EGpSPANWK_	O96019	ACTL6A	78.655	2177	T1
EGSPANWK	2	484.697	Phospho (STY)	_EGpSPANWK_	O96019	ACTL6A	67.334	4318.1	T1
EGSPAPLEPEPGAAQPK	3	585.605	Phospho (STY)	_EGpSPAPLEPEPGAAQPK_	Q01167	FOXK2	94.057	3371.6	T1
EGSPGSQQHPPSQK	3	515.223	Phospho (STY)	_EGpSPGSQQHPPSQK_	Q13796	SHROOM2	59.872	4192.9	T1
EGSPIPHDPEFGSK	3	526.227	Phospho (STY)	_EGpSPIPHDPEFGSK_	P85037	FOXK1	109.04	2434.5	T1
EGSPIPHDPEFGSK	2	788.838	Phospho (STY)	_EGpSPIPHDPEFGSK_	P85037	FOXK1	106.13	2728.4	T1
EGSPIPHDPEFGSK	3	526.227	Phospho (STY)	_EGpSPIPHDPEFGSK_	P85037	FOXK1	104.44	1762.1	T1
EGSPIPHDPEFGSK	3	526.227	Phospho (STY)	_EGpSPIPHDPEFGSK_	P85037	FOXK1	94.01	918.86	T1
EGSPIPHDPEFGSK	3	526.227	Phospho (STY)	_EGpSPIPHDPEFGSK_	P85037	FOXK1	112.3	2160.6	T1
EGSPLHK	3	283.129	Phospho (STY)	_EGpSPLHK_	Q9UDT6	CLIP2	48.283	2541.9	T1
EGSTQQLQTTSPK	3	495.559	Phospho (STY)	_EGSTQQLQTTpSPK_	Q5T8P6	RBM26	190.82	3383.2	T1
EGTPGSPGR	2	469.192	Phospho (STY)	_EGTPGpSPGR_	Q99856	ARID3A	54.343	2902.9	T1
EGVIEPDTDAPQEMGDENAEITEEMMDQANDK	4	892.62	Oxidation (M)	_EGVIEPDTDAPQEM(ox)GDENAEITEEMMDQANDK_	P50502	ST13	68.9	1809.6	T1
EGVMEFLLANHPLDCPICDQGGECDLQDQSMMFGNDR	4	1083.45	2 Oxidation (M)	_EGVMEFLLANHPLDCPICDQGGECDLQDQSM(ox)M(ox)FGNDR_	P28331	NDUFS1	181.32	2797.7	T1
EGVMEFLLANHPLDCPICDQGGECDLQDQSMMFGNDR	4	1079.45	Oxidation (M)	_EGVMEFLLANHPLDCPICDQGGECDLQDQSMM(ox)FGNDR_	P28331	NDUFS1	258	2368.9	T1
EGVQGPLNVSLSEEGK	3	574.936	Phospho (STY)	_EGVQGPLNVpSLSEEGK_	P12270	TPR	59.469	0	T1
EGVTPWASFKK	3	443.879	Phospho (STY)	_EGVTPWApSFKK_	Q02952	AKAP12	48.14	1351.7	T1
EHAPLASPVENK	3	457.882	Phospho (STY)	_EHAPLApSPVENK_	Q9ULJ3	ZBTB21	92.575	4526.5	T1
EHAPLASPVENK	3	457.882	Phospho (STY)	_EHAPLApSPVENK_	Q9ULJ3	ZBTB21	79.771	2722.6	T1
EHGPFRSVEDLVR	3	540.923	Phospho (STY)	_EHGPFRpSVEDLVR_	Q7L9B9	EEPD1	60.317	3034.7	T1
EHINLGCDMDFDIAGPSIR	3	725.998	Oxidation (M)	_EHINLGCDM(ox)DFDIAGPSIR_	P21796	VDAC1	130.25	1822.7	T1
EHKPSSIDR	3	383.508	Phospho (STY)	_EHKPpSSIDR_	Q8WUY3	PRUNE2	66.498	3224.6	T1
EHMQPTHPIR	4	316.158	Oxidation (M)	_EHM(ox)QPTHPIR_	P61981	YWHAG	70.977	756.22	T1
EHMQPTHPIR	3	421.208	Oxidation (M)	_EHM(ox)QPTHPIR_	P61981	YWHAG	120.27	2051.3	T1
EHMQPTHPIR	4	316.158	Oxidation (M)	_EHM(ox)QPTHPIR_	P61981	YWHAG	74.944	809.41	T1
EHMQPTHPIR	4	316.158	Oxidation (M)	_EHM(ox)QPTHPIR_	P61981	YWHAG	96.171	1241.5	T1
EHSPSK	2	382.652	Phospho (STY)	_EHpSPSK_	Q5VTL8	PRPF38B	106.91	5993.8	T1
EHSPSK	3	255.437	Phospho (STY)	_EHpSPSK_	Q5VTL8	PRPF38B	84.498	2545.6	T1
EHSPSKEK	3	341.15	Phospho (STY)	_EHpSPSKEK_	Q5VTL8	PRPF38B	107.03	17511	T1
EHSPSKEK	4	256.114	Phospho (STY)	_EHpSPSKEK_	Q5VTL8	PRPF38B	112.13	5713.7	T1
EIAIVHSDAEK	3	431.203	Phospho (STY)	_EIAIVHpSDAEK_	Q9H307	PNN	73.887	0	T1
EIAIVHSDAEKEQEEEEQKQEMEVK	5	613.879	Phospho (STY)	_EIAIVHpSDAEKEQEEEEQKQEMEVK_	Q9H307	PNN	62.237	1778.1	T1
EIAIVHSDAEKEQEEEEQKQEMEVK	6	511.734	Phospho (STY)	_EIAIVHpSDAEKEQEEEEQKQEMEVK_	Q9H307	PNN	146.78	802.08	T1
EIKHSPGPTR	3	401.196	Phospho (STY)	_EIKHpSPGPTR_	Q96CV9	OPTN	57.328	9589.1	T1
EIPSATQSPISK	3	446.55	Phospho (STY)	_EIPSATQpSPISK_	Q9BQG0	MYBBP1A	101.62	3015	T1
EIPSATQSPISK	2	669.321	Phospho (STY)	_EIPSATQpSPISK_	Q9BQG0	MYBBP1A	117.7	2259.5	T1
EIPSATQSPISK	2	669.321	Phospho (STY)	_EIPSATQpSPISK_	Q9BQG0	MYBBP1A	117.7	2259.4	T1
EIPSATQSPISK	3	446.55	Phospho (STY)	_EIPSATQpSPISK_	Q9BQG0	MYBBP1A	49.988	1281.2	T1
EISPGSGPGEIR	2	639.79	Phospho (STY)	_EIpSPGSGPGEIR_	O43491	EPB41L2	78.324	2263.1	T1
EISPGSGPGEIR	2	639.79	Phospho (STY)	_EIpSPGSGPGEIR_	O43491	EPB41L2	63.091	2635.9	T1
EISPGSGPGEIR	2	639.79	Phospho (STY)	_EIpSPGSGPGEIR_	O43491	EPB41L2	128.28	4091.4	T1
EISSSPTSK	2	508.221	Phospho (STY)	_EISSpSPTSK_	Q9UQ35	SRRM2	138.25	19178	T1
EITALAPSTMK	3	393.209	Oxidation (M)	_EITALAPSTM(ox)K_	P60709;P62736	ACTB;ACTG1;ACTA2;ACTG2	58.132	1710.1	T1
EITALAPSTMK	2	589.31	Oxidation (M)	_EITALAPSTM(ox)K_	P60709;P62736	ACTB;ACTG1;ACTA2;ACTG2	66.19	4124.9	T1
EITALAPSTMK	3	393.209	Oxidation (M)	_EITALAPSTM(ox)K_	P60709;P62736	ACTB;ACTG1;ACTA2;ACTG2	68.536	854.94	T1
EITALAPSTMK	3	393.209	Oxidation (M)	_EITALAPSTM(ox)K_	P60709;P62736	ACTB;ACTG1;ACTA2;ACTG2	78.342	1464.5	T1
EITALAPSTMK	2	589.31	Oxidation (M)	_EITALAPSTM(ox)K_	P60709;P62736	ACTB;ACTG1;ACTA2;ACTG2	77.662	5086.9	T1
EITALAPSTMK	3	393.209	Oxidation (M)	_EITALAPSTM(ox)K_	P60709;P62736	ACTB;ACTG1;ACTA2;ACTG2	88.596	1449	T1
EITALAPSTMK	3	393.209	Oxidation (M)	_EITALAPSTM(ox)K_	P60709;P62736	ACTB;ACTG1;ACTA2;ACTG2	78.342	1889.3	T1
EITALAPSTMK	2	589.31	Oxidation (M)	_EITALAPSTM(ox)K_	P60709;P62736	ACTB;ACTG1;ACTA2;ACTG2	99.53	5850.3	T1
EITALAPSTMK	3	393.209	Oxidation (M)	_EITALAPSTM(ox)K_	P60709;P62736	ACTB;ACTG1;ACTA2;ACTG2	83.045	588.9	T1
EITALAPSTMK	2	589.31	Oxidation (M)	_EITALAPSTM(ox)K_	P60709;P62736	ACTB;ACTG1;ACTA2;ACTG2	73.887	2586.1	T1
EITALAPSTMK	3	393.209	Oxidation (M)	_EITALAPSTM(ox)K_	P60709;P62736	ACTB;ACTG1;ACTA2;ACTG2	77.062	961.66	T1
EITENLMATGDLDQDGR	3	631.955	Oxidation (M)	_EITENLM(ox)ATGDLDQDGR_	P13796	LCP1	67.644	3448.4	T1
EITENLMATGDLDQDGR	2	947.428	Oxidation (M)	_EITENLM(ox)ATGDLDQDGR_	P13796	LCP1	120.32	4610.3	T1
EKDECTPTRK	3	448.527	Phospho (STY)	_EKDECpTPTRK_	O15042	U2SURP	80.96	4321.2	T1
EKDECTPTRK	3	448.527	Phospho (STY)	_EKDECpTPTRK_	O15042	U2SURP	41.052	1328.7	T1
EKDECTPTRK	3	448.527	Phospho (STY)	_EKDECpTPTRK_	O15042	U2SURP	62.89	1364.7	T1
EKEESPQPR	3	393.84	Phospho (STY)	_EKEEpSPQPR_	Q96C57	C12orf43	55.452	0	T1
EKEPGEQASVPLSPK	3	559.269	Phospho (STY)	_EKEPGEQASVPLpSPK_	P42858	HTT	53.453	1749	T1
EKEPGEQASVPLSPK	4	419.704	Phospho (STY)	_EKEPGEQASVPLpSPK_	P42858	HTT	87.16	1113.3	T1
EKFPEFCSSPSPPVEVK	3	681.976	Phospho (STY)	_EKFPEFCSSPpSPPVEVK_	Q68E01	INTS3	64.679	3235.3	T1
EKFPEFCSSPSPPVEVK	4	511.734	Phospho (STY)	_EKFPEFCSSPpSPPVEVK_	Q68E01	INTS3	113.17	3008.2	T1
EKHPNSSPR	3	377.836	Phospho (STY)	_EKHPNSpSPR_	P29374	ARID4A	69.864	3853.9	T1
EKPHAGVSPR	3	386.52	Phospho (STY)	_EKPHAGVpSPR_	Q5VWQ0	RSBN1	58.487	2652.3	T1
EKQSSEEEEK	3	434.841	Phospho (STY)	_EKQpSSEEEEK_	Q92504	SLC39A7	68.83	5146.4	T1
EKQSSEEEEKETR	4	422.931	Phospho (STY)	_EKQpSSEEEEKETR_	Q92504	SLC39A7	58.09	5955	T1
EKRTPAPEPEPCEASELPAK	4	579.77	Phospho (STY)	_EKRpTPAPEPEPCEASELPAK_	Q9ULV3	CIZ1	141.36	2208.6	T1
EKSPAK	3	247.118	Phospho (STY)	_EKpSPAK_	Q9HCG8	CWC22;BTBD16	51.688	3390.7	T1
EKSPVREPVDNLSPEER	3	687.66	Phospho (STY)	_EKpSPVREPVDNLSPEER_	Q86U06	RBM23	81.665	2936.1	T1
EKSPVREPVDNLSPEER	4	515.997	Phospho (STY)	_EKpSPVREPVDNLSPEER_	Q86U06	RBM23	77.681	1488.3	T1
EKSPVREPVDNLSPEER	3	687.66	Phospho (STY)	_EKpSPVREPVDNLSPEER_	Q86U06	RBM23	89.721	4377.7	T1
EKSPVREPVDNLSPEER	4	515.997	Phospho (STY)	_EKpSPVREPVDNLSPEER_	Q86U06	RBM23	82.477	2150.5	T1
EKTPELPEPSVK	3	478.569	Phospho (STY)	_EKpTPELPEPSVK_	Q8IYB3	SRRM1	117.4	22004	T1
EKTPELPEPSVK	3	478.569	Phospho (STY)	_EKpTPELPEPSVK_	Q8IYB3	SRRM1	107.98	17383	T1
EKTPELPEPSVK	4	359.179	Phospho (STY)	_EKpTPELPEPSVK_	Q8IYB3	SRRM1	101.15	2163.2	T1
ELAAEVEVQDGPNEDGEMFMR	3	794.679	Oxidation (M)	_ELAAEVEVQDGPNEDGEMFM(ox)R_	P08574	CYC1	157	5220.6	T1
ELAAEVEVQDGPNEDGEMFMR	3	800.011	2 Oxidation (M)	_ELAAEVEVQDGPNEDGEM(ox)FM(ox)R_	P08574	CYC1	94.707	3142.4	T1
ELASPVSPELR	2	639.31	Phospho (STY)	_ELASPVpSPELR_	Q5T4S7	UBR4	76.522	2786.8	T1
ELDDDMDGTVSVTELQTHPELDTDGDGALSEAEAQALLSGDTQTDATSFYDR	5	1113.09	Oxidation (M)	_ELDDDM(ox)DGTVSVTELQTHPELDTDGDGALSEAEAQALLSGDTQTDATSFYDR_	P14314	PRKCSH	331.26	1283.9	T1
ELDDDMDGTVSVTELQTHPELDTDGDGALSEAEAQALLSGDTQTDATSFYDR	5	1113.09	Oxidation (M)	_ELDDDM(ox)DGTVSVTELQTHPELDTDGDGALSEAEAQALLSGDTQTDATSFYDR_	P14314	PRKCSH	288.17	984.44	T1
ELDDTRASREEILAQAK	4	506.997	Phospho (STY)	_ELDDTRApSREEILAQAK_	P35579	MYH9	73.809	1682.5	T1
ELDEATESNEAMGR	3	523.223	Oxidation (M)	_ELDEATESNEAM(ox)GR_	P35749	MYH11	141.37	1130.5	T1
ELDEATESNEAMGR	2	784.331	Oxidation (M)	_ELDEATESNEAM(ox)GR_	P35749	MYH11	144.57	2916.4	T1
ELEAIFGRPVVDGEEGEPHSISPR	4	675.822	Phospho (STY)	_ELEAIFGRPVVDGEEGEPHSIpSPR_	P36507	MAP2K2	122.66	2454.8	T1
ELEDARASRDEIFATAK	4	501.237	Phospho (STY)	_ELEDARApSRDEIFATAK_	P35749	MYH11	109.85	1395	T1
ELEDATETADAMNR	3	527.895	Oxidation (M)	_ELEDATETADAM(ox)NR_	P35579	MYH9	99.941	2388.3	T1
ELEDATETADAMNR	3	527.895	Oxidation (M)	_ELEDATETADAM(ox)NR_	P35579	MYH9	76.868	2721.2	T1
ELFSPLHALNFGIGGDTTR	3	709.009	Phospho (STY)	_ELFpSPLHALNFGIGGDTTR_	P68402	PAFAH1B2	99.387	1983.7	T1
ELGSTEDIYLASR	2	767.345	Phospho (STY)	_ELGpSTEDIYLASR_	Q86T65	DAAM2	64.842	3097.6	T1
ELLHSVHPESPNLK	4	420.709	Phospho (STY)	_ELLHSVHPEpSPNLK_	Q9Y217	MTMR6	68.845	3074.3	T1
ELPPSPEKK	3	368.849	Phospho (STY)	_ELPPpSPEKK_	P27816	MAP4	43.628	1991.1	T1
ELQGDGPPSSPTNDPTVK	3	640.286	Phospho (STY)	_ELQGDGPPpSSPTNDPTVK_	Q12873	CHD3	99.838	5931.2	T1
ELQGDGPPSSPTNDPTVK	3	640.286	Phospho (STY)	_ELQGDGPPpSSPTNDPTVK_	Q12873	CHD3	63.443	5452.8	T1
ELQSQISDTSVVLSMDNSR	3	709.007	Oxidation (M)	_ELQSQISDTSVVLSM(ox)DNSR_	CON__P05787	KRT8	88.872	3718.1	T1
ELQSQISDTSVVLSMDNSR	3	709.007	Oxidation (M)	_ELQSQISDTSVVLSM(ox)DNSR_	CON__P05787	KRT8	92.098	2515.6	T1
ELQSQISDTSVVLSMDNSR	3	730.331	Phospho (STY)	_ELQSQISDTSVVLpSMDNSR_	CON__P05787	KRT8	97.124	1571.6	T1
ELSDQATASPIVAR	2	769.367	Phospho (STY)	_ELSDQATApSPIVAR_	Q5JSH3	WDR44	94.454	2754.3	T1
ELSLSKALPK	3	389.212	Phospho (STY)	_ELpSLSKALPK_	REV__Q9UM82		40.577	1502.3	T1
ELSLSKALPK	3	389.212	Phospho (STY)	_ELpSLSKALPK_	REV__Q9UM82		41.401	1749.5	T1
ELSNSPLR	2	498.232	Phospho (STY)	_ELSNpSPLR_	Q9UQ35	SRRM2	111.86	3195.8	T1
ELSPAGSISK	2	534.752	Phospho (STY)	_ELpSPAGSISK_	O95453	PARN	59.116	2570.8	T1
ELSPAGSISK	3	356.837	Phospho (STY)	_ELpSPAGSISK_	O95453	PARN	73.881	762.09	T1
ELSPAGSISK	3	356.837	Phospho (STY)	_ELpSPAGSISK_	O95453	PARN	82.85	886.32	T1
ELSPQHK	3	306.808	Phospho (STY)	_ELpSPQHK_	Q86V48	LUZP1	64.711	3568.1	T1
ELSPQHK	2	459.708	Phospho (STY)	_ELpSPQHK_	Q86V48	LUZP1	63.426	3417.4	T1
ELSPQHK	2	459.708	Phospho (STY)	_ELpSPQHK_	Q86V48	LUZP1	72.006	6728.8	T1
ELSQVLTQR	2	577.284	Phospho (STY)	_ELpSQVLTQR_	P47756	CAPZB	83.137	1511.5	T1
ELSQVLTQR	2	577.284	Phospho (STY)	_ELpSQVLTQR_	P47756	CAPZB	86.772	1269.8	T1
ELSSEPQTPPAQK	3	497.896	Phospho (STY)	_ELSSEPQpTPPAQK_	P78559	MAP1A	104.41	2327.6	T1
ELSSEPQTPPAQK	3	497.896	Phospho (STY)	_ELSSEPQpTPPAQK_	P78559	MAP1A	64.04	5579.5	T1
ELTIGSK	2	414.199	Phospho (STY)	_ELTIGpSK_	P06703	S100A6	60.398	1708.6	T1
ELTPASPTCTNSVSK	3	557.915	Phospho (STY)	_ELTPApSPTCTNSVSK_	P28715	ERCC5	113.88	2006.5	T1
ELTPASPTCTNSVSK	3	557.915	Phospho (STY)	_ELTPApSPTCTNSVSK_	P28715	ERCC5	121.03	2615.4	T1
ELVEPLTPSGEAPNQALLR	3	705.356	Phospho (STY)	_ELVEPLpTPSGEAPNQALLR_	P00533	EGFR	99.366	2397	T1
ELVEPLTPSGEAPNQALLR	2	1057.53	Phospho (STY)	_ELVEPLpTPSGEAPNQALLR_	P00533	EGFR	78.441	2275.8	T1
EMAPQSVSPR	2	591.255	Phospho (STY)	_EMAPQSVpSPR_	Q92786	PROX1	106.11	5118.6	T1
EMAPQSVSPR	2	599.252	Oxidation (M),Phospho (STY)	_EM(ox)APQSVpSPR_	Q92786	PROX1	70.563	0	T1
EMEAELEDER	2	633.761	Oxidation (M)	_EM(ox)EAELEDER_	P35579	MYH9	96.143	4089.7	T1
EMEENFAVEAANYQDTIGR	3	734.992	Oxidation (M)	_EM(ox)EENFAVEAANYQDTIGR_	P08670	VIM	110.77	1694.4	T1
EMEENFAVEAANYQDTIGR	3	734.992	Oxidation (M)	_EM(ox)EENFAVEAANYQDTIGR_	P08670	VIM	85.231	1445.7	T1
EMEENFAVEAANYQDTIGR	2	1101.98	Oxidation (M)	_EM(ox)EENFAVEAANYQDTIGR_	P08670	VIM	116.78	4259.6	T1
EMEENFAVEAANYQDTIGR	3	734.992	Oxidation (M)	_EM(ox)EENFAVEAANYQDTIGR_	P08670	VIM	111.66	724.66	T1
EMEENFAVEAANYQDTIGR	3	734.992	Oxidation (M)	_EM(ox)EENFAVEAANYQDTIGR_	P08670	VIM	112.55	613.35	T1
EMEKSFDEQNVPK	4	415.929	Phospho (STY)	_EMEKpSFDEQNVPK_	O95425	SVIL	84.14	1306.7	T1
EMGGHHIVALCVLK	4	395.708	Oxidation (M)	_EM(ox)GGHHIVALCVLK_	P00492	HPRT1	80.522	1142.7	T1
EMMTKDRGYGEK	3	487.555	Oxidation (M)	_EM(ox)MTKDRGYGEK_	Q14643	ITPR1	45.433	452.1	T1
EMPQDLRSPAR	3	460.543	Phospho (STY)	_EMPQDLRpSPAR_	O43765	SGTA	53.169	2452.5	T1
EMQPTHPIR	3	375.522	Oxidation (M)	_EM(ox)QPTHPIR_	P27348;P31946;P63104	YWHAQ;YWHAB;YWHAZ	83.309	2821	T1
EMQPTHPIR	3	375.522	Oxidation (M)	_EM(ox)QPTHPIR_	P27348;P31946;P63104	YWHAQ;YWHAB;YWHAZ	52.49	2746.4	T1
EMQPTHPIR	3	375.522	Oxidation (M)	_EM(ox)QPTHPIR_	P27348;P31946;P63104	YWHAQ;YWHAB;YWHAZ	91.085	4184.9	T1
EMSMDESK	2	518.672	Phospho (STY)	_EMpSMDESK_	P29536	LMOD1	76.228	6136.2	T1
EMSMDESK	2	518.672	Phospho (STY)	_EMpSMDESK_	P29536	LMOD1	72.096	2664.8	T1
ENALSSGTLQEEQRTPPPGQDTQQFHEK	4	808.869	Phospho (STY)	_ENALSSGTLQEEQRpTPPPGQDTQQFHEK_	Q12802	AKAP13	89.577	3310.9	T1
ENALSSGTLQEEQRTPPPGQDTQQFHEK	5	647.297	Phospho (STY)	_ENALSSGTLQEEQRpTPPPGQDTQQFHEK_	Q12802	AKAP13	127.95	1771.4	T1
ENASPAPGTTAEEAMSR	3	600.249	Phospho (STY)	_ENApSPAPGTTAEEAMSR_	P46379	BAG6	60.991	4776	T1
ENASPAPGTTAEEAMSR	2	899.869	Phospho (STY)	_ENApSPAPGTTAEEAMSR_	P46379	BAG6	129.12	5199.7	T1
ENHGQADHSPSMTATHFPR	4	550.731	Phospho (STY)	_ENHGQADHpSPSMTATHFPR_	Q9Y3L3	SH3BP1	147.45	1518.7	T1
ENHGQADHSPSMTATHFPR	4	550.731	Phospho (STY)	_ENHGQADHpSPSMTATHFPR_	Q9Y3L3	SH3BP1	183.85	2479.8	T1
ENHGQADHSPSMTATHFPR	4	554.73	Oxidation (M),Phospho (STY)	_ENHGQADHpSPSM(ox)TATHFPR_	Q9Y3L3	SH3BP1	68.97	2421.2	T1
ENLLINSAEREMEEK	3	628.952	Phospho (STY)	_ENLLINpSAEREMEEK_	REV__O00160		46.3	3769.7	T1
ENLLINSAEREMEEK	3	628.952	Phospho (STY)	_ENLLINpSAEREMEEK_	REV__O00160		45.434	2716.6	T1
ENLLINSAEREMEEK	3	628.952	Phospho (STY)	_ENLLINpSAEREMEEK_	REV__O00160		46.3	2677.7	T1
ENQEPLRSPEVGDEEALRPLTK	4	647.565	Phospho (STY)	_ENQEPLRpSPEVGDEEALRPLTK_	P48681	NES	170.11	2858.7	T1
ENQEPLRSPEVGDEEALRPLTK	3	863.085	Phospho (STY)	_ENQEPLRpSPEVGDEEALRPLTK_	P48681	NES	59.372	3540.3	T1
ENQPENSQTPTKK	3	527.57	Phospho (STY)	_ENQPENSQpTPTKK_	Q12834	CDC20	62.646	2370.4	T1
ENQRSPVR	3	355.833	Phospho (STY)	_ENQRpSPVR_	Q13427	PPIG	40.589	1228.8	T1
ENSPAVSPTTNSTAPFGLKPR	4	563.524	Phospho (STY)	_ENSPAVpSPTTNSTAPFGLKPR_	Q9Y2L9	LRCH1	80.132	4677.5	T1
ENSPAVSPTTNSTAPFGLKPR	3	751.03	Phospho (STY)	_ENSPAVpSPTTNSTAPFGLKPR_	Q9Y2L9	LRCH1	45.596	3115.2	T1
ENSPSSQSAGLSSINK	3	562.584	Phospho (STY)	_ENpSPSSQSAGLSSINK_	Q9H2Y7	ZNF106	92.773	1335.7	T1
ENSREALAEAALESPR	3	608.283	Phospho (STY)	_ENpSREALAEAALESPR_	O14745	SLC9A3R1	96.881	1459.4	T1
ENTVTNDWIPEGEEDDDYLDLEK	3	940.387	Phospho (STY)	_ENTVpTNDWIPEGEEDDDYLDLEK_	P05546	SERPIND1	68.569	6052.6	T1
EPAITSQNSPEAR	3	493.887	Phospho (STY)	_EPAITSQNpSPEAR_	P23193	TCEA1	190.18	9655.2	T1
EPAITSQNSPEAR	2	740.327	Phospho (STY)	_EPAITSQNpSPEAR_	P23193	TCEA1	90.931	8870	T1
EPAITSQNSPEAR	3	493.887	Phospho (STY)	_EPAITSQNpSPEAR_	P23193	TCEA1	94.203	0	T1
EPDATPPSPR	2	573.745	Phospho (STY)	_EPDATPPpSPR_	P28715	ERCC5	74.611	2233.3	T1
EPGSGGPQNLSGPGGR	3	516.226	Phospho (STY)	_EPGSGGPQNLpSGPGGR_	Q9H0W8	SMG9	85.935	1982.6	T1
EPGSGGPQNLSGPGGR	2	773.836	Phospho (STY)	_EPGSGGPQNLpSGPGGR_	Q9H0W8	SMG9	72.433	1517.7	T1
EPGSPPSVQR	2	567.253	Phospho (STY)	_EPGSPPpSVQR_	Q9H6F5	CCDC86	59.418	3635	T1
EPILSSEPSPAVTPVTPTTLIAPR	3	851.779	Phospho (STY)	_EPILSSEPSPAVTPVpTPTTLIAPR_	O60749	SNX2	174.49	2022.4	T1
EPISVSSEQVLK	3	465.897	Phospho (STY)	_EPIpSVSSEQVLK_	P00918	CA2	48.467	939.89	T1
EPNSENVDISSGGGVTGWK	3	671.625	Phospho (STY)	_EPNSENVDIpSSGGGVTGWK_	P61026	RAB10	43.116	2279.1	T1
EPPAAAPSAGGAAPCSPR	3	581.922	Phospho (STY)	_EPPAAAPSAGGAAPCpSPR_	A6NEL2	SOWAHB	101.85	1843.1	T1
EPPRASPPGGLAEPPGSAGPQAGPTVVPGSATPMETGIAETPEGR	5	871.819	Phospho (STY)	_EPPRApSPPGGLAEPPGSAGPQAGPTVVPGSATPMETGIAETPEGR_	O60341	KDM1A	77.762	645.9	T1
EPPRASPPGGLAEPPGSAGPQAGPTVVPGSATPMETGIAETPEGR	5	871.819	Phospho (STY)	_EPPRApSPPGGLAEPPGSAGPQAGPTVVPGSATPMETGIAETPEGR_	O60341	KDM1A	96.656	0	T1
EPPRASPPGGLAEPPGSAGPQAGPTVVPGSATPMETGIAETPEGR	4	1089.52	Phospho (STY)	_EPPRApSPPGGLAEPPGSAGPQAGPTVVPGSATPMETGIAETPEGR_	O60341	KDM1A	134.52	575.9	T1
EPPSSPLQPQK	3	429.871	Phospho (STY)	_EPPSpSPLQPQK_	Q92615	LARP4B	102.97	1750.8	T1
EPPSSPLQPQK	3	429.871	Phospho (STY)	_EPPSpSPLQPQK_	Q92615	LARP4B	118.87	1250	T1
EPPSSPLQPQK	3	429.871	Phospho (STY)	_EPPpSSPLQPQK_	Q92615	LARP4B	79.492	1512	T1
EPSEVPTPK	3	355.162	Phospho (STY)	_EPSEVPpTPK_	P17096	HMGA1	55.452	1208.5	T1
EPSPALGPNLDGSGLLPR	3	623.975	Phospho (STY)	_EPpSPALGPNLDGSGLLPR_	Q9BRZ2	TRIM56	78.324	1057.5	T1
EPSPALGPNLDGSGLLPR	3	623.975	Phospho (STY)	_EPpSPALGPNLDGSGLLPR_	Q9BRZ2	TRIM56	98.684	1558.3	T1
EPSPEK	2	383.655	Phospho (STY)	_EPpSPEK_	Q8IYB3	SRRM1	110.12	38998	T1
EPSTASGGGQLNR	2	677.293	Phospho (STY)	_EPSpTASGGGQLNR_	Q9P260	KIAA1468	78.529	1523.7	T1
EPTPSIASDISLPIATQELR	3	740.038	Phospho (STY)	_EPTPSIASDIpSLPIATQELR_	A0FGR8	ESYT2	77.576	498.74	T1
EPTPSIASDISLPIATQELR	3	740.038	Phospho (STY)	_EPTPSIASDIpSLPIATQELR_	A0FGR8	ESYT2	126.04	741.82	T1
EQDRVHSPCPTSGSEK	4	474.2	Phospho (STY)	_EQDRVHpSPCPTSGSEK_	Q96LT9	RNPC3	114.88	2939.6	T1
EQGGSGLGSGSSGGGGSTSGLGSGYIGR	3	822.689	Phospho (STY)	_EQGGSGLGSGpSSGGGGSTSGLGSGYIGR_	Q2M2I8	AAK1	93.596	1139.2	T1
EQGSDEISHHEK	3	492.531	Phospho (STY)	_EQGpSDEISHHEK_	Q05682	CALD1	142.39	2097.9	T1
EQGSDEISHHEK	4	369.65	Phospho (STY)	_EQGpSDEISHHEK_	Q05682	CALD1	53.395	7294.9	T1
EQGSDEISHHEK	4	369.65	Phospho (STY)	_EQGpSDEISHHEK_	Q05682	CALD1	94.487	4253.9	T1
EQGSDEISHHEK	3	492.531	Phospho (STY)	_EQGpSDEISHHEK_	Q05682	CALD1	100.58	1459.4	T1
EQHLQSPK	3	349.494	Phospho (STY)	_EQHLQpSPK_	Q9H3S1	SEMA4A	71.555	1771.3	T1
EQHNVSPR	3	349.485	Phospho (STY)	_EQHNVpSPR_	P50443	SLC26A2	56.548	750.89	T1
EQLSTSEENSKK	3	487.215	Phospho (STY)	_EQLpSTSEENSKK_	CON__P02663		59.673	6181.7	T1
EQLSTSEENSKK	4	365.663	Phospho (STY)	_EQLSTpSEENSKK_	CON__P02663		86.548	11186	T1
EQLSTSEENSKK	2	730.319	Phospho (STY)	_EQLSpTSEENSKK_	CON__P02663		132.44	3020.2	T1
EQLSTSEENSKK	3	487.215	Phospho (STY)	_EQLSTpSEENSKK_	CON__P02663		83.966	4720.6	T1
EQLSTSEENSKK	3	487.215	Phospho (STY)	_EQLSTpSEENSKK_	CON__P02663		62.258	1962.3	T1
EQLSTSEENSKK	4	365.663	Phospho (STY)	_EQLSTpSEENSKK_	CON__P02663		88.768	5558	T1
EQMQPTHPIR	3	418.208	Oxidation (M)	_EQM(ox)QPTHPIR_	Q04917	YWHAH	107.83	3990.5	T1
EQRDSSKDK	4	293.879	Phospho (STY)	_EQRDpSSKDK_	P36021	SLC16A2	59.898	4992.1	T1
EQSEVSVSPR	2	599.261	Phospho (STY)	_EQSEVSVpSPR_	Q7L4I2	RSRC2	137.62	10314	T1
EQSHAEISPPAESGQAVEECKEEGEEK	4	766.824	Phospho (STY)	_EQpSHAEISPPAESGQAVEECKEEGEEK_	Q02952	AKAP12	172.74	2549.9	T1
EQSPEKPR	3	350.825	Phospho (STY)	_EQpSPEKPR_	Q96T58	SPEN	58.37	2655.5	T1
EQSPEKPR	2	525.734	Phospho (STY)	_EQpSPEKPR_	Q96T58	SPEN	40.727	0	T1
EQSPSQHGK	3	359.817	Phospho (STY)	_EQpSPSQHGK_	Q5T5Y3	CAMSAP1	65.232	2623.2	T1
EQSPSQHGK	3	359.817	Phospho (STY)	_EQSPpSQHGK_	Q5T5Y3	CAMSAP1	68.355	3285.8	T1
EQSSDLTPSGDVSPVKPLSR	3	727.014	Phospho (STY)	_EQSSDLTPSGDVpSPVKPLSR_	Q8WYQ5	DGCR8	69.152	1230.1	T1
EQSSDLTPSGDVSPVKPLSR	3	727.014	Phospho (STY)	_EQSSDLTPSGDVpSPVKPLSR_	Q8WYQ5	DGCR8	93.397	1579.7	T1
EQSSDLTPSGDVSPVKPLSR	4	545.512	Phospho (STY)	_EQSSDLTPSGDVpSPVKPLSR_	Q8WYQ5	DGCR8	103.9	647	T1
EQSTPPKSPQ	3	393.508	Phospho (STY)	_EQSpTPPKSPQ_	Q92615	LARP4B	62.528	3639.9	T1
EQTFSGGTSQDTK	3	489.2	Phospho (STY)	_EQTFpSGGTSQDTK_	Q9Y2W1	THRAP3	54.974	2044.2	T1
EQTLQGAEEDEDLEGPPSYKPPTPK	4	709.571	Phospho (STY)	_EQTLQGAEEDEDLEGPPpSYKPPTPK_	Q92692	PVRL2	73.317	3194	T1
EQTLSPTITSGLHNIAR	3	639.986	Phospho (STY)	_EQTLpSPTITSGLHNIAR_	O94979	SEC31A	105.39	1923.5	T1
EQTLSPTITSGLHNIAR	3	639.986	Phospho (STY)	_EQTLpSPTITSGLHNIAR_	O94979	SEC31A	97.253	2564.8	T1
EQTLSPTITSGLHNIAR	3	639.986	Phospho (STY)	_EQTLpSPTITSGLHNIAR_	O94979	SEC31A	83.418	538.96	T1
ERFSPPR	3	323.483	Phospho (STY)	_ERFpSPPR_	Q9BXP5	SRRT	48.423	598.4	T1
ERFSPPR	3	323.483	Phospho (STY)	_ERFpSPPR_	Q9BXP5	SRRT	55.549	262	T1
ERLSWPK	3	332.495	Phospho (STY)	_ERLpSWPK_	Q8IVF2	AHNAK2	75.378	2794.6	T1
ERLSWPK	3	332.495	Phospho (STY)	_ERLpSWPK_	Q8IVF2	AHNAK2	75.378	1063.1	T1
ERPDLEAPAPGSPFR	3	573.601	Phospho (STY)	_ERPDLEAPAPGpSPFR_	Q9NQT8	KIF13B	52.853	1109.8	T1
ERPTPSLNNNCTTSEDSLVLYNR	3	920.748	Phospho (STY)	_ERPTPSLNNNCTTpSEDSLVLYNR_	P07814	EPRS	71.085	1031	T1
ERSKDK	2	421.692	Phospho (STY)	_ERpSKDK_	P08621	SNRNP70	58.433	2831.3	T1
ERSPALK	3	294.148	Phospho (STY)	_ERpSPALK_	Q9Y2W1	THRAP3	70.056	5273.3	T1
ERSPALK	3	294.148	Phospho (STY)	_ERpSPALK_	Q9Y2W1	THRAP3	61.999	4629.1	T1
ERSPALK	3	294.148	Phospho (STY)	_ERpSPALK_	Q9Y2W1	THRAP3	46.457	3075.8	T1
ERSPSPLR	3	341.166	Phospho (STY)	_ERpSPSPLR_	Q9Y2V2	CARHSP1	66.664	2402.4	T1
ERSPVK	3	265.797	Phospho (STY)	_ERpSPVK_	Q96T37	RBM15	45.081	1531.9	T1
ERSPVK	3	265.797	Phospho (STY)	_ERpSPVK_	Q96T37	RBM15	49.423	3250	T1
ERSPYK	3	287.129	Phospho (STY)	_ERpSPYK_	Q8NEY8	PPHLN1	45.081	11610	T1
ERVPSVAEAPQLR	3	511.259	Phospho (STY)	_ERVPpSVAEAPQLR_	Q63ZY3	KANK2	116.06	1502.5	T1
ERVPSVAEAPQLR	3	511.259	Phospho (STY)	_ERVPpSVAEAPQLR_	Q63ZY3	KANK2	47.754	526.42	T1
ERVPSVAEAPQLR	3	511.259	Phospho (STY)	_ERVPpSVAEAPQLR_	Q63ZY3	KANK2	64.89	855.16	T1
ESAAPASPAPSPAPSPTPAPPQK	4	559.019	Phospho (STY)	_ESAAPApSPAPSPAPSPTPAPPQK_	Q3KQU3	MAP7D1	81.974	3305.6	T1
ESAAPASPAPSPAPSPTPAPPQK	3	745.023	Phospho (STY)	_ESAAPASPAPpSPAPSPTPAPPQK_	Q3KQU3	MAP7D1	105.24	0	T1
ESCSSPSTVGSSLTTR	3	579.245	Phospho (STY)	_ESCSpSPSTVGSSLTTR_	Q7Z589	EMSY	44.299	2492.4	T1
ESDQTLAALLSPK	3	484.904	Phospho (STY)	_ESDQTLAALLpSPK_	P18583	SON	84.829	0	T1
ESEDKPEIEDVGSDEEEEK	3	758.3	Phospho (STY)	_ESEDKPEIEDVGpSDEEEEK_	P07900	HSP90AA1	114.15	3574.6	T1
ESEDKPEIEDVGSDEEEEK	4	568.977	Phospho (STY)	_ESEDKPEIEDVGpSDEEEEK_	P07900	HSP90AA1	116.94	1688.6	T1
ESEDKPEIEDVGSDEEEEK	3	758.3	Phospho (STY)	_ESEDKPEIEDVGpSDEEEEK_	P07900	HSP90AA1	92.147	2827.3	T1
ESEDKPEIEDVGSDEEEEKK	4	601.001	Phospho (STY)	_ESEDKPEIEDVGpSDEEEEKK_	P07900	HSP90AA1	223.12	33444	T1
ESEDKPEIEDVGSDEEEEKK	5	481.002	Phospho (STY)	_ESEDKPEIEDVGpSDEEEEKK_	P07900	HSP90AA1	200.95	4456.6	T1
ESEDKPEIEDVGSDEEEEKK	4	601.001	Phospho (STY)	_ESEDKPEIEDVGpSDEEEEKK_	P07900	HSP90AA1	218.88	20062	T1
ESEDKPEIEDVGSDEEEEKK	5	481.002	Phospho (STY)	_ESEDKPEIEDVGpSDEEEEKK_	P07900	HSP90AA1	147.26	5624.9	T1
ESEDKPEIEDVGSDEEEEKK	3	800.999	Phospho (STY)	_ESEDKPEIEDVGpSDEEEEKK_	P07900	HSP90AA1	78.236	3195.9	T1
ESESESDETPPAAPQLIK	3	669.965	Phospho (STY)	_ESEpSESDETPPAAPQLIK_	O60832	DKC1	107.72	2136.3	T1
ESFEGQMTEDNIEVGICNEAGFR	3	883.379	Oxidation (M)	_ESFEGQM(ox)TEDNIEVGICNEAGFR_	P25787	PSMA2	159.46	3512.5	T1
ESFIPK	2	400.683	Phospho (STY)	_EpSFIPK_	REV__Q93074		81.119	1166.3	T1
ESHTPVSIQEEIVGDFK	3	665.642	Phospho (STY)	_ESHpTPVSIQEEIVGDFK_	Q12830	BPTF	108.96	1172.5	T1
ESIPSLPQSPMR	2	711.328	Phospho (STY)	_ESIPSLPQpSPMR_	Q8NEZ4	KMT2C	111.31	0	T1
ESKEEETSIDVAGKPNEVTK	5	454.815	Phospho (STY)	_ESKEEETpSIDVAGKPNEVTK_	P53985	SLC16A1	98.299	415.19	T1
ESKGSPVFLPR	3	432.883	Phospho (STY)	_ESKGpSPVFLPR_	Q9NYV4	CDK12	44.457	2088.4	T1
ESLCDSPHQNLSR	3	541.559	Phospho (STY)	_ESLCDpSPHQNLSR_	O15042	U2SURP	51.127	2384.6	T1
ESLPPAAEPSPVSK	3	496.904	Phospho (STY)	_ESLPPAAEPpSPVSK_	Q9NWT1	PAK1IP1	52.265	2032.5	T1
ESLPSTVSANSLYEPEGER	3	715.651	Phospho (STY)	_ESLPSTVpSANSLYEPEGER_	Q15057	ACAP2	52.898	3700.3	T1
ESPGAAATSSSGPQAQQHR	3	649.617	Phospho (STY)	_EpSPGAAATSSSGPQAQQHR_	Q7L2J0	MEPCE	215	907.39	T1
ESPGAAATSSSGPQAQQHR	3	649.617	Phospho (STY)	_EpSPGAAATSSSGPQAQQHR_	Q7L2J0	MEPCE	131.48	239.11	T1
ESPGAAATSSSGPQAQQHR	3	649.617	Phospho (STY)	_EpSPGAAATSSSGPQAQQHR_	Q7L2J0	MEPCE	117.67	0	T1
ESPHFYR	3	339.139	Phospho (STY)	_EpSPHFYR_	Q9HDC5	JPH1	43.083	1903.2	T1
ESPRPLQLPGAEGPAISDGEEGGGEPGAGGGAAGAAGAGR	4	902.666	Phospho (STY)	_ESPRPLQLPGAEGPAIpSDGEEGGGEPGAGGGAAGAAGAGR_	Q6PKG0	LARP1	125.56	2829.5	T1
ESPSPAPKPR	3	382.517	Phospho (STY)	_ESPpSPAPKPR_	Q8IYB3	SRRM1	90.697	2466.8	T1
ESPSPAPKPR	3	382.517	Phospho (STY)	_ESPpSPAPKPR_	Q8IYB3	SRRM1	59.57	2734.9	T1
ESRSPQQSAALPR	3	502.907	Phospho (STY)	_ESRpSPQQSAALPR_	Q6IBW4	NCAPH2	93.576	2860.2	T1
ESSANNSVSPSESLR	2	822.349	Phospho (STY)	_ESSANNSVpSPSESLR_	Q04726	TLE3	62.69	3074.9	T1
ESSEEGKEGK	3	387.155	Phospho (STY)	_ESpSEEGKEGK_	Q3YEC7	RABL6	79.492	11415	T1
ESSETPDQFMTADETR	3	620.592	Oxidation (M)	_ESSETPDQFM(ox)TADETR_	P16070	CD44	97.291	5401.4	T1
ESSPEKEAEEGCPEKESEEGCPK	4	676.267	Phospho (STY)	_EpSSPEKEAEEGCPEKESEEGCPK_	O43719	HTATSF1	133.44	2095.6	T1
ESSPEKEAEEGCPEKESEEGCPK	4	676.267	Phospho (STY)	_ESpSPEKEAEEGCPEKESEEGCPK_	O43719	HTATSF1	126.25	5686.2	T1
ESSPEKEAEEGCPEKESEEGCPK	5	541.215	Phospho (STY)	_EpSSPEKEAEEGCPEKESEEGCPK_	O43719	HTATSF1	84.035	1987.1	T1
ESSPIPSPTSDR	2	676.79	Phospho (STY)	_ESpSPIPSPTSDR_	Q01082	SPTBN1	187.51	8699.1	T1
ESSPIPSPTSDR	2	676.79	Phospho (STY)	_ESSPIPpSPTSDR_	Q01082	SPTBN1	113.99	10176	T1
ESSPIPSPTSDRK	3	494.227	Phospho (STY)	_ESSPIPpSPTSDRK_	Q01082	SPTBN1	77.562	9110.4	T1
ESSPLSSRK	2	575.731	2 Phospho (STY)	_ESpSPLpSSRK_	Q14693	LPIN1	43.512	2388.8	T1
ESSPLYSPTFSDSTSAVK	3	661.626	Phospho (STY)	_EpSSPLYSPTFSDSTSAVK_	P46821	MAP1B	74.047	1226.5	T1
ESSPLYSPTFSDSTSAVK	3	661.626	Phospho (STY)	_EpSSPLYSPTFSDSTSAVK_	P46821	MAP1B	79.635	867.78	T1
ESSPLYSPTFSDSTSAVK	3	661.626	Phospho (STY)	_ESSPLYpSPTFSDSTSAVK_	P46821	MAP1B	126.69	1007	T1
ESSPPREEAPPPPPPTEDSCAK	4	614.518	Phospho (STY)	_EpSSPPREEAPPPPPPTEDSCAK_	Q9UPW6	SATB2	125.79	1822.1	T1
ESSPPREEAPPPPPPTEDSCAK	3	819.021	Phospho (STY)	_ESpSPPREEAPPPPPPTEDSCAK_	Q9UPW6	SATB2	114.62	1640.6	T1
ESSPSHGLLK	3	378.845	Phospho (STY)	_EpSSPSHGLLK_	Q96JH7	VCPIP1	48.948	2178.2	T1
ESSPSHGLLK	3	378.845	Phospho (STY)	_EpSSPSHGLLK_	Q96JH7	VCPIP1	59.57	1721	T1
ESSTDFK	2	447.168	Phospho (STY)	_ESpSTDFK_	P50443	SLC26A2	129.63	12247	T1
ESSTDFK	2	447.168	Phospho (STY)	_ESpSTDFK_	P50443	SLC26A2	66.504	3564.7	T1
ESTGAQVQVAGDMLPNSTER	3	702.664	Oxidation (M)	_ESTGAQVQVAGDM(ox)LPNSTER_	Q15365;Q15366	PCBP1;PCBP3;PCBP2	85.737	1393.4	T1
ESTSSKSPPR	3	385.84	Phospho (STY)	_ESTSSKpSPPR_	P78347	GTF2I	85.522	6524.7	T1
ESTSSKSPPR	2	578.256	Phospho (STY)	_ESTSSKpSPPR_	P78347	GTF2I	147.33	6017.2	T1
ESVPEFPLSPPK	3	469.558	Phospho (STY)	_ESVPEFPLpSPPK_	P16949	STMN1	81.619	319.86	T1
ESVPEFPLSPPK	3	469.558	Phospho (STY)	_ESVPEFPLpSPPK_	P16949	STMN1	99.481	228.48	T1
ETADTDTADQVMASFK	3	582.589	Oxidation (M)	_ETADTDTADQVM(ox)ASFK_	P12814	ACTN1	85.493	2021.5	T1
ETADTDTADQVMASFK	3	582.589	Oxidation (M)	_ETADTDTADQVM(ox)ASFK_	P12814	ACTN1	134.88	2030.2	T1
ETDPVKSPPLPEHQK	4	446.217	Phospho (STY)	_ETDPVKpSPPLPEHQK_	Q96JM3	CHAMP1	104.89	1329	T1
ETEPLVSPHQDK	3	487.22	Phospho (STY)	_ETEPLVpSPHQDK_	Q9BYW2	SETD2	77.746	1611.5	T1
ETERASPIK	3	370.845	Phospho (STY)	_ETERApSPIK_	P27816	MAP4	93.623	7484.3	T1
ETESAPGSPR	2	555.727	Phospho (STY)	_ETESAPGpSPR_	Q6PKG0	LARP1	102.4	2041	T1
ETESAPGSPR	2	555.727	Phospho (STY)	_ETESAPGpSPR_	Q6PKG0	LARP1	78.513	2649.4	T1
ETGTEHSPGVQPADVK	3	577.924	Phospho (STY)	_ETGTEHpSPGVQPADVK_	Q9H7C9	AAMDC	91.589	2362.5	T1
ETHVMDYR	3	356.159	Oxidation (M)	_ETHVM(ox)DYR_	Q9UL46	PSME2	44.719	20503	T1
ETIGYIVLDLR	3	484.558	2 Phospho (STY)	_EpTIGpYIVLDLR_	Q8N960	CEP120	65.5	2803.8	T1
ETIGYIVLDLR	4	363.67	2 Phospho (STY)	_EpTIGpYIVLDLR_	Q8N960	CEP120	59.542	752.31	T1
ETLWDLAK	2	528.244	Phospho (STY)	_EpTLWDLAK_	REV__O43157		94.887	1334.8	T1
ETMQSLNDR	2	555.248	Oxidation (M)	_ETM(ox)QSLNDR_	P05783	KRT18;KRT35	78.932	12279	T1
ETNLDSLPLVDTHSK	3	583.608	Phospho (STY)	_ETNLDpSLPLVDTHSK_	P08670	VIM	91.276	1144	T1
ETNLDSLPLVDTHSK	3	583.608	Phospho (STY)	_ETNLDpSLPLVDTHSK_	P08670	VIM	42.711	736.32	T1
ETNLDSLPLVDTHSK	3	583.608	Phospho (STY)	_ETNLDpSLPLVDTHSK_	P08670	VIM	58.49	878.64	T1
ETNLDSLPLVDTHSK	3	583.608	Phospho (STY)	_ETNLDpSLPLVDTHSK_	P08670	VIM	130.56	2596.3	T1
ETPHSPGVEDAPIAK	4	407.69	Phospho (STY)	_ETPHpSPGVEDAPIAK_	Q9UHB6	LIMA1	65.231	1061.9	T1
ETPHSPGVEDAPIAK	3	543.25	Phospho (STY)	_ETPHpSPGVEDAPIAK_	Q9UHB6	LIMA1	168.64	32868	T1
ETPHSPGVEDAPIAK	2	814.372	Phospho (STY)	_ETPHpSPGVEDAPIAK_	Q9UHB6	LIMA1	169.94	3648.4	T1
ETPHSPGVEDAPIAK	4	407.69	Phospho (STY)	_ETPHpSPGVEDAPIAK_	Q9UHB6	LIMA1	93.754	1890.3	T1
ETPHSPGVEDAPIAK	3	543.25	Phospho (STY)	_ETPHpSPGVEDAPIAK_	Q9UHB6	LIMA1	95.767	32582	T1
ETPHSPGVEDAPIAK	3	543.25	Phospho (STY)	_ETPHpSPGVEDAPIAK_	Q9UHB6	LIMA1	128.59	11648	T1
ETPHSPGVEDAPIAK	3	543.25	Phospho (STY)	_ETPHpSPGVEDAPIAK_	Q9UHB6	LIMA1	104.88	1967.6	T1
ETPHSPPGGVK	3	395.848	Phospho (STY)	_ETPHpSPPGGVK_	Q6JBY9	RCSD1	59.898	3589.4	T1
ETPQGELRPEVVEDEVPRSPVAEEPGGGGSSSSEAK	5	755.35	Phospho (STY)	_ETPQGELRPEVVEDEVPRpSPVAEEPGGGGSSSSEAK_	Q7L8J4	SH3BP5L	102.34	1295.1	T1
ETPQGELRPEVVEDEVPRSPVAEEPGGGGSSSSEAK	4	943.935	Phospho (STY)	_ETPQGELRPEVVEDEVPRpSPVAEEPGGGGSSSSEAK_	Q7L8J4	SH3BP5L	140.29	1871.3	T1
ETPRPEGGSPSPAGTPPQPK	4	517.494	Phospho (STY)	_ETPRPEGGSPpSPAGTPPQPK_	Q9BR39	JPH2	72.676	1300.6	T1
ETPRPEGGSPSPAGTPPQPK	3	689.656	Phospho (STY)	_ETPRPEGGSPpSPAGTPPQPK_	Q9BR39	JPH2	72.532	1938.5	T1
ETPRPEGGSPSPAGTPPQPK	5	414.197	Phospho (STY)	_ETPRPEGGSPSPAGpTPPQPK_	Q9BR39	JPH2	65.753	1290.9	T1
ETPRPEGGSPSPAGTPPQPK	4	517.494	Phospho (STY)	_ETPRPEGGSPSPAGpTPPQPK_	Q9BR39	JPH2	141.36	1158.4	T1
ETPRPEGGSPSPAGTPPQPK	3	689.656	Phospho (STY)	_ETPRPEGGSPSPAGpTPPQPK_	Q9BR39	JPH2	156.28	2135	T1
ETPRPEGGSPSPAGTPPQPK	3	689.656	Phospho (STY)	_ETPRPEGGSPSPAGpTPPQPK_	Q9BR39	JPH2	74.584	1371	T1
ETPRPEGGSPSPAGTPPQPK	4	517.494	Phospho (STY)	_ETPRPEGGSPSPAGpTPPQPK_	Q9BR39	JPH2	107.08	1103.8	T1
ETPRPEGGSPSPAGTPPQPK	3	689.656	Phospho (STY)	_ETPRPEGGSPSPAGpTPPQPK_	Q9BR39	JPH2	64.295	984.81	T1
ETPRPEGGSPSPAGTPPQPK	4	517.494	Phospho (STY)	_ETPRPEGGSPSPAGpTPPQPK_	Q9BR39	JPH2	120.64	2141.8	T1
ETPSSSPASPQETR	3	518.554	Phospho (STY)	_ETPSSSPApSPQETR_	Q9BX66	SORBS1	111.77	4235.8	T1
ETPSSSPASPQETR	2	777.328	Phospho (STY)	_ETPSSSPApSPQETR_	Q9BX66	SORBS1	184.51	3170.1	T1
ETPSSSPASPQETR	2	777.328	Phospho (STY)	_ETPSSSPApSPQETR_	Q9BX66	SORBS1	159.22	1636.7	T1
ETQSPEQVK	2	563.245	Phospho (STY)	_ETQpSPEQVK_	Q9NYF8	BCLAF1	134.49	35927	T1
ETQSPEQVK	3	375.832	Phospho (STY)	_ETQpSPEQVK_	Q9NYF8	BCLAF1	72.34	2783.8	T1
ETQSPEQVK	2	563.245	Phospho (STY)	_ETQpSPEQVK_	Q9NYF8	BCLAF1	185.18	10394	T1
ETRISFVEEDVHPK	4	442.209	Phospho (STY)	_ETRIpSFVEEDVHPK_	Q8WYP5	AHCTF1	110.74	738.07	T1
ETSAATLSPGASSR	2	707.814	Phospho (STY)	_ETpSAATLSPGASSR_	Q9Y6I9	TEX264	66.215	1781.6	T1
ETSPEQR	2	463.684	Phospho (STY)	_ETpSPEQR_	P17661	DES	60.892	2429.7	T1
ETSPEQR	2	463.684	Phospho (STY)	_ETpSPEQR_	P17661	DES	67.838	2436.9	T1
ETSPEQRGSEVHTK	4	416.937	Phospho (STY)	_ETSPEQRGpSEVHTK_	P17661	DES	75.97	2046.2	T1
ETSQIDGPSLNNTYGFKVSIQNLQEAK	4	806.101	3 Phospho (STY)	_ETSQIDGPSLNNpTpYGFKVpSIQNLQEAK_	O60673	REV3L	40.545	3951.5	T1
ETSVSKEDTDHEEK	4	429.177	Phospho (STY)	_ETSVSKEDpTDHEEK_	O75475	PSIP1	66.12	1514.7	T1
ETTCSKESNEELTESCETK	4	586.232	Phospho (STY)	_ETTCSKEpSNEELTESCETK_	P01042	KNG1	320.34	38270	T1
ETTCSKESNEELTESCETK	3	781.306	Phospho (STY)	_ETTCSKEpSNEELTESCETK_	P01042	KNG1	275.6	43306	T1
ETTCSKESNEELTESCETK	4	586.232	Phospho (STY)	_ETTCSKEpSNEELTESCETK_	P01042	KNG1	155.76	3438.5	T1
ETTCSKESNEELTESCETK	3	781.306	Phospho (STY)	_ETTCSKEpSNEELTESCETK_	P01042	KNG1	107.9	3743.4	T1
ETTCSKESNEELTESCETK	4	586.232	Phospho (STY)	_ETTCSKEpSNEELTESCETK_	P01042	KNG1	222.48	9346.3	T1
ETTCSKESNEELTESCETK	3	781.306	Phospho (STY)	_ETTCSKEpSNEELTESCETK_	P01042	KNG1	247.34	27289	T1
ETTCSKESNEELTESCETK	4	586.232	Phospho (STY)	_ETTCSKEpSNEELTESCETK_	P01042	KNG1	238.03	5753.3	T1
ETTCSKESNEELTESCETKK	5	494.806	Phospho (STY)	_ETTCSKEpSNEELTESCETKK_	P01042	KNG1	245.38	5746.7	T1
ETTCSKESNEELTESCETKK	3	824.005	Phospho (STY)	_ETTCSKEpSNEELTESCETKK_	P01042	KNG1	70.114	3481.1	T1
ETTCSKESNEELTESCETKK	4	618.255	Phospho (STY)	_ETTCSKEpSNEELTESCETKK_	P01042	KNG1	192.18	12835	T1
ETVFTKSPYQEFTDHLVK	4	563.019	Phospho (STY)	_ETVFTKpSPYQEFTDHLVK_	P15880	RPS2	117.31	871.24	T1
ETVQTTQSPTPVEK	3	542.254	Phospho (STY)	_ETVQTTQpSPTPVEK_	Q9UPN6	SCAF8	136.39	3438.6	T1
ETVQTTQSPTPVEK	2	812.877	Phospho (STY)	_ETVQTTQSPpTPVEK_	Q9UPN6	SCAF8	236.43	3289.3	T1
ETVQTTQSPTPVEK	3	542.254	Phospho (STY)	_ETVQTTQpSPTPVEK_	Q9UPN6	SCAF8	158.17	4641	T1
ETVSPPCFDEYK	3	517.874	Phospho (STY)	_ETVpSPPCFDEYK_	Q13029	PRDM2	50.024	1905.3	T1
ETYGEMADCCAK	3	484.181	Oxidation (M)	_ETYGEM(ox)ADCCAK_	CON__P02768-1	ALB	135.99	2867	T1
ETYGEMADCCAK	2	725.768	Oxidation (M)	_ETYGEM(ox)ADCCAK_	CON__P02768-1	ALB	104.52	3186.7	T1
ETYGEMADCCAK	3	484.181	Oxidation (M)	_ETYGEM(ox)ADCCAK_	CON__P02768-1	ALB	147.28	9461.8	T1
ETYGEMADCCAK	2	725.768	Oxidation (M)	_ETYGEM(ox)ADCCAK_	CON__P02768-1	ALB	93.111	4062.4	T1
ETYGEMADCCAK	3	484.181	Oxidation (M)	_ETYGEM(ox)ADCCAK_	CON__P02768-1	ALB	99.215	4837.5	T1
ETYGEMADCCAK	2	725.768	Oxidation (M)	_ETYGEM(ox)ADCCAK_	CON__P02768-1	ALB	126.71	7223.9	T1
[truncated: 1,034,017+ more rows]

## Sheet: 3. Fig 5A and 5B
ID-protein	Protein names	Gene names	Log2(ratio(T/DNT))	Pvalue
P04792_S15	Heat shock protein beta-1	HSPB1	-1.05339	4.25128e-07
P21291_S192	Cysteine and glycine-rich protein 1	CSRP1	-0.958172	2.40563e-10
P51610_S1507	Host cell factor 1;HCF N-terminal chain 1;HCF N-terminal chain 2;HCF N-terminal chain 3;HCF N-terminal chain 4;HCF N-terminal chain 5;HCF N-terminal chain 6;HCF C-terminal chain 1;HCF C-terminal chain 2;HCF C-terminal chain 3;HCF C-terminal chain 4;HCF C-terminal chain 5;HCF C-terminal chain 6	HCFC1	-0.530186	0.00278886
P11831_S224	Serum response factor	SRF	-0.496483	1.10374e-08
Q14671_S709	Pumilio homolog 1	PUM1	-0.359481	0.0044532
Q9H7Z6_S42	Histone acetyltransferase KAT8	KAT8	-0.28054	0.0475254
Q09666_S5841	Neuroblast differentiation-associated protein AHNAK	AHNAK	-0.21752	0.00876412
Q96TA1_S696	Niban-like protein 1	FAM129B	-0.204635	0.248519
Q13428_S1228	Treacle protein	TCOF1	-0.179345	0.298191
O14639_S706	Actin-binding LIM protein 1	ABLIM1	-0.0865446	0.459737
Q09666_S5752	Neuroblast differentiation-associated protein AHNAK	AHNAK	-0.0831355	0.0463822
Q9H1B7_S547	Interferon regulatory factor 2-binding protein-like	IRF2BPL	-0.0783746	0.328423
Q5VZ89_S968	DENN domain-containing protein 4C	DENND4C	-0.043438	0.55306
Q15019_S218	Septin-2	SEPTIN2	-0.02341	0.713844
Q9NYF8_S531	Bcl-2-associated transcription factor 1	BCLAF1	-0.0022266	0.666219
Q99613_S39	Eukaryotic translation initiation factor 3 subunit C;Eukaryotic translation initiation factor 3 subunit C-like protein	EIF3C	0.00279639	0.930052
O95394_S64	Phosphoacetylglucosamine mutase	PGM3	0.00657852	0.892259
Q9UPN6_S617	Protein SCAF8	SCAF8	0.119375	0.121561
Q9BY44_S506	Eukaryotic translation initiation factor 2A;Eukaryotic translation initiation factor 2A, N-terminally processed	EIF2A	0.119661	0.093455
Q16875_S461	6-phosphofructo-2-kinase/fructose-2,6-bisphosphatase 3;6-phosphofructo-2-kinase;Fructose-2,6-bisphosphatase	PFKFB3	0.165037	0.0251545
Q9UQ35_S2694	Serine/arginine repetitive matrix protein 2	SRRM2	0.184885	0.0180111
O76094_S621	Signal recognition particle subunit SRP72	SRP72	0.206102	0.0112937
P21127_S752	Cyclin-dependent kinase 11B;Cyclin-dependent kinase 11A	CDK11B	0.239868	0.00571691
P27824_S583	Calnexin	CANX	0.278224	0.0222594
P49736_S41	DNA replication licensing factor MCM2	MCM2	0.294881	2.1855e-06
Q00613_S303	Heat shock factor protein 1	HSF1	0.299241	0.00911372
Q7Z3K3_S425	Pogo transposable element with ZNF domain	POGZ	0.306295	0.000358608
Q9UQ35_T983	Serine/arginine repetitive matrix protein 2	SRRM2	0.433022	0.000411592
Q13263_S19	Transcription intermediary factor 1-beta	TRIM28	0.463167	4.50928e-06
Q13523_S431	Serine/threonine-protein kinase PRP4 homolog	PRPF4B	0.484559	1.05738e-05
P06493_Y15	Cyclin-dependent kinase 1;Cyclin-dependent kinase 2;Cyclin-dependent kinase 3	CDK1	0.493207	3.21711e-06
Q9Y2W1_S682	Thyroid hormone receptor-associated protein 3	THRAP3	0.592857	5.29023e-14
Q9NYF8_S512	Bcl-2-associated transcription factor 1	BCLAF1	0.71564	2.27197e-05
Q9Y2W1_S248	Thyroid hormone receptor-associated protein 3	THRAP3	0.955047	5.98114e-10

## Sheet: 4. Fig 5E
Id-protein	Protein name	Gene name	Log-rank p	Cox p	HR_CI
P27824_S583	Calnexin	CANX	0.0311698	0.0476309	4.22 (1.02 - 17.54)
P49736_S41	DNA replication licensing factor MCM2	MCM2	0.00601923	0.00895554	3.027 (1.32 - 6.95)
Q00613_S303	Heat shock factor protein 1	HSF1	0.00366945	0.00752036	4.263 (1.47 - 12.35)
Q7Z3K3_S425	Pogo transposable element with ZNF domain	POGZ	0.0410738	0.0462617	2.167 (1.01 - 4.64)
Q9UQ35_T983	Serine/arginine repetitive matrix protein 2	SRRM2	0.0405996	0.0449451	1.983 (1.02 - 3.87)
Q13523_S431	Serine/threonine-protein kinase PRP4 homolog	PRPF4B	0.0115361	0.0155724	0.3375 (0.14 - 0.81)
