# Supplementary material for: Deciphering the Clinical Significance and Kinase Functions of GSK3α in Colon Cancer by Proteomics and Phosphoproteomics
Source: Mol Cell Proteomics. 2023 Apr 8;22(5):100545. doi: 10.1016/j.mcpro.2023.100545 (PMC10196724; doi:10.1016/j.mcpro.2023.100545)
Supplement: Supplemental Table S6 [file mmc6.xlsx]

## Sheet: Description
Supplemental Table S6. The binding proteins of GSK3α and GSK3β.
Description
1. Unique search key of annotated spectra deposited to the MS-Viewer.
2. All identified proteins in the coimmunoprecipitation proteome using GSK3α-Flag.
3. All identified proteins in the coimmunoprecipitation proteome using GSK3β-Flag.
4. The binding proteins of GSK3α and GSK3β, which show the difference between experimental and control groups.
5. The list of 23 specially binding proteins of GSK3α.
6. The list of 9 phosphosites on 3 specially binding proteins for GSK3α.

## Sheet: 1. Unique key of MS-viewer
Batch ID	Key	Raw files	Treatment	Repeat
GSK3α Co-immunoprecipitation	ghyw4pfhhk	IP3A-1.raw	Vector	rep1
		IP3A-2.raw	Vector	rep2
		IP3A-3.raw	Vector	rep3
		IP3A-4.raw	GSK3A-Flag	rep1
		IP3A-5.raw	GSK3A-Flag	rep2
		IP3A-6.raw	GSK3A-Flag	rep3
GSK3β Co-immunoprecipitation	pgwloircir	IP3B-1.raw	Vector	rep1
		IP3B-2.raw	Vector	rep2
		IP3B-3.raw	Vector	rep3
		IP3B-4.raw	GSK3B-Flag	rep1
		IP3B-5.raw	GSK3B-Flag	rep2
		IP3B-6.raw	GSK3B-Flag	rep3

## Sheet: 2. Identified proteins (GSK3α)
Majority protein IDs	Peptide counts (unique)	Protein names	Gene names	Unique sequence coverage [%]	Mol. weight [kDa]	Score	GSK3α_LFQ intensity 1	GSK3α_LFQ intensity 2	GSK3α_LFQ intensity 3	Vector_LFQ intensity 1	Vector_LFQ intensity 2	Vector_LFQ intensity 3
A0A0C4DH55;P01624	1;1	Ig kappa chain V-III region POM	IGKV3D-7	7.6	13.148	6.5912	0	0	0	0	0	10334000
A0A0J9YX35	1			9.4	12.822	7.0994	0	0	2641200	0	0	0
A2NJV5;A0A0A0MRZ7;A0A075B6S6;A0A075B6S2;A0A075B6P5;A0A087WW87;P06310;P01615;P01614	1;1;1;1;1;1;1;1;1	Ig kappa chain V-II region RPMI 6410;Ig kappa chain V-II region FR;Ig kappa chain V-II region Cum	IGKV A18;IGKV2D-26;IGKV2D-30;IGKV2D-29;IGKV2D-28;IGKV2-40	10.8	13.085	8.9266	0	0	0	193400000	0	0
A6NIK2	1	Leucine-rich repeat-containing protein 10B	LRRC10B	2.7	32.713	6.3173	0	0	0	0	0	473940000
O00139	4	Kinesin-like protein KIF2A	KIF2A	5.9	79.954	24.393	6460300	0	4112100	0	0	0
O00148;Q13838	1;1	ATP-dependent RNA helicase DDX39A;Spliceosome RNA helicase DDX39B	DDX39A;DDX39B	2.3	49.129	6.1659	0	0	2374200	0	0	0
O00159	4	Unconventional myosin-Ic	MYO1C	4.5	121.68	26.633	0	0	5093200	0	0	0
O00178	4	GTP-binding protein 1	GTPBP1	7.6	72.453	25.796	6137300	0	5362400	0	0	0
O00257	2	E3 SUMO-protein ligase CBX4	CBX4	4.6	61.367	14.206	0	0	4495300	0	0	0
O00303	3	Eukaryotic translation initiation factor 3 subunit F	EIF3F	10.9	37.563	24.3	0	0	3344100	0	0	0
O00411	1	DNA-directed RNA polymerase, mitochondrial	POLRMT	0.9	138.62	6.2981	0	0	2371900	0	0	0
O00425	8	Insulin-like growth factor 2 mRNA-binding protein 3	IGF2BP3	17.8	63.704	62.726	0	17394000	13825000	0	0	0
O00541	2	Pescadillo homolog	PES1	3.1	68.002	12.742	0	0	4073500	0	0	0
O00567	6	Nucleolar protein 56	NOP56	11.1	66.049	40.799	15779000	0	0	13399000	15419000	15784000
O00571;O15523	28;21;2	ATP-dependent RNA helicase DDX3X;ATP-dependent RNA helicase DDX3Y	DDX3X;DDX3Y	36.6	73.243	241.61	719220000	618560000	441240000	501840000	964300000	993510000
O14654	7	Insulin receptor substrate 4	IRS4	8.2	133.77	56.256	26063000	16906000	18201000	0	11406000	12763000
O14744	1	Protein arginine N-methyltransferase 5;Protein arginine N-methyltransferase 5, N-terminally processed	PRMT5	2.2	72.683	6.0437	0	0	937920	0	0	0
O14979	2	Heterogeneous nuclear ribonucleoprotein D-like	HNRNPDL	5.7	46.437	12.647	12133000	0	0	0	0	20492000
O15027	2	Protein transport protein Sec16A	SEC16A	0.7	251.89	11.715	8677400	0	0	0	0	0
Q96I24	6	Far upstream element-binding protein 3	FUBP3	13.1	61.64	42.469	10231000	9593700	7914700	0	0	0
O15144	1	Actin-related protein 2/3 complex subunit 2	ARPC2	6.3	34.333	8.1339	0	0	0	4082300	0	0
O15169	5	Axin-1	AXIN1	7.7	95.634	34.658	14984000	15142000	0	0	0	0
O15226	6	NF-kappa-B-repressing factor	NKRF	8.4	77.672	36.332	17409000	0	11249000	18576000	15172000	16805000
O15234	2	Protein CASC3	CASC3	6.5	76.277	11.191	0	0	0	0	1654000	0
O43143	18;1;1	Pre-mRNA-splicing factor ATP-dependent RNA helicase DHX15	DHX15	24.8	90.932	135.07	64328000	69412000	68945000	10823000	95012000	80891000
O43148	2	mRNA cap guanine-N7 methyltransferase	RNMT	3.8	54.843	11.347	0	0	6597600	0	0	0
O43172	1	U4/U6 small nuclear ribonucleoprotein Prp4	PRPF4	3.1	58.449	7.2813	0	0	1264500	0	0	0
O43175	2	D-3-phosphoglycerate dehydrogenase	PHGDH	3.9	56.65	12.09	0	2187400	0	0	0	0
O43251;Q9NWB1;A6NFN3	2;2;1	RNA binding protein fox-1 homolog 2;RNA binding protein fox-1 homolog 1;RNA binding protein fox-1 homolog 3	RBFOX2;RBFOX1;RBFOX3	6.4	41.373	15.938	0	0	1242000	0	0	0
Q14145	6	Kelch-like ECH-associated protein 1	KEAP1	9.9	69.666	38.119	9135500	8076800	8068800	0	0	0
O43293	1	Death-associated protein kinase 3	DAPK3	2.9	52.535	6.9365	0	0	1196200	0	0	0
O43390	1	Heterogeneous nuclear ribonucleoprotein R	HNRNPR	1.7	70.942	6.9058	0	0	0	0	0	3001600
O43663	2	Protein regulator of cytokinesis 1	PRC1	3.2	71.606	11.792	0	0	3120800	0	0	0
O43670	2	BUB3-interacting and GLEBS motif-containing protein ZNF207	ZNF207	6.9	50.75	38.242	22837000	19324000	0	13710000	16245000	20063000
O43684	3	Mitotic checkpoint protein BUB3	BUB3	9.1	37.154	21.292	27645000	0	15616000	0	0	0
O43809	3	Cleavage and polyadenylation specificity factor subunit 5	NUDT21	12.8	26.227	20.651	10033000	0	9734300	0	10986000	10269000
O60293	1	Zinc finger C3H1 domain-containing protein	ZFC3H1	0.5	226.35	6.9619	0	0	0	0	0	0
O60307	4	Microtubule-associated serine/threonine-protein kinase 3	MAST3	4	143.14	30.53	0	0	6382000	0	0	0
Q9Y2X3	4	Nucleolar protein 58	NOP58	9.3	59.578	32.005	7005100	6895600	8553400	0	0	0
O60506	4	Heterogeneous nuclear ribonucleoprotein Q	SYNCRIP	5.6	69.602	30.617	0	0	0	0	16080000	13813000
O60716	6	Catenin delta-1	CTNND1	8	108.17	39.848	8997500	0	7140500	0	9727000	0
O60783	1	28S ribosomal protein S14, mitochondrial	MRPS14	11.7	15.139	9.5637	0	0	718220	0	0	0
O60832	2	H/ACA ribonucleoprotein complex subunit 4	DKC1	4.5	57.673	16.393	0	0	3851400	0	0	0
O60870	1	DNA/RNA-binding protein KIN17	KIN	2.3	45.373	6.1652	0	0	1070000	0	0	0
O75122	6	CLIP-associating protein 2	CLASP2	6	141.06	47.688	14928000	0	21609000	0	0	0
O75152	3	Zinc finger CCCH domain-containing protein 11A	ZC3H11A	4.2	89.13	21.212	6145900	0	0	0	0	0
O75165	3	DnaJ homolog subfamily C member 13	DNAJC13	1.4	254.41	18.22	8083900	0	0	0	0	0
O75330	9	Hyaluronan mediated motility receptor	HMMR	16	84.099	81.533	0	0	18493000	0	0	0
O75367	1	Core histone macro-H2A.1	H2AFY	5.6	39.617	9.0618	0	0	0	3300100	0	0
O75369	1	Filamin-B	FLNB	1	278.16	8.7828	0	0	0	4016300	0	0
O75474;Q92837	4;2	GSK-3-binding protein FRAT2;Proto-oncogene FRAT1	FRAT2;FRAT1	31.3	24.051	47.236	13016000	6439100	0	0	0	0
O75525	1	KH domain-containing, RNA-binding, signal transduction-associated protein 3	KHDRBS3	3.2	38.799	-2	0	0	3020200	0	0	0
O75533	5	Splicing factor 3B subunit 1	SF3B1	4.1	145.83	32.562	0	0	11490000	0	12939000	11819000
O75534	2	Cold shock domain-containing protein E1	CSDE1	2.6	88.884	12.696	7314500	0	0	0	0	0
O75607	1	Nucleoplasmin-3	NPM3	9	19.343	18.749	0	0	2081000	0	0	0
O75616	1	GTPase Era, mitochondrial	ERAL1	2.3	48.349	6.3638	2392300	0	0	0	0	0
O75643	3	U5 small nuclear ribonucleoprotein 200 kDa helicase	SNRNP200	1.5	244.5	17.36	6400600	0	0	0	0	0
Q13136	6;1;1	Liprin-alpha-1	PPFIA1	6.2	135.78	41.133	14882000	8177000	8871500	0	0	0
O75909	3	Cyclin-K	CCNK	8.3	64.239	18.158	0	0	9764200	0	0	0
O76021	3	Ribosomal L1 domain-containing protein 1	RSL1D1	6.5	54.972	16.918	0	0	3820600	0	0	0
O76094	2	Signal recognition particle subunit SRP72	SRP72	3.4	74.605	13.964	0	0	1378200	0	0	0
O94818	1	Nucleolar protein 4	NOL4	1.9	71.356	6.659	0	0	17738000	0	0	0
O94887	1	FERM, RhoGEF and pleckstrin domain-containing protein 2	FARP2	2	119.89	8.9113	0	0	2582300	0	0	0
Q9P258	4	Protein RCC2	RCC2	7.1	56.084	24.962	10423000	12893000	11450000	0	0	0
O95104	1	Splicing factor, arginine/serine-rich 15	SCAF4	1.4	125.87	7.39	0	0	846450	0	0	0
O95232	3	Luc7-like protein 3	LUC7L3	9.5	51.466	26.74	12100000	0	0	0	0	0
O95292;Q9P0L0	1;1	Vesicle-associated membrane protein-associated protein B/C;Vesicle-associated membrane protein-associated protein A	VAPB;VAPA	4.9	27.228	6.3433	0	0	779810	0	0	0
O95294	1	RasGAP-activating-like protein 1	RASAL1	1.6	90.015	6.9098	0	0	29715000	0	0	0
O95399	1	Urotensin-2	UTS2	6.5	14.295	6.5837	0	0	0	0	0	8172400
O95429	2	BAG family molecular chaperone regulator 4	BAG4	6.6	49.593	17.37	0	0	6022900	0	0	0
O95684	4	FGFR1 oncogene partner	FGFR1OP	15.8	43.064	35.268	18859000	0	18542000	0	0	0
O95758	1	Polypyrimidine tract-binding protein 3	PTBP3	3.8	59.689	9.1324	0	0	0	0	6937300	0
Q9UJV9	6	Probable ATP-dependent RNA helicase DDX41	DDX41	11.4	69.837	40.367	11843000	12008000	12367000	0	0	0
O95816	2	BAG family molecular chaperone regulator 2	BAG2	9.5	23.772	15.142	0	0	5695500	0	0	0
O95831	2	Apoptosis-inducing factor 1, mitochondrial	AIFM1	3.9	66.9	14.162	0	0	2127500	0	0	0
O95994	1	Anterior gradient protein 2 homolog	AGR2	9.7	19.979	6.5514	0	0	0	2596000	0	0
P00742	1	Coagulation factor X;Factor X light chain;Factor X heavy chain;Activated factor Xa heavy chain	F10	1.8	54.731	-2	0	0	0	0	9943400	0
Q13595	4	Transformer-2 protein homolog alpha	TRA2A	11.7	32.688	28.009	10530000	13182000	15287000	0	0	0
P01040	1	Cystatin-A;Cystatin-A, N-terminally processed	CSTA	12.2	11.006	6.7297	0	0	0	0	3793000	0
P01833	1	Polymeric immunoglobulin receptor;Secretory component	PIGR	2.5	83.283	8.3121	0	0	0	4882200	0	0
P04075	2	Fructose-bisphosphate aldolase A	ALDOA	13.2	39.42	16.009	0	0	0	11078000	0	0
P04259	1	Keratin, type II cytoskeletal 6B	KRT6B	1.6	60.066	91.365	88001000	0	83460000	74831000	0	0
P04264;CON__P04264	27;26;0;0	Keratin, type II cytoskeletal 1	KRT1	39.6	66.038	323.31	1216500000	2711600000	2735600000	2670800000	1852000000	2878900000
P04279	2	Semenogelin-1;Alpha-inhibin-92;Alpha-inhibin-31;Seminal basic protein	SEMG1	5.2	52.13	12.159	0	0	0	25021000	0	0
P04406	6	Glyceraldehyde-3-phosphate dehydrogenase	GAPDH	35.8	36.053	52.06	0	0	0	36620000	12326000	0
P04637	9	Cellular tumor antigen p53	TP53	30.8	43.653	71.198	135280000	111270000	84737000	152600000	103500000	93960000
P04843	4	Dolichyl-diphosphooligosaccharide--protein glycosyltransferase subunit 1	RPN1	8.7	68.569	27.278	0	0	2880400	0	0	0
P05109	2	Protein S100-A8;Protein S100-A8, N-terminally processed	S100A8	23.7	10.834	15.087	0	0	0	12111000	0	0
O75683	6	Surfeit locus protein 6	SURF6	12.7	41.45	37.229	19430000	15530000	17130000	0	0	0
P05386	1	60S acidic ribosomal protein P1	RPLP1	14	11.514	5.9903	0	0	3350200	0	0	0
P05387	4	60S acidic ribosomal protein P2	RPLP2	69.6	11.665	42.657	27043000	0	76342000	28050000	31295000	0
P05388;Q8NHW5	14;10	60S acidic ribosomal protein P0;60S acidic ribosomal protein P0-like	RPLP0;RPLP0P6	39.4	34.273	105.31	164540000	92708000	156200000	68516000	66806000	105130000
P05783	1	Keratin, type I cytoskeletal 18	KRT18	7.2	48.057	13.917	0	0	0	7036700	0	0
P06576	1	ATP synthase subunit beta, mitochondrial	ATP5B	2.6	56.559	28.372	0	0	0	0	0	0
P06702	1	Protein S100-A9	S100A9	11.4	13.242	6.2389	0	9384300	0	0	0	0
P06703	1	Protein S100-A6	S100A6	18.9	10.18	13.806	0	0	0	95291000	0	0
P06730	1	Eukaryotic translation initiation factor 4E	EIF4E	6.5	25.097	9.58	0	0	9115900	0	0	0
P06733;P13929;P09104	4;2;2	Alpha-enolase;Beta-enolase;Gamma-enolase	ENO1;ENO3;ENO2	14.5	47.168	38.046	0	0	0	13450000	0	0
P06748	5	Nucleophosmin	NPM1	13.9	32.575	31.414	100410000	55168000	0	0	62107000	122680000
P06858	1	Lipoprotein lipase	LPL	4	53.162	12.24	0	0	5416700	0	0	0
P07195	1	L-lactate dehydrogenase B chain	LDHB	6	36.638	18.138	0	0	0	4989900	0	0
Q8IWC1	11	MAP7 domain-containing protein 3	MAP7D3	12.3	98.428	66.717	36829000	16315000	19872000	0	0	0
P07737	2	Profilin-1	PFN1	21.4	15.054	15.906	0	0	0	4892800	0	0
P07900	3	Heat shock protein HSP 90-alpha	HSP90AA1	4.5	84.659	18.868	10947000	0	7098100	0	0	0
P07910	7;3;3;3;3	Heterogeneous nuclear ribonucleoproteins C1/C2	HNRNPC	25.5	33.67	51.662	46056000	42182000	63113000	23781000	44753000	69793000
P07954	1	Fumarate hydratase, mitochondrial	FH	4.5	54.636	6.1858	0	0	0	2595900	0	0
P08238	5;1;0;1	Heat shock protein HSP 90-beta	HSP90AB1	9.3	83.263	90.144	17075000	34817000	16879000	0	9886900	18279000
P08621	2	U1 small nuclear ribonucleoprotein 70 kDa	SNRNP70	4.8	51.556	11.804	5709800	0	0	0	0	0
P08670	7;2;1;1;1;1	Vimentin	VIM	18	53.651	49.934	24949000	0	17690000	0	0	0
P08865	6	40S ribosomal protein SA	RPSA	24.4	32.854	44.57	28044000	32739000	0	0	0	30141000
P09012	1	U1 small nuclear ribonucleoprotein A	SNRPA	6.7	31.279	6.4573	0	0	2049300	0	0	0
P09651	3;1	Heterogeneous nuclear ribonucleoprotein A1;Heterogeneous nuclear ribonucleoprotein A1, N-terminally processed	HNRNPA1	9.7	38.746	25.024	0	0	16483000	0	0	0
P09874	2	Poly [ADP-ribose] polymerase 1	PARP1	2.5	113.08	15.513	0	0	3425700	0	0	0
P52292	4	Importin subunit alpha-1	KPNA2	9.1	57.861	31.927	29168000	16642000	20282000	0	0	0
P0DN76;Q01081	1;1	Splicing factor U2AF 35 kDa subunit	U2AF1	3.3	27.872	6.2271	10423000	0	0	0	0	0
P10599	1	Thioredoxin	TXN	14.3	11.737	7.8571	0	0	0	0	3364600	0
P10644;P31321	2;1	cAMP-dependent protein kinase type I-alpha regulatory subunit;cAMP-dependent protein kinase type I-alpha regulatory subunit, N-terminally processed;cAMP-dependent protein kinase type I-beta regulatory subunit	PRKAR1A;PRKAR1B	6.6	42.981	12.515	0	0	4354900	0	0	0
P10809	5	60 kDa heat shock protein, mitochondrial	HSPD1	15.9	61.054	41.11	0	0	0	21622000	0	0
Q96EY7	6	Pentatricopeptide repeat domain-containing protein 3, mitochondrial	PTCD3	11	78.549	41.276	13911000	13369000	20329000	0	0	0
Q63ZY3	6	KN motif and ankyrin repeat domain-containing protein 2	KANK2	9.3	91.173	56.439	22254000	12996000	20588000	0	0	0
P11940	24;11;3;3	Polyadenylate-binding protein 1	PABPC1	36.3	70.67	323.31	1691700000	1504600000	1869000000	1662200000	2333700000	2302000000
P12236	1	ADP/ATP translocase 3;ADP/ATP translocase 3, N-terminally processed	SLC25A6	4.4	32.866	13.102	0	12532000	0	0	0	0
P12268	1	Inosine-5-monophosphate dehydrogenase 2	IMPDH2	2.1	55.804	6.7323	0	0	4384400	0	0	0
P12814;P35609;Q08043;O43707	1;1;1;1	Alpha-actinin-1;Alpha-actinin-2;Alpha-actinin-3;Alpha-actinin-4	ACTN1;ACTN2;ACTN3;ACTN4	1.3	103.06	7.4022	0	0	0	0	4543400	0
P12956	8	X-ray repair cross-complementing protein 6	XRCC6	15.9	69.842	58.59	20922000	17687000	22319000	0	25256000	27668000
P13010	9	X-ray repair cross-complementing protein 5	XRCC5	13.7	82.704	55.737	16643000	15142000	17455000	0	24528000	22707000
P13639	4	Elongation factor 2	EEF2	8.6	95.337	35.775	0	0	0	18526000	0	0
P13861	1	cAMP-dependent protein kinase type II-alpha regulatory subunit	PRKAR2A	3	45.518	7.064	0	0	0	0	0	2153600
P14373	2	Zinc finger protein RFP	TRIM27	4.9	58.489	16.075	0	0	5052200	0	0	0
P14618	1	Pyruvate kinase PKM	PKM	3	57.936	7.4016	0	0	0	6271500	0	0
P14625	2	Endoplasmin	HSP90B1	5.5	92.468	35.287	0	0	0	47724000	14855000	0
P14866	2	Heterogeneous nuclear ribonucleoprotein L	HNRNPL	4.1	64.132	15.566	0	11040000	0	0	12308000	12870000
P14923	5	Junction plakoglobin	JUP	7.5	81.744	33.212	0	13639000	9775700	0	0	0
P15880	7	40S ribosomal protein S2	RPS2	22.9	31.324	46.851	184760000	0	195100000	185360000	145590000	133830000
P15924	11	Desmoplakin	DSP	4	331.77	72.874	0	24666000	25277000	0	0	9342100
P16403;P10412;P16402	3;2;2;1;1	Histone H1.2;Histone H1.4;Histone H1.3	HIST1H1C;HIST1H1E;HIST1H1D	18.3	21.364	21.937	0	0	23231000	0	0	0
P16989	5;0	Y-box-binding protein 3	YBX3	33.1	40.089	64.268	16729000	18210000	24708000	11123000	17112000	12749000
P17066;P48741	1;1	Heat shock 70 kDa protein 6;Putative heat shock 70 kDa protein 7	HSPA6;HSPA7	1.7	71.027	7.0962	0	21822000	0	0	0	0
P17655	1	Calpain-2 catalytic subunit	CAPN2	3.1	79.994	7.4891	0	0	0	2982800	0	0
P17812	1	CTP synthase 1	CTPS1	1.7	66.69	6.0143	2763500	0	0	0	0	0
P17844	15	Probable ATP-dependent RNA helicase DDX5	DDX5	21.5	69.147	109.1	230180000	125180000	158260000	118830000	156440000	193050000
P17987	3	T-complex protein 1 subunit alpha	TCP1	5.8	60.343	18.237	0	0	8525600	0	0	0
P18077	2	60S ribosomal protein L35a	RPL35A	13.6	12.538	11.116	47405000	0	0	0	0	0
P18124	13	60S ribosomal protein L7	RPL7	46.4	29.225	128.12	327580000	274310000	272970000	257350000	211450000	223460000
P18621	3	60S ribosomal protein L17	RPL17	14.1	21.397	21.097	16661000	0	14427000	0	0	0
P19105;O14950;P24844	2;2;1	Myosin regulatory light chain 12A;Myosin regulatory light chain 12B;Myosin regulatory light polypeptide 9	MYL12A;MYL12B;MYL9	12.3	19.794	12.552	9213500	0	0	0	0	0
P19338	5	Nucleolin	NCL	7.7	76.613	32.035	0	0	0	0	17831000	16647000
P19474	2	E3 ubiquitin-protein ligase TRIM21	TRIM21	4	54.169	12.035	1627300	0	0	0	0	0
P20042	2	Eukaryotic translation initiation factor 2 subunit 2	EIF2S2	4.8	38.388	12.117	0	0	4133000	0	0	0
P21333	1	Filamin-A	FLNA	1	280.74	18.057	0	0	0	21823000	10498000	0
P21796	1	Voltage-dependent anion-selective channel protein 1	VDAC1	8.1	30.772	6.6107	0	0	0	3323300	0	0
P22061	2	Protein-L-isoaspartate(D-aspartate) O-methyltransferase	PCMT1	10.1	24.636	12.43	0	0	0	0	0	25959000
P22087	5	rRNA 2-O-methyltransferase fibrillarin	FBL	18.4	33.784	40.095	14521000	0	0	0	0	12044000
P82650	10	28S ribosomal protein S22, mitochondrial	MRPS22	29.4	41.28	67.532	23422000	14201000	22766000	0	0	0
P23246	5	Splicing factor, proline- and glutamine-rich	SFPQ	7.9	76.149	33.749	0	0	0	0	20568000	0
P23396	12	40S ribosomal protein S3	RPS3	47.7	26.688	84.401	68157000	53223000	114730000	31850000	58690000	65574000
P23588	4	Eukaryotic translation initiation factor 4B	EIF4B	7.4	69.15	30.449	0	0	5158800	0	17566000	0
P25205	1	DNA replication licensing factor MCM3	MCM3	1.1	90.98	6.0483	0	0	843410	0	0	0
P25311	1	Zinc-alpha-2-glycoprotein	AZGP1	3.4	34.258	6.2388	0	0	0	0	0	1667900
P25398	1	40S ribosomal protein S12	RPS12	7.6	14.515	7.4141	24987000	0	12567000	44050000	0	0
P25705	6	ATP synthase subunit alpha, mitochondrial	ATP5A1	13.7	59.75	41.719	12498000	0	12172000	0	0	0
P26196	11	Probable ATP-dependent RNA helicase DDX6	DDX6	31.1	54.416	110.48	34484000	96347000	70421000	33409000	50368000	58991000
P26368	4	Splicing factor U2AF 65 kDa subunit	U2AF2	11.6	53.5	31.024	0	0	7283200	0	0	0
P26373	9	60S ribosomal protein L13	RPL13	38.9	24.261	74.892	313000000	287430000	290440000	296750000	185930000	201880000
P26440	1	Isovaleryl-CoA dehydrogenase, mitochondrial	IVD	5.9	46.65	8.4575	0	0	0	0	0	3224500
P26599	5;0	Polypyrimidine tract-binding protein 1	PTBP1	10.7	57.221	59.944	110720000	93907000	153030000	85192000	91964000	99144000
P27348	1	14-3-3 protein theta	YWHAQ	5.7	27.764	9.1272	0	0	3157600	0	0	0
P27448	1	MAP/microtubule affinity-regulating kinase 3	MARK3	2.3	84.428	11.594	0	0	3643700	0	0	0
P27635	9;4	60S ribosomal protein L10	RPL10	29.9	24.604	59.165	96783000	65354000	76675000	92434000	63371000	53600000
P27816	2	Microtubule-associated protein 4	MAP4	2.4	121	17.779	0	0	4462600	0	0	0
P29401	1	Transketolase	TKT	3.4	67.877	10.528	0	0	0	3714500	0	0
P30044	1	Peroxiredoxin-5, mitochondrial	PRDX5	9.8	22.086	6.8761	0	0	0	2799100	0	0
P30050	3	60S ribosomal protein L12	RPL12	24.2	17.818	52.62	0	0	0	0	66985000	57381000
P30153	3	Serine/threonine-protein phosphatase 2A 65 kDa regulatory subunit A alpha isoform	PPP2R1A	7.3	65.308	26.804	0	0	9073500	0	0	0
P31153	1	S-adenosylmethionine synthase isoform type-2	MAT2A	3.8	43.66	11.646	0	0	0	0	0	0
P31689;REV__Q5VTR2;Q14203	2;1;1	DnaJ homolog subfamily A member 1;Dynactin subunit 1	DNAJA1;DCTN1	4.8	44.868	11.886	0	0	4933400	0	0	0
P31942	8	Heterogeneous nuclear ribonucleoprotein H3	HNRNPH3	28.6	36.926	59.421	127960000	86691000	79518000	75421000	93156000	132700000
O60343	7	TBC1 domain family member 4	TBC1D4	6.2	146.56	49.952	27290000	27280000	24204000	0	0	0
P31944	1	Caspase-14;Caspase-14 subunit p17, mature form;Caspase-14 subunit p10, mature form;Caspase-14 subunit p20, intermediate form;Caspase-14 subunit p8, intermediate form	CASP14	4.5	27.679	6.2191	0	2400700	0	0	0	0
P33992	2	DNA replication licensing factor MCM5	MCM5	3.4	82.285	13.099	0	0	0	0	5796200	0
P33993	2	DNA replication licensing factor MCM7	MCM7	3.1	81.307	15.346	0	0	2658200	0	0	0
P35030	1	Trypsin-3	PRSS3	4.3	32.528	9.2287	0	0	0	0	0	10791000
P35222	1	Catenin beta-1	CTNNB1	3.6	85.496	14.801	0	0	1530700	0	0	0
P35232	1	Prohibitin	PHB	8.8	29.804	10.599	0	0	0	3031300	0	0
P35249	4	Replication factor C subunit 4	RFC4	11.8	39.681	25.888	10732000	0	10208000	0	0	0
P35250	3	Replication factor C subunit 2	RFC2	11	39.157	23.983	6624700	0	0	0	0	0
P35251	1	Replication factor C subunit 1	RFC1	1.1	128.25	8.7026	0	0	0	0	0	2758600
P35268	1	60S ribosomal protein L22	RPL22	10.2	14.787	7.5138	0	0	0	0	0	2189200
P35579	15	Myosin-9	MYH9	10	226.53	139.04	59982000	0	33671000	38333000	18010000	16394000
P35580	5	Myosin-10	MYH10	2.7	229	61.221	35440000	0	22713000	0	25440000	23266000
Q2TAY7	9	WD40 repeat-containing protein SMU1;WD40 repeat-containing protein SMU1, N-terminally processed	SMU1	18.9	57.543	74.853	24745000	19692000	26550000	0	0	0
P35908;CON__P35908	20;19;0;0;0;0;0;0;0;0;0;0;0;0;0;0;0	Keratin, type II cytoskeletal 2 epidermal	KRT2	38.3	65.432	241.35	570150000	1674500000	1021100000	1076700000	953320000	921080000
P36542	1	ATP synthase subunit gamma, mitochondrial	ATP5C1	3.7	32.996	6.9859	0	0	1349800	0	0	0
P49411	11	Elongation factor Tu, mitochondrial	TUFM	33.4	49.541	78.76	42975000	42595000	41223000	0	0	0
P36873	2	Serine/threonine-protein phosphatase PP1-gamma catalytic subunit	PPP1CC	7.4	36.983	22.495	0	0	8186300	0	0	0
P37108	1	Signal recognition particle 14 kDa protein	SRP14	7.4	14.57	6.1203	0	0	1271000	0	0	0
P38159	5;2;2;1	RNA-binding motif protein, X chromosome;RNA-binding motif protein, X chromosome, N-terminally processed	RBMX	14.3	42.331	37.969	0	12528000	16419000	0	0	0
O95071	20	E3 ubiquitin-protein ligase UBR5	UBR5	9.1	309.35	142.32	39752000	26535000	48031000	0	0	0
P38919	14	Eukaryotic initiation factor 4A-III;Eukaryotic initiation factor 4A-III, N-terminally processed	EIF4A3	26	46.871	111.73	83616000	78594000	78128000	27405000	34643000	77604000
P38935	1	DNA-binding protein SMUBP-2	IGHMBP2	1.1	109.15	5.9536	1243000	0	0	0	0	0
P39019	2	40S ribosomal protein S19	RPS19	12.4	16.06	12.401	0	0	4706400	0	0	0
P39023	6	60S ribosomal protein L3	RPL3	15.9	46.108	69.106	175190000	205230000	91603000	0	78663000	111120000
P40227	4;1	T-complex protein 1 subunit zeta	CCT6A	10.2	58.024	33.932	0	0	0	4611700	0	0
P40429	9;4	60S ribosomal protein L13a	RPL13A	37.9	23.577	59.496	118090000	147370000	120730000	194320000	88197000	95418000
P40937	3	Replication factor C subunit 5	RFC5	10.6	38.496	22.001	0	0	9848500	0	0	0
Q9Y383	6;2	Putative RNA-binding protein Luc7-like 2	LUC7L2	18.4	46.513	46.858	25887000	41163000	48529000	0	0	0
P42285	5	Superkiller viralicidic activity 2-like 2	SKIV2L2	6.3	117.8	31.865	0	0	0	11473000	0	0
P42766	2	60S ribosomal protein L35	RPL35	15.4	14.551	12.237	0	0	0	9589600	0	0
P43243	9	Matrin-3	MATR3	11.6	94.622	75.988	37475000	0	54831000	45123000	50667000	33336000
P46013	5	Antigen KI-67	MKI67	2.5	358.69	35.049	16912000	0	0	0	0	0
P46087	8	Probable 28S rRNA (cytosine(4447)-C(5))-methyltransferase	NOP2	12.4	89.301	62.414	12921000	0	0	10626000	11890000	9571500
P46459	1	Vesicle-fusing ATPase	NSF	1.9	82.593	7.9405	0	0	0	3599400	0	0
P46776	1	60S ribosomal protein L27a	RPL27A	7.4	16.561	7.5272	0	0	0	0	0	29089000
P46778	3	60S ribosomal protein L21	RPL21	21.2	18.565	23	21774000	37960000	35560000	54505000	33698000	22471000
P46779	2	60S ribosomal protein L28	RPL28	13.1	15.747	12.697	0	0	0	0	0	3717600
P46781	8	40S ribosomal protein S9	RPS9	28.9	22.591	77.669	155970000	171100000	162070000	188760000	98501000	98439000
P46782	4	40S ribosomal protein S5;40S ribosomal protein S5, N-terminally processed	RPS5	24	22.876	54.371	0	10766000	8498900	0	0	0
P46940	1	Ras GTPase-activating-like protein IQGAP1	IQGAP1	1.8	189.25	7.6571	0	0	0	2780300	0	0
P47914	1	60S ribosomal protein L29	RPL29	9.4	17.752	9.6557	0	0	0	0	0	3586000
P48047	1	ATP synthase subunit O, mitochondrial	ATP5O	5.2	23.277	7.0539	0	0	1724600	0	0	0
P49207	2	60S ribosomal protein L34	RPL34	12.8	13.293	11.803	0	0	0	0	5361100	0
P49327	1	Fatty acid synthase;[Acyl-carrier-protein] S-acetyltransferase;[Acyl-carrier-protein] S-malonyltransferase;3-oxoacyl-[acyl-carrier-protein] synthase;3-oxoacyl-[acyl-carrier-protein] reductase;3-hydroxyacyl-[acyl-carrier-protein] dehydratase;Enoyl-[acyl-carrier-protein] reductase;Oleoyl-[acyl-carrier-protein] hydrolase	FASN	0.8	273.42	9.2096	0	0	0	4015200	0	0
P49368	2	T-complex protein 1 subunit gamma	CCT3	4	60.533	13.04	0	0	3737700	0	0	0
P01024	2	Complement C3;Complement C3 beta chain;C3-beta-c;Complement C3 alpha chain;C3a anaphylatoxin;Acylation stimulating protein;Complement C3b alpha chain;Complement C3c alpha chain fragment 1;Complement C3dg fragment;Complement C3g fragment;Complement C3d fragment;Complement C3f fragment;Complement C3c alpha chain fragment 2	C3	1.8	187.15	38.59	27540000	56903000	51202000	0	0	0
P49756	1	RNA-binding protein 25	RBM25	0.9	100.18	5.9783	3412100	0	0	0	0	0
Q9UQ35	10	Serine/arginine repetitive matrix protein 2	SRRM2	5.6	299.61	90.647	52368000	35438000	77461000	0	0	0
P50402	1	Emerin	EMD	5.5	28.994	6.3326	0	0	2871900	0	0	0
P50914	4	60S ribosomal protein L14	RPL14	20	23.432	27.921	78832000	106730000	59417000	49755000	109620000	51102000
P50990	4	T-complex protein 1 subunit theta	CCT8	9.3	59.62	28.84	7973000	0	0	0	0	0
P50991	4	T-complex protein 1 subunit delta	CCT4	9.5	57.924	25.124	0	0	1885200	0	0	0
P51114	14	Fragile X mental retardation syndrome-related protein 1	FXR1	26.1	69.72	122.87	164260000	146120000	113320000	150620000	193050000	176500000
P51116	10	Fragile X mental retardation syndrome-related protein 2	FXR2	18.4	74.222	115.27	20635000	0	31196000	0	35114000	27008000
P51398	8;1	28S ribosomal protein S29, mitochondrial	DAP3	20.6	45.566	53.302	0	0	22831000	0	0	0
P51610	2	Host cell factor 1;HCF N-terminal chain 1;HCF N-terminal chain 2;HCF N-terminal chain 3;HCF N-terminal chain 4;HCF N-terminal chain 5;HCF N-terminal chain 6;HCF C-terminal chain 1;HCF C-terminal chain 2;HCF C-terminal chain 3;HCF C-terminal chain 4;HCF C-terminal chain 5;HCF C-terminal chain 6	HCFC1	1.6	208.73	13.618	0	0	1263900	0	0	0
P51911	1	Calponin-1	CNN1	11.8	33.17	11.353	0	0	0	4470600	0	0
O43290	19	U4/U6.U5 tri-snRNP-associated protein 1	SART1	26.1	90.254	150.31	189180000	111030000	97898000	0	0	0
P52272	27	Heterogeneous nuclear ribonucleoprotein M	HNRNPM	39.6	77.515	234.66	197420000	193140000	301840000	154660000	320750000	275350000
P49840	34;14	Glycogen synthase kinase-3 alpha	GSK3A	68.1	50.98	323.31	14316000000	12978000000	12737000000	0	0	0
P52294	1	Importin subunit alpha-5;Importin subunit alpha-5, N-terminally processed	KPNA1	3.3	60.221	8.8501	0	0	1945500	0	0	0
P52597	7	Heterogeneous nuclear ribonucleoprotein F;Heterogeneous nuclear ribonucleoprotein F, N-terminally processed	HNRNPF	24.8	45.671	63.868	38785000	33329000	84092000	33782000	21040000	33150000
P52907;P47755	2;1	F-actin-capping protein subunit alpha-1;F-actin-capping protein subunit alpha-2	CAPZA1;CAPZA2	8.7	32.922	15.197	0	0	4662500	0	0	0
P53350	3	Serine/threonine-protein kinase PLK1	PLK1	7.1	68.254	24.525	12787000	0	10844000	0	0	0
P53621	9	Coatomer subunit alpha;Xenin;Proxenin	COPA	8.3	138.34	55.378	12441000	0	0	0	0	0
P55060	1	Exportin-2	CSE1L	2.6	110.42	13.169	0	0	0	0	3020400	0
P55209	5;1	Nucleosome assembly protein 1-like 1	NAP1L1	10.2	45.374	34.284	0	0	8785300	0	0	0
P55265	6	Double-stranded RNA-specific adenosine deaminase	ADAR	6	136.06	42.692	0	0	7633500	0	0	0
P55735	1	Protein SEC13 homolog	SEC13	3.4	35.54	7.1209	0	0	0	0	0	8311700
P55795	3	Heterogeneous nuclear ribonucleoprotein H2	HNRNPH2	10.7	49.263	23.974	0	0	5319600	0	0	0
P56182	2	Ribosomal RNA processing protein 1 homolog A	RRP1	5.4	52.839	19.478	0	0	5278900	0	0	0
P56470	1	Galectin-4	LGALS4	5	35.941	7.6073	0	0	0	14968000	0	0
P56537	2	Eukaryotic translation initiation factor 6	EIF6	11.4	26.599	18.722	0	0	6740200	0	0	0
P60660	3;1	Myosin light polypeptide 6	MYL6	19.9	16.93	20.803	36592000	0	0	70483000	40459000	0
P60842;Q14240	5;2	Eukaryotic initiation factor 4A-I;Eukaryotic initiation factor 4A-II;Eukaryotic initiation factor 4A-II, N-terminally processed	EIF4A1;EIF4A2	15.8	46.153	32.946	0	0	5885600	0	0	0
P60866	3	40S ribosomal protein S20	RPS20	22.7	13.373	32.866	55989000	48653000	47660000	65591000	39792000	28350000
P60891;P21108;P11908	1;1;1	Ribose-phosphate pyrophosphokinase 1;Ribose-phosphate pyrophosphokinase 3;Ribose-phosphate pyrophosphokinase 2	PRPS1;PRPS1L1;PRPS2	5.3	34.834	7.025	0	0	2137600	0	0	0
P60900	1	Proteasome subunit alpha type-6	PSMA6	7.3	27.399	12.249	0	0	0	3267500	0	0
P61247	6	40S ribosomal protein S3a	RPS3A	21.6	29.945	38.371	84475000	65243000	68854000	70108000	64338000	66612000
P61313	2	60S ribosomal protein L15	RPL15	7.8	24.146	12.274	0	0	0	0	23009000	0
P61353	7	60S ribosomal protein L27	RPL27	47.1	15.798	48.194	106840000	99834000	94667000	162310000	74807000	68953000
P61604	1	10 kDa heat shock protein, mitochondrial	HSPE1	13.7	10.932	7.8346	0	0	0	1955200	0	0
P61619	2	Protein transport protein Sec61 subunit alpha isoform 1	SEC61A1	6.1	52.264	14.334	0	0	0	0	2029500	0
P61626	1	Lysozyme C	LYZ	8.1	16.537	6.1286	0	0	1094400	0	0	0
P61962	1	DDB1- and CUL4-associated factor 7	DCAF7	4.4	38.926	5.965	0	0	1187700	0	0	0
P61978	13	Heterogeneous nuclear ribonucleoprotein K	HNRNPK	27.4	50.976	115.96	232210000	199430000	158220000	215350000	202950000	220450000
P62136	1	Serine/threonine-protein phosphatase PP1-alpha catalytic subunit	PPP1CA	5.5	37.512	6.8763	0	0	2384000	0	0	0
P62140	2	Serine/threonine-protein phosphatase PP1-beta catalytic subunit	PPP1CB	8.9	37.186	16.803	0	0	6091300	0	0	0
P62241	7	40S ribosomal protein S8	RPS8	33.7	24.205	70.324	73475000	123490000	139290000	80300000	40884000	49082000
P62244	3	40S ribosomal protein S15a	RPS15A	20.8	14.839	18.163	35676000	0	29449000	0	0	0
P62249	11	40S ribosomal protein S16	RPS16	57.5	16.445	94.317	152560000	190190000	185730000	171850000	146370000	116250000
P62258	2	14-3-3 protein epsilon	YWHAE	9.4	29.174	19.678	0	0	4166200	0	0	0
P62263	6	40S ribosomal protein S14	RPS14	38.4	16.273	46.422	80005000	46521000	48477000	63572000	41572000	37987000
P62266	3	40S ribosomal protein S23	RPS23	16.1	15.807	21.589	61288000	45248000	22221000	71631000	42116000	29728000
P62269	8	40S ribosomal protein S18	RPS18	39.5	17.718	51.798	20012000	0	30333000	35254000	18886000	24690000
P62273	1	40S ribosomal protein S29	RPS29	14.3	6.6767	6.2631	0	0	3840100	0	0	0
P62277	4	40S ribosomal protein S13	RPS13	27.8	17.222	25.548	0	0	0	0	32799000	21435000
P62280	6	40S ribosomal protein S11	RPS11	21.5	18.431	35.331	95866000	0	38614000	0	0	77402000
P62304	1	Small nuclear ribonucleoprotein E	SNRPE	12	10.803	6.9582	0	0	1810900	0	0	0
P62316	1	Small nuclear ribonucleoprotein Sm D2	SNRPD2	7.6	13.527	6.1943	0	0	0	0	0	3780700
P62318	2	Small nuclear ribonucleoprotein Sm D3	SNRPD3	15.1	13.916	12.406	0	0	8339000	0	0	0
P0DMV9;P0DMV8	11;11	Heat shock 70 kDa protein 1B;Heat shock 70 kDa protein 1A	HSPA1B;HSPA1A	14.4	70.051	171.87	456760000	549570000	536140000	28930000	95956000	96125000
P62701;Q8TD47;P22090	8;4;4	40S ribosomal protein S4, X isoform;40S ribosomal protein S4, Y isoform 2;40S ribosomal protein S4, Y isoform 1	RPS4X;RPS4Y2;RPS4Y1	25.9	29.597	63.408	75928000	42702000	88391000	73612000	46404000	40320000
P62750	1	60S ribosomal protein L23a	RPL23A	8.3	17.695	7.043	0	0	0	0	2362300	0
P62753	6	40S ribosomal protein S6	RPS6	17.7	28.68	40.649	77136000	40176000	43401000	0	24046000	28596000
P62805	5	Histone H4	HIST1H4A	48.5	11.367	40.181	52156000	41007000	45516000	119860000	25723000	57629000
P62829	4	60S ribosomal protein L23	RPL23	31.4	14.865	28.679	0	0	19957000	0	0	0
P62847	2	40S ribosomal protein S24	RPS24	17.3	15.423	13.242	0	0	4209600	0	0	0
P62851	4	40S ribosomal protein S25	RPS25	24	13.742	25.592	124960000	99803000	134120000	104480000	72978000	59617000
P62854;Q5JNZ5	2;1	40S ribosomal protein S26;Putative 40S ribosomal protein S26-like 1	RPS26;RPS26P11	20.9	13.015	14.694	0	0	47265000	0	0	0
P62888	3	60S ribosomal protein L30	RPL30	20.9	12.784	22.974	0	0	0	3096700	0	0
P62906	8	60S ribosomal protein L10a	RPL10A	27.6	24.831	85.945	207970000	209010000	235560000	176660000	209210000	159630000
P62913	6	60S ribosomal protein L11	RPL11	37.1	20.252	46.323	66307000	0	65228000	67418000	47381000	43681000
P62917	6	60S ribosomal protein L8	RPL8	26.8	28.024	53.399	305810000	218320000	243810000	229840000	166040000	170270000
P07437	2	Tubulin beta chain	TUBB	6.1	49.67	104.42	229100000	251730000	297650000	46907000	59134000	76906000
P62995	2	Transformer-2 protein homolog beta	TRA2B	8	33.665	13.517	0	0	2249900	0	0	0
P63096;P08754;P04899	1;1;1	Guanine nucleotide-binding protein G(i) subunit alpha-1;Guanine nucleotide-binding protein G(k) subunit alpha;Guanine nucleotide-binding protein G(i) subunit alpha-2	GNAI1;GNAI3;GNAI2	4.2	40.361	9.6108	0	0	0	4616600	0	0
P63104;P31946	2;1;0;0;0	14-3-3 protein zeta/delta;14-3-3 protein beta/alpha;14-3-3 protein beta/alpha, N-terminally processed	YWHAZ;YWHAB	13.9	27.745	15.136	0	0	913930	0	0	0
P63162;P14678	2;2	Small nuclear ribonucleoprotein-associated protein N;Small nuclear ribonucleoprotein-associated proteins B and B	SNRPN;SNRPB	9.6	24.614	14.154	0	0	1462300	0	0	0
P63173	5	60S ribosomal protein L38	RPL38	50	8.2178	30.065	11374000	0	0	0	0	0
P63244	4	Guanine nucleotide-binding protein subunit beta-2-like 1;Guanine nucleotide-binding protein subunit beta-2-like 1, N-terminally processed	GNB2L1	20.8	35.076	31.312	0	0	4801300	0	0	0
P36578	19	60S ribosomal protein L4	RPL4	37.5	47.697	160.18	399410000	427160000	623540000	102970000	122090000	166400000
P63267;P62736	1;1	Actin, gamma-enteric smooth muscle;Actin, aortic smooth muscle	ACTG2;ACTA2	2.9	41.876	33.087	0	0	0	48795000	23765000	0
P67809	6	Nuclease-sensitive element-binding protein 1	YBX1	34	35.924	130.15	303170000	177740000	270220000	133110000	131490000	174020000
P11021	15	78 kDa glucose-regulated protein	HSPA5	30.4	72.332	130.71	55650000	66889000	89939000	12403000	20516000	25875000
P68871;P02042	6;3;1;1;1;1;1	Hemoglobin subunit beta;LVV-hemorphin-7;Spinorphin;Hemoglobin subunit delta	HBB;HBD	53.7	15.998	51.949	11309000	18071000	0	51438000	10860000	0
P11142	18;4	Heat shock cognate 71 kDa protein	HSPA8	33.3	70.897	211.86	593900000	624410000	675660000	129110000	233460000	260820000
P78332	7	RNA-binding protein 6	RBM6	7.9	128.64	40.764	8083700	0	0	0	0	0
P78345	1	Ribonuclease P protein subunit p38	RPP38	3.5	31.834	6.049	0	0	550560	0	0	0
P78346	2	Ribonuclease P protein subunit p30	RPP30	7.5	29.321	11.343	0	0	1786800	0	0	0
P78362	3	SRSF protein kinase 2;SRSF protein kinase 2 N-terminal;SRSF protein kinase 2 C-terminal	SRPK2	7	77.526	21.343	7407700	0	5406500	0	0	0
P78371	1	T-complex protein 1 subunit beta	CCT2	2.2	57.488	6.9097	0	0	2102900	0	0	0
P81605	2	Dermcidin;Survival-promoting peptide;DCD-1	DCD	12.7	11.284	15.233	0	33071000	0	0	0	0
Q5VTE0;P68104;Q05639	5;5;4	Putative elongation factor 1-alpha-like 3;Elongation factor 1-alpha 1;Elongation factor 1-alpha 2	EEF1A1P5;EEF1A1;EEF1A2	13.6	50.184	36.965	129320000	136890000	186680000	0	41066000	65970000
P82663	1	28S ribosomal protein S25, mitochondrial	MRPS25	5.2	20.116	6.2259	0	0	1373400	0	0	0
P82912	2	28S ribosomal protein S11, mitochondrial	MRPS11	8.8	20.616	12.804	4159000	0	3902000	0	0	0
P82914	2	28S ribosomal protein S15, mitochondrial	MRPS15	8.2	29.842	10.893	0	0	1021200	0	0	0
P82930	4	28S ribosomal protein S34, mitochondrial	MRPS34	18.8	25.65	23.313	20050000	0	19350000	0	0	0
P83731	3	60S ribosomal protein L24	RPL24	19.1	17.779	21.86	19635000	53104000	51055000	0	37821000	26145000
P68371;P04350	2;1;1;0;0;0;0	Tubulin beta-4B chain;Tubulin beta-4A chain	TUBB4B;TUBB4A	6.1	49.83	57.73	32115000	35032000	36312000	0	0	13143000
Q9Y2W1	13	Thyroid hormone receptor-associated protein 3	THRAP3	13.4	108.66	121.99	202270000	210180000	139710000	57335000	104520000	68085000
P84103	1	Serine/arginine-rich splicing factor 3	SRSF3	5.5	19.329	6.6475	0	0	0	0	0	15360000
P98161	1	Polycystin-1	PKD1	0.2	462.52	5.9376	0	0	0	398290000	0	0
P98175	1	RNA-binding protein 10	RBM10	1.2	103.53	6.622	0	0	2091500	0	0	0
Q00325	1	Phosphate carrier protein, mitochondrial	SLC25A3	3.3	40.094	7.3982	0	0	0	0	0	4472800
Q00577;Q96QR8	2;1	Transcriptional activator protein Pur-alpha;Transcriptional activator protein Pur-beta	PURA;PURB	4.7	34.91	13.516	0	0	3365000	0	0	0
Q00839	11	Heterogeneous nuclear ribonucleoprotein U	HNRNPU	16.5	90.583	100.51	92592000	61201000	51655000	64904000	84401000	73637000
Q01469	1	Fatty acid-binding protein, epidermal	FABP5	6.7	15.164	7.0952	0	0	1856400	0	0	0
Q01780	2	Exosome component 10	EXOSC10	2.6	100.83	13.16	0	0	1690700	0	0	0
P62987;P62979;P0CG47;P0CG48	5;5;5;5	Ubiquitin-60S ribosomal protein L40;Ubiquitin;60S ribosomal protein L40;Ubiquitin-40S ribosomal protein S27a;Ubiquitin;40S ribosomal protein S27a;Polyubiquitin-B;Ubiquitin;Polyubiquitin-C;Ubiquitin	UBA52;RPS27A;UBB;UBC	46.1	14.728	93.187	177370000	210040000	100360000	72818000	0	0
Q16629	5	Serine/arginine-rich splicing factor 7	SRSF7	15.5	27.366	41.433	41238000	45489000	61775000	0	22425000	0
Q02241	1	Kinesin-like protein KIF23	KIF23	1.4	110.06	7.8862	0	0	1341200	0	0	0
Q02383	2	Semenogelin-2	SEMG2	6.4	65.444	18.55	0	0	0	25975000	0	0
Q02413	7	Desmoglein-1	DSG1	8.5	113.75	64.042	0	9829300	6958800	0	0	0
Q02543	2	60S ribosomal protein L18a	RPL18A	9.7	20.762	12.513	61078000	64350000	41638000	71352000	33244000	24025000
Q02878	9	60S ribosomal protein L6	RPL6	25	32.728	59.949	133220000	71204000	194380000	53180000	46774000	60237000
Q02978	4	Mitochondrial 2-oxoglutarate/malate carrier protein	SLC25A11	15.3	34.061	39.644	12828000	0	10505000	0	0	0
Q04323	1	UBX domain-containing protein 1	UBXN1	4	33.325	6.8617	0	0	1227600	0	0	0
Q04637	4	Eukaryotic translation initiation factor 4 gamma 1	EIF4G1	3.6	175.49	29.171	5153000	0	0	0	0	0
Q06265	1	Exosome complex component RRP45	EXOSC9	2.3	48.948	6.0806	0	0	1501000	0	0	0
Q06787	10	Fragile X mental retardation protein 1	FMR1	15.5	71.174	69.219	82611000	47396000	87210000	96196000	165120000	151300000
Q06830	5;1;1	Peroxiredoxin-1	PRDX1	23.6	22.11	31.569	32136000	28286000	38398000	35511000	23969000	26657000
Q07020	5	60S ribosomal protein L18	RPL18	25.5	21.634	66.999	88861000	100800000	134640000	57256000	39541000	51730000
P63261;P60709	6;6;2;1;1;0;1;1	Actin, cytoplasmic 2;Actin, cytoplasmic 2, N-terminally processed;Actin, cytoplasmic 1;Actin, cytoplasmic 1, N-terminally processed	ACTG1;ACTB	30.9	41.792	122.84	501110000	372520000	573720000	202010000	206290000	304690000
Q07955	2	Serine/arginine-rich splicing factor 1	SRSF1	8.5	27.744	12.18	0	0	2957000	0	0	0
Q08188	2	Protein-glutamine gamma-glutamyltransferase E;Protein-glutamine gamma-glutamyltransferase E 50 kDa catalytic chain;Protein-glutamine gamma-glutamyltransferase E 27 kDa non-catalytic chain	TGM3	3.5	76.631	13.792	0	0	0	4955100	0	0
Q08211	17	ATP-dependent RNA helicase A	DHX9	14.8	140.96	124.05	32537000	23956000	32929000	32605000	39793000	28025000
Q08554	1	Desmocollin-1	DSC1	1.1	99.986	5.9489	0	0	3029900	0	0	0
Q08J23	1	tRNA (cytosine(34)-C(5))-methyltransferase	NSUN2	1.4	86.47	6.9825	0	0	1895900	0	0	0
Q09161	6	Nuclear cap-binding protein subunit 1	NCBP1	8.5	91.838	43.435	20935000	0	14974000	0	18074000	20569000
Q0VDF9	1	Heat shock 70 kDa protein 14	HSPA14	2.8	54.794	9.088	0	0	906640	0	0	0
Q10570	10	Cleavage and polyadenylation specificity factor subunit 1	CPSF1	7.4	160.88	66.98	24306000	9706900	13557000	0	10525000	10469000
Q12788	2	Transducin beta-like protein 3	TBL3	3.2	89.034	12.71	3427900	0	0	0	0	0
Q12849	5	G-rich sequence factor 1	GRSF1	9.4	53.126	33.65	0	14530000	9980600	0	0	0
Q12905	10	Interleukin enhancer-binding factor 2	ILF2	31.3	43.062	86.886	102080000	100950000	127910000	119290000	106180000	190890000
Q5T9A4;Q9NVI7	8;6;3	ATPase family AAA domain-containing protein 3B;ATPase family AAA domain-containing protein 3A	ATAD3B;ATAD3A	11.4	72.572	55.2	22203000	24942000	21543000	0	0	11953000
Q12979	1	Active breakpoint cluster region-related protein	ABR	2.1	97.597	7.3105	0	0	0	3179300	0	0
Q13123	6	Protein Red	IK	11.5	65.601	39.589	18073000	0	0	0	0	0
P62424	12	60S ribosomal protein L7a	RPL7A	33.5	29.995	84.464	125190000	90068000	141430000	68715000	62440000	60004000
Q13148	1	TAR DNA-binding protein 43	TARDBP	4.3	44.739	13.35	0	0	1100400	0	0	0
Q13242	2	Serine/arginine-rich splicing factor 9	SRSF9	9.5	25.542	13.852	9808800	5596700	0	0	0	0
Q13243	2;0	Serine/arginine-rich splicing factor 5	SRSF5	10.7	31.263	13.576	0	0	1480600	0	0	0
Q13247	3	Serine/arginine-rich splicing factor 6	SRSF6	8.4	39.586	28.589	65696000	0	55745000	0	0	0
Q13263	3	Transcription intermediary factor 1-beta	TRIM28	6.7	88.549	45.709	0	0	4104700	0	0	0
Q9UMS4	6	Pre-mRNA-processing factor 19	PRPF19	14.7	55.18	43.732	23129000	23970000	24220000	0	10583000	15361000
Q13310	18;2	Polyadenylate-binding protein 4	PABPC4	23.1	70.782	168.11	704770000	546760000	558590000	596650000	832770000	750500000
Q13410	1	Butyrophilin subfamily 1 member A1	BTN1A1	1.9	58.959	6.831	0	0	10806000	0	0	0
Q13435	10	Splicing factor 3B subunit 2	SF3B2	12.1	100.23	62.705	35992000	0	27864000	0	26305000	25692000
Q13573	7	SNW domain-containing protein 1	SNW1	13.8	61.494	52.194	15639000	0	13993000	0	15636000	0
Q9NYF8	11	Bcl-2-associated transcription factor 1	BCLAF1	10.7	106.12	80.696	143020000	96182000	110140000	56857000	79756000	54330000
Q13601	3	KRR1 small subunit processome component homolog	KRR1	8.1	43.664	18.679	0	0	8438500	0	0	0
Q13630	1	GDP-L-fucose synthase	TSTA3	6.9	35.892	15.751	0	0	0	3596600	0	0
Q13769	2	THO complex subunit 5 homolog	THOC5	3.1	78.507	12.175	5888700	0	4485800	0	0	0
Q13867	1	Bleomycin hydrolase	BLMH	2.4	52.562	6.5351	0	0	933280	0	0	0
Q13868	1	Exosome complex component RRP4	EXOSC2	5.1	32.789	7.8711	0	0	1132400	0	0	0
Q13895	4	Bystin	BYSL	9.8	49.601	27.644	0	0	5236700	0	0	0
Q14004	3;1;1;1;1;1;1;1;1;1;1;1;1;1	Cyclin-dependent kinase 13	CDK13	2.2	164.92	21.112	5749600	0	0	0	0	0
Q14008	2	Cytoskeleton-associated protein 5	CKAP5	1.2	225.49	12.689	0	0	3840000	0	0	0
Q14103	2	Heterogeneous nuclear ribonucleoprotein D0	HNRNPD	6.8	38.434	20.857	20752000	21571000	0	0	12539000	25677000
O15042	9	U2 snRNP-associated SURP motif-containing protein	U2SURP	10.3	118.29	69.514	22747000	19098000	25000000	0	12800000	0
Q14157	1	Ubiquitin-associated protein 2-like	UBAP2L	1.3	114.53	7.2718	0	0	1216700	0	0	0
P05141	5;0	ADP/ATP translocase 2;ADP/ATP translocase 2, N-terminally processed	SLC25A5	24.2	32.852	83.43	221760000	313790000	338390000	198310000	166530000	142110000
Q14315	1	Filamin-C	FLNC	1	291.02	8.4985	0	0	0	0	5411100	0
Q14444	8	Caprin-1	CAPRIN1	21.7	78.365	82.967	73179000	68204000	87175000	87810000	108280000	99769000
Q14493	1	Histone RNA hairpin-binding protein	SLBP	5.2	31.285	6.5771	0	0	1936000	0	0	0
Q14498	4	RNA-binding protein 39	RBM39	9.4	59.379	29.197	29122000	0	30514000	0	11204000	15359000
Q14515	1	SPARC-like protein 1	SPARCL1	0.9	75.207	6.5333	0	0	0	0	0	30218000
Q14596	1	Next to BRCA1 gene 1 protein	NBR1	0.9	107.41	6.4769	1544500	0	0	0	0	0
Q14671	3;1	Pumilio homolog 1	PUM1	2.3	126.47	18.059	0	0	0	5046500	4843900	0
Q14678	6	KN motif and ankyrin repeat domain-containing protein 1	KANK1	5.1	147.29	41.59	13310000	0	0	0	0	0
Q14684	9	Ribosomal RNA processing protein 1 homolog B	RRP1B	16	84.427	68.294	27618000	0	21533000	11597000	13435000	13935000
Q14694	12	Ubiquitin carboxyl-terminal hydrolase 10	USP10	20.3	87.133	79.542	37815000	27305000	24914000	0	37902000	40025000
Q14764	1	Major vault protein	MVP	1.8	99.326	9.2769	0	0	0	5691700	0	0
Q15007	4	Pre-mRNA-splicing regulator WTAP	WTAP	11.9	44.243	43.227	3661300	0	0	0	0	0
Q15024	1	Exosome complex component RRP42	EXOSC7	3.8	31.821	6.0814	0	0	1859400	0	0	0
Q15029	6	116 kDa U5 small nuclear ribonucleoprotein component	EFTUD2	8.3	109.43	59.348	0	0	14595000	0	0	0
Q15058	1	Kinesin-like protein KIF14	KIF14	0.7	186.49	7.8483	0	0	1043000	0	0	0
Q15149	1	Plectin	PLEC	0.5	531.78	20.811	0	0	0	4191600	0	0
Q15185	1	Prostaglandin E synthase 3	PTGES3	13.1	18.697	7.9378	0	0	0	0	0	2965100
Q15233	5	Non-POU domain-containing octamer-binding protein	NONO	13.4	54.231	42.644	17783000	16562000	17332000	17356000	15884000	17905000
Q15269	1	Periodic tryptophan protein 2 homolog	PWP2	1.2	102.45	6.7029	0	0	1224100	0	0	0
Q15287	3	RNA-binding protein with serine-rich domain 1	RNPS1	11.5	34.208	18.219	0	0	5415800	0	0	0
Q15365	2	Poly(rC)-binding protein 1	PCBP1	7	37.497	11.477	0	0	1254300	0	0	0
Q15366	2	Poly(rC)-binding protein 2	PCBP2	6.6	38.58	14.543	0	12260000	0	0	0	0
Q15393	13	Splicing factor 3B subunit 3	SF3B3	12.7	135.58	93.63	29287000	28140000	34437000	23715000	26919000	26731000
Q15424;Q14151	1;1	Scaffold attachment factor B1;Scaffold attachment factor B2	SAFB;SAFB2	1	102.64	6.0971	0	0	2141100	0	0	0
Q15427	1	Splicing factor 3B subunit 4	SF3B4	3.3	44.385	8.5546	0	0	4076400	0	0	0
Q15459	2	Splicing factor 3A subunit 1	SF3A1	2.6	88.885	12.121	0	0	1835700	0	0	0
Q15517	1	Corneodesmosin	CDSN	3.4	51.522	7.7224	0	0	1725600	0	0	0
Q15554	1	Telomeric repeat-binding factor 2	TERF2	1.5	59.593	-2	0	0	0	0	0	0
Q15582	1	Transforming growth factor-beta-induced protein ig-h3	TGFBI	2.8	74.68	18.035	0	0	0	5000600	0	0
Q15637	3	Splicing factor 1	SF1	6.1	68.329	23.343	10546000	7861500	9177300	8917300	8400300	8434400
P42167;P42166	7;5	Lamina-associated polypeptide 2, isoforms beta/gamma;Thymopoietin;Thymopentin;Lamina-associated polypeptide 2, isoform alpha;Thymopoietin;Thymopentin	TMPO	23.8	50.67	51.435	18413000	14353000	15818000	0	0	10033000
Q16543	2	Hsp90 co-chaperone Cdc37;Hsp90 co-chaperone Cdc37, N-terminally processed	CDC37	7.4	44.468	13.388	0	0	5168400	0	0	0
Q16576;Q09028	1;1	Histone-binding protein RBBP7;Histone-binding protein RBBP4	RBBP7;RBBP4	3.1	47.82	9.5598	4923700	0	0	0	0	0
O95793	7	Double-stranded RNA-binding protein Staufen homolog 1	STAU1	14.9	63.182	60.957	20611000	19204000	21294000	0	0	13425000
Q16630	3	Cleavage and polyadenylation specificity factor subunit 6	CPSF6	7.8	59.209	19.584	0	0	5608200	0	0	0
Q16850	1	Lanosterol 14-alpha demethylase	CYP51A1	4.2	56.805	8.8918	0	0	0	0	6162300	0
Q16891	1	MICOS complex subunit MIC60	IMMT	1.6	83.677	7.0001	0	0	0	0	0	3017800
Q1KMD3	3	Heterogeneous nuclear ribonucleoprotein U-like protein 2	HNRNPUL2	4.3	85.104	20.085	0	0	3476600	0	0	0
Q2NL82	1	Pre-rRNA-processing protein TSR1 homolog	TSR1	1.4	91.809	6.6735	0	0	1028500	0	0	0
P31943	9;0	Heterogeneous nuclear ribonucleoprotein H;Heterogeneous nuclear ribonucleoprotein H, N-terminally processed	HNRNPH1	26.1	49.229	176.82	626240000	562820000	695660000	385620000	361820000	503620000
Q2VIR3;P41091	2;2	Putative eukaryotic translation initiation factor 2 subunit 3-like protein;Eukaryotic translation initiation factor 2 subunit 3	EIF2S3L;EIF2S3	5.7	51.228	18.181	0	0	9822600	0	0	0
Q3MHD2	2	Protein LSM12 homolog	LSM12	13.8	21.701	16.698	33818000	35076000	0	0	50932000	59283000
Q4G0J3	1	La-related protein 7	LARP7	2.4	66.898	9.0665	0	0	1182700	0	0	0
Q5BKZ1	5	DBIRD complex subunit ZNF326	ZNF326	9.6	65.653	36.628	0	0	2460900	0	0	0
Q5RKV6	1	Exosome complex component MTR3	EXOSC6	5.9	28.235	10.503	0	0	2042700	0	0	0
Q5SW79;Q96L14	2;1	Centrosomal protein of 170 kDa;Cep170-like protein	CEP170;CEP170P1	1.2	175.29	13.471	6328600	0	8582200	0	0	0
Q5T280	3	Putative methyltransferase C9orf114	C9orf114	8.5	42.008	19.83	7133300	0	0	0	0	0
Q5T3I0	1	G patch domain-containing protein 4	GPATCH4	2.5	50.381	6.9906	2540600	0	0	0	0	0
P38646	15	Stress-70 protein, mitochondrial	HSPA9	32.8	73.68	131.24	52857000	45584000	44563000	27765000	33648000	40771000
P84090	5	Enhancer of rudimentary homolog	ERH	22.1	12.259	121.58	225940000	216140000	214190000	196520000	139470000	134920000
Q5VUJ6	1	Leucine-rich repeat and calponin homology domain-containing protein 2	LRCH2	2.1	84.587	8.3436	0	0	2647600	0	0	0
Q5VWN6	2	Protein FAM208B	FAM208B	1.2	268.84	13.141	4319700	0	0	0	0	0
Q5VYV7	2	Protein SLX4IP	SLX4IP	7.1	45.551	35.046	0	0	1175800	0	0	0
Q9HCE1	25	Putative helicase MOV-10	MOV10	25.6	113.67	181.91	63533000	48573000	55621000	69142000	85132000	74991000
Q6NXT2;Q71DI3;Q16695;P84243;P68431	2;2;2;2;2	Histone H3.3C;Histone H3.2;Histone H3.1t;Histone H3.3;Histone H3.1	H3F3C;HIST2H3A;HIST3H3;H3F3A;HIST1H3A	11.9	15.214	11.982	24938000	0	0	40884000	0	0
Q6NZY4	2	Zinc finger CCHC domain-containing protein 8	ZCCHC8	3.8	78.576	12.268	0	0	3490400	0	6881000	0
Q6P1J9	2	Parafibromin	CDC73	3.4	60.576	12.521	0	2274800	0	0	0	0
Q6P2E9	3	Enhancer of mRNA-decapping protein 4	EDC4	2.6	151.66	20.781	0	0	3394100	0	0	0
Q6PII3	4	Coiled-coil domain-containing protein 174	CCDC174	8.1	53.957	22.841	11338000	0	0	0	0	0
Q6PK04	1	Coiled-coil domain-containing protein 137	CCDC137	6.2	33.231	7.6193	0	0	1031500	0	0	0
Q6PKG0	12;1	La-related protein 1	LARP1	14.1	123.51	79.954	57912000	40503000	51835000	44083000	50143000	42516000
Q6UN15	6	Pre-mRNA 3-end-processing factor FIP1	FIP1L1	12.6	66.526	53.004	34193000	20097000	28409000	16605000	27474000	29513000
Q71RC2	4	La-related protein 4	LARP4	8.3	80.595	28.467	0	0	0	0	8344100	8670700
Q7L2E3	16	Putative ATP-dependent RNA helicase DHX30	DHX30	15.5	133.94	114.55	84778000	63740000	82906000	55223000	71447000	60684000
Q7L2H7	1	Eukaryotic translation initiation factor 3 subunit M	EIF3M	4.8	42.502	7.6128	0	0	0	0	3735800	0
Q7L2J0	1	7SK snRNA methylphosphate capping enzyme	MEPCE	2.5	74.354	8.1963	0	0	1384100	0	0	0
Q7Z2W4	5	Zinc finger CCCH-type antiviral protein 1	ZC3HAV1	7.1	101.43	39.358	14220000	10513000	12234000	0	7844300	9151400
Q7Z406	2	Myosin-14	MYH14	1.1	227.87	12.85	0	0	0	0	1933200	0
Q7Z417	17	Nuclear fragile X mental retardation-interacting protein 2	NUFIP2	31.5	76.12	137.48	252420000	218180000	252400000	262180000	431160000	418270000
Q7Z739	1	YTH domain-containing family protein 3	YTHDF3	2.7	63.86	5.9736	0	0	776810	0	0	0
Q86U42	1	Polyadenylate-binding protein 2	PABPN1	5.2	32.749	11.405	0	0	2031700	0	0	0
Q86W42	1	THO complex subunit 6 homolog	THOC6	2.9	37.535	6.3009	0	0	2057900	0	0	0
Q86W92	5	Liprin-beta-1	PPFIBP1	6.7	114.02	35.992	7954300	0	0	0	0	0
Q86X51	1	Uncharacterized protein CXorf67	CXorf67	2.2	51.893	5.9527	0	0	0	23763000	0	0
Q8IUF8	2	Bifunctional lysine-specific demethylase and histidyl-hydroxylase MINA	MINA	4.3	52.8	12.719	2873500	0	0	0	0	0
Q8IV33	1	Uncharacterized protein KIAA0825	KIAA0825	0.6	147.73	6.053	0	0	0	0	0	34452000
Q8IVV2	1	Lipoxygenase homology domain-containing protein 1	LOXHD1	0.6	235.67	-2	0	0	0	0	0	12164000
Q9BQ39	8	ATP-dependent RNA helicase DDX50	DDX50	11.3	82.564	50.118	25949000	22197000	21000000	29286000	43305000	43593000
Q8IWX8	2	Calcium homeostasis endoplasmic reticulum protein	CHERP	1.9	103.7	11.924	9080000	0	0	0	0	0
Q8IX01	2	SURP and G-patch domain-containing protein 2	SUGP2	2.4	120.21	14.301	0	0	0	0	0	209790000
Q8IY92	2	Structure-specific endonuclease subunit SLX4	SLX4	1.1	200.01	12.691	6220600	0	0	0	0	0
Q8IZL8	1	Proline-, glutamic acid- and leucine-rich protein 1	PELP1	2.7	119.7	7.8025	0	0	1667400	0	0	0
Q8N1G4	3	Leucine-rich repeat-containing protein 47	LRRC47	8.4	63.472	21.403	0	0	2850200	0	0	0
Q8N5C6	2	S1 RNA-binding domain-containing protein 1	SRBD1	2.1	111.77	13.215	0	0	1449200	0	0	0
Q8N684	3	Cleavage and polyadenylation specificity factor subunit 7	CPSF7	7.6	52.049	22.15	8541200	0	6285100	0	0	7739500
Q8N7H5	1	RNA polymerase II-associated factor 1 homolog	PAF1	1.9	59.975	6.1471	1410000	0	0	0	0	0
Q8N8A6	4	ATP-dependent RNA helicase DDX51	DDX51	6.5	72.456	27.36	7273300	0	6342100	0	0	0
Q8N9N2	1	Activating signal cointegrator 1 complex subunit 1	ASCC1	2.5	45.509	6.7706	0	0	1702100	0	0	0
Q8NC51	7	Plasminogen activator inhibitor 1 RNA-binding protein	SERBP1	14.5	44.965	48.698	46725000	0	41473000	39381000	49426000	43392000
Q8NCA5	12;2	Protein FAM98A	FAM98A	28.6	55.272	108.45	340480000	438300000	455490000	111660000	333130000	403180000
Q8NE71	3	ATP-binding cassette sub-family F member 1	ABCF1	3.8	95.925	18.673	0	0	1280300	0	0	0
Q8NEY8	4	Periphilin-1	PPHLN1	9.8	52.736	28.491	36929000	38124000	44017000	0	28096000	38605000
Q8NFW1	1	Collagen alpha-1(XXII) chain	COL22A1	0.7	161.14	6.1358	0	0	0	2335800	0	0
Q8NFW8	2	N-acylneuraminate cytidylyltransferase	CMAS	6.2	48.379	15.032	6170000	0	5169400	0	0	0
Q8NHH1	1	Tubulin polyglutamylase TTLL11	TTLL11	1.1	87.611	6.0498	0	0	0	0	6497100	0
Q8NHQ9	1	ATP-dependent RNA helicase DDX55	DDX55	2	68.546	6.9219	0	0	1722300	0	0	0
Q8NI27	1	THO complex subunit 2	THOC2	0.6	182.77	6.099	1709300	0	0	0	0	0
Q8TDD1	6	ATP-dependent RNA helicase DDX54	DDX54	5.9	98.594	35.75	18454000	0	11837000	0	0	0
Q8TDN6	2	Ribosome biogenesis protein BRX1 homolog	BRIX1	4	41.401	11.28	4821700	0	0	0	0	0
Q8WUA2	1	Peptidyl-prolyl cis-trans isomerase-like 4	PPIL4	2.8	57.224	8.2647	0	0	1401100	0	0	0
Q8WVB6	4;1	Chromosome transmission fidelity protein 18 homolog	CHTF18	3.8	107.38	26.48	8301600	0	0	0	0	0
Q8WVS4	3	WD repeat-containing protein 60	WDR60	3.2	122.57	19.177	4149700	0	0	0	0	0
Q8WVV9	1	Heterogeneous nuclear ribonucleoprotein L-like	HNRNPLL	1.8	60.082	6.6122	0	0	0	0	0	2772500
Q8WVX9	1	Fatty acyl-CoA reductase 1	FAR1	2.3	59.356	6.5911	0	0	1155500	0	0	0
Q8WWM7	26	Ataxin-2-like protein	ATXN2L	25.2	113.37	295.89	555610000	436500000	465220000	569480000	755780000	646820000
Q8WWZ4	1	ATP-binding cassette sub-family A member 10	ABCA10	0.6	175.79	6.6525	0	0	0	251690000	0	0
Q8WXF0;O75494	1;1	Serine/arginine-rich splicing factor 12;Serine/arginine-rich splicing factor 10	SRSF12;SRSF10	4.2	30.512	7.0266	0	0	1230300	0	0	0
Q07666	13;3	KH domain-containing, RNA-binding, signal transduction-associated protein 1	KHDRBS1	26.9	48.227	112.56	627400000	387210000	377970000	749510000	810590000	816580000
Q92552	5	28S ribosomal protein S27, mitochondrial	MRPS27	11.8	47.611	31.855	0	0	10719000	0	0	0
Q92615	6	La-related protein 4B	LARP4B	9.1	80.551	41.692	0	0	8286200	0	10922000	12242000
Q92759	2	General transcription factor IIH subunit 4	GTF2H4	5.4	52.186	12.713	0	0	3356100	0	0	0
Q92804	3	TATA-binding protein-associated factor 2N	TAF15	4.9	61.829	18.779	0	0	8249700	0	0	0
Q92841	16	Probable ATP-dependent RNA helicase DDX17	DDX17	22.9	80.272	183.66	523500000	365120000	362040000	379660000	436270000	475190000
Q92889	5	DNA repair endonuclease XPF	ERCC4	5.2	104.48	31.557	15401000	0	9488300	0	0	0
Q92900	26	Regulator of nonsense transcripts 1	UPF1	27.5	124.34	194.03	131280000	112470000	120130000	110370000	157920000	137080000
Q92945	5	Far upstream element-binding protein 2	KHSRP	9.7	73.114	44.99	12943000	10716000	10439000	9099600	11949000	11868000
Q969G3	1	SWI/SNF-related matrix-associated actin-dependent regulator of chromatin subfamily E member 1	SMARCE1	3.2	46.649	5.9691	0	0	0	0	0	0
Q969Q6	2	Serine/threonine-protein phosphatase 2A regulatory subunit B subunit gamma	PPP2R3C	5.7	53.315	14.345	0	0	4072300	0	0	0
Q96A23	1	Copine-4	CPNE4	3.9	62.394	-2	0	0	9723900	0	0	0
Q96A72	1	Protein mago nashi homolog 2	MAGOHB	6.1	17.276	6.4621	0	0	0	0	2040200	0
Q96AG4	2	Leucine-rich repeat-containing protein 59	LRRC59	8.1	34.93	13.16	0	0	2110600	0	0	0
Q96CU9	2	FAD-dependent oxidoreductase domain-containing protein 1	FOXRED1	4.7	53.811	12.226	0	0	2403600	0	0	0
Q96EX3	3	WD repeat-containing protein 34	WDR34	5.6	57.8	20.727	0	0	6253700	0	0	0
Q96EY1	2	DnaJ homolog subfamily A member 3, mitochondrial	DNAJA3	5.8	52.488	12.596	0	0	2558500	0	0	0
Q92499	33	ATP-dependent RNA helicase DDX1	DDX1	38.2	82.431	266.61	1917200000	1395200000	1198800000	2295100000	2647700000	2759900000
Q96FV9	3	THO complex subunit 1	THOC1	5.6	75.665	17.155	0	0	1058100	0	0	0
Q96GA3	3	Protein LTV1 homolog	LTV1	6.1	54.854	19.17	5222000	0	0	0	0	0
Q96GM8	2	Target of EGR1 protein 1	TOE1	7.3	56.547	12.518	0	0	1212300	0	0	0
Q96GQ7	2	Probable ATP-dependent RNA helicase DDX27	DDX27	3.3	89.834	14.903	0	0	970030	0	0	0
Q96HS1	11	Serine/threonine-protein phosphatase PGAM5, mitochondrial	PGAM5	37.7	32.004	76.714	110020000	0	93102000	58414000	55315000	64181000
P22626	6	Heterogeneous nuclear ribonucleoproteins A2/B1	HNRNPA2B1	22.4	37.429	47.68	38688000	0	0	68352000	55515000	77860000
Q96I25	6	Splicing factor 45	RBM17	15.2	44.961	67.235	24891000	0	31864000	0	0	12024000
Q96J01	1	THO complex subunit 3	THOC3	2.8	38.771	6.1855	0	0	857810	0	0	0
Q96KR1	2	Zinc finger RNA-binding protein	ZFR	2.3	117.01	12.076	0	0	3696100	0	0	0
Q96N67	8;1	Dedicator of cytokinesis protein 7	DOCK7	4.3	242.56	52.02	24925000	0	0	0	0	0
Q96PK6	19	RNA-binding protein 14	RBM14	28.7	69.491	222.89	376890000	271100000	318460000	353800000	528970000	481190000
Q96PV7	1	Protein FAM193B	FAM193B	1.6	96.542	6.2596	0	0	1427000	0	0	0
Q96SB4	2	SRSF protein kinase 1	SRPK1	4.9	74.324	12.419	7523200	0	0	0	0	0
Q96SI9	1	Spermatid perinuclear RNA-binding protein	STRBP	1.3	73.652	-2	2106300	0	0	0	0	0
Q96T37	3	Putative RNA-binding protein 15	RBM15	3.8	107.19	18.832	7142300	0	0	0	0	0
Q99459	3	Cell division cycle 5-like protein	CDC5L	4.9	92.25	21.056	17287000	0	14011000	0	0	0
Q99575	3	Ribonucleases P/MRP protein subunit POP1	POP1	3.4	114.71	19.31	5630000	0	6189400	0	0	0
Q99613;B5ME19	1;1	Eukaryotic translation initiation factor 3 subunit C;Eukaryotic translation initiation factor 3 subunit C-like protein	EIF3C;EIF3CL	1.1	105.34	6.378	0	0	1109500	0	0	0
Q99661	4;1	Kinesin-like protein KIF2C	KIF2C	6.3	81.312	27.85	0	0	5382700	0	0	0
Q99700	5	Ataxin-2	ATXN2	4.9	140.28	34.603	9562800	0	0	0	0	0
Q99832	2	T-complex protein 1 subunit eta	CCT7	5.3	59.366	13.326	0	0	4586100	0	0	0
Q99848	5	Probable rRNA-processing protein EBP2	EBNA1BP2	22.5	34.852	34.884	16751000	0	15504000	0	0	0
Q99873	3	Protein arginine N-methyltransferase 1	PRMT1	10.5	42.461	20.742	0	0	7901600	0	0	0
Q99878;Q96KK5;Q71UI9;P0C0S5;Q9BTM1;Q16777;Q93077;Q8IUE6;Q7L7L0;Q6FI13;P20671;P0C0S8;P04908;Q96QV6;P16104	1;1;1;1;1;1;1;1;1;1;1;1;1;1;1	Histone H2A type 1-J;Histone H2A type 1-H;Histone H2A.V;Histone H2A.Z;Histone H2A.J;Histone H2A type 2-C;Histone H2A type 1-C;Histone H2A type 2-B;Histone H2A type 3;Histone H2A type 2-A;Histone H2A type 1-D;Histone H2A type 1;Histone H2A type 1-B/E;Histone H2A type 1-A;Histone H2AX	HIST1H2AJ;HIST1H2AH;H2AFV;H2AFZ;H2AFJ;HIST2H2AC;HIST1H2AC;HIST2H2AB;HIST3H2A;HIST2H2AA3;HIST1H2AD;HIST1H2AG;HIST1H2AB;HIST1H2AA;H2AFX	7	13.936	6.6415	0	0	0	0	0	26272000
Q99880;Q99879;Q99877;Q93079;Q8N257;Q5QNW6;Q16778;P62807;P58876;P57053;P33778;P23527;P06899;O60814;Q96A08	1;1;1;1;1;1;1;1;1;1;1;1;1;1;1	Histone H2B type 1-L;Histone H2B type 1-M;Histone H2B type 1-N;Histone H2B type 1-H;Histone H2B type 3-B;Histone H2B type 2-F;Histone H2B type 2-E;Histone H2B type 1-C/E/F/G/I;Histone H2B type 1-D;Histone H2B type F-S;Histone H2B type 1-B;Histone H2B type 1-O;Histone H2B type 1-J;Histone H2B type 1-K;Histone H2B type 1-A	HIST1H2BL;HIST1H2BM;HIST1H2BN;HIST1H2BH;HIST3H2BB;HIST2H2BF;HIST2H2BE;HIST1H2BC;HIST1H2BD;H2BFS;HIST1H2BB;HIST1H2BO;HIST1H2BJ;HIST1H2BK;HIST1H2BA	7.1	13.952	5.9965	0	0	36537000	0	0	0
Q01844	7	RNA-binding protein EWS	EWSR1	13.1	68.477	98.203	130920000	94571000	116740000	160950000	231220000	214420000
Q9BQ67	2	Glutamate-rich WD repeat-containing protein 1	GRWD1	5.4	49.419	13.276	14443000	0	11615000	0	9252900	0
Q9BQ70	1	Transcription factor 25	TCF25	2.7	76.666	7.0066	2386300	0	0	0	0	0
Q9BQA1	1	Methylosome protein 50	WDR77	4.4	36.724	8.9002	0	0	0	0	0	0
Q9BQE3;Q71U36;P68363;P0DPH8;P0DPH7;P68366;Q9NY65;Q6PEY2	10;10;10;8;8;7;6;6;1	Tubulin alpha-1C chain;Tubulin alpha-1A chain;Tubulin alpha-1B chain;Tubulin alpha-4A chain;Tubulin alpha-8 chain;Tubulin alpha-3E chain	TUBA1C;TUBA1A;TUBA1B;TUBA4A;TUBA8;TUBA3E	25.6	49.895	119.53	130210000	112010000	258740000	31030000	38722000	49735000
Q9BQG0	3	Myb-binding protein 1A	MYBBP1A	2.9	148.85	27.138	4155200	0	0	0	0	0
Q9BRD0	1	BUD13 homolog	BUD13	1.8	70.52	6.1999	1897900	0	0	0	0	0
Q9BRP1	2	Programmed cell death protein 2-like	PDCD2L	7.5	39.416	13.07	0	0	4096700	0	0	0
Q9BTE3	4	Mini-chromosome maintenance complex-binding protein	MCMBP	6.5	72.979	26.541	6139800	0	5760700	9405600	6950500	9312300
Q9BUJ2	18	Heterogeneous nuclear ribonucleoprotein U-like protein 1	HNRNPUL1	22.8	95.737	152.63	134320000	121260000	136600000	135180000	210180000	185260000
Q9BVA1;Q13885	1;1	Tubulin beta-2B chain;Tubulin beta-2A chain	TUBB2B;TUBB2A	3.4	49.953	9.5686	0	0	2336400	0	0	0
Q9BVJ7	1	Dual specificity protein phosphatase 23	DUSP23	5.3	16.588	6.0054	0	0	0	4876400	0	0
Q9BVK6	1	Transmembrane emp24 domain-containing protein 9	TMED9	8.5	27.277	8.9743	0	0	0	8220300	0	0
Q9BVP2	6	Guanine nucleotide-binding protein-like 3	GNL3	9.7	61.992	37.701	47698000	44796000	47765000	0	45712000	41221000
Q9BW19	1	Kinesin-like protein KIFC1	KIFC1	2.1	73.747	7.9109	2774200	0	0	0	0	0
Q9BWF3;Q9BQ04	3;2	RNA-binding protein 4;RNA-binding protein 4B	RBM4;RBM4B	9.9	40.313	18.331	0	0	10494000	0	0	0
Q9BX10	1	GTP-binding protein 2	GTPBP2	2.3	65.768	6.6377	0	0	658860	0	0	0
Q9BX40	2	Protein LSM14 homolog B	LSM14B	6.5	42.07	11.827	0	0	0	21194000	0	0
Q9BY77	11	Polymerase delta-interacting protein 3	POLDIP3	36.1	46.089	87.129	49888000	38776000	74013000	30538000	28275000	40967000
Q9BYN8	1	28S ribosomal protein S26, mitochondrial	MRPS26	4.4	24.211	5.9815	0	0	1423200	0	0	0
Q9BZE4	5	Nucleolar GTP-binding protein 1	GTPBP4	6.6	73.964	34.328	23259000	0	15041000	0	0	0
Q9BZI7	5	Regulator of nonsense transcripts 3B	UPF3B	16.6	57.761	39.303	15863000	0	0	0	0	0
Q9BZJ0	1	Crooked neck-like protein 1	CRNKL1	1.3	100.45	7.0822	0	0	1605500	0	0	0
Q9GZR7	3	ATP-dependent RNA helicase DDX24	DDX24	4.5	96.331	18.244	0	0	2407800	0	0	0
Q9H074	2	Polyadenylate-binding protein-interacting protein 1	PAIP1	4.2	53.524	12.307	2864400	0	0	0	0	0
Q9H089	3	Large subunit GTPase 1 homolog	LSG1	4.3	75.225	17.874	26060000	0	0	0	0	0
Q9H0D6	6	5-3 exoribonuclease 2	XRN2	7.6	108.58	42.726	8084500	8805600	9370400	0	8256700	8568700
Q9H0S4	4	Probable ATP-dependent RNA helicase DDX47	DDX47	10.1	50.646	26.719	0	0	8523300	0	0	0
Q9H2U1;Q6P158	2;2	ATP-dependent RNA helicase DHX36;Putative ATP-dependent RNA helicase DHX57	DHX36;DHX57	1	114.76	10.88	0	0	0	6882300	0	0
Q9H329	1	Band 4.1-like protein 4B	EPB41L4B	1.1	99.711	6.0275	0	0	800650	0	0	0
Q9H444	2	Charged multivesicular body protein 4b	CHMP4B	11.2	24.95	11.888	0	0	0	0	0	2057100
Q9H5H4	1	Zinc finger protein 768	ZNF768	1.9	60.228	5.9372	1760000	0	0	0	0	0
Q9H6R0	2	Putative ATP-dependent RNA helicase DHX33	DHX33	3.3	78.873	11.615	0	0	2979100	0	0	0
Q9H6R4	4	Nucleolar protein 6	NOL6	3.8	127.59	26.47	0	0	8409000	0	0	0
Q9H6S0	5	Probable ATP-dependent RNA helicase YTHDC2	YTHDC2	3.9	160.25	32.937	0	0	6336000	0	0	0
Q9H7E2	1	Tudor domain-containing protein 3	TDRD3	1.5	73.184	6.3913	0	0	0	0	0	4331100
Q9H7E9	2	UPF0488 protein C8orf33	C8orf33	10.9	24.992	12.596	6738900	0	0	0	0	0
Q9H8H2	2	Probable ATP-dependent RNA helicase DDX31	DDX31	2.9	94.086	13.895	4911900	0	4467100	0	0	0
P35637	8	RNA-binding protein FUS	FUS	15.2	53.425	98.788	472420000	548410000	596220000	730350000	1249800000	958300000
Q9NNW5	5	WD repeat-containing protein 6	WDR6	4.6	121.72	30.281	6436500	0	6092400	0	0	0
Q9NP92	1	28S ribosomal protein S30, mitochondrial	MRPS30	4.3	50.364	9.7768	0	0	0	3502500	0	0
Q9NP97;Q8TF09	2;2	Dynein light chain roadblock-type 1;Dynein light chain roadblock-type 2	DYNLRB1;DYNLRB2	21.9	10.921	13.257	0	0	1394000	0	0	0
Q9NPF5	1	DNA methyltransferase 1-associated protein 1	DMAP1	2.6	52.992	7.305	0	0	1175600	0	0	0
Q9NPH2	4	Inositol-3-phosphate synthase 1	ISYNA1	9.7	61.067	24.272	0	0	4827500	0	0	0
Q9NQT5	1	Exosome complex component RRP40	EXOSC3	5.5	29.572	7.7039	0	0	0	0	0	2270500
Q9NR30	13	Nucleolar RNA helicase 2	DDX21	18.4	87.343	113.17	76095000	79249000	59858000	61024000	75715000	79924000
Q9NR56	1	Muscleblind-like protein 1	MBNL1	2.8	41.817	6.1321	1168300	0	0	0	0	0
Q9NUD5	5;1	Zinc finger CCHC domain-containing protein 3	ZCCHC3	13.6	43.547	38.474	20431000	0	18028000	0	0	0
Q9NUL3	5	Double-stranded RNA-binding protein Staufen homolog 2	STAU2	10.7	62.608	39.094	0	0	5955700	0	0	0
Q9NUL7	4	Probable ATP-dependent RNA helicase DDX28	DDX28	8.9	59.58	27.751	0	0	3559700	0	0	0
Q9NUQ6	1	SPATS2-like protein	SPATS2L	1.8	61.728	7.3337	0	0	1811500	0	0	0
Q9NVN8	2	Guanine nucleotide-binding protein-like 3-like protein	GNL3L	4	65.572	14.873	0	0	1930700	0	0	0
Q9NVP1	2	ATP-dependent RNA helicase DDX18	DDX18	3.6	75.406	13.021	0	0	951250	0	0	0
Q9NVV4	1	Poly(A) RNA polymerase, mitochondrial	MTPAP	1.7	66.171	6.3508	0	0	1145000	0	0	0
Q9NW13	3	RNA-binding protein 28	RBM28	4.1	85.737	19.035	0	0	4797600	0	0	0
Q9NW64	4	Pre-mRNA-splicing factor RBM22	RBM22	11.4	46.895	23.134	0	0	5875500	0	0	0
Q9NWH9	2	SAFB-like transcription modulator	SLTM	1.9	117.15	31.486	0	0	3344300	0	0	0
Q9NX58	2	Cell growth-regulating nucleolar protein	LYAR	9	43.614	17.31	0	0	5290100	0	0	0
Q9NXX6	1	Non-structural maintenance of chromosomes element 4 homolog A	NSMCE4A	2.6	44.301	6.3661	0	0	1224600	0	0	0
Q9NY93	1	Probable ATP-dependent RNA helicase DDX56	DDX56	2.6	61.589	6.3602	0	0	0	0	0	0
Q12906	13	Interleukin enhancer-binding factor 3	ILF3	16.7	95.337	118.08	189420000	147250000	157320000	322970000	344870000	307250000
Q9NYU1	1	UDP-glucose:glycoprotein glucosyltransferase 2	UGGT2	0.8	174.73	-2	0	0	0	0	0	0
Q9NZB2	5	Constitutive coactivator of PPAR-gamma-like protein 1	FAM120A	5.9	121.89	35.948	11742000	0	12031000	0	0	0
Q9NZI8	14;0	Insulin-like growth factor 2 mRNA-binding protein 1	IGF2BP1	27.9	63.48	143.15	102770000	79709000	63756000	101930000	114020000	111110000
Q9NZM5	1	Glioma tumor suppressor candidate region gene 2 protein	GLTSCR2	2.1	54.389	7.0065	0	0	1553900	0	0	0
Q9NZT1	1	Calmodulin-like protein 5	CALML5	9.6	15.892	9.0861	0	0	0	0	2503900	0
Q9P0R6	1	GSK3-beta interaction protein	GSKIP	7.2	15.648	6.842	0	8493400	0	0	0	0
Q13283	8	Ras GTPase-activating protein-binding protein 1	G3BP1	25.1	52.164	52.881	39348000	32963000	42432000	57552000	90304000	94131000
Q9P270	4	SLAIN motif-containing protein 2	SLAIN2	9.5	62.543	31.929	0	0	3401700	0	0	0
Q9P2I0	4	Cleavage and polyadenylation specificity factor subunit 2	CPSF2	5.1	88.486	25.657	13635000	0	0	8983400	8761500	0
Q9UDY2	2	Tight junction protein ZO-2	TJP2	2.1	133.96	11.683	2743600	0	0	0	0	0
Q9UG63	10	ATP-binding cassette sub-family F member 2	ABCF2	19.1	71.289	68.639	18295000	13502000	24420000	12215000	17881000	18631000
Q9UHB9	3	Signal recognition particle subunit SRP68	SRP68	4.9	70.729	20.988	0	0	2755300	0	0	0
Q9UHR5	1	SAP30-binding protein	SAP30BP	3.9	33.87	6.167	0	0	929780	0	0	0
Q9UHX1	2	Poly(U)-binding-splicing factor PUF60	PUF60	6.8	59.875	22.979	0	0	11596000	0	0	0
Q9UJM8	1	Hydroxyacid oxidase 1	HAO1	2.7	40.924	5.9551	0	0	7217400	0	0	0
Q9UJS0	4;1	Calcium-binding mitochondrial carrier protein Aralar2	SLC25A13	7.4	74.175	24.504	0	0	1625500	0	0	0
P84098	4	60S ribosomal protein L19	RPL19	21.9	23.466	27.198	6372800	0	0	17490000	10859000	12684000
Q9UK61	8	Protein FAM208A	FAM208A	4.5	189.03	47.165	14161000	0	6091800	0	0	0
Q9UKF6	7	Cleavage and polyadenylation specificity factor subunit 3	CPSF3	13.9	77.485	51.828	12591000	9605000	9488000	7557400	13202000	12246000
Q9UKM9	2	RNA-binding protein Raly	RALY	6.2	32.463	11.642	0	0	3786900	0	0	0
Q9UKV8;Q9UL18;Q9H9G7;Q9HCK5	2;1;1;1	Protein argonaute-2;Protein argonaute-1;Protein argonaute-3;Protein argonaute-4	AGO2;AGO1;AGO3;AGO4	2.3	97.207	12.654	0	0	0	0	0	5278000
Q9ULV3	1	Cip1-interacting zinc finger protein	CIZ1	1.3	100.04	7.2377	0	0	645340	0	0	0
Q9ULV4	1	Coronin-1C	CORO1C	4.4	53.248	18.165	0	0	0	3729100	0	0
Q14247	9	Src substrate cortactin	CTTN	17.5	61.585	63.44	23437000	19348000	14899000	34637000	46175000	54037000
Q9UN81	3	LINE-1 retrotransposable element ORF1 protein	L1RE1	10.1	40.055	22.438	0	0	8166700	0	0	0
Q9UN86	9	Ras GTPase-activating protein-binding protein 2	G3BP2	21.6	54.12	75.375	98958000	102580000	103690000	133950000	265440000	205160000
Q9UNM6	1	26S proteasome non-ATPase regulatory subunit 13	PSMD13	4	42.945	8.9364	0	0	0	0	0	4943700
Q9UNX3;P61254	1;1	60S ribosomal protein L26-like 1;60S ribosomal protein L26	RPL26L1;RPL26	4.8	17.256	5.9471	0	0	0	3501000	0	0
Q9UPN6	1	Protein SCAF8	SCAF8	0.9	140.52	7.2375	0	0	1058700	0	0	0
Q9UPP1	5	Histone lysine demethylase PHF8	PHF8	6.4	117.86	41.821	20646000	0	20781000	0	0	0
P51991	3	Heterogeneous nuclear ribonucleoprotein A3	HNRNPA3	10.8	39.594	22.338	0	0	0	6367700	5026800	8562700
Q9UQ80	1	Proliferation-associated protein 2G4	PA2G4	5.3	43.786	10.66	0	0	0	0	0	4242600
Q9Y224	8	UPF0568 protein C14orf166	C14orf166	35.7	28.068	63.895	101450000	148710000	160220000	0	159530000	160250000
Q9Y230	6	RuvB-like 2	RUVBL2	15.8	51.156	38.785	8412900	0	7363900	0	0	0
Q9Y265	5	RuvB-like 1	RUVBL1	13.6	50.227	34.247	17790000	10411000	0	0	0	0
Q9Y281;P23528	1;1	Cofilin-2;Cofilin-1	CFL2;CFL1	10.2	18.736	8.2853	0	0	0	0	0	3261700
Q9Y285	3	Phenylalanine--tRNA ligase alpha subunit	FARSA	5.7	57.563	22.671	0	0	8987600	0	0	0
Q9Y2Q9	1	28S ribosomal protein S28, mitochondrial	MRPS28	4.8	20.843	6.5865	0	0	1900600	0	0	0
Q9Y2R4	1	Probable ATP-dependent RNA helicase DDX52	DDX52	2.3	67.497	6.077	0	0	1465200	0	0	0
Q9Y2R9	6	28S ribosomal protein S7, mitochondrial	MRPS7	23.6	28.134	40.995	8209100	0	8653700	0	0	0
Q9Y2T1	1	Axin-2	AXIN2	1.8	93.557	7.8759	0	0	2483700	0	0	0
P69905	7;3;1	Hemoglobin subunit alpha	HBA1	81.7	15.257	65.744	0	0	0	37098000	21093000	19097000
Q01995	4	Transgelin	TAGLN	25.4	22.611	37.001	0	0	0	44004000	31848000	25017000
Q15717	7;1;1	ELAV-like protein 1	ELAVL1	24.5	36.091	50.334	0	0	0	35491000	30978000	32999000
Q9Y399	2	28S ribosomal protein S2, mitochondrial	MRPS2	10.1	33.249	18.392	0	0	0	0	12576000	0
Q9Y3B7	2	39S ribosomal protein L11, mitochondrial	MRPL11	14.6	20.683	12.505	0	0	3251500	0	0	0
Q9Y3B9	1	RRP15-like protein	RRP15	3.9	31.484	7.076	0	0	0	0	0	3343300
Q9Y3D9	3	28S ribosomal protein S23, mitochondrial	MRPS23	15.8	21.77	19.939	8680800	0	13472000	0	0	0
Q9Y3F4	1	Serine-threonine kinase receptor-associated protein	STRAP	3.4	38.438	6.1512	0	0	3096800	0	0	0
Q9Y3I0	23	tRNA-splicing ligase RtcB homolog	RTCB	41.6	55.21	223.42	809520000	801330000	1027000000	735220000	749710000	945660000
Q9Y3U8	2	60S ribosomal protein L36	RPL36	21	12.254	11.894	0	0	3549200	0	0	0
Q9Y448	1	Small kinetochore-associated protein	KNSTRN	4.4	35.438	6.4761	0	0	1351700	0	0	0
Q9Y580	1	RNA-binding protein 7	RBM7	3.8	30.503	6.2192	0	0	0	0	0	2600200
Q9Y5A9	3	YTH domain-containing family protein 2	YTHDF2	6.6	62.333	24.726	0	0	13048000	0	0	0
Q9Y5J1	3	U3 small nucleolar RNA-associated protein 18 homolog	UTP18	6.7	62.003	22.04	0	0	3608900	0	0	0
Q9Y5Q8	3	General transcription factor 3C polypeptide 5	GTF3C5	6.4	59.57	17.303	3052900	0	0	0	0	0
Q9Y5Q9	1	General transcription factor 3C polypeptide 3	GTF3C3	1.4	101.27	6.941	0	0	1150300	0	0	0
Q9Y5X1	2	Sorting nexin-9	SNX9	3.5	66.591	14.97	0	0	3735100	0	0	0
Q9Y6J9	1	TAF6-like RNA polymerase II p300/CBP-associated factor-associated factor 65 kDa subunit 6L	TAF6L	3.7	67.814	6.4493	0	0	880250	0	0	0

## Sheet: 3. Identified proteins (GSK3β)
Majority protein IDs	Peptide counts (unique)	Protein names	Gene names	Unique sequence coverage [%]	Mol. weight [kDa]	Score	GSK3β_LFQ intensity 1	GSK3β_LFQ intensity 2	GSK3β_LFQ intensity 3	Vector_LFQ intensity 1	Vector_LFQ intensity 2	Vector_LFQ intensity 3
P11940;Q9H361	36;21;4;3	Polyadenylate-binding protein 1;Polyadenylate-binding protein 3	PABPC1;PABPC3	47.2	70.67	323.31	11956000000	9859300000	10768000000	12778000000	11819000000	13216000000
Q92499	58	ATP-dependent RNA helicase DDX1	DDX1	58.1	82.431	323.31	7342000000	7169300000	7502400000	11218000000	9740500000	10899000000
P04264;CON__P04264	33;31;0;0	Keratin, type II cytoskeletal 1	KRT1	48.3	66.038	323.31	7027600000	6275700000	5233600000	12871000000	10898000000	17354000000
Q9Y3I0	30	tRNA-splicing ligase RtcB homolog	RTCB	50.5	55.21	323.31	7417500000	6272800000	6574700000	10101000000	8613600000	7618300000
Q8WWM7	59	Ataxin-2-like protein	ATXN2L	50.3	113.37	323.31	6227400000	6209400000	6876500000	8011000000	8990400000	8681900000
O00571;O15523	41;29;2	ATP-dependent RNA helicase DDX3X;ATP-dependent RNA helicase DDX3Y	DDX3X;DDX3Y	55.6	73.243	323.31	5861800000	5980800000	6489600000	5428200000	6092100000	6096600000
P60709;P63261	9;8;1;2;2;2;2;2	Actin, cytoplasmic 1;Actin, cytoplasmic 1, N-terminally processed;Actin, cytoplasmic 2;Actin, cytoplasmic 2, N-terminally processed	ACTB;ACTG1	24	41.736	266.94	4145300000	5689500000	5772900000	5150600000	8192800000	3406700000
P35579	106;0;1;0	Myosin-9	MYH9	43.8	226.53	323.31	2967900000	5254800000	4142900000	3933100000	5182500000	4261800000
Q13310	28	Polyadenylate-binding protein 4	PABPC4	41.8	70.782	323.31	4330900000	4197500000	5107400000	5247200000	5680700000	5513200000
P35637	12	RNA-binding protein FUS	FUS	20.9	53.425	288.33	5803300000	3837600000	3792500000	4349500000	4604100000	5149200000
P11142	26;6	Heat shock cognate 71 kDa protein	HSPA8	37.2	70.897	323.31	3246900000	2881600000	3053600000	1907000000	1469400000	2080100000
O43290	43	U4/U6.U5 tri-snRNP-associated protein 1	SART1	50	90.254	323.31	974690000	2777200000	862770000	0	93557000	0
P31943	10;0	Heterogeneous nuclear ribonucleoprotein H;Heterogeneous nuclear ribonucleoprotein H, N-terminally processed	HNRNPH1	28.1	49.229	323.31	3781400000	2708400000	2713000000	3330500000	3539700000	3413100000
P52272	52	Heterogeneous nuclear ribonucleoprotein M	HNRNPM	69	77.515	323.31	2952200000	2674400000	3001500000	3457800000	3147300000	3543700000
Q7Z417	28	Nuclear fragile X mental retardation-interacting protein 2	NUFIP2	46.2	76.12	323.31	1962800000	2453400000	2585300000	2716800000	2874200000	2858900000
Q07666	15;4	KH domain-containing, RNA-binding, signal transduction-associated protein 1	KHDRBS1	21.9	48.227	282.79	2890800000	2439400000	2839800000	2830900000	3145200000	3647300000
Q9Y2W1	49	Thyroid hormone receptor-associated protein 3	THRAP3	39.7	108.66	323.31	2424900000	2321500000	2020500000	1574600000	1645500000	2230000000
Q96PK6	32	RNA-binding protein 14	RBM14	44.7	69.491	323.31	2175500000	2298300000	2628800000	3260300000	3325500000	3460800000
Q8NCA5	12	Protein FAM98A	FAM98A	23	55.272	318.53	2655400000	2234800000	2512500000	2930700000	2189200000	3176700000
P49841	43;20	Glycogen synthase kinase-3 beta	GSK3B	65.7	46.744	323.31	50217000000	50333000000	59635000000	0	0	0
P17844	29	Probable ATP-dependent RNA helicase DDX5	DDX5	33.2	69.147	323.31	2362100000	2221800000	2230700000	2333400000	2253300000	1969700000
Q14444	22	Caprin-1	CAPRIN1	36.2	78.365	323.31	1827300000	2117700000	2120200000	2329400000	3721800000	3003400000
P35527;CON__P35527	24;23	Keratin, type I cytoskeletal 9	KRT9	46.5	62.064	323.31	1282800000	1822800000	923450000	2813400000	1910400000	3032600000
Q9UN86	16;0	Ras GTPase-activating protein-binding protein 2	G3BP2	36.3	54.12	248.69	2112200000	1778200000	2298300000	2150600000	1831800000	2813700000
P35580	81	Myosin-10	MYH10	38.8	229	323.31	1001800000	1640600000	1261400000	1220400000	1931700000	1306900000
Q9NYF8	33	Bcl-2-associated transcription factor 1	BCLAF1	32.7	106.12	323.31	1426800000	1614700000	1563000000	821630000	1113100000	1378000000
P18124	22;1	60S ribosomal protein L7	RPL7	57.3	29.225	254.07	2001200000	1416400000	1650900000	1831300000	1500600000	1018000000
Q92900	50	Regulator of nonsense transcripts 1	UPF1	44.6	124.34	323.31	1326800000	1408800000	1401700000	1630000000	1643000000	1737600000
Q9BUJ2	31	Heterogeneous nuclear ribonucleoprotein U-like protein 1	HNRNPUL1	33.3	95.737	323.31	1495200000	1380500000	1389100000	1401400000	1313500000	2170200000
P67809	13;0	Nuclease-sensitive element-binding protein 1	YBX1	56.5	35.924	323.31	1515700000	1369100000	1584700000	1873100000	2041300000	1632900000
P36578	25	60S ribosomal protein L4	RPL4	45.4	47.697	249.24	1289300000	1330400000	1458700000	950930000	767310000	853300000
Q92841	23	Probable ATP-dependent RNA helicase DDX17	DDX17	38.3	80.272	323.31	1468600000	1293100000	1450200000	1176000000	1098400000	1434200000
P39023	22;3	60S ribosomal protein L3	RPL3	38.5	46.108	200.38	1355000000	1261700000	1418200000	1043400000	989410000	873930000
P0DMV9;P0DMV8	15;15	Heat shock 70 kDa protein 1B;Heat shock 70 kDa protein 1A	HSPA1B;HSPA1A	19	70.051	267.23	1753100000	1248900000	1468300000	775280000	734650000	780670000
P62917	11	60S ribosomal protein L8	RPL8	40.1	28.024	182.78	1483700000	1213000000	1616500000	914600000	931710000	834910000
Q12906	27	Interleukin enhancer-binding factor 3	ILF3	37.9	95.337	323.31	1174900000	1200200000	1034300000	1503300000	1951000000	1868900000
Q9Y224	18	UPF0568 protein C14orf166	C14orf166	58.6	28.068	202.1	1598600000	1168500000	1535400000	1656700000	1919100000	1294100000
Q01844	11	RNA-binding protein EWS	EWSR1	18.3	68.477	279.02	1225900000	1161500000	1101000000	1053800000	692080000	1659400000
P51116	27	Fragile X mental retardation syndrome-related protein 2	FXR2	44	74.222	323.31	981380000	1144100000	864240000	1134400000	1021900000	1347000000
P62701;Q8TD47	18;9;8	40S ribosomal protein S4, X isoform;40S ribosomal protein S4, Y isoform 2	RPS4X;RPS4Y2	52.1	29.597	135.69	1262200000	1116800000	1560200000	1358700000	1337300000	1126100000
P84090	11	Enhancer of rudimentary homolog	ERH	62.5	12.259	202.42	975730000	1106600000	1472500000	1507300000	1370100000	680790000
P46781	20	40S ribosomal protein S9	RPS9	58.2	22.591	166.73	1318600000	1066200000	1308800000	1499100000	1152500000	783520000
P26373	17	60S ribosomal protein L13	RPL13	51.7	24.261	204.63	1271200000	1061400000	1371700000	965640000	976070000	722590000
P61978	20	Heterogeneous nuclear ribonucleoprotein K	HNRNPK	41	50.976	267.39	1200100000	1019300000	987630000	1047200000	1234900000	858830000
P31942	16	Heterogeneous nuclear ribonucleoprotein H3	HNRNPH3	64.7	36.926	299.81	1055100000	911690000	1059900000	965270000	1154900000	952500000
P62249	12	40S ribosomal protein S16	RPS16	57.5	16.445	89.67	1027900000	883050000	1181400000	1152500000	922580000	682730000
Q12905	14	Interleukin enhancer-binding factor 2	ILF2	31.8	43.062	125.61	1065100000	837750000	1101500000	1541200000	1436600000	1558400000
Q7L2E3	46	Putative ATP-dependent RNA helicase DHX30	DHX30	39.1	133.94	323.31	858520000	836490000	868970000	696750000	634130000	807590000
Q00839	21	Heterogeneous nuclear ribonucleoprotein U	HNRNPU	24	90.583	252.24	829550000	796380000	709680000	974060000	1008000000	1217000000
P51114	26;1	Fragile X mental retardation syndrome-related protein 1	FXR1	45.2	69.72	321.4	882640000	794810000	846940000	866590000	897140000	1085000000
P62906	10	60S ribosomal protein L10a	RPL10A	31.8	24.831	106.93	925700000	760400000	1115800000	641200000	505460000	460960000
Q9HCE1	39	Putative helicase MOV-10	MOV10	36.8	113.67	323.31	692100000	745850000	616890000	913870000	1048600000	859500000
P62424	14	60S ribosomal protein L7a	RPL7A	41.4	29.995	132.16	884160000	720960000	947090000	546800000	541510000	389500000
Q02878	16	60S ribosomal protein L6	RPL6	35.8	32.728	148.85	809620000	698040000	894470000	909010000	845360000	661660000
Q06787	27	Fragile X mental retardation protein 1	FMR1	35.6	71.174	292.71	805310000	694500000	824140000	998240000	1289200000	914590000
P43243	29	Matrin-3	MATR3	31.3	94.622	267.32	683950000	686250000	655270000	1006100000	1005500000	1233300000
Q13283	15	Ras GTPase-activating protein-binding protein 1	G3BP1	37.3	52.164	232.39	761650000	660920000	713140000	634020000	660450000	611110000
Q07020	8	60S ribosomal protein L18	RPL18	42	21.634	120.55	615450000	659430000	730850000	570790000	424660000	329910000
Q6PKG0	35;4	La-related protein 1	LARP1	38.3	123.51	323.31	793210000	654300000	628610000	560980000	582420000	706960000
P07437	2;0;0;0;0	Tubulin beta chain	TUBB	6.1	49.67	162.66	667510000	651000000	572380000	273130000	289570000	353790000
O75122	41	CLIP-associating protein 2	CLASP2	34.4	141.06	323.31	639320000	650070000	643570000	0	0	0
Q9NZI8	22;0	Insulin-like growth factor 2 mRNA-binding protein 1	IGF2BP1	37.1	63.48	216.21	560600000	643650000	607750000	630580000	748680000	718720000
O43143	24;0	Pre-mRNA-splicing factor ATP-dependent RNA helicase DHX15	DHX15	31.9	90.932	269.75	655870000	611780000	628230000	528190000	529360000	597340000
Q08211	34	ATP-dependent RNA helicase A	DHX9	28	140.96	289.64	523240000	584010000	510980000	524350000	441400000	610910000
P05388;Q8NHW5	17;12	60S acidic ribosomal protein P0;60S acidic ribosomal protein P0-like	RPLP0;RPLP0P6	49.8	34.273	159.4	818900000	579110000	836900000	784380000	654360000	454640000
P50914	7	60S ribosomal protein L14	RPL14	27.4	23.432	55.285	773420000	569950000	617600000	565170000	594100000	353980000
P27635	13;6	60S ribosomal protein L10	RPL10	43	24.604	93.623	721720000	566340000	712420000	653740000	723760000	349330000
P15880	16	40S ribosomal protein S2	RPS2	48.8	31.324	107.3	788600000	565610000	896900000	717080000	604820000	490330000
P05141	5;0	ADP/ATP translocase 2;ADP/ATP translocase 2, N-terminally processed	SLC25A5	19.5	32.852	92.707	524540000	565270000	694850000	550440000	554040000	422340000
P62753	13	40S ribosomal protein S6	RPS6	30.5	28.68	125.62	600110000	548720000	697700000	598750000	429700000	322440000
O60343	26	TBC1 domain family member 4	TBC1D4	22.9	146.56	317.3	527640000	547540000	547750000	0	0	0
Q9BY77	23	Polymerase delta-interacting protein 3	POLDIP3	57	46.089	312.73	628900000	539870000	528270000	422510000	417790000	391800000
P05387	8	60S acidic ribosomal protein P2	RPLP2	80.9	11.665	83.823	569960000	533170000	448120000	367760000	267520000	483390000
P62851	5	40S ribosomal protein S25	RPS25	31.2	13.742	39.608	889490000	524980000	1079600000	365510000	460320000	263960000
Q96HS1	20	Serine/threonine-protein phosphatase PGAM5, mitochondrial	PGAM5	64.7	32.004	171.31	608210000	517160000	639920000	612950000	552350000	364230000
P38919	22	Eukaryotic initiation factor 4A-III;Eukaryotic initiation factor 4A-III, N-terminally processed	EIF4A3	40.9	46.871	296.71	599020000	511700000	561110000	854200000	806860000	728600000
P61353	11	60S ribosomal protein L27	RPL27	58.8	15.798	124.63	851020000	504580000	717770000	892790000	990330000	299900000
P62241	11	40S ribosomal protein S8	RPS8	49	24.205	137.31	961100000	500690000	569500000	639850000	408750000	300420000
P61247	14	40S ribosomal protein S3a	RPS3A	53.4	29.945	112.64	596560000	482650000	665920000	532650000	619370000	465880000
P23396	18	40S ribosomal protein S3	RPS3	58.8	26.688	147.92	612280000	445260000	716490000	448100000	577530000	448290000
P60660	6;2	Myosin light polypeptide 6	MYL6	37.1	16.93	102.51	298630000	442020000	385030000	639130000	939330000	260220000
P40429	15;6	60S ribosomal protein L13a	RPL13A	40.9	23.577	97.855	357970000	440300000	527240000	581570000	518940000	292610000
P04637	21	Cellular tumor antigen p53	TP53	53.4	43.653	202.04	508400000	423980000	592950000	921120000	886360000	741100000
Q9BQE3;Q71U36;P68363;P0DPH8;P0DPH7;P68366;Q6PEY2	13;13;13;11;11;9;8;6;1	Tubulin alpha-1C chain;Tubulin alpha-1A chain;Tubulin alpha-1B chain;Tubulin alpha-4A chain;Tubulin alpha-3E chain	TUBA1C;TUBA1A;TUBA1B;TUBA4A;TUBA3E	33.2	49.895	184.4	333200000	415150000	359660000	241700000	270580000	186980000
Q8IWC1	27	MAP7 domain-containing protein 3	MAP7D3	33	98.428	308.78	162930000	414310000	405900000	23299000	0	20060000
P52597	10	Heterogeneous nuclear ribonucleoprotein F;Heterogeneous nuclear ribonucleoprotein F, N-terminally processed	HNRNPF	26.3	45.671	158.59	377640000	409120000	383530000	396990000	273220000	354550000
P78332	40	RNA-binding protein 6	RBM6	35.6	128.64	323.31	426050000	408780000	384730000	299270000	387230000	301730000
P22626	15	Heterogeneous nuclear ribonucleoproteins A2/B1	HNRNPA2B1	53.5	37.429	240.94	620140000	403990000	481790000	707580000	584900000	475740000
P62280	15	40S ribosomal protein S11	RPS11	57	18.431	97.071	486930000	402380000	442760000	588050000	473880000	229230000
Q15393	24	Splicing factor 3B subunit 3	SF3B3	23.3	135.58	251.53	405800000	398860000	425820000	408660000	348380000	397620000
P07910;P0DMR1;O60812;B7ZW38;B2RXH8	14;8;8;8;8	Heterogeneous nuclear ribonucleoproteins C1/C2;Heterogeneous nuclear ribonucleoprotein C-like 4;Heterogeneous nuclear ribonucleoprotein C-like 1;Heterogeneous nuclear ribonucleoprotein C-like 3;Heterogeneous nuclear ribonucleoprotein C-like 2	HNRNPC;HNRNPCL4;HNRNPCL1;HNRNPCL3;HNRNPCL2	32.4	33.67	114.18	425350000	397870000	494040000	583750000	605280000	603110000
P26599	13;4;1	Polypyrimidine tract-binding protein 1	PTBP1	23.7	57.221	108.66	536080000	389730000	502220000	446070000	545300000	421890000
P62263	8	40S ribosomal protein S14	RPS14	41.7	16.273	76.017	510380000	385730000	468790000	362910000	522730000	224890000
Q5VTE0;P68104;Q05639	11;11;7	Putative elongation factor 1-alpha-like 3;Elongation factor 1-alpha 1;Elongation factor 1-alpha 2	EEF1A1P5;EEF1A1;EEF1A2	26.4	50.184	78.487	437390000	375810000	490200000	258110000	264690000	231550000
Q16629	9	Serine/arginine-rich splicing factor 7	SRSF7	34	27.366	76.882	430310000	371430000	502920000	290160000	256290000	157040000
Q14247	27	Src substrate cortactin	CTTN	43.1	61.585	323.31	449360000	363990000	372620000	589610000	637470000	523910000
P26196	16	Probable ATP-dependent RNA helicase DDX6	DDX6	43.3	54.416	284.09	417290000	354170000	294470000	514630000	275600000	528790000
P18077	9	60S ribosomal protein L35a	RPL35A	47.3	12.538	65.936	420290000	351080000	446230000	418960000	575150000	183230000
P62913	8	60S ribosomal protein L11	RPL11	33.7	20.252	75.297	496310000	348270000	453530000	332870000	312120000	199120000
Q10570	27	Cleavage and polyadenylation specificity factor subunit 1	CPSF1	19.1	160.88	211.68	291920000	334790000	355460000	283810000	256270000	276090000
P06748	9	Nucleophosmin	NPM1	23.1	32.575	104.7	457870000	331190000	372710000	390060000	588440000	276560000
Q15717	12	ELAV-like protein 1	ELAVL1	45.1	36.091	147.38	503610000	323310000	439550000	355680000	347570000	348430000
Q96N67	40;4;2	Dedicator of cytokinesis protein 7	DOCK7	19.6	242.56	323.31	265400000	321780000	319910000	0	0	0
P18621	9	60S ribosomal protein L17	RPL17	34.8	21.397	85.251	305300000	311450000	299510000	234920000	221560000	161330000
P61313	9	60S ribosomal protein L15	RPL15	39.7	24.146	111.48	436870000	309200000	385620000	494380000	315930000	159240000
Q9NR30	18	Nucleolar RNA helicase 2	DDX21	23.8	87.343	195.6	313230000	306670000	293930000	292030000	245890000	379290000
Q99700	26	Ataxin-2	ATXN2	25.7	140.28	323.31	297900000	289990000	241940000	306190000	359610000	357020000
P60866	4	40S ribosomal protein S20	RPS20	23.5	13.373	51.623	352670000	289420000	474100000	406890000	453740000	228930000
Q8NEY8	13	Periphilin-1	PPHLN1	25.8	52.736	107.58	264510000	279130000	283310000	268660000	360390000	278440000
Q9Y2J2	19;2;1	Band 4.1-like protein 3;Band 4.1-like protein 3, N-terminally processed	EPB41L3	22.5	120.68	234.29	204100000	278490000	260990000	0	0	0
O15226	21	NF-kappa-B-repressing factor	NKRF	29.3	77.672	174.32	261590000	265610000	244880000	263740000	274590000	239220000
O75533	32	Splicing factor 3B subunit 1	SF3B1	28.3	145.83	276.62	246070000	265300000	266290000	199600000	195960000	321550000
Q13435	24	Splicing factor 3B subunit 2	SF3B2	32.6	100.23	254.08	250470000	264920000	242720000	240570000	314320000	304840000
P62979;P62987;P0CG47;P0CG48	6;5;5;5	Ubiquitin-40S ribosomal protein S27a;Ubiquitin;40S ribosomal protein S27a;Ubiquitin-60S ribosomal protein L40;Ubiquitin;60S ribosomal protein L40;Polyubiquitin-B;Ubiquitin;Polyubiquitin-C;Ubiquitin	RPS27A;UBA52;UBB;UBC	39.7	17.965	63.661	301340000	262850000	130740000	173780000	120630000	153380000
P11021	26;1	78 kDa glucose-regulated protein	HSPA5	40.4	72.332	286.8	243160000	261180000	279180000	173650000	205520000	232410000
Q14694	23	Ubiquitin carboxyl-terminal hydrolase 10	USP10	33.2	87.133	197.8	282740000	256920000	286640000	293150000	312200000	357100000
P46779	10	60S ribosomal protein L28	RPL28	47.4	15.747	73.772	261460000	253390000	251910000	215960000	295270000	142530000
P62805	8	Histone H4	HIST1H4A	59.2	11.367	68.422	241510000	252630000	292880000	188810000	258010000	104280000
P38646	21	Stress-70 protein, mitochondrial	HSPA9	38.1	73.68	203.36	275480000	251830000	255050000	225190000	325930000	258380000
Q14684	21	Ribosomal RNA processing protein 1 homolog B	RRP1B	34.2	84.427	217.26	229020000	248800000	196260000	141500000	119640000	168940000
Q8NC51	18	Plasminogen activator inhibitor 1 RNA-binding protein	SERBP1	42.2	44.965	260.13	290680000	242210000	328160000	309250000	347510000	374050000
P84098	9	60S ribosomal protein L19	RPL19	32.1	23.466	115.38	226840000	235010000	265290000	205230000	144950000	159660000
O15027	30	Protein transport protein Sec16A	SEC16A	17.7	251.89	249.57	181440000	230520000	227640000	186110000	194770000	158690000
O95071	32	E3 ubiquitin-protein ligase UBR5	UBR5	15.6	309.35	294.92	172850000	228930000	186520000	0	0	0
P23246	16	Splicing factor, proline- and glutamine-rich	SFPQ	30.1	76.149	123.95	180080000	211580000	184690000	208960000	159000000	167460000
O15169	15	Axin-1	AXIN1	21.5	95.634	148.03	192850000	209110000	191750000	0	0	0
O15042	26	U2 snRNP-associated SURP motif-containing protein	U2SURP	27.7	118.29	210.58	238730000	207170000	220710000	168810000	165660000	178360000
P46776	5	60S ribosomal protein L27a	RPL27A	32.4	16.561	55.086	317190000	204880000	290970000	210420000	221500000	143620000
P30050	8	60S ribosomal protein L12	RPL12	52.1	17.818	63.555	236240000	201160000	205160000	201920000	214510000	138610000
P49207	4	60S ribosomal protein L34	RPL34	21.4	13.293	29.566	203530000	200640000	233450000	269630000	263380000	105810000
Q99878;Q96KK5;Q9BTM1;Q16777;Q6FI13;P20671;P0C0S8;Q96QV6;P16104	1;1;1;1;1;1;1;0;0;0	Histone H2A type 1-J;Histone H2A type 1-H;Histone H2A.J;Histone H2A type 2-C;Histone H2A type 2-A;Histone H2A type 1-D;Histone H2A type 1;Histone H2A type 1-A;Histone H2AX	HIST1H2AJ;HIST1H2AH;H2AFJ;HIST2H2AC;HIST2H2AA3;HIST1H2AD;HIST1H2AG;HIST1H2AA;H2AFX	8.6	13.936	45.031	223830000	199350000	366570000	243270000	268650000	151580000
Q2TAY7	11	WD40 repeat-containing protein SMU1;WD40 repeat-containing protein SMU1, N-terminally processed	SMU1	22.6	57.543	139.62	152900000	196720000	163720000	80753000	51317000	58088000
Q9H0D6	22	5-3 exoribonuclease 2	XRN2	22.6	108.58	186.3	209390000	192190000	193190000	181740000	158070000	191260000
Q13247	7	Serine/arginine-rich splicing factor 6	SRSF6	18.9	39.586	77.917	163440000	190650000	304670000	113250000	148990000	110980000
Q9NZB2	23;1	Constitutive coactivator of PPAR-gamma-like protein 1	FAM120A	28.9	121.89	311.8	180750000	188220000	172040000	273090000	247000000	235360000
P62269	13	40S ribosomal protein S18	RPS18	61.8	17.718	104.74	222000000	187170000	214820000	293970000	290810000	146200000
Q13136	20;3;2;2	Liprin-alpha-1	PPFIA1	24.6	135.78	231.73	165710000	185410000	121780000	13636000	27669000	31259000
P19105;O14950;P24844	7;7;4	Myosin regulatory light chain 12A;Myosin regulatory light chain 12B;Myosin regulatory light polypeptide 9	MYL12A;MYL12B;MYL9	40.9	19.794	78.04	154000000	182810000	175480000	223390000	289700000	156580000
Q02543	12	60S ribosomal protein L18a	RPL18A	51.1	20.762	75.371	287620000	182470000	338090000	285950000	134950000	163680000
Q92889	13	DNA repair endonuclease XPF	ERCC4	16.5	104.48	95.196	145590000	181280000	160260000	0	0	0
P62266	6	40S ribosomal protein S23	RPS23	37.8	15.807	42.938	287620000	179980000	254200000	233840000	262550000	107240000
Q92804	7	TATA-binding protein-associated factor 2N	TAF15	15.5	61.829	113.14	226630000	179270000	98697000	154630000	174120000	382040000
P08238	7;1;2;0;1	Heat shock protein HSP 90-beta	HSP90AB1	10.9	83.263	130.21	102850000	177680000	119680000	45866000	0	41884000
Q09161	12	Nuclear cap-binding protein subunit 1	NCBP1	15.4	91.838	120.18	157720000	172540000	162010000	169470000	158090000	174580000
P14866	13	Heterogeneous nuclear ribonucleoprotein L	HNRNPL	30.6	64.132	220.63	223680000	166660000	177300000	171820000	179830000	185630000
P62277	6	40S ribosomal protein S13	RPS13	34.4	17.222	47.405	181230000	162650000	247900000	262840000	285010000	132500000
O14654	25	Insulin receptor substrate 4	IRS4	23.4	133.77	209.18	188750000	160820000	155790000	86412000	79014000	92551000
P16989	11	Y-box-binding protein 3	YBX3	51.1	40.089	192.87	192630000	158670000	206640000	147930000	187560000	178070000
P62995	9	Transformer-2 protein homolog beta	TRA2B	29.2	33.665	97.61	254510000	157300000	238500000	112020000	152150000	102750000
Q3MHD2	4	Protein LSM12 homolog	LSM12	20.5	21.701	35.711	365830000	155640000	363550000	249350000	374900000	141770000
Q04637	25;1	Eukaryotic translation initiation factor 4 gamma 1	EIF4G1	20.5	175.49	218.45	124550000	155580000	168960000	116450000	166690000	156410000
O95684	10	FGFR1 oncogene partner	FGFR1OP	26.3	43.064	143.99	219530000	151760000	194430000	0	0	0
Q63ZY3	16;1	KN motif and ankyrin repeat domain-containing protein 2	KANK2	23.7	91.173	155.13	131710000	151050000	132740000	0	0	0
Q9UG63	19	ATP-binding cassette sub-family F member 2	ABCF2	32.3	71.289	152.6	163520000	149700000	105660000	130010000	140230000	113970000
Q9UPP1	18;2	Histone lysine demethylase PHF8	PHF8	19.4	117.86	179.44	175390000	147510000	336340000	0	0	37176000
P0DN76;Q01081	4;4;1	Splicing factor U2AF 35 kDa subunit	U2AF1	18.8	27.872	74.114	148430000	143890000	144500000	64560000	0	0
Q8IX01	16	SURP and G-patch domain-containing protein 2	SUGP2	15	120.21	117.89	209400000	141610000	157870000	122530000	108340000	147140000
Q99873	8;1	Protein arginine N-methyltransferase 1	PRMT1	24.5	42.461	64.27	170050000	141050000	153680000	80469000	50163000	67648000
Q96EY7	13	Pentatricopeptide repeat domain-containing protein 3, mitochondrial	PTCD3	21.2	78.549	107.53	117700000	139140000	132910000	0	0	0
P12956	16;1	X-ray repair cross-complementing protein 6	XRCC6	25.9	69.842	126.94	155860000	138790000	159190000	151320000	128170000	142470000
P83731	5	60S ribosomal protein L24	RPL24	28.7	17.779	34.195	215150000	137360000	173210000	192210000	97675000	118960000
P46778	9	60S ribosomal protein L21	RPL21	48.1	18.565	73.367	271300000	137200000	213090000	215000000	178070000	112500000
O00425	17	Insulin-like growth factor 2 mRNA-binding protein 3	IGF2BP3	30.9	63.704	174.69	176030000	135780000	152950000	168220000	201140000	232700000
Q15424	8	Scaffold attachment factor B1	SAFB	8.6	102.64	188.18	138360000	134980000	131550000	156900000	78126000	195410000
Q13242	10	Serine/arginine-rich splicing factor 9	SRSF9	46.2	25.542	78.132	190170000	134850000	194280000	100290000	56685000	83379000
O75330	19	Hyaluronan mediated motility receptor	HMMR	29.3	84.099	291.64	153190000	134050000	130640000	72700000	60226000	84169000
Q7Z2W4	18	Zinc finger CCCH-type antiviral protein 1	ZC3HAV1	27.4	101.43	190.31	192780000	132840000	148530000	78048000	74957000	93297000
P62829	9	60S ribosomal protein L23	RPL23	53.6	14.865	69.37	126990000	131700000	262560000	287600000	165280000	174320000
P38159;Q96E39	14;8;3;1	RNA-binding motif protein, X chromosome;RNA-binding motif protein, X chromosome, N-terminally processed;RNA binding motif protein, X-linked-like-1	RBMX;RBMXL1	29.4	42.331	113.62	132650000	131010000	163560000	274730000	187810000	151380000
P51991	11	Heterogeneous nuclear ribonucleoprotein A3	HNRNPA3	30.4	39.594	117.34	170430000	130880000	135560000	306930000	156530000	132220000
Q06830	7	Peroxiredoxin-1	PRDX1	31.2	22.11	61.775	141180000	130690000	196440000	99891000	143460000	64794000
O95793	13	Double-stranded RNA-binding protein Staufen homolog 1	STAU1	29.1	63.182	118.65	165290000	129270000	143900000	142970000	152060000	117440000
P46087	13	Probable 28S rRNA (cytosine(4447)-C(5))-methyltransferase	NOP2	19.6	89.301	102.66	168300000	128690000	150110000	119530000	143950000	127010000
P62888	9	60S ribosomal protein L30	RPL30	72.2	12.784	86.243	180280000	124440000	157560000	180360000	241350000	96173000
Q15637	9	Splicing factor 1	SF1	13.8	68.329	121.86	116070000	122250000	163310000	138310000	148760000	129720000
Q9NVI7	4	ATPase family AAA domain-containing protein 3A	ATAD3A	9.6	71.368	117.16	159700000	121710000	137330000	89170000	85885000	70001000
P84103	4	Serine/arginine-rich splicing factor 3	SRSF3	28.7	19.329	42.979	259640000	120600000	162760000	0	0	0
Q9C0J8	19	pre-mRNA 3 end processing protein WDR33	WDR33	20	145.89	163.15	105960000	120480000	113130000	108230000	127210000	100130000
Q13123	13	Protein Red	IK	27.1	65.601	119.84	77167000	120390000	81450000	26423000	0	49096000
Q14498	10;1	RNA-binding protein 39	RBM39	20.2	59.379	129.9	109940000	119370000	113840000	81685000	83860000	99122000
Q6UN15	10	Pre-mRNA 3-end-processing factor FIP1	FIP1L1	25.4	66.526	139.51	140560000	116780000	125190000	157860000	133670000	109310000
P42285	18	Superkiller viralicidic activity 2-like 2	SKIV2L2	17.6	117.8	120.88	150010000	116390000	122410000	115120000	103930000	107790000
P63173	5	60S ribosomal protein L38	RPL38	52.9	8.2178	40.096	162050000	111030000	89256000	106920000	74254000	70644000
Q71DI3;Q16695;P84243;P68431;Q6NXT2	5;5;5;5;3;1;1	Histone H3.2;Histone H3.1t;Histone H3.3;Histone H3.1;Histone H3.3C	HIST2H3A;HIST3H3;H3F3A;HIST1H3A;H3F3C	24.3	15.388	30.688	147700000	109800000	180660000	134030000	193390000	74113000
Q86W92	19;2	Liprin-beta-1	PPFIBP1	21.2	114.02	161.59	110350000	109790000	99812000	0	0	0
O75165	31	DnaJ homolog subfamily C member 13	DNAJC13	16.7	254.41	238.06	105260000	108820000	116620000	101870000	130130000	133450000
P82650	14	28S ribosomal protein S22, mitochondrial	MRPS22	36.1	41.28	109.64	289940000	108440000	126700000	0	0	27837000
Q14103	9	Heterogeneous nuclear ribonucleoprotein D0	HNRNPD	27.9	38.434	78.786	123840000	108230000	114020000	175270000	0	151680000
Q71RC2	10	La-related protein 4	LARP4	18.5	80.595	175.78	119230000	106640000	119200000	121960000	164700000	121530000
Q9Y5A9	6	YTH domain-containing family protein 2	YTHDF2	17.8	62.333	75.406	107010000	104360000	79655000	74150000	141040000	83548000
P52292	9	Importin subunit alpha-1	KPNA2	21.9	57.861	110.49	66108000	101900000	81897000	103440000	109440000	64856000
Q9BZE4	16	Nucleolar GTP-binding protein 1	GTPBP4	27	73.964	113.85	114440000	99594000	116770000	114870000	88018000	101740000
Q16778;P33778;P23527;P06899;Q8N257	1;1;1;1;1;1;1	Histone H2B type 2-E;Histone H2B type 1-B;Histone H2B type 1-O;Histone H2B type 1-J;Histone H2B type 3-B	HIST2H2BE;HIST1H2BB;HIST1H2BO;HIST1H2BJ;HIST3H2BB	7.9	13.92	45.047	75375000	99442000	118730000	102390000	149000000	50039000
P47914	2	60S ribosomal protein L29	RPL29	14.5	17.752	15.195	121280000	99387000	156540000	0	0	0
P08865	7	40S ribosomal protein SA	RPSA	26.8	32.854	63.282	75520000	93746000	124660000	81048000	72641000	99959000
Q14008	20	Cytoskeleton-associated protein 5	CKAP5	11.3	225.49	156.78	89327000	93545000	104640000	0	0	0
Q96I25	13	Splicing factor 45	RBM17	26.9	44.961	153.5	102020000	93505000	141740000	123010000	108020000	90032000
Q5BKZ1	14	DBIRD complex subunit ZNF326	ZNF326	28.5	65.653	124.81	74253000	93455000	66055000	110920000	116770000	99070000
P49411	12	Elongation factor Tu, mitochondrial	TUFM	30.5	49.541	86.913	98925000	92789000	103490000	0	0	16444000
Q9H6S0	15	Probable ATP-dependent RNA helicase YTHDC2	YTHDC2	12.4	160.25	109.27	86083000	91208000	134670000	40243000	30229000	37976000
Q9BZI7	13	Regulator of nonsense transcripts 3B	UPF3B	29.4	57.761	107.55	104600000	90006000	94487000	134530000	119590000	94139000
O60506	9	Heterogeneous nuclear ribonucleoprotein Q	SYNCRIP	13.2	69.602	91.582	68507000	90004000	56555000	180460000	122260000	142830000
P01024	2	Complement C3;Complement C3 beta chain;C3-beta-c;Complement C3 alpha chain;C3a anaphylatoxin;Acylation stimulating protein;Complement C3b alpha chain;Complement C3c alpha chain fragment 1;Complement C3dg fragment;Complement C3g fragment;Complement C3d fragment;Complement C3f fragment;Complement C3c alpha chain fragment 2	C3	1.8	187.15	18.803	93374000	89234000	66725000	104640000	0	115380000
Q14157	9	Ubiquitin-associated protein 2-like	UBAP2L	12.1	114.53	95.297	69757000	88827000	77030000	89269000	76511000	83802000
Q9UHX1	13	Poly(U)-binding-splicing factor PUF60	PUF60	24.9	59.875	110.95	118960000	87954000	86092000	143260000	111160000	85525000
Q9BVP2	9	Guanine nucleotide-binding protein-like 3	GNL3	16	61.992	67.033	90371000	87702000	111300000	81558000	101110000	84664000
Q92945	14	Far upstream element-binding protein 2	KHSRP	26.6	73.114	183.57	70791000	87491000	76489000	84589000	87323000	92500000
Q96SB4	6;0	SRSF protein kinase 1	SRPK1	11.6	74.324	68.217	63870000	84870000	66221000	35804000	38396000	38476000
Q14678	13	KN motif and ankyrin repeat domain-containing protein 1	KANK1	12.9	147.29	134.63	70278000	84104000	92745000	0	0	0
Q9UKF6	15	Cleavage and polyadenylation specificity factor subunit 3	CPSF3	21.2	77.485	135.22	85318000	83131000	72988000	69915000	75593000	90072000
P13010	18	X-ray repair cross-complementing protein 5	XRCC5	25.8	82.704	131.81	84917000	82058000	104760000	73329000	91535000	97661000
P82930	6	28S ribosomal protein S34, mitochondrial	MRPS34	27.1	25.65	41.503	93868000	81907000	110250000	0	0	0
Q9NUD5	11;1	Zinc finger CCHC domain-containing protein 3	ZCCHC3	31.5	43.547	99.276	104440000	81815000	89555000	100860000	119480000	84103000
Q8WVS4	18	WD repeat-containing protein 60	WDR60	20.8	122.57	126.76	94317000	81794000	84203000	0	0	0
Q9BQ67	7	Glutamate-rich WD repeat-containing protein 1	GRWD1	14.3	49.419	51.655	96566000	81548000	101830000	68943000	84741000	58108000
Q15029	15	116 kDa U5 small nuclear ribonucleoprotein component	EFTUD2	18.2	109.43	150.43	84951000	81024000	84071000	76931000	80699000	78812000
Q9P2I0	12	Cleavage and polyadenylation specificity factor subunit 2	CPSF2	17.5	88.486	107.27	69844000	80883000	68477000	62763000	81168000	92623000
Q15233	15	Non-POU domain-containing octamer-binding protein	NONO	36.5	54.231	115.4	90556000	80183000	65060000	68679000	61336000	88773000
Q9Y2R9	8	28S ribosomal protein S7, mitochondrial	MRPS7	34.7	28.134	67.758	106590000	79988000	115280000	0	0	0
O00139	15	Kinesin-like protein KIF2A	KIF2A	19.3	79.954	125.36	116980000	79574000	110000000	53585000	23261000	39969000
Q13595	7	Transformer-2 protein homolog alpha	TRA2A	22	32.688	50.722	202390000	79535000	85947000	66699000	30593000	67141000
P08670	15;1;0;0;0	Vimentin	VIM	37.1	53.651	118.85	92490000	79469000	115320000	79829000	103750000	69957000
Q13573	12	SNW domain-containing protein 1	SNW1	21.6	61.494	84.912	51542000	78802000	94487000	91915000	84335000	92263000
P53350	7	Serine/threonine-protein kinase PLK1	PLK1	16.1	68.254	53.882	88657000	77284000	75225000	0	0	12693000
O00159	11	Unconventional myosin-Ic	MYO1C	13	121.68	100.71	26815000	76991000	38439000	43473000	78864000	37845000
Q9BQ39	14	ATP-dependent RNA helicase DDX50	DDX50	19.3	82.564	101.18	86137000	76835000	108390000	101510000	124960000	90765000
Q96I24	10	Far upstream element-binding protein 3	FUBP3	22.2	61.64	91.151	73177000	75240000	95074000	82187000	119860000	115340000
Q9Y676	5	28S ribosomal protein S18b, mitochondrial	MRPS18B	32.2	29.395	51.523	96271000	75070000	116480000	0	0	0
P62910	7	60S ribosomal protein L32	RPL32	34.8	15.86	45.495	77569000	74448000	77731000	32989000	0	0
P08621	10	U1 small nuclear ribonucleoprotein 70 kDa	SNRNP70	27	51.556	83.413	56662000	74202000	63955000	63588000	61135000	72535000
P49750	15	YLP motif-containing protein 1	YLPM1	9.6	241.64	116.99	70772000	74029000	97249000	21840000	12780000	17396000
P51398	11;1	28S ribosomal protein S29, mitochondrial	DAP3	24.6	45.566	80.486	94021000	73907000	98052000	0	0	0
Q8IY92	12	Structure-specific endonuclease subunit SLX4	SLX4	7.9	200.01	107.15	80359000	73863000	81978000	0	0	0
P19338	12	Nucleolin	NCL	16.2	76.613	93.933	54093000	73746000	61398000	55889000	64766000	63809000
Q8TDD1	13	ATP-dependent RNA helicase DDX54	DDX54	16.3	98.594	103.29	75407000	70454000	82725000	41951000	66087000	56704000
Q9BWF3	1	RNA-binding protein 4	RBM4	4.4	40.313	116.66	79964000	69299000	75878000	82421000	69885000	62559000
O95429	7	BAG family molecular chaperone regulator 4	BAG4	30.2	49.593	92.278	47003000	69157000	47266000	51722000	66114000	51208000
P68133;P68032;P63267;P62736	1;1;1;1	Actin, alpha skeletal muscle;Actin, alpha cardiac muscle 1;Actin, gamma-enteric smooth muscle;Actin, aortic smooth muscle	ACTA1;ACTC1;ACTG2;ACTA2	4.2	42.051	14.909	56173000	69098000	61600000	41020000	0	45719000
Q5SW79	12;3	Centrosomal protein of 170 kDa	CEP170	9.8	175.29	95.678	44013000	67115000	66148000	0	0	12649000
P82933	8	28S ribosomal protein S9, mitochondrial	MRPS9	17.9	45.834	50.273	57907000	66741000	81062000	0	0	0
P78362	6	SRSF protein kinase 2;SRSF protein kinase 2 N-terminal;SRSF protein kinase 2 C-terminal	SRPK2	10.6	77.526	42.343	60814000	64180000	77744000	0	0	0
O14979	7	Heterogeneous nuclear ribonucleoprotein D-like	HNRNPDL	15.5	46.437	46.87	84230000	63858000	78967000	95446000	97915000	107630000
Q9Y5Q9	5	General transcription factor 3C polypeptide 3	GTF3C3	6.5	101.27	35.858	30568000	63086000	16359000	0	0	8249600
Q92552	11	28S ribosomal protein S27, mitochondrial	MRPS27	30.7	47.611	242.54	62771000	62696000	70659000	0	0	0
Q9Y3D9	6	28S ribosomal protein S23, mitochondrial	MRPS23	43.7	21.77	65.778	58316000	62106000	67015000	0	0	0
O43684	10	Mitotic checkpoint protein BUB3	BUB3	32	37.154	66.217	71064000	61507000	0	107760000	128950000	106410000
Q14671	13;3	Pumilio homolog 1	PUM1	12.1	126.47	104.83	50965000	61051000	34839000	49028000	31383000	78399000
P22087	9	rRNA 2-O-methyltransferase fibrillarin	FBL	28.3	33.784	73.704	61200000	60410000	73659000	72885000	81904000	61162000
P61254;Q9UNX3	10;9;1	60S ribosomal protein L26;60S ribosomal protein L26-like 1	RPL26;RPL26L1	42.1	17.258	60.149	65551000	60187000	60988000	87654000	56084000	0
Q9H6R4	13	Nucleolar protein 6	NOL6	12	127.59	94.462	61168000	60085000	58135000	41074000	49495000	50003000
Q7Z406	21	Myosin-14	MYH14	14.2	227.87	169.72	36793000	59670000	37410000	53406000	33424000	35628000
Q9UKV5	1	E3 ubiquitin-protein ligase AMFR	AMFR	1.6	72.995	7.2267	0	59638000	0	0	0	0
O95232	5	Luc7-like protein 3	LUC7L3	13	51.466	75.18	49361000	58172000	59887000	56890000	58967000	38852000
Q92615	10	La-related protein 4B	LARP4B	14.9	80.551	70.546	57175000	57853000	49113000	59384000	86244000	61800000
O00567	11	Nucleolar protein 56	NOP56	19.5	66.049	88.648	62429000	57447000	58456000	52159000	55049000	60120000
Q07955	8	Serine/arginine-rich splicing factor 1	SRSF1	30.2	27.744	56.079	79437000	57412000	109030000	50402000	0	41355000
Q9UMS4	7	Pre-mRNA-processing factor 19	PRPF19	20.4	55.18	56.601	56953000	57196000	58156000	56150000	57485000	49315000
Q92665	7	28S ribosomal protein S31, mitochondrial	MRPS31	21	45.318	83.277	67706000	56270000	61986000	0	0	0
P09651	7;3	Heterogeneous nuclear ribonucleoprotein A1;Heterogeneous nuclear ribonucleoprotein A1, N-terminally processed	HNRNPA1	16.1	38.746	77.846	33918000	52636000	96133000	70611000	93500000	73888000
Q96GA3	10	Protein LTV1 homolog	LTV1	18.5	54.854	69.244	55276000	52245000	50593000	0	47849000	40093000
Q96KR1	10	Zinc finger RNA-binding protein	ZFR	11.3	117.01	134.48	37810000	52190000	36163000	43418000	59531000	82773000
Q9BYN8	7	28S ribosomal protein S26, mitochondrial	MRPS26	28.3	24.211	48.496	59544000	51923000	62861000	0	0	0
P10809	12	60 kDa heat shock protein, mitochondrial	HSPD1	18.5	61.054	76.864	33750000	51833000	51312000	30778000	33390000	23093000
Q96T37	14	Putative RNA-binding protein 15	RBM15	17.8	107.19	99.949	54833000	51253000	51772000	30680000	34694000	44531000
Q9NUL3	13	Double-stranded RNA-binding protein Staufen homolog 2	STAU2	28.6	62.608	111.15	80339000	51124000	73808000	73209000	66764000	66417000
P46777	8	60S ribosomal protein L5	RPL5	29.6	34.362	56.143	62829000	50412000	67822000	64972000	0	44378000
Q99848	6	Probable rRNA-processing protein EBP2	EBNA1BP2	20.6	34.852	44.461	54797000	50222000	59585000	34952000	42204000	36249000
O75643	15	U5 small nuclear ribonucleoprotein 200 kDa helicase	SNRNP200	7.5	244.5	94.139	43480000	48606000	44267000	40170000	0	46740000
Q8IWX8	12	Calcium homeostasis endoplasmic reticulum protein	CHERP	14	103.7	118.7	57748000	48500000	54422000	30170000	0	45073000
Q9UKV8	12;3;2;1	Protein argonaute-2	AGO2	16.3	97.207	85.407	51649000	46064000	33511000	44039000	63755000	55415000
Q9UJV9	10	Probable ATP-dependent RNA helicase DDX41	DDX41	17.4	69.837	71.59	54471000	45294000	58218000	28518000	26574000	29929000
P62258	5	14-3-3 protein epsilon	YWHAE	20.8	29.174	39.062	49307000	45222000	64367000	18281000	23377000	14255000
Q9UK61	14	Protein FAM208A	FAM208A	10.5	189.03	103.22	37920000	45116000	33078000	36048000	0	39872000
Q1KMD3	17	Heterogeneous nuclear ribonucleoprotein U-like protein 2	HNRNPUL2	21.6	85.104	115.82	46877000	44816000	30709000	68795000	26540000	98027000
P09874	12	Poly [ADP-ribose] polymerase 1	PARP1	17.2	113.08	112.7	38984000	44381000	23347000	17057000	0	38691000
Q5VUJ6	6	Leucine-rich repeat and calponin homology domain-containing protein 2	LRCH2	9.4	84.587	53.424	49087000	44334000	25536000	0	0	0
P63162;P14678	4;4	Small nuclear ribonucleoprotein-associated protein N;Small nuclear ribonucleoprotein-associated proteins B and B	SNRPN;SNRPB	15	24.614	27.925	51309000	44106000	59136000	55752000	54007000	45492000
P07900	6;1	Heat shock protein HSP 90-alpha	HSP90AA1	8.5	84.659	66.123	36143000	43957000	46872000	0	0	0
O75534	11	Cold shock domain-containing protein E1	CSDE1	13.9	88.884	75.443	45539000	43050000	46018000	0	36483000	41968000
O95985	7	DNA topoisomerase 3-beta-1	TOP3B	7.9	96.661	56.112	52549000	42907000	30245000	62315000	56649000	47003000
P42677	5;2	40S ribosomal protein S27	RPS27	40.5	9.461	41.483	43985000	42811000	38913000	35571000	47676000	21626000
Q9NW13	9	RNA-binding protein 28	RBM28	15.4	85.737	62.99	36452000	42193000	22846000	46099000	28566000	36423000
P26232	1	Catenin alpha-2	CTNNA2	0.9	105.31	-2	0	42117000	0	0	0	0
O75152	13;3	Zinc finger CCCH domain-containing protein 11A	ZC3H11A	19.4	89.13	106.67	40737000	42002000	38520000	95832000	64984000	51316000
P48634	15	Protein PRRC2A	PRRC2A	11.6	228.86	117.79	32004000	41869000	25655000	53864000	19205000	42004000
Q14004	5	Cyclin-dependent kinase 13	CDK13	6	164.92	60.75	47151000	41370000	35936000	0	0	0
Q9H0A0	5	N-acetyltransferase 10	NAT10	5.3	115.73	42.557	0	40397000	55569000	0	0	0
Q9BVJ6	11;2	U3 small nucleolar RNA-associated protein 14 homolog A	UTP14A	18.7	87.977	87.141	33478000	39851000	66898000	0	0	20483000
P55265	13	Double-stranded RNA-specific adenosine deaminase	ADAR	13	136.06	99.482	41451000	39737000	37137000	34125000	33025000	44500000
Q00325	4	Phosphate carrier protein, mitochondrial	SLC25A3	10.2	40.094	27.986	50622000	39410000	40811000	49704000	47215000	25761000
Q9H2U1	14	ATP-dependent RNA helicase DHX36	DHX36	15.5	114.76	103.45	50533000	39089000	19290000	32617000	0	35275000
Q9Y399	5	28S ribosomal protein S2, mitochondrial	MRPS2	19.9	33.249	32.503	44957000	38999000	59010000	0	0	0
P10644	6;1	cAMP-dependent protein kinase type I-alpha regulatory subunit;cAMP-dependent protein kinase type I-alpha regulatory subunit, N-terminally processed	PRKAR1A	17.3	42.981	54.066	42171000	37933000	58131000	0	0	0
Q9H7E2	14	Tudor domain-containing protein 3	TDRD3	30.6	73.184	106.12	36698000	37796000	33658000	76120000	52878000	53819000
P42167	2	Lamina-associated polypeptide 2, isoforms beta/gamma;Thymopoietin;Thymopentin	TMPO	5.5	50.67	61.009	32720000	37668000	43712000	35944000	67134000	34784000
P46783;Q9NQ39	3;2	40S ribosomal protein S10;Putative 40S ribosomal protein S10-like	RPS10;RPS10P5	14.5	18.898	30.993	40646000	37588000	47264000	43871000	0	25889000
Q99459	8	Cell division cycle 5-like protein	CDC5L	11.3	92.25	58.953	38383000	37480000	36540000	32175000	0	38800000
O43663	5;0;0	Protein regulator of cytokinesis 1	PRC1	8.4	71.606	39.131	30426000	37299000	27294000	0	0	0
Q14966	12	Zinc finger protein 638	ZNF638	6.7	220.62	82.779	26069000	37183000	32013000	21659000	0	0
Q13769	7	THO complex subunit 5 homolog	THOC5	12.9	78.507	56.396	28712000	37146000	40750000	42122000	40843000	40587000
P33993	10	DNA replication licensing factor MCM7	MCM7	16.8	81.307	62.289	0	36872000	0	0	0	0
P82673	7	28S ribosomal protein S35, mitochondrial	MRPS35	20.1	36.844	73.928	38557000	36382000	51955000	0	0	0
P26368	6	Splicing factor U2AF 65 kDa subunit	U2AF2	17.1	53.5	44.684	53472000	36131000	0	0	0	16125000
Q9Y3F4	5	Serine-threonine kinase receptor-associated protein	STRAP	19.4	38.438	71.488	29065000	35724000	0	0	0	19946000
Q02241	10	Kinesin-like protein KIF23	KIF23	12.8	110.06	89.913	40099000	35690000	40080000	20638000	0	36412000
Q6WCQ1	10	Myosin phosphatase Rho-interacting protein	MPRIP	15.9	116.53	71.435	19364000	35652000	27533000	12526000	23389000	20601000
O75909	6	Cyclin-K	CCNK	15.7	64.239	85.042	38073000	35379000	24902000	0	0	0
Q9Y3B7	5	39S ribosomal protein L11, mitochondrial	MRPL11	32.3	20.683	34.355	33284000	35202000	33380000	37032000	24523000	0
Q96N16	8;1;1	Janus kinase and microtubule-interacting protein 1	JAKMIP1	12.5	73.208	51.612	29330000	35034000	27262000	0	0	0
Q9UN81	5	LINE-1 retrotransposable element ORF1 protein	L1RE1	16.9	40.055	69.217	35514000	34906000	54461000	33412000	54859000	33915000
O75474	1	GSK-3-binding protein FRAT2	FRAT2	8.6	24.051	37.744	41979000	34840000	42553000	0	0	0
Q9UQ35	8	Serine/arginine repetitive matrix protein 2	SRRM2	3.8	299.61	51.737	42777000	34798000	36598000	0	0	0
P27348	3	14-3-3 protein theta	YWHAQ	13.5	27.764	92.801	27140000	34462000	0	0	0	0
P23588	4	Eukaryotic translation initiation factor 4B	EIF4B	8.5	69.15	29.927	0	34378000	37164000	25921000	33015000	0
P46013	7	Antigen KI-67	MKI67	2.9	358.69	48.928	32680000	34236000	30625000	19568000	0	18854000
P55735	3	Protein SEC13 homolog	SEC13	12.1	35.54	22.011	0	34233000	36754000	66919000	42937000	32363000
Q9NYL9	2	Tropomodulin-3	TMOD3	8	39.594	13.047	0	33955000	0	0	0	0
Q9P258	6	Protein RCC2	RCC2	11.7	56.084	38.332	42309000	33607000	31598000	26229000	0	21439000
Q15007	7	Pre-mRNA-splicing regulator WTAP	WTAP	22.7	44.243	91.179	15922000	33575000	42193000	23797000	29764000	26640000
Q14145	9	Kelch-like ECH-associated protein 1	KEAP1	14.9	69.666	56.202	39084000	33485000	39890000	28912000	23534000	28658000
O60832	6	H/ACA ribonucleoprotein complex subunit 4	DKC1	10.9	57.673	37.772	0	33419000	39479000	45596000	0	39817000
O43670	5	BUB3-interacting and GLEBS motif-containing protein ZNF207	ZNF207	12.3	50.75	63.265	71379000	33293000	113820000	100620000	108420000	115840000
P60891;P21108;P11908	6;4;4	Ribose-phosphate pyrophosphokinase 1;Ribose-phosphate pyrophosphokinase 3;Ribose-phosphate pyrophosphokinase 2	PRPS1;PRPS1L1;PRPS2	21.7	34.834	38.388	8964300	32937000	0	0	0	0
Q9Y3U8	5	60S ribosomal protein L36	RPL36	36.2	12.254	33.277	51527000	32514000	49178000	37645000	0	29741000
O60293	12	Zinc finger C3H1 domain-containing protein	ZFC3H1	7.2	226.35	87.902	27146000	32386000	0	0	0	0
Q5VYV7	6	Protein SLX4IP	SLX4IP	23.8	45.551	58.668	19194000	32210000	37382000	0	0	0
Q9H7E9	2	UPF0488 protein C8orf33	C8orf33	10.9	24.992	30.841	39055000	31996000	0	29174000	50667000	25862000
Q02978	5	Mitochondrial 2-oxoglutarate/malate carrier protein	SLC25A11	19.7	34.061	51.099	24367000	31918000	39944000	31379000	20217000	18705000
Q96EX3	6	WD repeat-containing protein 34	WDR34	11	57.8	39.598	43972000	31569000	46606000	0	0	0
P0DP25;P0DP24;P0DP23	4;4;4;1;1			35.6	16.837	45.641	28012000	31507000	29308000	25910000	0	20177000
P13861;P31323	4;2	cAMP-dependent protein kinase type II-alpha regulatory subunit;cAMP-dependent protein kinase type II-beta regulatory subunit	PRKAR2A;PRKAR2B	12.9	45.518	27.866	17205000	31434000	13058000	31014000	0	10863000
Q12849	8	G-rich sequence factor 1	GRSF1	22.3	53.126	55.652	0	31376000	32861000	0	0	24376000
O75683	5	Surfeit locus protein 6	SURF6	13.3	41.45	30.644	0	30967000	41723000	0	0	0
P22061	6	Protein-L-isoaspartate(D-aspartate) O-methyltransferase	PCMT1	34.4	24.636	43.448	58450000	30894000	69582000	69850000	122500000	28765000
O75494	2	Serine/arginine-rich splicing factor 10	SRSF10	4.6	31.3	37.679	37183000	30885000	29564000	15216000	0	18833000
Q14690	16	Protein RRP5 homolog	PDCD11	10.5	208.7	104.22	30560000	30777000	33919000	31674000	0	31760000
Q7Z6E9	4	E3 ubiquitin-protein ligase RBBP6	RBBP6	3.1	201.56	32.474	9705300	30331000	10331000	0	0	0
P07992	4	DNA excision repair protein ERCC-1	ERCC1	17.8	32.562	25.785	19109000	30142000	26342000	0	0	0
Q9BXP5	8;1;1	Serrate RNA effector molecule homolog	SRRT	7.9	100.67	54.549	0	30086000	37323000	29308000	34166000	32428000
Q9BTE3	9	Mini-chromosome maintenance complex-binding protein	MCMBP	17.1	72.979	62.261	36451000	30023000	37097000	36394000	31778000	33905000
P46782	6	40S ribosomal protein S5;40S ribosomal protein S5, N-terminally processed	RPS5	27.5	22.876	43.847	40310000	29803000	49535000	51820000	39573000	29387000
Q9Y5S9	4	RNA-binding protein 8A	RBM8A	22.4	19.889	31.964	25153000	29634000	26836000	45471000	29854000	22740000
P68371;P04350;Q3ZCM7	2;1;1	Tubulin beta-4B chain;Tubulin beta-4A chain;Tubulin beta-8 chain	TUBB4B;TUBB4A;TUBB8	6.1	49.83	29.361	19056000	29480000	9820600	0	0	10756000
P40938	5	Replication factor C subunit 3	RFC3	16.9	40.556	49.765	0	28458000	32822000	0	0	0
Q6NZY4	11	Zinc finger CCHC domain-containing protein 8	ZCCHC8	20.1	78.576	112.46	30737000	28331000	27849000	35619000	39312000	51143000
Q06265	2	Exosome complex component RRP45	EXOSC9	4.8	48.948	13.66	0	28326000	32524000	0	0	0
P12236;P12235	3;1	ADP/ATP translocase 3;ADP/ATP translocase 3, N-terminally processed;ADP/ATP translocase 1	SLC25A6;SLC25A4	11.1	32.866	21.101	0	28260000	0	0	36569000	35604000
O94832	11	Unconventional myosin-Id	MYO1D	12.6	116.2	74.68	20300000	28162000	0	29797000	36027000	16142000
O43809	4	Cleavage and polyadenylation specificity factor subunit 5	NUDT21	16.3	26.227	25.619	29120000	27864000	28460000	67538000	32256000	31430000
Q9GZR7	9	ATP-dependent RNA helicase DDX24	DDX24	11.4	96.331	67.334	31563000	27863000	27913000	23308000	0	26800000
P63104	2	14-3-3 protein zeta/delta	YWHAZ	10.6	27.745	20.089	19572000	27597000	0	13597000	17880000	0
Q9Y520	8	Protein PRRC2C	PRRC2C	3.9	316.91	49.599	0	27321000	34806000	0	0	20984000
P33992	9	DNA replication licensing factor MCM5	MCM5	16.2	82.285	63.549	31942000	27097000	22314000	0	0	42821000
P81605	3	Dermcidin;Survival-promoting peptide;DCD-1	DCD	22.7	11.284	20.718	0	26834000	0	54036000	65015000	0
P06753	4	Tropomyosin alpha-3 chain	TPM3	12.6	32.95	51.706	43755000	26671000	39543000	0	47944000	32124000
Q9UDY2	8	Tight junction protein ZO-2	TJP2	7.5	133.96	55.556	34316000	26447000	0	0	0	18032000
Q8IY37	7	Probable ATP-dependent RNA helicase DHX37	DHX37	6.5	129.54	45.612	18584000	26160000	25115000	0	0	0
Q96FV9	8	THO complex subunit 1	THOC1	14.3	75.665	65.887	34835000	25776000	25836000	41824000	35666000	46490000
O94964	7;1;1	Protein SOGA1;N-terminal form;C-terminal 80 kDa form	SOGA1	5.3	159.76	45.602	18018000	25714000	22875000	0	0	0
P82663	5	28S ribosomal protein S25, mitochondrial	MRPS25	35.8	20.116	36.952	31390000	25683000	31136000	0	0	0
Q13895	11	Bystin	BYSL	26.8	49.601	80.605	45193000	25552000	33529000	30668000	35382000	33410000
Q9NNW5	9	WD repeat-containing protein 6	WDR6	10.8	121.72	60.554	34832000	25143000	31699000	16509000	20674000	17697000
Q9UM54	10	Unconventional myosin-VI	MYO6	8.6	149.69	72.771	10896000	24922000	16453000	0	26377000	16554000
Q9Y2X3	8	Nucleolar protein 58	NOP58	20.8	59.578	67.855	33428000	24774000	77934000	21875000	0	21008000
Q9Y285	5	Phenylalanine--tRNA ligase alpha subunit	FARSA	11	57.563	34.112	15947000	24585000	19124000	0	0	16562000
P82675	5	28S ribosomal protein S5, mitochondrial	MRPS5	14.7	48.006	35.424	27501000	24391000	23642000	0	0	0
P40937	5	Replication factor C subunit 5	RFC5	14.7	38.496	32.152	52367000	24020000	43612000	0	0	0
Q9UHI6	7	Probable ATP-dependent RNA helicase DDX20	DDX20	11.4	92.239	51.035	24930000	24001000	17288000	13837000	0	36215000
P55795	6	Heterogeneous nuclear ribonucleoprotein H2	HNRNPH2	17.6	49.263	43.32	28460000	23862000	22026000	24926000	0	36875000
Q8N684	6	Cleavage and polyadenylation specificity factor subunit 7	CPSF7	16.8	52.049	41.45	27661000	23768000	24602000	39574000	0	20824000
Q6P2Q9	19	Pre-mRNA-processing-splicing factor 8	PRPF8	9.3	273.6	115.83	28475000	23644000	27982000	26943000	20396000	34532000
Q7Z460	8	CLIP-associating protein 1	CLASP1	6.6	169.45	60.44	25938000	23470000	27881000	0	0	0
O15381	5	Nuclear valosin-containing protein-like	NVL	7.9	95.05	52.613	19872000	23449000	18031000	22145000	26889000	19539000
O43251;Q9NWB1;A6NFN3	4;4;2	RNA binding protein fox-1 homolog 2;RNA binding protein fox-1 homolog 1;RNA binding protein fox-1 homolog 3	RBFOX2;RBFOX1;RBFOX3	9.2	41.373	29.353	23145000	23431000	25484000	24465000	34997000	13104000
O00178	5	GTP-binding protein 1	GTPBP1	9.4	72.453	33.582	0	23122000	0	0	0	0
Q8N8A6	10	ATP-dependent RNA helicase DDX51	DDX51	16.1	72.456	61.201	20596000	23025000	16455000	16470000	0	17300000
Q8N1G4	3	Leucine-rich repeat-containing protein 47	LRRC47	7.5	63.472	19.445	0	22945000	0	0	0	0
Q5T280	3	Putative methyltransferase C9orf114	C9orf114	9.6	42.008	23.322	0	22725000	0	0	0	11515000
O00411	7	DNA-directed RNA polymerase, mitochondrial	POLRMT	8	138.62	52.513	0	22472000	0	0	0	0
Q14493	3	Histone RNA hairpin-binding protein	SLBP	12.2	31.285	19.805	0	22466000	27878000	0	0	0
O95639	5	Cleavage and polyadenylation specificity factor subunit 4	CPSF4	29	30.255	94.427	23274000	22099000	31526000	25735000	29874000	21350000
P52907	5;1	F-actin-capping protein subunit alpha-1	CAPZA1	24.8	32.922	46.793	29455000	21993000	49730000	20911000	44800000	0
P35249	4	Replication factor C subunit 4	RFC4	10.5	39.681	26.282	24703000	21974000	22323000	15509000	0	0
P62826	3	GTP-binding nuclear protein Ran	RAN	15.3	24.423	19.08	0	21941000	29518000	0	0	11722000
P82921	2	28S ribosomal protein S21, mitochondrial	MRPS21	24.1	10.688	22.407	0	21727000	0	0	0	0
P50402	6	Emerin	EMD	31.9	28.994	45.799	25573000	21703000	34239000	0	0	26522000
Q00577	5;1	Transcriptional activator protein Pur-alpha	PURA	12.4	34.91	29.837	24941000	21665000	24848000	19006000	27164000	22683000
O60307	7	Microtubule-associated serine/threonine-protein kinase 3	MAST3	10	143.14	84.311	0	21411000	0	0	0	0
Q9Y6M1	6	Insulin-like growth factor 2 mRNA-binding protein 2	IGF2BP2	14.7	66.121	61.61	18155000	21388000	16677000	19420000	36767000	18861000
P82912	2	28S ribosomal protein S11, mitochondrial	MRPS11	13.9	20.616	20.032	0	21337000	18958000	0	0	0
O15234	11	Protein CASC3	CASC3	17.8	76.277	83.431	59707000	21234000	35605000	77744000	85373000	210760000
Q96AY2	2	Crossover junction endonuclease EME1	EME1	3.9	63.251	13.983	0	20924000	0	0	0	0
P41091;Q2VIR3	3;2	Eukaryotic translation initiation factor 2 subunit 3;Putative eukaryotic translation initiation factor 2 subunit 3-like protein	EIF2S3;EIF2S3L	6.8	51.109	19.483	18298000	20854000	0	0	19007000	11600000
Q8NI27	8	THO complex subunit 2	THOC2	6.4	182.77	71.227	23946000	20794000	0	0	20143000	20903000
P42704	8	Leucine-rich PPR motif-containing protein, mitochondrial	LRPPRC	6	157.9	50.848	18062000	20658000	0	0	0	0
O95831	8	Apoptosis-inducing factor 1, mitochondrial	AIFM1	15.8	66.9	57.586	18464000	20322000	21042000	20863000	0	16520000
P82914	4	28S ribosomal protein S15, mitochondrial	MRPS15	15.6	29.842	24.687	0	20243000	0	0	0	0
P78371	3	T-complex protein 1 subunit beta	CCT2	6.7	57.488	21.785	0	20001000	0	0	0	0
P62140	3	Serine/threonine-protein phosphatase PP1-beta catalytic subunit	PPP1CB	11.9	37.186	59.663	43576000	19859000	24808000	24891000	0	14688000
P05976;P08590	1;1	Myosin light chain 1/3, skeletal muscle isoform;Myosin light chain 3	MYL1;MYL3	8.2	21.145	14.413	14381000	19673000	22084000	15918000	22617000	20424000
Q12899	4	Tripartite motif-containing protein 26	TRIM26	8.7	62.165	30.017	0	19551000	0	0	0	0
Q86XZ4	6	Spermatogenesis-associated serine-rich protein 2	SPATS2	17.2	59.544	61.362	0	19358000	21830000	26240000	29271000	23624000
Q9Y2Q9	3	28S ribosomal protein S28, mitochondrial	MRPS28	15.5	20.843	19.884	33036000	19282000	34001000	0	0	0
Q13601	4	KRR1 small subunit processome component homolog	KRR1	10.5	43.664	24.67	0	19241000	19977000	0	0	0
P25705	6	ATP synthase subunit alpha, mitochondrial	ATP5A1	13.2	59.75	42.161	18319000	19147000	26087000	0	17697000	17377000
Q9NQ55	5	Suppressor of SWI4 1 homolog	PPAN	10.4	53.193	33.304	19133000	19122000	14177000	0	0	0
P27448	5;1	MAP/microtubule affinity-regulating kinase 3	MARK3	10.9	84.428	42.379	14990000	18692000	19152000	0	0	0
P60842;Q14240	7;4	Eukaryotic initiation factor 4A-I;Eukaryotic initiation factor 4A-II;Eukaryotic initiation factor 4A-II, N-terminally processed	EIF4A1;EIF4A2	19.7	46.153	47.827	0	18682000	27058000	0	0	0
Q14980	11	Nuclear mitotic apparatus protein 1	NUMA1	6.5	238.26	86.052	9195000	18660000	0	0	0	0
P31689	3	DnaJ homolog subfamily A member 1	DNAJA1	9.6	44.868	21.547	0	18563000	24149000	0	0	0
Q12788	5	Transducin beta-like protein 3	TBL3	7.9	89.034	46.403	19039000	18461000	19576000	12563000	0	30020000
P61513	2	60S ribosomal protein L37a	RPL37A	29.3	10.275	29.558	15925000	18127000	10338000	0	0	0
Q9Y580	4	RNA-binding protein 7	RBM7	16.2	30.503	30.249	22884000	17907000	21808000	0	0	17023000
Q92734	5	Protein TFG	TFG	18.8	43.447	39.727	38737000	17797000	23799000	0	0	43590000
Q9H307	6	Pinin	PNN	9.6	81.627	39.807	0	17715000	0	0	19020000	16551000
Q9H6R0	8	Putative ATP-dependent RNA helicase DHX33	DHX33	11.6	78.873	56.125	21441000	17610000	0	0	0	0
Q5VWN6	7	Protein FAM208B	FAM208B	3.6	268.84	51.146	0	17500000	16591000	0	0	0
Q6PJT7	9	Zinc finger CCCH domain-containing protein 14	ZC3H14	15.6	82.875	72.612	15578000	17349000	21689000	30993000	27479000	26413000
Q01804	7	OTU domain-containing protein 4	OTUD4	7.7	124.04	66.271	14196000	17211000	18835000	24679000	23393000	17938000
P27816	4	Microtubule-associated protein 4	MAP4	4.9	121	30.143	18800000	17117000	17620000	11542000	16263000	14181000
Q969Q6	3	Serine/threonine-protein phosphatase 2A regulatory subunit B subunit gamma	PPP2R3C	7.1	53.315	20.519	21181000	17098000	21706000	0	0	0
Q99569	8	Plakophilin-4	PKP4	7.7	131.87	53.13	16523000	17011000	12252000	17008000	25501000	15887000
Q9NWH9	3	SAFB-like transcription modulator	SLTM	3	117.15	83.924	0	16982000	22825000	7724400	0	12544000
Q9HAU5	9	Regulator of nonsense transcripts 2	UPF2	8.9	147.81	55.659	17890000	16900000	21394000	0	0	23731000
Q15269	4	Periodic tryptophan protein 2 homolog	PWP2	4.4	102.45	23.647	0	16758000	0	0	0	0
O60716	7	Catenin delta-1	CTNND1	9.4	108.17	46.224	12759000	16635000	0	0	0	12478000
Q6P158	5	Putative ATP-dependent RNA helicase DHX57	DHX57	5.1	155.6	45.512	13932000	16611000	14678000	0	0	0
O75934	1	Pre-mRNA-splicing factor SPF27	BCAS2	5.8	26.131	7.3132	0	16370000	0	0	0	0
P16403;P10412;P16402	3;3;3;1;1	Histone H1.2;Histone H1.4;Histone H1.3	HIST1H1C;HIST1H1E;HIST1H1D	11.3	21.364	19.962	0	16356000	0	0	0	18525000
Q9Y5J1	5	U3 small nucleolar RNA-associated protein 18 homolog	UTP18	11.2	62.003	32.153	0	16069000	0	14234000	14086000	13694000
P53985	2	Monocarboxylate transporter 1	SLC16A1	6.4	53.944	18.006	0	16049000	17389000	14694000	13285000	0
Q9Y5Q8	7	General transcription factor 3C polypeptide 5	GTF3C5	16.4	59.57	43.322	17523000	15792000	0	0	0	0
Q9BRD0	7	BUD13 homolog	BUD13	12	70.52	45.379	0	15408000	0	0	0	0
Q13263	9	Transcription intermediary factor 1-beta	TRIM28	14.6	88.549	77.379	20927000	15400000	0	11399000	0	17598000
Q8WVB6	6	Chromosome transmission fidelity protein 18 homolog	CHTF18	8.3	107.38	38.385	16737000	15380000	15627000	0	0	0
Q96R06	6	Sperm-associated antigen 5	SPAG5	6.5	134.42	62.425	14310000	15357000	13775000	0	0	0
Q15058	3	Kinesin-like protein KIF14	KIF14	2.1	186.49	18.804	0	15348000	0	0	0	0
Q8WUA2	4	Peptidyl-prolyl cis-trans isomerase-like 4	PPIL4	11.4	57.224	30.828	13796000	15011000	13008000	15728000	18604000	12997000
P09012	3;1	U1 small nuclear ribonucleoprotein A	SNRPA	13.1	31.279	32.066	18172000	14514000	28079000	17890000	23345000	17794000
Q9H089	3	Large subunit GTPase 1 homolog	LSG1	5.3	75.225	18.022	19600000	14014000	0	23449000	0	0
O76021	7	Ribosomal L1 domain-containing protein 1	RSL1D1	14.1	54.972	41.296	18765000	13990000	0	0	0	13100000
P30153	5	Serine/threonine-protein phosphatase 2A 65 kDa regulatory subunit A alpha isoform	PPP2R1A	11.9	65.308	30.899	0	13783000	21969000	0	0	0
P49760	2	Dual specificity protein kinase CLK2	CLK2	4.4	60.089	12.947	35707000	13779000	12276000	0	0	0
Q8N9T8	5	Protein KRI1 homolog	KRI1	8	82.597	54.871	13579000	13731000	0	11275000	15367000	15359000
P55884	4	Eukaryotic translation initiation factor 3 subunit B	EIF3B	5	92.48	26.542	11760000	13674000	0	13213000	0	12270000
O00505	3	Importin subunit alpha-4	KPNA3	8.1	57.81	37.45	22104000	13640000	30227000	34786000	0	28248000
Q8WYQ5	5	Microprocessor complex subunit DGCR8	DGCR8	6.7	86.044	33.617	16979000	12995000	0	0	17558000	14364000
P17812	6	CTP synthase 1	CTPS1	11.7	66.69	46.166	12774000	12784000	0	0	0	0
P54132	5	Bloom syndrome protein	BLM	5.5	159	37.071	9238900	12778000	11431000	5689200	0	9967200
P50990	5	T-complex protein 1 subunit theta	CCT8	10	59.62	32.16	0	12384000	12912000	0	0	0
Q9UII4	4	E3 ISG15--protein ligase HERC5	HERC5	4.5	116.85	28.287	13750000	12291000	13583000	0	0	9771500
Q86UK7	6	Zinc finger protein 598	ZNF598	8.6	98.636	37.392	13409000	12224000	19117000	0	0	8183200
Q9Y2R4	3	Probable ATP-dependent RNA helicase DDX52	DDX52	3.2	67.497	18.794	13125000	12066000	12796000	0	0	0
Q6PCB5	4;1	Round spermatid basic protein 1-like protein	RSBN1L	5.8	94.868	22.965	10769000	11632000	0	0	0	0
Q13905	1	Rap guanine nucleotide exchange factor 1	RAPGEF1	1.3	120.55	-2	0	11504000	0	0	0	0
Q99613;B5ME19	7;7	Eukaryotic translation initiation factor 3 subunit C;Eukaryotic translation initiation factor 3 subunit C-like protein	EIF3C;EIF3CL	8.1	105.34	51.549	0	11468000	12705000	9807600	11718000	8869000
P49674	3;1	Casein kinase I isoform epsilon	CSNK1E	9.6	47.315	20.048	9822700	11234000	13514000	0	0	0
Q5C9Z4	3	Nucleolar MIF4G domain-containing protein 1	NOM1	4.4	96.256	22.265	10530000	11204000	0	0	0	0
Q5T3I0	4	G patch domain-containing protein 4	GPATCH4	10.5	50.381	33.469	0	10980000	9719200	0	0	0
Q5T9A4	1	ATPase family AAA domain-containing protein 3B	ATAD3B	1.9	72.572	13.279	0	10902000	0	0	0	0
P63244	4	Guanine nucleotide-binding protein subunit beta-2-like 1;Guanine nucleotide-binding protein subunit beta-2-like 1, N-terminally processed	GNB2L1	14.5	35.076	28.664	14229000	10851000	18813000	0	0	0
Q9ULX6	3	A-kinase anchor protein 8-like	AKAP8L	5.6	71.639	18.456	14183000	10388000	0	0	0	11416000
Q12926;P26378	3;2;1	ELAV-like protein 2;ELAV-like protein 4	ELAVL2;ELAVL4	10.3	39.503	30.854	16042000	10356000	14092000	15001000	13837000	13896000
Q9BZJ0	3	Crooked neck-like protein 1	CRNKL1	4.4	100.45	21.092	8696900	9642600	0	11846000	0	0
P98175	3	RNA-binding protein 10	RBM10	4	103.53	18.481	0	9448900	0	0	0	0
P35222	2	Catenin beta-1	CTNNB1	2.2	85.496	12.823	10467000	9393100	10984000	0	0	0
Q5T6F2	3	Ubiquitin-associated protein 2	UBAP2	3.7	117.11	22.12	8065000	9280900	0	0	0	0
Q12789	3	General transcription factor 3C polypeptide 1	GTF3C1	1.3	238.87	17.763	0	9002300	0	0	0	0
Q9Y5V3	5;1	Melanoma-associated antigen D1	MAGED1	9.1	86.16	106.42	0	8974200	11903000	0	0	0
Q9NZM5	4	Glioma tumor suppressor candidate region gene 2 protein	GLTSCR2	10.3	54.389	26.567	12499000	8809500	10765000	0	0	0
Q8N163	4	Cell cycle and apoptosis regulator protein 2	CCAR2	5.9	102.9	26.487	8488000	8494800	10075000	0	0	0
Q96EY1	2	DnaJ homolog subfamily A member 3, mitochondrial	DNAJA3	5.8	52.488	15.502	11157000	8414600	10811000	0	0	8442300
Q96PV7	2	Protein FAM193B	FAM193B	2.5	96.542	12.251	0	8171700	0	0	0	0
Q8IZH2	2	5-3 exoribonuclease 1	XRN1	1.2	194.1	11.735	0	7926100	0	0	0	0
Q16630	3	Cleavage and polyadenylation specificity factor subunit 6	CPSF6	7.8	59.209	22.692	0	7796800	0	0	0	0
Q9ULV3	3	Cip1-interacting zinc finger protein	CIZ1	4.5	100.04	18.651	0	7778400	7610600	0	0	0
O94906	4	Pre-mRNA-processing factor 6	PRPF6	4.8	106.92	25.384	0	7721000	0	0	0	0
A1L020	3	RNA-binding protein MEX3A	MEX3A	9	54.173	36.132	0	7584900	9877500	0	0	0
O75147	1	Obscurin-like protein 1	OBSL1	0.6	206.94	6.422	0	7543000	0	0	0	0
Q9BYJ9	3	YTH domain-containing family protein 1	YTHDF1	11.8	60.873	20.394	8973600	7464400	8392800	8440100	0	12049000
O60870	1	DNA/RNA-binding protein KIN17	KIN	3.1	45.373	6.3474	0	7323400	0	0	0	0
P06733	3	Alpha-enolase	ENO1	7.1	47.168	18.957	0	7259700	0	0	0	0
Q9BQ70	4	Transcription factor 25	TCF25	8.6	76.666	26.098	9001200	7187500	0	0	0	0
Q9BUT9	2	Protein FAM195A	FAM195A	18.8	17.828	16.046	7978600	7183300	0	0	0	0
Q7L590	2	Protein MCM10 homolog	MCM10	3.2	98.182	17.748	7180300	7094900	6276800	0	0	0
Q9H5H4	3	Zinc finger protein 768	ZNF768	5.9	60.228	18.329	0	6919900	7595400	0	0	0
Q68DQ2	3	Very large A-kinase anchor protein	CRYBG3	1.1	330.63	16.727	0	6870700	0	0	0	0
Q8ND83	2	SLAIN motif-containing protein 1	SLAIN1	3.3	60.594	15.476	0	6862900	6417400	0	0	0
Q9Y2R5	1	28S ribosomal protein S17, mitochondrial	MRPS17	8.5	14.502	6.9331	0	6807300	0	0	0	0
P22392;P15531	1;1	Nucleoside diphosphate kinase B;Nucleoside diphosphate kinase A	NME2;NME1	7.9	17.298	6.4496	0	6802000	0	0	0	0
Q5VT06	3	Centrosome-associated protein 350	CEP350	1.2	350.93	19.034	4800700	6591200	6209900	0	0	0
Q9HC77	3	Centromere protein J	CENPJ	3.2	153	23.537	0	6528800	0	0	0	0
Q96T17	3	MAP7 domain-containing protein 2	MAP7D2	7.5	81.964	25.618	0	6410900	0	0	0	0
O14744	3	Protein arginine N-methyltransferase 5;Protein arginine N-methyltransferase 5, N-terminally processed	PRMT5	5	72.683	17.667	0	6323800	0	0	0	0
P45880	1	Voltage-dependent anion-selective channel protein 2	VDAC2	4.1	31.566	6.1767	0	6147400	0	0	0	0
Q9Y450	4	HBS1-like protein	HBS1L	8.2	75.472	44.024	0	6048000	0	0	0	0
P31946	1	14-3-3 protein beta/alpha;14-3-3 protein beta/alpha, N-terminally processed	YWHAB	5.7	28.082	9.1591	0	5927000	9254000	0	0	0
Q02413	7	Desmoglein-1	DSG1	9.4	113.75	55.907	11487000	5776000	9359500	18300000	0	38469000
P06576	3	ATP synthase subunit beta, mitochondrial	ATP5B	8.1	56.559	22.112	0	5680300	0	0	0	0
Q69YN4	6	Protein virilizer homolog	KIAA1429	4.7	202.02	37.936	0	5616500	0	0	0	0
O94761	3	ATP-dependent DNA helicase Q4	RECQL4	3.8	133.07	21.441	5996100	5452400	0	0	0	0
Q9UBX3	2	Mitochondrial dicarboxylate carrier	SLC25A10	6.6	31.282	11.216	0	5363800	0	0	0	0
Q9UQE7	1	Structural maintenance of chromosomes protein 3	SMC3	1	141.54	7.394	0	5337400	0	0	0	0
Q4G0J3	4	La-related protein 7	LARP7	9.1	66.898	27.047	0	5127400	0	0	0	0
P63208	1	S-phase kinase-associated protein 1	SKP1	7.4	18.658	10.167	0	5083100	0	0	0	0
Q8N3X1	3	Formin-binding protein 4	FNBP4	2.9	110.26	17.406	0	4810900	0	0	0	0
Q13162	2	Peroxiredoxin-4	PRDX4	8.5	30.54	13.157	0	4737300	0	0	0	0
P05023;P13637;P50993;P20648	2;1;1;1	Sodium/potassium-transporting ATPase subunit alpha-1;Sodium/potassium-transporting ATPase subunit alpha-3;Sodium/potassium-transporting ATPase subunit alpha-2;Potassium-transporting ATPase alpha chain 1	ATP1A1;ATP1A3;ATP1A2;ATP4A	2.8	112.89	13.959	0	4653700	0	0	0	0
Q49A26	2	Putative oxidoreductase GLYR1	GLYR1	5.6	60.547	13.929	0	4522400	0	0	0	0
P54105	1	Methylosome subunit pICln	CLNS1A	5.5	26.215	6.3482	0	4215100	0	0	0	0
Q8IWZ3;O75179	2;2	Ankyrin repeat and KH domain-containing protein 1;Ankyrin repeat domain-containing protein 17	ANKHD1;ANKRD17	1	269.45	13.744	0	4201600	0	0	0	0
Q86YT6	1	E3 ubiquitin-protein ligase MIB1	MIB1	1.5	110.13	9.7428	0	3828600	0	0	0	0
P55209	2	Nucleosome assembly protein 1-like 1	NAP1L1	7.4	45.374	11.564	0	3809600	0	0	0	0
Q9ULJ3	3	Zinc finger and BTB domain-containing protein 21	ZBTB21	4.2	118.87	19.722	0	3763800	0	0	0	0
A1KXE4	1	Myelin-associated neurite-outgrowth inhibitor	FAM168B	9.2	20.324	9.4357	0	3734800	0	0	0	0
O43432	3	Eukaryotic translation initiation factor 4 gamma 3	EIF4G3	2.3	176.65	20.338	0	3237600	0	0	0	0
O14646	1	Chromodomain-helicase-DNA-binding protein 1	CHD1	0.8	196.69	6.1912	0	3210700	0	0	0	0
Q9Y291	3	28S ribosomal protein S33, mitochondrial	MRPS33	28.3	12.629	18.016	0	3197100	0	0	0	0
Q86US8	2	Telomerase-binding protein EST1A	SMG6	1.3	160.46	10.823	0	2933000	0	0	0	0
Q9H0W5	2	Coiled-coil domain-containing protein 8	CCDC8	8.9	59.374	15.064	0	2881800	0	0	0	0
Q68D10	1	Protein SPT2 homolog	SPTY2D1	4.2	75.598	6.4293	0	2752100	0	0	0	0
O95819;Q8N4C8;Q9UKE5	2;1;1	Mitogen-activated protein kinase kinase kinase kinase 4;Misshapen-like kinase 1;TRAF2 and NCK-interacting protein kinase	MAP4K4;MINK1;TNIK	2.3	142.1	11.226	0	2730200	0	0	0	0
Q8TED0	1	U3 small nucleolar RNA-associated protein 15 homolog	UTP15	3.3	58.414	6.8765	0	2654600	0	0	0	0
Q5JSZ5	3	Protein PRRC2B	PRRC2B	2.3	242.96	20.298	0	2573300	0	0	0	0
Q12931	1	Heat shock protein 75 kDa, mitochondrial	TRAP1	1.8	80.109	6.8469	0	2342700	0	0	0	0
Q13347	2	Eukaryotic translation initiation factor 3 subunit I	EIF3I	6.5	36.501	13.238	0	2335400	0	0	0	0
Q96RR1	1	Twinkle protein, mitochondrial	PEO1	1.5	77.153	6.3175	0	2331200	0	0	0	0
O95391	1	Pre-mRNA-splicing factor SLU7	SLU7	2.4	68.386	6.9492	0	2228400	0	0	0	0
Q96DH6	1	RNA-binding protein Musashi homolog 2	MSI2	4.6	35.196	7.1676	0	2200000	0	0	0	0
Q9HAZ1;P49759	1;1	Dual specificity protein kinase CLK4;Dual specificity protein kinase CLK1	CLK4;CLK1	2.9	57.491	7.1221	0	2004900	0	0	0	0
O43172	2	U4/U6 small nuclear ribonucleoprotein Prp4	PRPF4	5.7	58.449	13.822	0	1940700	0	0	0	0
Q6ZRV2	1	Protein FAM83H	FAM83H	1.4	127.12	6.5997	0	1896300	0	0	0	0
O94887	1	FERM, RhoGEF and pleckstrin domain-containing protein 2	FARP2	2	119.89	9.3341	0	1695100	0	0	0	0
O15067	1	Phosphoribosylformylglycinamidine synthase	PFAS	1	144.73	6.4466	0	1681300	0	0	0	0
Q16637	2	Survival motor neuron protein	SMN1	9.2	31.848	11.724	0	1554100	0	0	0	0
Q14258	1	E3 ubiquitin/ISG15 ligase TRIM25	TRIM25	1.7	70.973	6.3412	0	1514900	0	0	0	0
Q8N9N2	2	Activating signal cointegrator 1 complex subunit 1	ASCC1	4.5	45.509	11.109	0	1385200	0	0	0	0
Q96EY4	1	Translation machinery-associated protein 16	TMA16	7.4	23.864	13.408	0	1354400	0	0	0	0
Q9Y4F5	1	Centrosomal protein of 170 kDa protein B	CEP170B	1.1	171.69	6.18	0	1327700	0	0	0	0
Q07157	2	Tight junction protein ZO-1	TJP1	1.1	195.46	11.08	0	1141400	0	0	0	0
Q53GS7	1	Nucleoporin GLE1	GLE1	1.3	79.835	7.5171	0	975180	0	0	0	0
A2NJV5;A0A0A0MRZ7;A0A075B6S2;A0A075B6S6;A0A075B6P5;A0A087WW87;P06310;P01615;P01614	1;1;1;1;1;1;1;1;1	Ig kappa chain V-II region RPMI 6410;Ig kappa chain V-II region FR;Ig kappa chain V-II region Cum	IGKV A18;IGKV2D-26;IGKV2D-29;IGKV2D-30;IGKV2D-28;IGKV2-40	10.8	13.085	20.82	384510000	0	621560000	0	746010000	0
P62750	2	60S ribosomal protein L23a	RPL23A	14.7	17.695	12.746	193100000	0	0	0	0	0
P62854;Q5JNZ5	3;2	40S ribosomal protein S26;Putative 40S ribosomal protein S26-like 1	RPS26;RPS26P11	27	13.015	17.815	191750000	0	0	0	0	0
Q6ZN04	1	RNA-binding protein MEX3B	MEX3B	1.9	58.832	6.6006	186470000	0	0	0	0	0
Q8TBF8	1	Protein FAM81A	FAM81A	7.6	42.391	6.3069	163310000	0	0	0	0	0
P62244	6	40S ribosomal protein S15a	RPS15A	40	14.839	42.97	110830000	0	151870000	164270000	105420000	127390000
Q9Y383	4	Putative RNA-binding protein Luc7-like 2	LUC7L2	12.2	46.513	63.13	46930000	0	0	21603000	0	25304000
P35250	6;1	Replication factor C subunit 2	RFC2	19.2	39.157	39.15	44070000	0	39845000	0	19039000	0
Q01130;Q9BRL6	2;1	Serine/arginine-rich splicing factor 2;Serine/arginine-rich splicing factor 8	SRSF2;SRSF8	10.9	25.476	14.734	37732000	0	40972000	0	0	0
P01040	3	Cystatin-A;Cystatin-A, N-terminally processed	CSTA	52	11.006	30.089	36224000	0	0	0	0	14106000
P25398	4	40S ribosomal protein S12	RPS12	31.8	14.515	22.903	35583000	0	0	0	0	0
Q8NFW8	3	N-acylneuraminate cytidylyltransferase	CMAS	8.5	48.379	24.602	35140000	0	0	0	0	0
P39019	6	40S ribosomal protein S19	RPS19	35.2	16.06	35.457	34797000	0	27821000	29479000	31788000	20238000
P56182	2	Ribosomal RNA processing protein 1 homolog A	RRP1	5.4	52.839	25.799	34331000	0	22075000	0	0	0
P06730	3	Eukaryotic translation initiation factor 4E	EIF4E	25.8	25.097	37.435	30078000	0	0	0	0	0
Q9UPN6	5	Protein SCAF8	SCAF8	5.1	140.52	39.679	29132000	0	16548000	20000000	12223000	13977000
P62847	2	40S ribosomal protein S24	RPS24	20.3	15.423	14.951	29100000	0	0	0	0	0
Q6P2E9	4;1;1;1;1	Enhancer of mRNA-decapping protein 4	EDC4	3.4	151.66	24.747	28858000	0	0	0	0	0
P62316	6	Small nuclear ribonucleoprotein Sm D2	SNRPD2	52.5	13.527	36.956	28364000	0	0	0	0	0
P13639	7	Elongation factor 2	EEF2	7.3	95.337	43.688	27741000	0	0	0	0	0
Q9Y3D3	2	28S ribosomal protein S16, mitochondrial	MRPS16	19	15.345	13.035	25035000	0	0	0	0	0
Q13243	2	Serine/arginine-rich splicing factor 5	SRSF5	7.7	31.263	14.106	23793000	0	0	0	0	0
Q86W42	4	THO complex subunit 6 homolog	THOC6	10.9	37.535	24.486	22640000	0	0	57211000	0	21244000
Q8NE71	9	ATP-binding cassette sub-family F member 1	ABCF1	11.8	95.925	89.789	22344000	0	19263000	0	0	0
P63167;Q96FJ2	3;2	Dynein light chain 1, cytoplasmic;Dynein light chain 2, cytoplasmic	DYNLL1;DYNLL2	38.2	10.366	20.625	22137000	0	27793000	0	0	0
Q96II8	3	Leucine-rich repeat and calponin homology domain-containing protein 3	LRCH3	4.1	86.082	17.204	21332000	0	0	0	0	0
O43660	2	Pleiotropic regulator 1	PLRG1	5.1	57.193	12.931	21240000	0	0	0	0	0
P05455	2	Lupus La protein	SSB	5.9	46.836	14.922	20518000	0	0	0	0	0
Q9UKV3	3	Apoptotic chromatin condensation inducer in the nucleus	ACIN1	2.9	151.86	16.817	19695000	0	0	0	0	0
Q13823	9	Nucleolar GTP-binding protein 2	GNL2	14.1	83.654	64.367	19667000	0	13226000	0	0	0
P62273	4	40S ribosomal protein S29	RPS29	48.2	6.6767	25.533	19648000	0	0	0	142910000	0
Q9NY93	3	Probable ATP-dependent RNA helicase DDX56	DDX56	6.9	61.589	23.841	19428000	0	0	0	0	0
Q7L985	1	Leucine-rich repeat and immunoglobulin-like domain-containing nogo receptor-interacting protein 2	LINGO2	2.3	68.065	-2	19157000	0	0	0	0	0
O43390	7	Heterogeneous nuclear ribonucleoprotein R	HNRNPR	13	70.942	45.03	17902000	0	0	15429000	0	32957000
Q15366	5;1	Poly(rC)-binding protein 2	PCBP2	16.7	38.58	72.545	17857000	0	0	23435000	27135000	16113000
P56537	2	Eukaryotic translation initiation factor 6	EIF6	13.1	26.599	19.383	17662000	0	0	0	0	0
P49756	5	RNA-binding protein 25	RBM25	6	100.18	32.586	17436000	0	0	9938900	0	0
Q15388	2	Mitochondrial import receptor subunit TOM20 homolog	TOMM20	13.8	16.298	11.55	17269000	0	19415000	0	0	0
Q9NP97;Q8TF09	2;2	Dynein light chain roadblock-type 1;Dynein light chain roadblock-type 2	DYNLRB1;DYNLRB2	21.9	10.921	14.393	16448000	0	20695000	0	0	0
Q8IY18	5	Structural maintenance of chromosomes protein 5	SMC5	5	128.81	30.387	15420000	0	0	0	0	0
Q8NDV7	3	Trinucleotide repeat-containing gene 6A protein	TNRC6A	2.1	210.29	17.96	15298000	0	0	0	0	0
Q9NVN8	5	Guanine nucleotide-binding protein-like 3-like protein	GNL3L	8.8	65.572	30.704	15197000	0	0	0	0	0
Q9NPD3	2	Exosome complex component RRP41	EXOSC4	9	26.383	12.789	15060000	0	0	0	0	0
Q9NY12	2	H/ACA ribonucleoprotein complex subunit 1	GAR1	7.4	22.348	11.341	14910000	0	13956000	20912000	0	10207000
Q9H4H8	7	Protein FAM83D	FAM83D	16.2	64.424	67.715	14771000	0	15359000	0	0	0
Q9H814	4	Phosphorylated adapter RNA export protein	PHAX	10.9	44.402	26.694	14030000	0	0	0	0	0
Q6IMN6	1	Caprin-2	CAPRIN2	1.2	125.92	-2	13902000	0	0	0	0	0
P57678	6	Gem-associated protein 4	GEMIN4	7.3	120.04	36.742	13381000	0	0	0	0	0
P35251	4	Replication factor C subunit 1	RFC1	5.1	128.25	44.27	13205000	0	0	0	0	0
Q13547;Q92769	4;3;1	Histone deacetylase 1;Histone deacetylase 2	HDAC1;HDAC2	8.7	55.102	24.369	13028000	0	0	0	0	0
Q9UKN8	5	General transcription factor 3C polypeptide 4	GTF3C4	7.2	91.981	32.725	12465000	0	0	0	0	0
Q5JTH9	4	RRP12-like protein	RRP12	3.4	143.7	22.682	12445000	0	0	0	0	0
Q96A23	1	Copine-4	CPNE4	3.9	62.394	6.6948	12381000	0	0	0	0	0
P19525	4	Interferon-induced, double-stranded RNA-activated protein kinase	EIF2AK2	8.3	62.094	24.558	12315000	0	0	0	0	8904400
P62857	2	40S ribosomal protein S28	RPS28	30.4	7.8409	12.538	12298000	0	7990100	0	0	0
Q8WUA4	2	General transcription factor 3C polypeptide 2	GTF3C2	2.5	100.68	12.982	12271000	0	0	0	0	0
P04843	5	Dolichyl-diphosphooligosaccharide--protein glycosyltransferase subunit 1	RPN1	10.7	68.569	32.874	12026000	0	0	0	0	0
P09001	2	39S ribosomal protein L3, mitochondrial	MRPL3	4.6	38.632	11.298	11953000	0	0	0	0	0
Q7KZI7	3;0	Serine/threonine-protein kinase MARK2	MARK2	6.7	87.91	21.571	11828000	0	0	0	0	0
Q9Y230	5	RuvB-like 2	RUVBL2	12.7	51.156	33.556	11791000	0	14974000	0	0	0
Q9P1Y6	2	PHD and RING finger domain-containing protein 1	PHRF1	1.2	178.66	12.537	11628000	0	0	0	0	0
Q7Z2T5	4	TRMT1-like protein	TRMT1L	8.7	81.746	24.485	11546000	0	0	0	0	0
O15294	3	UDP-N-acetylglucosamine--peptide N-acetylglucosaminyltransferase 110 kDa subunit	OGT	3.6	116.92	21.113	11307000	0	0	0	0	0
Q2NL82	5	Pre-rRNA-processing protein TSR1 homolog	TSR1	7.5	91.809	34.347	11036000	0	13813000	0	0	0
Q9H8H2	5	Probable ATP-dependent RNA helicase DDX31	DDX31	6.2	94.086	32.666	10892000	0	0	0	0	7872700
Q9BQG0	6	Myb-binding protein 1A	MYBBP1A	5	148.85	36.501	10870000	0	12843000	0	0	14491000
Q9UJS0	7;2	Calcium-binding mitochondrial carrier protein Aralar2	SLC25A13	12.3	74.175	44.32	10515000	0	0	0	0	0
Q96DI7	3	U5 small nuclear ribonucleoprotein 40 kDa protein	SNRNP40	9	39.31	17.544	10379000	0	0	0	0	0
Q96A72;P61326	4;3	Protein mago nashi homolog 2;Protein mago nashi homolog	MAGOHB;MAGOH	32.4	17.276	25.547	10112000	0	0	0	0	14832000
Q8NI36	5	WD repeat-containing protein 36	WDR36	6.5	105.32	37.893	9917500	0	0	0	0	12825000
P02745	1	Complement C1q subcomponent subunit A	C1QA	4.5	26.016	6.1813	9555200	0	0	0	0	0
P19388	3	DNA-directed RNA polymerases I, II, and III subunit RPABC1	POLR2E	15.2	24.551	20.555	9291800	0	0	0	0	0
O43795	4	Unconventional myosin-Ib	MYO1B	4	131.98	25.326	9197000	0	0	0	0	11784000
Q9UBB9	4	Tuftelin-interacting protein 11	TFIP11	4.7	96.819	23.774	8962900	0	0	0	0	0
Q6Y7W6	3	PERQ amino acid-rich with GYF domain-containing protein 2	GIGYF2	2.8	150.07	31.077	8814400	0	0	0	0	0
Q9NPH2	6	Inositol-3-phosphate synthase 1	ISYNA1	11.3	61.067	36.988	8558700	0	0	0	0	10796000
Q96MU7	3	YTH domain-containing protein 1	YTHDC1	4.7	84.699	17.225	8518500	0	0	0	0	0
Q9Y3C6	4	Peptidyl-prolyl cis-trans isomerase-like 1	PPIL1	27.1	18.237	24.205	8343200	0	0	0	0	0
Q9Y265	3	RuvB-like 1	RUVBL1	8.1	50.227	16.637	8240100	0	0	0	0	0
Q08J23	3	tRNA (cytosine(34)-C(5))-methyltransferase	NSUN2	3.7	86.47	17.556	8225300	0	0	0	0	0
Q9NW64	2	Pre-mRNA-splicing factor RBM22	RBM22	5.2	46.895	14.261	7991700	0	0	0	0	0
Q9P2E9	3	Ribosome-binding protein 1	RRBP1	2.8	152.45	21.745	7959500	0	0	0	0	0
P59998	1	Actin-related protein 2/3 complex subunit 4	ARPC4	8.3	19.667	-2	7742900	0	0	0	0	0
Q93009	4	Ubiquitin carboxyl-terminal hydrolase 7	USP7	3.4	128.3	22.906	7695700	0	0	0	0	0
P30876	6	DNA-directed RNA polymerase II subunit RPB2	POLR2B	6	133.9	36.079	7687000	0	0	0	0	0
Q03701	3	CCAAT/enhancer-binding protein zeta	CEBPZ	3.7	120.97	21.203	7434300	0	0	0	0	8597700
Q9NXX6	2	Non-structural maintenance of chromosomes element 4 homolog A	NSMCE4A	5.2	44.301	11.881	7404000	0	0	0	0	0
O94842;O94900;O15405	2;1;1	TOX high mobility group box family member 4;Thymocyte selection-associated high mobility group box protein TOX;TOX high mobility group box family member 3	TOX4;TOX;TOX3	4.2	66.194	13.086	7259600	0	0	0	0	0
Q8IZF2	1	Probable G-protein coupled receptor 116	GPR116	0.9	149.46	6.3979	7122700	0	0	0	0	0
Q9UPQ9	3	Trinucleotide repeat-containing gene 6B protein	TNRC6B	2.7	194	32.002	7038100	0	0	6984300	0	0
Q07065	3	Cytoskeleton-associated protein 4	CKAP4	7.5	66.022	51.065	6993500	0	9002000	0	0	0
Q9Y3B4	2	Splicing factor 3B subunit 6	SF3B6	12.8	14.585	11.1	6929400	0	0	0	0	0
Q9NVP1	2	ATP-dependent RNA helicase DDX18	DDX18	3.4	75.406	11.158	6926300	0	0	0	0	0
Q9BVI4	2	Nucleolar complex protein 4 homolog	NOC4L	4.1	58.467	11.154	6835500	0	0	0	0	0
P83881	2	60S ribosomal protein L36a	RPL36A	9.4	12.441	11.696	6404800	0	0	0	0	0
Q7LGA3	1	Heparan sulfate 2-O-sulfotransferase 1	HS2ST1	3.4	41.881	7.0847	6306900	0	0	0	0	0
Q14152	5	Eukaryotic translation initiation factor 3 subunit A	EIF3A	4.3	166.57	28.431	6275400	0	0	0	0	0
Q12986	2	Transcriptional repressor NF-X1	NFX1	4.3	124.39	32.723	5917400	0	0	0	0	0
Q15370	2	Transcription elongation factor B polypeptide 2	TCEB2	16.1	13.133	12.107	5849000	0	0	0	0	0
Q8WVX9	2	Fatty acyl-CoA reductase 1	FAR1	4.9	59.356	15.556	5683300	0	0	0	0	0
Q9UQ16	1	Dynamin-3	DNM3	1.7	97.745	-2	5574700	0	0	0	0	0
P53621	6	Coatomer subunit alpha;Xenin;Proxenin	COPA	5.8	138.34	34.467	5552800	0	0	0	0	0
Q9BZH6	3	WD repeat-containing protein 11	WDR11	2.2	136.68	18.009	5551800	0	0	0	0	0
Q16543	1	Hsp90 co-chaperone Cdc37;Hsp90 co-chaperone Cdc37, N-terminally processed	CDC37	4.5	44.468	8.2974	5469000	0	0	0	0	0
P11802;Q00535;P06493;P24941;Q00526;Q00534;Q96Q40;O94921;Q07002;Q00536;Q00537;Q9NYV4	1;0;0;0;0;0;0;0;0;0;0;0	Cyclin-dependent kinase 4;Cyclin-dependent-like kinase 5;Cyclin-dependent kinase 1;Cyclin-dependent kinase 2;Cyclin-dependent kinase 3;Cyclin-dependent kinase 6;Cyclin-dependent kinase 15;Cyclin-dependent kinase 14;Cyclin-dependent kinase 18;Cyclin-dependent kinase 16;Cyclin-dependent kinase 17;Cyclin-dependent kinase 12	CDK4;CDK5;CDK1;CDK2;CDK3;CDK6;CDK15;CDK14;CDK18;CDK16;CDK17;CDK12	4	33.729	6.5257	5455000	0	0	0	0	0
Q5VUA4	2	Zinc finger protein 318	ZNF318	1.1	251.11	11.277	5398100	0	0	0	0	0
Q6P5Z2	3	Serine/threonine-protein kinase N3	PKN3	5.4	99.419	19.874	5341300	0	0	0	0	0
Q15020	2;0;0;0;0;0	Squamous cell carcinoma antigen recognized by T-cells 3	SART3	1.7	109.93	11.79	5149400	0	0	0	0	0
Q13151	5	Heterogeneous nuclear ribonucleoprotein A0	HNRNPA0	23	30.84	34.568	5135400	0	0	0	0	0
O43791	2	Speckle-type POZ protein	SPOP	7.2	42.132	14.53	5058600	0	0	0	0	0
Q9BVC3	2	Sister chromatid cohesion protein DCC1	DSCC1	4.8	44.825	11.876	4659000	0	0	0	0	0
Q9NUL7	4	Probable ATP-dependent RNA helicase DDX28	DDX28	9.1	59.58	24.359	4585400	0	0	0	0	0
P29372	2	DNA-3-methyladenine glycosylase	MPG	7	32.868	12.337	4525100	0	0	0	0	0
Q9P0K7	4	Ankycorbin	RAI14	4.7	110.04	26.926	4521000	0	0	0	0	0
Q15650	1	Activating signal cointegrator 1	TRIP4	3.1	66.145	7.4517	4309200	0	0	0	0	0
Q96J01	2	THO complex subunit 3	THOC3	6	38.771	12.526	4237400	0	0	0	0	5963800
Q86UP2	3	Kinectin	KTN1	2.4	156.27	16.395	4220000	0	0	0	0	0
O95104	2	Splicing factor, arginine/serine-rich 15	SCAF4	3.1	125.87	17.052	4204200	0	0	0	0	0
Q9BRP1	1	Programmed cell death protein 2-like	PDCD2L	4.2	39.416	6.1155	4072100	0	0	0	0	0
Q8WVD3	1	E3 ubiquitin-protein ligase RNF138	RNF138	10.2	28.192	6.5787	3705800	0	0	0	0	0
O60306	2	Intron-binding protein aquarius	AQR	1.7	171.29	12.143	3690900	0	0	0	0	0
P60228	4	Eukaryotic translation initiation factor 3 subunit E	EIF3E	8.3	52.22	23.791	3605700	0	0	0	0	0
Q96IZ0	1	PRKC apoptosis WT1 regulator protein	PAWR	4.7	36.567	6.8578	3315300	0	0	0	0	0
Q9P2D0	2	Inhibitor of Bruton tyrosine kinase	IBTK	1.6	150.53	10.885	3245800	0	0	0	0	0
Q86VM9	2	Zinc finger CCCH domain-containing protein 18	ZC3H18	3.5	106.38	11.4	3236600	0	0	0	0	0
Q9UHC7;Q13434	1;1	E3 ubiquitin-protein ligase makorin-1;Putative E3 ubiquitin-protein ligase makorin-4	MKRN1;MKRN4P	2.5	53.349	6.3762	3176500	0	0	0	0	0
O14893	1	Gem-associated protein 2	GEMIN2	4.3	31.585	7.8515	3147600	0	0	0	0	0
O14757	1	Serine/threonine-protein kinase Chk1	CHEK1	3.2	54.433	6.5938	3072900	0	0	0	0	0
Q9H8V3	1	Protein ECT2	ECT2	1.5	103.5	6.2304	3050700	0	0	0	0	0
Q96QD9	2	UAP56-interacting factor	FYTTD1	7.5	35.818	12.416	2916900	0	0	0	0	0
Q92576	1	PHD finger protein 3	PHF3	0.6	229.48	6.7824	2851500	0	0	0	0	0
Q9H501	1	ESF1 homolog	ESF1	1.1	98.795	6.1107	2564700	0	0	0	0	0
P63220	1	40S ribosomal protein S21	RPS21	12	9.1113	-2	2437500	0	0	0	0	0
Q9BX40	1	Protein LSM14 homolog B	LSM14B	6.8	42.07	6.2929	2412000	0	0	0	0	0
Q9UN30	1	Sex comb on midleg-like protein 1	SCML1	6.7	37.447	10.476	2396500	0	0	0	0	0
Q9UEG4	1	Zinc finger protein 629	ZNF629	1.5	96.619	8.4586	2348200	0	0	0	0	0
Q13530	1	Serine incorporator 3	SERINC3	1.5	52.58	-2	2135900	0	0	0	0	0
Q8N954	1	G patch domain-containing protein 11	GPATCH11	4.9	33.277	6.8084	2051000	0	0	0	0	0
Q13472	2	DNA topoisomerase 3-alpha	TOP3A	2.7	112.37	12.242	1963900	0	0	0	0	0
P67936	1	Tropomyosin alpha-4 chain	TPM4	5.6	28.521	7.1279	1853900	0	0	0	0	0
Q9NX05	3	Constitutive coactivator of PPAR-gamma-like protein 2	FAM120C	3	120.59	19.966	1636600	0	0	0	0	0
Q7Z5Q1;Q8NE35;Q17RY0	1;1;1	Cytoplasmic polyadenylation element-binding protein 2;Cytoplasmic polyadenylation element-binding protein 3;Cytoplasmic polyadenylation element-binding protein 4	CPEB2;CPEB3;CPEB4	2.7	64.943	6.6993	1586000	0	0	0	0	0
Q9NWS0	1	PIH1 domain-containing protein 1	PIH1D1	4.8	32.363	6.7853	1557800	0	0	0	0	0
P52294	3	Importin subunit alpha-5;Importin subunit alpha-5, N-terminally processed	KPNA1	8.9	60.221	28.518	1534300	0	0	0	0	0
Q9H1I8	2	Activating signal cointegrator 1 complex subunit 2	ASCC2	3.2	86.359	14.063	1521600	0	0	0	0	0
Q9NQ29	1	Putative RNA-binding protein Luc7-like 1	LUC7L	4	43.727	6.4341	1493100	0	0	0	0	0
Q96PV6	1	Leukocyte receptor cluster member 8	LENG8	1.8	88.156	7.9385	1437100	0	0	0	0	0
Q9UNX4	2	WD repeat-containing protein 3	WDR3	2.2	106.1	10.906	1433700	0	0	0	0	0
Q14318	1	Peptidyl-prolyl cis-trans isomerase FKBP8	FKBP8	3.9	44.561	7.8804	1413300	0	0	0	0	0
O75190	3;1;1	DnaJ homolog subfamily B member 6	DNAJB6	11	36.087	18.623	1381600	0	0	0	0	0
A0A087WSZ0	1		IGKV1D-8	5.1	12.837	6.3911	0	0	0	0	0	0
A0A0C4DH55;P01624	1;1	Ig kappa chain V-III region POM	IGKV3D-7	7.6	13.148	6.1461	0	0	0	0	0	15959000
A0A0J9YX35	1			9.4	12.822	6.5408	0	0	0	0	0	6253100
A6NHQ2	1	rRNA/tRNA 2-O-methyltransferase fibrillarin-like protein 1	FBLL1	3.3	34.803	7.2667	0	0	0	0	0	16395000
A6NIK2	1	Leucine-rich repeat-containing protein 10B	LRRC10B	2.7	32.713	6.1608	0	0	0	0	2086000000	0
C9JLW8	2	Protein FAM195B	FAM195B	20.6	10.92	12.343	0	0	0	0	0	3212800
O00148;Q13838	2;2	ATP-dependent RNA helicase DDX39A;Spliceosome RNA helicase DDX39B	DDX39A;DDX39B	4.2	49.129	12.456	0	0	12659000	0	0	0
O00303	1	Eukaryotic translation initiation factor 3 subunit F	EIF3F	4.8	37.563	13.742	0	0	0	0	0	4661300
O00541	2	Pescadillo homolog	PES1	4.4	68.002	11.444	0	0	2936500	0	0	0
O14974	2	Protein phosphatase 1 regulatory subunit 12A	PPP1R12A	2.8	115.28	13.019	0	0	0	0	0	3420900
O15160	1	DNA-directed RNA polymerases I and III subunit RPAC1	POLR1C	4.6	39.249	6.3817	0	0	1264700	0	0	0
O15371	5	Eukaryotic translation initiation factor 3 subunit D	EIF3D	9.9	63.972	30.955	0	0	15446000	0	0	0
O15504	1	Nucleoporin-like protein 2	NUPL2	2.8	44.871	7.6921	0	0	0	0	0	3416200
O43148	4	mRNA cap guanine-N7 methyltransferase	RNMT	10.7	54.843	23.023	0	0	0	0	0	14523000
O43175	4	D-3-phosphoglycerate dehydrogenase	PHGDH	8.6	56.65	25.087	0	0	7713400	0	0	0
O43395	1	U4/U6 small nuclear ribonucleoprotein Prp3	PRPF3	1.5	77.528	6.3608	0	0	0	5061000	0	0
O43822	2	Protein C21orf2	C21orf2	10.5	28.34	14.008	0	0	9003500	0	0	0
O43823	5	A-kinase anchor protein 8	AKAP8	8.4	76.107	48.886	0	0	24579000	19139000	23808000	29672000
O43896	3;1;1	Kinesin-like protein KIF1C	KIF1C	3	122.95	19.176	0	0	0	0	0	16451000
O60762	1	Dolichol-phosphate mannosyltransferase subunit 1	DPM1	4.2	29.634	7.1591	0	0	0	2609300	0	0
O60783	1	28S ribosomal protein S14, mitochondrial	MRPS14	10.2	15.139	6.8078	0	0	2736200	0	0	0
O60884	3	DnaJ homolog subfamily A member 2	DNAJA2	7.8	45.745	19.057	0	0	13878000	0	0	0
O75153	1	Clustered mitochondria protein homolog	CLUH	0.9	146.67	6.3092	0	0	0	0	0	0
O75161;REV__Q9H972;A6NLJ0;Q8NCU7	2;1;1;1	Nephrocystin-4;C2 calcium-dependent domain-containing protein 4B;C2 calcium-dependent domain-containing protein 4A	NPHP4;C2CD4B;C2CD4A	1.2	157.6	10.789	0	0	0	0	0	14732000
O75319	2	RNA/RNP complex-1-interacting phosphatase	DUSP11	7.2	43.71	12.765	0	0	0	6591300	0	0
O75390	1	Citrate synthase, mitochondrial	CS	2.4	51.712	6.7601	0	0	4657400	0	0	0
O75525	1	KH domain-containing, RNA-binding, signal transduction-associated protein 3	KHDRBS3	3.2	38.799	6.1989	0	0	0	0	0	10545000
O75530	1	Polycomb protein EED	EED	3.2	50.197	6.9757	0	0	2439600	0	0	0
O75616	1	GTPase Era, mitochondrial	ERAL1	2.7	48.349	7.5819	0	0	3487200	0	0	0
O75688	2	Protein phosphatase 1B	PPM1B	1.9	52.642	11.529	0	0	61142000	0	0	0
O75821	2	Eukaryotic translation initiation factor 3 subunit G	EIF3G	8.4	35.611	12.205	0	0	0	0	0	5383400
O76094	2	Signal recognition particle subunit SRP72	SRP72	4	74.605	12.903	0	0	0	0	0	0
O95292;Q9P0L0	1;1	Vesicle-associated membrane protein-associated protein B/C;Vesicle-associated membrane protein-associated protein A	VAPB;VAPA	4.9	27.228	6.488	0	0	3182300	0	0	0
O95299	1	NADH dehydrogenase [ubiquinone] 1 alpha subcomplex subunit 10, mitochondrial	NDUFA10	2.5	40.75	6.3932	0	0	0	0	0	1711000
O95347	1	Structural maintenance of chromosomes protein 2	SMC2	1.1	135.65	6.4574	0	0	0	0	0	0
O95399	1	Urotensin-2	UTS2	6.5	14.295	6.267	0	0	0	0	40184000	0
O95478	1	Ribosome biogenesis protein NSA2 homolog	NSA2	5	30.065	7.9796	0	0	0	2700500	0	0
O95816	4	BAG family molecular chaperone regulator 2	BAG2	21.3	23.772	25.5	0	0	12367000	0	0	0
O96019	1	Actin-like protein 6A	ACTL6A	3.3	47.46	6.6164	0	0	2900100	0	0	0
P04406	4;1	Glyceraldehyde-3-phosphate dehydrogenase	GAPDH	13.1	36.053	28.194	0	0	44192000	0	0	0
P05089	2	Arginase-1	ARG1	5.9	34.735	11.555	0	0	0	0	0	11081000
P05109	1	Protein S100-A8;Protein S100-A8, N-terminally processed	S100A8	11.8	10.834	7.1798	0	0	0	0	0	3534900
P05198	2	Eukaryotic translation initiation factor 2 subunit 1	EIF2S1	6.3	36.112	12.678	0	0	0	0	5425300	0
P05386	1	60S acidic ribosomal protein P1	RPLP1	14	11.514	9.2663	0	0	0	0	0	4083300
P06312	1	Ig kappa chain V-IV region	IGKV4-1	7.4	13.38	7.407	0	0	0	0	0	80179000
P07195	2	L-lactate dehydrogenase B chain	LDHB	9	36.638	15.87	0	0	9893600	0	0	0
P08708	1	40S ribosomal protein S17	RPS17	7.4	15.55	6.4221	0	0	0	0	0	5349800
P09493;CON__Q3SX28;P07951	4;2;2	Tropomyosin alpha-1 chain;Tropomyosin beta chain	TPM1;TPM2	13.4	32.708	26.099	0	0	0	0	0	8399800
P09661	4	U2 small nuclear ribonucleoprotein A	SNRPA1	18	28.415	36.772	0	0	26233000	0	23550000	0
P0CF97	1	Putative protein FAM200B	FAM200B	1.8	76.033	6.7541	0	0	0	0	0	14666000
P12277	2	Creatine kinase B-type	CKB	6.8	42.644	12.913	0	0	3446800	0	0	0
P13995	1	Bifunctional methylenetetrahydrofolate dehydrogenase/cyclohydrolase, mitochondrial;NAD-dependent methylenetetrahydrofolate dehydrogenase;Methenyltetrahydrofolate cyclohydrolase	MTHFD2	3.1	37.895	6.4123	0	0	0	0	0	0
P14373;Q9HCM9	2;1	Zinc finger protein RFP;E3 ubiquitin-protein ligase TRIM39	TRIM27;TRIM39	4.7	58.489	23.378	0	0	0	0	0	7320100
P14923	4	Junction plakoglobin	JUP	7.1	81.744	25.628	0	0	0	0	0	7933500
P15924	15	Desmoplakin	DSP	6	331.77	95.35	0	0	0	47375000	0	62016000
P17028	1	Zinc finger protein 24	ZNF24	2.7	42.155	7.1305	0	0	0	0	0	0
P17066	1;1	Heat shock 70 kDa protein 6	HSPA6	1.7	71.027	21.001	0	0	0	0	0	99484000
P17987	3	T-complex protein 1 subunit alpha	TCP1	7.7	60.343	18.485	0	0	11527000	0	0	0
P19474	1	E3 ubiquitin-protein ligase TRIM21	TRIM21	1.9	54.169	6.6998	0	0	3756200	0	0	0
P20042	1	Eukaryotic translation initiation factor 2 subunit 2	EIF2S2	3	38.388	6.8899	0	0	0	3488700	0	0
P20719	3;1;1;1;1;1;1;1;1;1;1;1;1;1;1;1;1;1;1;1;1;1;1;1;1;1;1;1;1;1;1;1;1;1;1;1;1;1;1;1;1;1;1;1;1;1;1;1;1;1;1;1;1;1;1;1;1	Homeobox protein Hox-A5	HOXA5	15.2	29.345	19.195	0	0	0	0	11414000	0
P22314	2	Ubiquitin-like modifier-activating enzyme 1	UBA1	2.4	117.85	11.01	0	0	5505300	0	0	0
P22695	2	Cytochrome b-c1 complex subunit 2, mitochondrial	UQCRC2	5.3	48.442	13.734	0	0	7963700	0	0	0
P24928	2	DNA-directed RNA polymerase II subunit RPB1	POLR2A	1.3	217.17	13.065	0	0	0	0	0	2348400
P25054	1	Adenomatous polyposis coli protein	APC	0.4	311.64	7.5711	0	0	1911700	0	0	0
P25205	1	DNA replication licensing factor MCM3	MCM3	1.1	90.98	6.2524	0	0	3036900	0	0	0
P26641	5	Elongation factor 1-gamma	EEF1G	9.8	50.118	29.596	0	0	0	0	0	3307000
P28482	1	Mitogen-activated protein kinase 1	MAPK1	3.9	41.389	-2	0	0	2308800	0	0	0
P29508;P48594	2;1	Serpin B3;Serpin B4	SERPINB3;SERPINB4	5.6	44.564	11.699	0	0	0	0	4788000	0
P29558;Q6XE24	1;1	RNA-binding motif, single-stranded-interacting protein 1;RNA-binding motif, single-stranded-interacting protein 3	RBMS1;RBMS3	3.7	44.505	6.8705	0	0	0	0	0	7578500
P29692	1	Elongation factor 1-delta	EEF1D	8.5	31.121	7.1437	0	0	3296300	0	0	0
P32119	1	Peroxiredoxin-2	PRDX2	4	21.892	6.2614	0	0	1466700	0	0	0
P33176	1	Kinesin-1 heavy chain	KIF5B	1.5	109.68	6.5318	0	0	0	0	0	0
P35030	1	Trypsin-3	PRSS3	4.3	32.528	7.7443	0	0	0	0	0	17556000
P36542	4	ATP synthase subunit gamma, mitochondrial	ATP5C1	11.7	32.996	26.433	0	0	10790000	0	0	0
P36873	1	Serine/threonine-protein phosphatase PP1-gamma catalytic subunit	PPP1CC	3.1	36.983	11.3	0	0	0	0	0	17701000
P38432	1	Coilin	COIL	2.4	62.608	7.8903	0	0	0	0	0	8465100
P40222	1	Alpha-taxilin	TXLNA	3.5	61.89	8.3121	0	0	0	0	0	0
P42766	2	60S ribosomal protein L35	RPL35	15.4	14.551	12.42	0	0	23659000	0	0	0
P47756	1	F-actin-capping protein subunit beta	CAPZB	5.1	31.35	6.5585	0	0	0	0	6284100	0
P47813;O14602	1;1	Eukaryotic translation initiation factor 1A, X-chromosomal;Eukaryotic translation initiation factor 1A, Y-chromosomal	EIF1AX;EIF1AY	8.3	16.46	6.3607	0	0	0	0	0	0
P47929	1	Galectin-7	LGALS7	8.8	15.075	6.3553	0	0	0	0	0	1707500
P48729	2	Casein kinase I isoform alpha	CSNK1A1	6.2	38.914	11.225	0	0	5613800	0	0	0
P49458	1	Signal recognition particle 9 kDa protein	SRP9	12.8	10.112	6.6078	0	0	0	0	0	2730100
P50991	3	T-complex protein 1 subunit delta	CCT4	6.3	57.924	18.811	0	0	11363000	0	0	0
P51610	3	Host cell factor 1;HCF N-terminal chain 1;HCF N-terminal chain 2;HCF N-terminal chain 3;HCF N-terminal chain 4;HCF N-terminal chain 5;HCF N-terminal chain 6;HCF C-terminal chain 1;HCF C-terminal chain 2;HCF C-terminal chain 3;HCF C-terminal chain 4;HCF C-terminal chain 5;HCF C-terminal chain 6	HCFC1	2.1	208.73	21.394	0	0	0	0	0	2204900
P52298	2	Nuclear cap-binding protein subunit 2	NCBP2	12.2	18.001	12.52	0	0	0	11659000	0	0
P52756	3	RNA-binding protein 5	RBM5	4.2	92.153	17.472	0	0	7714500	0	0	0
P53007	2	Tricarboxylate transport protein, mitochondrial	SLC25A1	6.8	34.012	13.396	0	0	0	0	7789400	0
P55081	1	Microfibrillar-associated protein 1	MFAP1	3	51.958	8.9418	0	0	0	0	0	7796200
P55196	1	Afadin	MLLT4	0.7	206.8	6.4427	0	0	1717500	0	0	0
P55769	1	NHP2-like protein 1;NHP2-like protein 1, N-terminally processed	NHP2L1	9.4	14.173	7.5721	0	0	0	0	0	7772400
P56179;P56177	1;1	Homeobox protein DLX-6;Homeobox protein DLX-1	DLX6;DLX1	6.9	19.708	7.0559	0	0	0	2370400	0	0
P56270;Q14119;Q9HBE1	2;1;1	Myc-associated zinc finger protein;Vascular endothelial zinc finger 1;POZ-, AT hook-, and zinc finger-containing protein 1	MAZ;VEZF1;PATZ1	4.2	48.607	11.159	0	0	0	18613000	0	0
P60174	1	Triosephosphate isomerase	TPI1	4.2	30.791	7.0457	0	0	6848400	0	0	0
P60903	1	Protein S100-A10	S100A10	17.5	11.203	6.2412	0	0	0	47984000	0	0
P61626	1	Lysozyme C	LYZ	8.1	16.537	7.5737	0	0	0	0	0	5694000
P61964	2	WD repeat-containing protein 5	WDR5	9	36.588	17.264	0	0	0	10821000	0	0
P61981	1	14-3-3 protein gamma;14-3-3 protein gamma, N-terminally processed	YWHAG	5.7	28.302	17.906	0	0	0	0	0	1854700
P62136	3	Serine/threonine-protein phosphatase PP1-alpha catalytic subunit	PPP1CA	10.6	37.512	20.446	0	0	28601000	0	0	0
P62304	2	Small nuclear ribonucleoprotein E	SNRPE	25	10.803	14.463	0	0	0	9205700	0	0
P62306	2	Small nuclear ribonucleoprotein F	SNRPF	23.3	9.7251	12.694	0	0	4734700	0	0	0
P62310	1	U6 snRNA-associated Sm-like protein LSm3	LSM3	11.8	11.845	6.3623	0	0	4469700	0	0	0
P62314	2	Small nuclear ribonucleoprotein Sm D1	SNRPD1	20.2	13.281	13.608	0	0	0	25359000	0	0
P62318	2	Small nuclear ribonucleoprotein Sm D3	SNRPD3	15.1	13.916	21.292	0	0	0	67043000	0	0
P62841	2	40S ribosomal protein S15	RPS15	9	17.04	12.691	0	0	11123000	0	0	0
P63010;Q10567	1;1	AP-2 complex subunit beta;AP-1 complex subunit beta-1	AP2B1;AP1B1	1.4	104.55	6.6543	0	0	2064200	0	0	0
P63151;Q9Y2T4	2;1	Serine/threonine-protein phosphatase 2A 55 kDa regulatory subunit B alpha isoform;Serine/threonine-protein phosphatase 2A 55 kDa regulatory subunit B gamma isoform	PPP2R2A;PPP2R2C	4.9	51.691	12.625	0	0	9624600	0	0	0
P63172	1	Dynein light chain Tctex-type 1	DYNLT1	14.2	12.452	11.007	0	0	11882000	0	0	0
P82932	4	28S ribosomal protein S6, mitochondrial	MRPS6	28	14.226	23.396	0	0	19991000	0	0	0
P83111	1	Serine beta-lactamase-like protein LACTB, mitochondrial	LACTB	2.2	60.693	7.5819	0	0	0	4522700	0	0
P98161	1	Polycystin-1	PKD1	0.2	462.52	6.3053	0	0	0	0	0	383620000
P98179	2	RNA-binding protein 3	RBM3	17.8	17.17	12.958	0	0	0	0	0	5746300
Q00610	4;1	Clathrin heavy chain 1	CLTC	3	191.61	23.121	0	0	0	0	0	3441700
Q01780	5	Exosome component 10	EXOSC10	7.2	100.83	30.828	0	0	13329000	0	0	0
Q04837	1	Single-stranded DNA-binding protein, mitochondrial	SSBP1	10.1	17.259	9.638	0	0	0	0	0	4447300
Q07283;REV__Q8N4Y2;Q5VU43	2;1;1	Trichohyalin;Myomegalin	TCHH;PDE4DIP	0.9	253.92	10.845	0	0	23029000	0	0	0
Q08170	1	Serine/arginine-rich splicing factor 4	SRSF4	3.2	56.678	6.2132	0	0	0	0	0	4407600
Q08379	6	Golgin subfamily A member 2	GOLGA2	8.4	113.08	42.613	0	0	48056000	0	0	0
Q08554	2	Desmocollin-1	DSC1	2.8	99.986	19.658	0	0	0	0	0	10978000
Q09028;Q16576	4;3	Histone-binding protein RBBP4;Histone-binding protein RBBP7	RBBP4;RBBP7	10.4	47.655	33.38	0	0	0	0	3773000	0
Q12797	3	Aspartyl/asparaginyl beta-hydroxylase	ASPH	3.4	85.862	17.406	0	0	9708000	0	0	0
Q12874	4	Splicing factor 3A subunit 3	SF3A3	10.2	58.848	25.257	0	0	7460700	0	0	14293000
Q13002;P39086;Q16099;Q16478	1;1;1;1	Glutamate receptor ionotropic, kainate 2;Glutamate receptor ionotropic, kainate 1;Glutamate receptor ionotropic, kainate 4;Glutamate receptor ionotropic, kainate 5	GRIK2;GRIK1;GRIK4;GRIK5	1.3	102.58	-2	0	0	11164000	0	0	0
Q13045	1	Protein flightless-1 homolog	FLII	1.1	144.75	9.1679	0	0	0	0	0	2277100
Q13148	2	TAR DNA-binding protein 43	TARDBP	7.2	44.739	16.79	0	0	0	15429000	0	0
Q13206	1	Probable ATP-dependent RNA helicase DDX10	DDX10	1.5	100.89	6.3946	0	0	5096200	0	0	0
Q13356	2	Peptidyl-prolyl cis-trans isomerase-like 2	PPIL2	5.6	58.823	14.427	0	0	0	0	0	4334400
Q13610	2	Periodic tryptophan protein 1 homolog	PWP1	5.2	55.827	12.876	0	0	24683000	0	0	0
Q13765;E9PAV3	2;2	Nascent polypeptide-associated complex subunit alpha;Nascent polypeptide-associated complex subunit alpha, muscle-specific form	NACA	13.5	23.384	15.704	0	0	0	7291300	0	0
Q13885;Q9BVA1	3;2	Tubulin beta-2A chain;Tubulin beta-2B chain	TUBB2A;TUBB2B	8.1	49.906	18.943	0	0	2502900	0	0	0
Q14151	5	Scaffold attachment factor B2	SAFB2	6.5	107.47	33.61	0	0	17775000	32101000	0	0
Q14244	1	Ensconsin	MAP7	1.9	84.051	7.018	0	0	0	3530300	0	0
Q14562	1	ATP-dependent RNA helicase DHX8	DHX8	1.4	139.31	8.4287	0	0	4909000	0	0	0
Q14566	1	DNA replication licensing factor MCM6	MCM6	1.6	92.888	7.5621	0	0	5149900	0	0	0
Q14677	1	Clathrin interactor 1	CLINT1	1.9	68.259	7.0803	0	0	0	0	0	2338000
Q14683	1	Structural maintenance of chromosomes protein 1A	SMC1A	1.1	143.23	6.6077	0	0	2316200	0	0	0
Q14692	1	Ribosome biogenesis protein BMS1 homolog	BMS1	0.9	145.81	7.1146	0	0	1678700	0	0	0
Q14739	2	Lamin-B receptor	LBR	4.2	70.702	11.656	0	0	7934900	0	0	0
Q14974	1	Importin subunit beta-1	KPNB1	1.4	97.169	6.263	0	0	3438700	0	0	0
Q14CB8	1	Rho GTPase-activating protein 19	ARHGAP19	2.6	55.756	6.4662	0	0	4794700	0	0	0
Q15024	2	Exosome complex component RRP42	EXOSC7	8.9	31.821	13.184	0	0	0	0	0	8084800
Q15287	1	RNA-binding protein with serine-rich domain 1	RNPS1	4.9	34.208	7.1071	0	0	0	0	0	3048400
Q15365	1	Poly(rC)-binding protein 1	PCBP1	3.9	37.497	-2	0	0	5693000	0	0	0
Q15427	2	Splicing factor 3B subunit 4	SF3B4	5.2	44.385	17.421	0	0	0	0	34754000	0
Q15459	8	Splicing factor 3A subunit 1	SF3A1	13.6	88.885	54.704	0	0	25615000	27869000	0	28029000
Q15517	1	Corneodesmosin	CDSN	3.4	51.522	6.8948	0	0	0	0	0	6806300
Q15633	1	RISC-loading complex subunit TARBP2	TARBP2	3.3	39.039	7.5722	0	0	0	0	0	1867200
Q16527	1	Cysteine and glycine-rich protein 2	CSRP2	7.8	20.954	7.0838	0	0	0	6497600	0	0
Q16531	2	DNA damage-binding protein 1	DDB1	1.8	126.97	11.947	0	0	11642000	0	0	0
Q16643	3	Drebrin	DBN1	6.5	71.428	39.074	0	0	7834400	0	0	0
Q16891	1	MICOS complex subunit MIC60	IMMT	1.6	83.677	7.2238	0	0	0	0	0	14837000
Q2M1P5	1	Kinesin-like protein KIF7	KIF7	1	150.59	6.223	0	0	0	0	0	0
Q3KQU3	1	MAP7 domain-containing protein 1	MAP7D1	1.7	92.819	6.7879	0	0	0	0	0	4115300
Q4G0U5	1	Cilia- and flagella-associated protein 221	CFAP221	1.1	96.89	6.3984	0	0	0	0	0	31246000
Q4VCS5	1	Angiomotin	AMOT	1.2	118.08	7.8314	0	0	0	0	0	0
Q52LJ0	1	Protein FAM98B	FAM98B	2.5	45.547	7.5837	0	0	0	0	0	6658400
Q53F19	1	Uncharacterized protein C17orf85	C17orf85	2.1	70.592	8.2706	0	0	0	0	0	2500700
Q59GN2;P62891	1;1	Putative 60S ribosomal protein L39-like 5;60S ribosomal protein L39	RPL39P5;RPL39	19.6	6.3225	7.8302	0	0	0	0	25978000	0
Q5RKV6	1	Exosome complex component MTR3	EXOSC6	5.9	28.235	8.106	0	0	0	0	0	4747000
Q5T200	2	Zinc finger CCCH domain-containing protein 13	ZC3H13	1.3	196.63	11.747	0	0	0	0	0	2180400
Q5T8P6;Q9P2N5	1;1	RNA-binding protein 26;RNA-binding protein 27	RBM26;RBM27	1.2	113.6	7.5643	0	0	0	0	0	5015000
Q5VSP4;P31025	1;1	Putative lipocalin 1-like protein 1;Lipocalin-1	LCN1P1;LCN1	6.8	17.918	6.9461	0	0	0	0	0	3205200
Q5VYS8	1	Terminal uridylyltransferase 7	ZCCHC6	1.3	171.23	8.1092	0	0	0	0	0	0
Q6DN90	1	IQ motif and SEC7 domain-containing protein 1	IQSEC1	1.3	108.31	6.7048	0	0	2181200	0	0	0
Q6I9Y2	1	THO complex subunit 7 homolog	THOC7	6.4	23.743	6.8388	0	0	0	0	0	4033600
Q6P5R6	2	60S ribosomal protein L22-like 1	RPL22L1	19.7	14.606	14.269	0	0	0	19560000	0	0
Q6P6C2	2	RNA demethylase ALKBH5	ALKBH5	6.6	44.255	11.485	0	0	0	0	0	3536600
Q6PIY7	2	Poly(A) RNA polymerase GLD2	PAPD4	4.5	56.027	13.49	0	0	0	5578700	0	4459600
Q6PKX4	1	Docking protein 6	DOK6	1.8	38.317	7.1794	0	0	0	35676000	0	0
Q6UXN9	3	WD repeat-containing protein 82	WDR82	9.3	35.079	18.152	0	0	8125300	0	0	0
Q7L2J0	1	7SK snRNA methylphosphate capping enzyme	MEPCE	2.8	74.354	9.496	0	0	2765000	0	0	0
Q7Z3G6	1	Prickle-like protein 2	PRICKLE2	1.8	95.614	-2	0	0	0	0	17332000	0
Q7Z4Q2	1	HEAT repeat-containing protein 3	HEATR3	1.9	74.582	6.4596	0	0	1737200	0	0	0
Q7Z6G8	1	Ankyrin repeat and sterile alpha motif domain-containing protein 1B	ANKS1B	0.7	138.06	-2	0	0	0	0	0	73802000
Q7Z739	3	YTH domain-containing family protein 3	YTHDF3	7	63.86	40.047	0	0	0	17292000	0	0
Q7Z7L9	1	Zinc finger and SCAN domain-containing protein 2	ZSCAN2	1.1	69.547	-2	0	0	0	0	13336000	0
Q86U42	1	Polyadenylate-binding protein 2	PABPN1	5.2	32.749	7.7304	0	0	0	0	0	0
Q86UE4	2	Protein LYRIC	MTDH	4.1	63.836	11.498	0	0	0	4604300	0	0
Q86V81	1	THO complex subunit 4	ALYREF	4.3	26.888	6.9071	0	0	0	0	6085800	0
Q86XK2	2	F-box only protein 11	FBXO11	2.9	103.58	17.386	0	0	0	0	0	2993400
Q8IUF8	3	Bifunctional lysine-specific demethylase and histidyl-hydroxylase MINA	MINA	6.5	52.8	17.029	0	0	0	0	0	5926000
Q8IWR0	1	Zinc finger CCCH domain-containing protein 7A	ZC3H7A	1.8	110.54	7.2021	0	0	0	1744300	0	0
Q8IY81	2	pre-rRNA processing protein FTSJ3	FTSJ3	2	96.557	11.904	0	0	0	0	0	2978500
Q8N5C6	4	S1 RNA-binding domain-containing protein 1	SRBD1	3.8	111.77	25.012	0	0	9626500	9660700	0	12939000
Q8NB90	1	Spermatogenesis-associated protein 5	SPATA5	1.3	97.903	6.744	0	0	2033800	0	0	0
Q8NC60	1	Nitric oxide-associated protein 1	NOA1	1.9	78.457	6.7555	0	0	2965500	0	0	0
Q8ND56	2	Protein LSM14 homolog A	LSM14A	3.9	50.529	12.74	0	0	0	0	0	7989600
Q8NHQ9	1	ATP-dependent RNA helicase DDX55	DDX55	2.3	68.546	6.7107	0	0	0	0	0	1521300
Q8TDN6	3	Ribosome biogenesis protein BRX1 homolog	BRIX1	9.3	41.401	22.062	0	0	0	17169000	0	0
Q8TEW0	1	Partitioning defective 3 homolog	PARD3	1.2	151.42	6.2077	0	0	2122200	0	0	0
Q8TF72	1	Protein Shroom3	SHROOM3	0.5	216.85	6.9226	0	0	0	0	0	103100000
Q8WTT2	1	Nucleolar complex protein 3 homolog	NOC3L	1.9	92.547	8.7198	0	0	0	0	0	0
Q8WVV9	3	Heterogeneous nuclear ribonucleoprotein L-like	HNRNPLL	7	60.082	21.973	0	0	0	11592000	0	8501800
Q8WW35	1	Tctex1 domain-containing protein 2	TCTEX1D2	12.7	16.122	11.997	0	0	5471200	0	0	0
Q8WXF0	2	Serine/arginine-rich splicing factor 12	SRSF12	9.6	30.512	10.984	0	0	0	0	6785300	0
Q92547	2	DNA topoisomerase 2-binding protein 1	TOPBP1	1.3	170.68	11.714	0	0	2124900	0	0	0
Q92567	2	Protein FAM168A	FAM168A	10.7	26.184	16.911	0	0	2769700	0	0	0
Q92837	1	Proto-oncogene FRAT1	FRAT1	7.5	29.093	6.5763	0	0	18034000	0	0	0
Q96CU9	1	FAD-dependent oxidoreductase domain-containing protein 1	FOXRED1	2.1	53.811	6.1318	0	0	2160500	0	0	0
Q96D09	2	G-protein coupled receptor-associated sorting protein 2	GPRASP2	3.6	93.772	17.414	0	0	3673900	0	0	0
Q96D70	1	R3H domain-containing protein 4	R3HDM4	4.5	30.349	-2	0	0	0	0	0	4046100
Q96EP5	1	DAZ-associated protein 1	DAZAP1	3.7	43.383	8.0786	0	0	0	0	0	7330200
Q96F44	2	E3 ubiquitin-protein ligase TRIM11	TRIM11	4.5	52.774	12.701	0	0	0	0	0	1638400
Q96GD4	1	Aurora kinase B	AURKB	3.8	39.31	6.2396	0	0	1687600	0	0	0
Q96GM8	2	Target of EGR1 protein 1	TOE1	7.3	56.547	13.236	0	0	0	0	0	4413800
Q96ME7	2	Zinc finger protein 512	ZNF512	4.9	64.681	14.447	0	0	5476400	0	0	0
Q96MF7	1	E3 SUMO-protein ligase NSE2	NSMCE2	4	27.932	6.2811	0	0	2296100	0	0	0
Q96MG7	2	Melanoma-associated antigen G1	NDNL2	6.6	34.308	11.441	0	0	0	0	0	4048500
Q96P63	2	Serpin B12	SERPINB12	6.9	46.276	14.103	0	0	0	0	0	9730900
Q96PY6	2	Serine/threonine-protein kinase Nek1	NEK1	2.5	142.83	13.389	0	0	2310300	0	0	0
Q96SB8	5	Structural maintenance of chromosomes protein 6	SMC6	5.8	126.32	29.067	0	0	0	0	0	12528000
Q96SI9	2	Spermatid perinuclear RNA-binding protein	STRBP	2.5	73.652	11.51	0	0	0	0	0	18773000
Q99575	6	Ribonucleases P/MRP protein subunit POP1	POP1	8.6	114.71	36.57	0	0	0	0	0	25145000
Q99590	1	Protein SCAF11	SCAF11	1	164.65	6.2953	0	0	4791600	0	0	0
Q99615	2	DnaJ homolog subfamily C member 7	DNAJC7	5.1	56.44	13.806	0	0	6305900	0	0	0
Q99661	2;1	Kinesin-like protein KIF2C	KIF2C	3.3	81.312	18.025	0	0	14297000	0	0	0
Q99729	4	Heterogeneous nuclear ribonucleoprotein A/B	HNRNPAB	12.7	36.224	33.46	0	0	29984000	0	0	53102000
Q99755;O14986;O60331;A2A3N6	2;1;1;1	Phosphatidylinositol 4-phosphate 5-kinase type-1 alpha;Phosphatidylinositol 4-phosphate 5-kinase type-1 beta;Phosphatidylinositol 4-phosphate 5-kinase type-1 gamma;Putative PIP5K1A and PSMD4-like protein	PIP5K1A;PIP5K1B;PIP5K1C;PIPSL	5	62.633	11.224	0	0	3100700	0	0	0
Q99880;Q99879;Q99877;Q93079;Q5QNW6;P62807;P58876;P57053;O60814;Q96A08	1;1;1;1;1;1;1;1;1;0	Histone H2B type 1-L;Histone H2B type 1-M;Histone H2B type 1-N;Histone H2B type 1-H;Histone H2B type 2-F;Histone H2B type 1-C/E/F/G/I;Histone H2B type 1-D;Histone H2B type F-S;Histone H2B type 1-K;Histone H2B type 1-A	HIST1H2BL;HIST1H2BM;HIST1H2BN;HIST1H2BH;HIST2H2BF;HIST1H2BC;HIST1H2BD;H2BFS;HIST1H2BK;HIST1H2BA	7.1	13.952	-2	0	0	0	0	20137000	0
Q99959	1	Plakophilin-2	PKP2	1.2	97.414	7.5185	0	0	0	0	9260800	0
Q9BQ04	1	RNA-binding protein 4B	RBM4B	4.5	40.149	27.337	0	0	0	0	0	5259600
Q9BQ75	2	Protein CMSS1	CMSS1	7.5	31.884	12.598	0	0	7577700	0	0	0
Q9BQA1	1	Methylosome protein 50	WDR77	4.4	36.724	6.8045	0	0	3951300	0	0	0
Q9BRJ6	1	Uncharacterized protein C7orf50	C7orf50	11.3	22.083	6.2106	0	0	0	0	0	0
Q9BRJ7;Q96DE0	2;1	Protein syndesmos;U8 snoRNA-decapping enzyme	NUDT16L1;NUDT16	10.4	23.338	13.209	0	0	0	0	0	7191900
Q9BSD7	2	Cancer-related nucleoside-triphosphatase	NTPCR	14.2	20.713	12.49	0	0	3566100	0	0	0
Q9BTL3	1	RNMT-activating mini protein	FAM103A1	11	14.381	6.3956	0	0	0	5291500	0	0
Q9BU76	4	Multiple myeloma tumor-associated protein 2	MMTAG2	19.4	29.411	30.655	0	0	19341000	0	0	0
Q9BUQ8	1	Probable ATP-dependent RNA helicase DDX23	DDX23	1.5	95.581	6.9938	0	0	3578600	0	0	0
Q9BW19	1	Kinesin-like protein KIFC1	KIFC1	2.4	73.747	17.656	0	0	0	0	0	0
Q9BWJ5	1	Splicing factor 3B subunit 5	SF3B5	15.1	10.135	7.5	0	0	0	0	17313000	0
Q9BX10	1	GTP-binding protein 2	GTPBP2	2.3	65.768	7.0662	0	0	3777200	0	0	0
Q9C037	1	E3 ubiquitin-protein ligase TRIM4	TRIM4	2.2	57.46	-2	0	0	0	0	0	6667800
Q9H000	2	Probable E3 ubiquitin-protein ligase makorin-2	MKRN2	4.8	46.94	11.984	0	0	0	9510100	0	0
Q9H0H5	6	Rac GTPase-activating protein 1	RACGAP1	10.6	71.026	46.776	0	0	0	61819000	43601000	0
Q9H0S4	2	Probable ATP-dependent RNA helicase DDX47	DDX47	5.1	50.646	11.482	0	0	4713400	0	0	0
Q9H2P0	1	Activity-dependent neuroprotector homeobox protein	ADNP	1.5	123.56	6.5712	0	0	0	0	0	2492700
Q9H444	1	Charged multivesicular body protein 4b	CHMP4B	6.2	24.95	8.2502	0	0	0	0	0	7473200
Q9H7N4	1	Splicing factor, arginine/serine-rich 19	SCAF1	0.8	139.27	7.7731	0	0	3007400	0	0	0
Q9H967	2	WD repeat-containing protein 76	WDR76	4.2	69.768	13.33	0	0	2653900	0	0	0
Q9NP81	1	Serine--tRNA ligase, mitochondrial	SARS2	3.1	58.282	10.266	0	0	5209200	0	0	0
Q9NQT5	1	Exosome complex component RRP40	EXOSC3	5.5	29.572	8.2338	0	0	0	0	6450600	0
Q9NRR4	1	Ribonuclease 3	DROSHA	0.8	159.31	6.7691	0	0	0	4780400	0	0
Q9NRW3;Q8IUX4;Q96AK3	1;1;1	DNA dC->dU-editing enzyme APOBEC-3C;DNA dC->dU-editing enzyme APOBEC-3F;DNA dC->dU-editing enzyme APOBEC-3D	APOBEC3C;APOBEC3F;APOBEC3D	6.3	22.826	7.0185	0	0	0	0	0	6799100
Q9NRX1	1	RNA-binding protein PNO1	PNO1	6.3	27.924	6.9655	0	0	3259900	0	0	0
Q9NTM9	1	Copper homeostasis protein cutC homolog	CUTC	2.2	29.341	-2	0	0	0	2206900	0	0
Q9NUQ6	3	SPATS2-like protein	SPATS2L	7.2	61.728	24.975	0	0	0	0	23284000	17103000
Q9NVD3	1	SET domain-containing protein 4	SETD4	1.8	50.416	9.8591	0	0	0	0	0	303260000
Q9NVH0	2	Exonuclease 3-5 domain-containing protein 2	EXD2	4	70.352	11.012	0	0	0	0	0	1887500
Q9NVV4	2	Poly(A) RNA polymerase, mitochondrial	MTPAP	3.8	66.171	13.06	0	0	3454400	0	0	0
Q9NX58	1	Cell growth-regulating nucleolar protein	LYAR	5.3	43.614	7.1472	0	0	0	0	11913000	0
Q9NZT1	1	Calmodulin-like protein 5	CALML5	9.6	15.892	9.9402	0	0	0	0	0	8135400
Q9P031	2	Thyroid transcription factor 1-associated protein 26	CCDC59	7.5	28.669	12.262	0	0	0	5123500	0	0
Q9P0R6	1	GSK3-beta interaction protein	GSKIP	7.2	15.648	7.9572	0	0	62174000	0	0	0
Q9P270	4	SLAIN motif-containing protein 2	SLAIN2	10	62.543	31.339	0	0	18505000	0	0	0
Q9UHB9	1	Signal recognition particle subunit SRP68	SRP68	2.6	70.729	12.298	0	0	0	0	0	0
Q9UHD2	2	Serine/threonine-protein kinase TBK1	TBK1	3.3	83.641	11.432	0	0	2896500	0	0	0
Q9UK59	1	Lariat debranching enzyme	DBR1	2	61.554	6.7904	0	0	0	0	10778000	0
Q9UKA4	4	A-kinase anchor protein 11	AKAP11	2.4	210.51	26.122	0	0	15642000	0	0	0
Q9UKM9	5	RNA-binding protein Raly	RALY	19	32.463	31.983	0	0	27139000	33544000	0	20223000
Q9UKX7	1	Nuclear pore complex protein Nup50	NUP50	3.2	50.144	6.8058	0	0	0	0	0	1847300
Q9ULE4	1	Protein FAM184B	FAM184B	0.9	121.04	6.8124	0	0	0	0	0	4810600
Q9ULW3	2	Activator of basal transcription 1	ABT1	8.1	31.079	12.933	0	0	6537700	0	0	0
Q9ULX3	3	RNA-binding protein NOB1	NOB1	6.8	46.674	18.364	0	0	0	5185000	0	0
Q9UM13	1	Anaphase-promoting complex subunit 10	ANAPC10	6.5	21.252	7.9558	0	0	0	0	0	5998300
Q9UNE7	1	E3 ubiquitin-protein ligase CHIP	STUB1	5	34.856	6.9011	0	0	4442600	0	0	0
Q9UPT8	3	Zinc finger CCCH domain-containing protein 4	ZC3H4	4.2	140.26	18.794	0	0	10259000	0	0	0
Q9Y262	3	Eukaryotic translation initiation factor 3 subunit L	EIF3L	4.4	66.726	16.278	0	0	0	3686100	0	0
Q9Y295	3	Developmentally-regulated GTP-binding protein 1	DRG1	9	40.542	18.12	0	0	0	0	0	10143000
Q9Y2L9	2	Leucine-rich repeat and calponin homology domain-containing protein 1	LRCH1	4.7	80.874	12.786	0	0	2053900	0	0	0
Q9Y3B9	2	RRP15-like protein	RRP15	7.8	31.484	15.089	0	0	19988000	15429000	0	0
Q9Y3C1	1	Nucleolar protein 16	NOP16	7.9	21.188	6.159	0	0	0	3207400	0	0
Q9Y3X0	1	Coiled-coil domain-containing protein 9	CCDC9	1.3	59.702	6.4947	0	0	0	0	0	2232500
Q9Y3Y2	1	Chromatin target of PRMT1 protein	CHTOP	5.2	26.396	7.4715	0	0	0	0	0	2157000
Q9Y448	1	Small kinetochore-associated protein	KNSTRN	4.4	35.438	7.9663	0	0	8974800	0	0	0
Q9Y5X1	4	Sorting nexin-9	SNX9	7.6	66.591	56.951	0	0	0	0	0	13003000
Q9Y6V7	3	Probable ATP-dependent RNA helicase DDX49	DDX49	7.9	54.226	17.623	0	0	9032400	0	0	0

## Sheet: 4. Binders of GSK3α and GSK3β
GSK3α binding proteins						GSK3β binding proteins
Protein id	Protein names	Gene names	Unique peptides	Ratio(GSK3α/Control)	Pvalue	Protein id	Protein names	Gene names	Unique peptides	Ratio(GSK3β/Control)	Pvalue
Q96I24	Far upstream element-binding protein 3	FUBP3	6	#DIV/0!	0.000180195	O15169	Axin-1	AXIN1	15	#DIV/0!	3.85998e-06
Q14145	Kelch-like ECH-associated protein 1	KEAP1	6	#DIV/0!	1.8516e-05	O43663	Protein regulator of cytokinesis 1	PRC1	5	#DIV/0!	0.000429219
Q9Y2X3	Nucleolar protein 58	NOP58	4	#DIV/0!	0.000151749	O60343	TBC1 domain family member 4	TBC1D4	26	#DIV/0!	1.38401e-07
Q13136	Liprin-alpha-1	PPFIA1	6	#DIV/0!	0.00749058	O75122	CLIP-associating protein 2	CLASP2	41	#DIV/0!	3.32307e-09
Q9P258	Protein RCC2	RCC2	4	#DIV/0!	8.54344e-05	O75909	Cyclin-K	CCNK	6	#DIV/0!	0.00122729
Q9UJV9	Probable ATP-dependent RNA helicase DDX41	DDX41	6	#DIV/0!	1.61522e-07	O94964	Protein SOGA1;N-terminal form;C-terminal 80 kDa form	SOGA1	7	#DIV/0!	0.00058864
Q13595	Transformer-2 protein homolog alpha	TRA2A	4	#DIV/0!	0.00070055	O95071	E3 ubiquitin-protein ligase UBR5	UBR5	32	#DIV/0!	0.000313939
O75683	Surfeit locus protein 6	SURF6	6	#DIV/0!	0.000105339	O95684	FGFR1 oncogene partner	FGFR1OP	10	#DIV/0!	0.000676171
Q8IWC1	MAP7 domain-containing protein 3	MAP7D3	11	#DIV/0!	0.018372	P07900	Heat shock protein HSP 90-alpha	HSP90AA1	6	#DIV/0!	0.000189512
P52292	Importin subunit alpha-1	KPNA2	4	#DIV/0!	0.00407311	P07992	DNA excision repair protein ERCC-1	ERCC1	4	#DIV/0!	0.00146693
Q96EY7	Pentatricopeptide repeat domain-containing protein 3, mitochondrial	PTCD3	6	#DIV/0!	0.00207849	P10644	cAMP-dependent protein kinase type I-alpha regulatory subunit;cAMP-dependent protein kinase type I-alpha regulatory subunit, N-terminally processed	PRKAR1A	6	#DIV/0!	0.00169658
Q63ZY3	KN motif and ankyrin repeat domain-containing protein 2	KANK2	6	#DIV/0!	0.0028369	P27448	MAP/microtubule affinity-regulating kinase 3	MARK3	5	#DIV/0!	0.000181047
P82650	28S ribosomal protein S22, mitochondrial	MRPS22	10	#DIV/0!	0.00247455	P35222	Catenin beta-1	CTNNB1	2	#DIV/0!	2.55235e-05
O60343	TBC1 domain family member 4	TBC1D4	7	#DIV/0!	1.38988e-05	P40937	Replication factor C subunit 5	RFC5	5	#DIV/0!	0.00881928
Q2TAY7	WD40 repeat-containing protein SMU1;WD40 repeat-containing protein SMU1, N-terminally processed	SMU1	9	#DIV/0!	0.000323224	P47914	60S ribosomal protein L29	RPL29	2	#DIV/0!	0.00164694
P49411	Elongation factor Tu, mitochondrial	TUFM	11	#DIV/0!	1.50577e-07	P49674	Casein kinase I isoform epsilon	CSNK1E	3	#DIV/0!	0.000429779
O95071	E3 ubiquitin-protein ligase UBR5	UBR5	20	#DIV/0!	0.00368162	P51398	28S ribosomal protein S29, mitochondrial	DAP3	11	#DIV/0!	0.000288221
Q9Y383	Putative RNA-binding protein Luc7-like 2	LUC7L2	6	#DIV/0!	0.00445604	P61513	60S ribosomal protein L37a	RPL37A	2	#DIV/0!	0.00309148
P01024	Complement C3;Complement C3 beta chain;C3-beta-c;Complement C3 alpha chain;C3a anaphylatoxin;Acylation stimulating protein;Complement C3b alpha chain;Complement C3c alpha chain fragment 1;Complement C3dg fragment;Complement C3g fragment;Complement C3d fragment;Complement C3f fragment;Complement C3c alpha chain fragment 2	C3	2	#DIV/0!	0.00733454	P63244	Guanine nucleotide-binding protein subunit beta-2-like 1;Guanine nucleotide-binding protein subunit beta-2-like 1, N-terminally processed	GNB2L1	4	#DIV/0!	0.00316683
Q9UQ35	Serine/arginine repetitive matrix protein 2	SRRM2	10	#DIV/0!	0.0107164	P78362	SRSF protein kinase 2;SRSF protein kinase 2 N-terminal;SRSF protein kinase 2 C-terminal	SRPK2	6	#DIV/0!	0.000198402
O43290	U4/U6.U5 tri-snRNP-associated protein 1	SART1	19	#DIV/0!	0.00960716	P82663	28S ribosomal protein S25, mitochondrial	MRPS25	5	#DIV/0!	9.38576e-05
P0DMV9	Heat shock 70 kDa protein 1B;Heat shock 70 kDa protein 1A	HSPA1B;HSPA1A	11	6.97915	0.000273083	P82673	28S ribosomal protein S35, mitochondrial	MRPS35	7	#DIV/0!	0.000966629
P07437	Tubulin beta chain	TUBB	2	4.25522	0.000830573	P82675	28S ribosomal protein S5, mitochondrial	MRPS5	5	#DIV/0!	2.86672e-05
P36578	60S ribosomal protein L4	RPL4	19	3.70436	0.00843658	P82930	28S ribosomal protein S34, mitochondrial	MRPS34	6	#DIV/0!	0.000314965
P11021	78 kDa glucose-regulated protein	HSPA5	15	3.61394	0.00908915	P82933	28S ribosomal protein S9, mitochondrial	MRPS9	8	#DIV/0!	0.000527739
P11142	Heat shock cognate 71 kDa protein	HSPA8	18	3.03818	0.000818228	P84103	Serine/arginine-rich splicing factor 3	SRSF3	4	#DIV/0!	0.0117147
Q5VTE0	Putative elongation factor 1-alpha-like 3;Elongation factor 1-alpha 1;Elongation factor 1-alpha 2	EEF1A1P5;EEF1A1;EEF1A2	5	2.8208	0.0118996	Q14004	Cyclin-dependent kinase 13	CDK13	5	#DIV/0!	0.000213912
P68371	Tubulin beta-4B chain;Tubulin beta-4A chain	TUBB4B;TUBB4A	2	2.62393	0.00271337	Q14008	Cytoskeleton-associated protein 5	CKAP5	20	#DIV/0!	3.04692e-05
Q9Y2W1	Thyroid hormone receptor-associated protein 3	THRAP3	13	2.40132	0.015378	Q14678	KN motif and ankyrin repeat domain-containing protein 1	KANK1	13	#DIV/0!	0.000229092
P62987	Ubiquitin-60S ribosomal protein L40;Ubiquitin;60S ribosomal protein L40;Ubiquitin-40S ribosomal protein S27a;Ubiquitin;40S ribosomal protein S27a;Polyubiquitin-B;Ubiquitin;Polyubiquitin-C;Ubiquitin	UBA52;RPS27A;UBB;UBC	5	2.23283	0.0270519	Q5VT06	Centrosome-associated protein 350	CEP350	3	#DIV/0!	0.000420671
Q16629	Serine/arginine-rich splicing factor 7	SRSF7	5	2.20739	0.0125392	Q5VUJ6	Leucine-rich repeat and calponin homology domain-containing protein 2	LRCH2	6	#DIV/0!	0.00527703
Q07020	60S ribosomal protein L18	RPL18	5	2.18345	0.0162293	Q5VYV7	Protein SLX4IP	SLX4IP	6	#DIV/0!	0.0054352
P63261	Actin, cytoplasmic 2;Actin, cytoplasmic 2, N-terminally processed;Actin, cytoplasmic 1;Actin, cytoplasmic 1, N-terminally processed	ACTG1;ACTB	6	2.02997	0.0224564	Q63ZY3	KN motif and ankyrin repeat domain-containing protein 2	KANK2	16	#DIV/0!	2.50508e-05
Q5T9A4	ATPase family AAA domain-containing protein 3B;ATPase family AAA domain-containing protein 3A	ATAD3B;ATAD3A	8	1.9155	0.010088	Q6P158	Putative ATP-dependent RNA helicase DHX57	DHX57	5	#DIV/0!	4.63217e-05
P62424	60S ribosomal protein L7a	RPL7A	12	1.86592	0.0230014	Q7L590	Protein MCM10 homolog	MCM10	2	#DIV/0!	1.85197e-05
Q9UMS4	Pre-mRNA-processing factor 19	PRPF19	6	1.83264	0.029277	Q7Z460	CLIP-associating protein 1	CLASP1	8	#DIV/0!	3.55607e-05
Q9NYF8	Bcl-2-associated transcription factor 1	BCLAF1	11	1.82956	0.0303258	Q86W92	Liprin-beta-1	PPFIBP1	19	#DIV/0!	6.32448e-06
O15042	U2 snRNP-associated SURP motif-containing protein	U2SURP	9	1.74076	0.0173034	Q8IY37	Probable ATP-dependent RNA helicase DHX37	DHX37	7	#DIV/0!	0.000602062
P05141	ADP/ATP translocase 2;ADP/ATP translocase 2, N-terminally processed	SLC25A5	5	1.72392	0.0350833	Q8IY92	Structure-specific endonuclease subunit SLX4	SLX4	12	#DIV/0!	5.86387e-06
P42167	Lamina-associated polypeptide 2, isoforms beta/gamma;Thymopoietin;Thymopentin;Lamina-associated polypeptide 2, isoform alpha;Thymopoietin;Thymopentin	TMPO	7	1.61414	0.0223358	Q8N163	Cell cycle and apoptosis regulator protein 2	CCAR2	4	#DIV/0!	6.88212e-05
O95793	Double-stranded RNA-binding protein Staufen homolog 1	STAU1	7	1.51729	0.0244771	Q8WVB6	Chromosome transmission fidelity protein 18 homolog	CHTF18	6	#DIV/0!	2.82345e-06
P31943	Heterogeneous nuclear ribonucleoprotein H;Heterogeneous nuclear ribonucleoprotein H, N-terminally processed	HNRNPH1	9	1.5065	0.0222427	Q8WVS4	WD repeat-containing protein 60	WDR60	18	#DIV/0!	2.26307e-05
						Q92552	28S ribosomal protein S27, mitochondrial	MRPS27	11	#DIV/0!	1.58293e-05
						Q92665	28S ribosomal protein S31, mitochondrial	MRPS31	7	#DIV/0!	4.73703e-05
						Q92889	DNA repair endonuclease XPF	ERCC4	13	#DIV/0!	9.66739e-05
						Q969Q6	Serine/threonine-protein phosphatase 2A regulatory subunit B subunit gamma	PPP2R3C	3	#DIV/0!	0.000163076
						Q96EX3	WD repeat-containing protein 34	WDR34	6	#DIV/0!	0.000927011
						Q96EY7	Pentatricopeptide repeat domain-containing protein 3, mitochondrial	PTCD3	13	#DIV/0!	3.40775e-05
						Q96N16	Janus kinase and microtubule-interacting protein 1	JAKMIP1	8	#DIV/0!	0.000193604
						Q96N67	Dedicator of cytokinesis protein 7	DOCK7	40	#DIV/0!	8.18447e-05
						Q96R06	Sperm-associated antigen 5	SPAG5	6	#DIV/0!	6.31386e-06
						Q9BYN8	28S ribosomal protein S26, mitochondrial	MRPS26	7	#DIV/0!	5.66671e-05
						Q9NQ55	Suppressor of SWI4 1 homolog	PPAN	5	#DIV/0!	0.000449765
						Q9NZM5	Glioma tumor suppressor candidate region gene 2 protein	GLTSCR2	4	#DIV/0!	0.000555094
						Q9UQ35	Serine/arginine repetitive matrix protein 2	SRRM2	8	#DIV/0!	9.49148e-05
						Q9Y2J2	Band 4.1-like protein 3;Band 4.1-like protein 3, N-terminally processed	EPB41L3	19	#DIV/0!	0.000383026
						Q9Y2Q9	28S ribosomal protein S28, mitochondrial	MRPS28	3	#DIV/0!	0.00375976
						Q9Y2R4	Probable ATP-dependent RNA helicase DDX52	DDX52	3	#DIV/0!	2.22897e-06
						Q9Y2R9	28S ribosomal protein S7, mitochondrial	MRPS7	8	#DIV/0!	0.000691443
						Q9Y399	28S ribosomal protein S2, mitochondrial	MRPS2	5	#DIV/0!	0.00130307
						Q9Y3D9	28S ribosomal protein S23, mitochondrial	MRPS23	6	#DIV/0!	1.5661e-05
						Q9Y676	28S ribosomal protein S18b, mitochondrial	MRPS18B	5	#DIV/0!	0.00130828
						Q8IWC1	MAP7 domain-containing protein 3	MAP7D3	27	15.1163	0.0193409
						Q13136	Liprin-alpha-1	PPFIA1	20	6.51701	0.0024137
						P53350	Serine/threonine-protein kinase PLK1	PLK1	7	6.33331	0.00021406
						P82650	28S ribosomal protein S22, mitochondrial	MRPS22	14	6.28755	0.0470467
						P49411	Elongation factor Tu, mitochondrial	TUFM	12	5.98403	0.000122787
						Q9UPP1	Histone lysine demethylase PHF8	PHF8	18	5.91098	0.0261055
						Q5SW79	Centrosomal protein of 170 kDa	CEP170	12	4.67167	0.00315249
						P49750	YLP motif-containing protein 1	YLPM1	15	4.65338	0.00192107
						P08238	Heat shock protein HSP 90-beta	HSP90AB1	7	3.04053	0.0181823
						Q9H6S0	Probable ATP-dependent RNA helicase YTHDC2	YTHDC2	15	2.8766	0.0124605
						P62258	14-3-3 protein epsilon	YWHAE	5	2.84184	0.00580533
						Q2TAY7	WD40 repeat-containing protein SMU1;WD40 repeat-containing protein SMU1, N-terminally processed	SMU1	11	2.69954	0.00247834
						O00139	Kinesin-like protein KIF2A	KIF2A	15	2.62427	0.0119
						Q13123	Protein Red	IK	13	2.46302	0.0264552
						Q99873	Protein arginine N-methyltransferase 1	PRMT1	8	2.34406	0.00186121
						P62910	60S ribosomal protein L32	RPL32	7	2.32146	0.00403697
						Q9BVJ6	U3 small nucleolar RNA-associated protein 14 homolog A	UTP14A	11	2.28201	0.0316094
						P0DN76	Splicing factor U2AF 35 kDa subunit	U2AF1	4	2.25537	0.00452524
						Q13242	Serine/arginine-rich splicing factor 9	SRSF9	10	2.16056	0.015534
						P07437	Tubulin beta chain	TUBB	2	2.06319	0.00105988
						O14654	Insulin receptor substrate 4	IRS4	25	1.95893	0.00167838
						P0DMV9	Heat shock 70 kDa protein 1B;Heat shock 70 kDa protein 1A	HSPA1B;HSPA1A	15	1.95158	0.00774207
						Q7Z2W4	Zinc finger CCCH-type antiviral protein 1	ZC3HAV1	18	1.92508	0.0156614
						O75330	Hyaluronan mediated motility receptor	HMMR	19	1.92487	0.00245148
						O75494	Serine/arginine-rich splicing factor 10	SRSF10	2	1.9116	0.0272348
						Q96SB4	SRSF protein kinase 1	SRPK1	6	1.90778	0.00703974
						Q9UJV9	Probable ATP-dependent RNA helicase DDX41	DDX41	10	1.85816	0.00356489
						Q16629	Serine/arginine-rich splicing factor 7	SRSF7	9	1.85455	0.0220904
						Q86UK7	Zinc finger protein 598	ZNF598	6	1.82284	0.0243772
						P62995	Transformer-2 protein homolog beta	TRA2B	9	1.77235	0.0486383
						P62906	60S ribosomal protein L10a	RPL10A	10	1.74289	0.0265693
						Q5VTE0	Putative elongation factor 1-alpha-like 3;Elongation factor 1-alpha 1;Elongation factor 1-alpha 2	EEF1A1P5;EEF1A1;EEF1A2	11	1.72785	0.00611233
						P62424	60S ribosomal protein L7a	RPL7A	14	1.72702	0.013472
						Q9NVI7	ATPase family AAA domain-containing protein 3A	ATAD3A	4	1.70875	0.00983005
						P46013	Antigen KI-67	MKI67	7	1.69245	0.0385685
						P11142	Heat shock cognate 71 kDa protein	HSPA8	26	1.68278	0.00410362
						Q9NNW5	WD repeat-containing protein 6	WDR6	9	1.67044	0.0169399
						P62917	60S ribosomal protein L8	RPL8	11	1.60867	0.0113005
						P36578	60S ribosomal protein L4	RPL4	25	1.58598	0.00240977
						Q9BQE3	Tubulin alpha-1C chain;Tubulin alpha-1A chain;Tubulin alpha-1B chain;Tubulin alpha-4A chain;Tubulin alpha-3E chain	TUBA1C;TUBA1A;TUBA1B;TUBA4A;TUBA3E	13	1.58455	0.0166825
						Q14684	Ribosomal RNA processing protein 1 homolog B	RRP1B	21	1.56734	0.0177551
						Q07020	60S ribosomal protein L18	RPL18	8	1.51335	0.0433165

## Sheet: 5. Fig 6E
Protein id	Protein names	Gene names	Unique peptides	Ratio(GSK3α/Control)	Pvalue
Q14145	Kelch-like ECH-associated protein 1	KEAP1	6	#DIV/0!	1.8516e-05
Q9P258	Protein RCC2	RCC2	4	#DIV/0!	8.54344e-05
O75683	Surfeit locus protein 6	SURF6	6	#DIV/0!	0.000105339
Q9Y2X3	Nucleolar protein 58	NOP58	4	#DIV/0!	0.000151749
Q96I24	Far upstream element-binding protein 3	FUBP3	6	#DIV/0!	0.000180195
Q13595	Transformer-2 protein homolog alpha	TRA2A	4	#DIV/0!	0.00070055
P52292	Importin subunit alpha-1	KPNA2	4	#DIV/0!	0.00407311
Q9Y383	Putative RNA-binding protein Luc7-like 2	LUC7L2	6	#DIV/0!	0.00445604
P01024	Complement C3;Complement C3 beta chain;C3-beta-c;Complement C3 alpha chain;C3a anaphylatoxin;Acylation stimulating protein;Complement C3b alpha chain;Complement C3c alpha chain fragment 1;Complement C3dg fragment;Complement C3g fragment;Complement C3d fragment;Complement C3f fragment;Complement C3c alpha chain fragment 2	C3	2	#DIV/0!	0.00733454
O43290	U4/U6.U5 tri-snRNP-associated protein 1	SART1	19	#DIV/0!	0.00960716
P11021	78 kDa glucose-regulated protein	HSPA5	15	3.61394	0.00908915
P68371	Tubulin beta-4B chain;Tubulin beta-4A chain	TUBB4B	2	2.62393	0.00271337
Q9Y2W1	Thyroid hormone receptor-associated protein 3	THRAP3	13	2.40132	0.015378
P62987	Ubiquitin-60S ribosomal protein L40;Ubiquitin;60S ribosomal protein L40;Ubiquitin-40S ribosomal protein S27a;Ubiquitin;40S ribosomal protein S27a;Polyubiquitin-B;Ubiquitin;Polyubiquitin-C;Ubiquitin	UBA52	5	2.23283	0.0270519
P63261	Actin, cytoplasmic 2;Actin, cytoplasmic 2, N-terminally processed;Actin, cytoplasmic 1;Actin, cytoplasmic 1, N-terminally processed	ACTG1	6	2.02997	0.0224564
Q5T9A4	ATPase family AAA domain-containing protein 3B;ATPase family AAA domain-containing protein 3A	ATAD3B	8	1.9155	0.010088
Q9UMS4	Pre-mRNA-processing factor 19	PRPF19	6	1.83264	0.029277
Q9NYF8	Bcl-2-associated transcription factor 1	BCLAF1	11	1.82956	0.0303258
O15042	U2 snRNP-associated SURP motif-containing protein	U2SURP	9	1.74076	0.0173034
P05141	ADP/ATP translocase 2;ADP/ATP translocase 2, N-terminally processed	SLC25A5	5	1.72392	0.0350833
P42167	Lamina-associated polypeptide 2, isoforms beta/gamma;Thymopoietin;Thymopentin;Lamina-associated polypeptide 2, isoform alpha;Thymopoietin;Thymopentin	TMPO	7	1.61414	0.0223358
O95793	Double-stranded RNA-binding protein Staufen homolog 1	STAU1	7	1.51729	0.0244771
P31943	Heterogeneous nuclear ribonucleoprotein H;Heterogeneous nuclear ribonucleoprotein H, N-terminally processed	HNRNPH1	9	1.5065	0.0222427

## Sheet: 6. Fig 6F
Id-protein	Protein names	Gene names	In vitro		In cell lines
			Ratio(GSK3α/Control)	Pvalue	Ratio(GSK3A KO/WT)	Pvalue
Q9NYF8_S222	Bcl-2-associated transcription factor 1	BCLAF1	#DIV/0!	0.00517972	0.538064	0.0344569
Q9NYF8_S385	Bcl-2-associated transcription factor 1	BCLAF1	#DIV/0!	0.0362245	0.617678	0.0376067
Q9NYF8_S389	Bcl-2-associated transcription factor 1	BCLAF1	#DIV/0!	0.0107473	0.587168	0.023706
Q9NYF8_S512	Bcl-2-associated transcription factor 1	BCLAF1	27.6556	0.00196587	0.607159	0.00179523
Q9NYF8_S531	Bcl-2-associated transcription factor 1	BCLAF1	2.51015	0.00272951	0	0.00928554
Q9Y2W1_S248	Thyroid hormone receptor-associated protein 3	THRAP3	13.7368	0.0191281	0.534528	0.00832821
Q9Y2W1_S253	Thyroid hormone receptor-associated protein 3	THRAP3	2.35826	0.00562219	0.534528	0.00832821
Q9Y2W1_S682	Thyroid hormone receptor-associated protein 3	THRAP3	4.29426	0.0313023	0.658461	0.00162836
O95793_S390	Double-stranded RNA-binding protein Staufen homolog 1	STAU1	#DIV/0!	1.48809e-05	0.554301	0.0304907
