# Supplementary material for: Deciphering the Clinical Significance and Kinase Functions of GSK3α in Colon Cancer by Proteomics and Phosphoproteomics
Source: Mol Cell Proteomics. 2023 Apr 8;22(5):100545. doi: 10.1016/j.mcpro.2023.100545 (PMC10196724; doi:10.1016/j.mcpro.2023.100545)
Supplement: Supplemental Table S7 [file mmc7.xlsx]

## Sheet: Description
Supplemental Table S7. The binding proteins of THRAP3 mutants included Flag-THRAP3S248A, Flag-THRAP3S248D, Flag-THRAP3S253A and Flag-THRAP3S253D.
Description
1. Unique search key of annotated spectra deposited to the MS-Viewer.
2. The identified proteins in coimmunoprecipitation proteome of THRAP3S248A and THRAP3S248D.
3. The identified proteins in coimmunoprecipitation proteome of THRAP3S253A and THRAP3S253D.
4. 37 proteins that tend to bind to THRAP3S248D. #DIV/0! means the proteins were only identified in THRAP3S248D group.
5. 17 proteins that tend to bind to THRAP3S253D and 25 proteins that tend to bind to THRAP3S253A.

## Sheet: 1. Unique key of MS-viewer
Batch ID	Key	Raw files	Treatment	Repeat
THRAP3-S248 Co-immunoprecipitation	tsbd9ose0k	GL20220207_248A1.raw	THRAP3S248A re-expression	rep1
		GL20220207_248A2.raw	THRAP3S248A re-expression	rep2
		GL20220207_248A3.raw	THRAP3S248A re-expression	rep3
		GL20220207_248A4.raw	THRAP3S248A re-expression	rep4
		GL20220207_248D1.raw	THRAP3S248D re-expression	rep1
		GL20220207_248D2.raw	THRAP3S248D re-expression	rep2
		GL20220207_248D3.raw	THRAP3S248D re-expression	rep3
		GL20220207_248D4.raw	THRAP3S248D re-expression	rep4
THRAP3-S253 Co-immunoprecipitation	rnaqg7vrov	GL20220207_253A1.raw	THRAP3S253A re-expression	rep1
		GL20220207_253A2.raw	THRAP3S253A re-expression	rep2
		GL20220207_253A3.raw	THRAP3S253A re-expression	rep3
		GL20220207_253A4.raw	THRAP3S253A re-expression	rep4
		GL20220207_253D1.raw	THRAP3S253D re-expression	rep1
		GL20220207_253D2.raw	THRAP3S253D re-expression	rep2
		GL20220207_253D3.raw	THRAP3S253D re-expression	rep3
		GL20220207_253D4.raw	THRAP3S253D re-expression	rep4

## Sheet: 2. THRAP3-S248
Majority protein IDs	Unique peptide	Protein names	Gene names	Sequence coverage [%]	Mol. weight [kDa]	Score	248A_LFQ intensity 1	248A_LFQ intensity 2	248A_LFQ intensity 3	248A_LFQ intensity 4	248D_LFQ intensity 1	248D_LFQ intensity 2	248D_LFQ intensity 3	248D_LFQ intensity 4
A0A075B6Q5	1		IGHV3-64	9.3	12.891	-2	0	0	0	0	0	0	0	22770000
A0A0C4DH55;P01624	1;1	Ig kappa chain V-III region POM	IGKV3D-7	7.6	13.148	6.9224	0	0	0	0	0	0	0	81306000
A0A0J9YX35	1			9.4	12.822	6.7264	0	0	0	0	0	18712000	0	0
A1KXE4	1	Myelin-associated neurite-outgrowth inhibitor	FAM168B	9.2	20.324	7.138	0	0	0	0	0	0	0	2914200
A2NJV5;A0A0A0MRZ7;A0A075B6S2;A0A075B6S6;A0A075B6P5;A0A0C4DH68;A0A087WW87;P06310;P01615;P01614	2;2;2;1;1;1;1;1;1;1	Ig kappa chain V-II region RPMI 6410;Ig kappa chain V-II region FR;Ig kappa chain V-II region Cum	IGKV A18;IGKV2D-26;IGKV2D-29;IGKV2D-30;IGKV2D-28;IGKV2-24;IGKV2-40	16.7	13.085	59.3	0	1240700000	1815100000	50989000	1928800000	0	1728700000	1241300000
A6NFI3	1	Zinc finger protein 316	ZNF316	2.3	108.44	7.4696	0	0	0	0	0	5937800	0	0
A6NHQ2	2	rRNA/tRNA 2-O-methyltransferase fibrillarin-like protein 1	FBLL1	6.9	34.803	12.345	0	101340000	88043000	95381000	91572000	95352000	160860000	98411000
A6NKD9	1	Coiled-coil domain-containing protein 85C	CCDC85C	2.9	45.209	6.5099	0	0	0	0	17766000	0	13520000	18543000
B2RPK0;P09429	1;1	Putative high mobility group protein B1-like 1;High mobility group protein B1	HMGB1P1;HMGB1	7.1	24.238	6.7324	0	0	0	0	0	0	0	25533000
E9PRG8	1	Uncharacterized protein C11orf98	C11orf98	10.6	14.234	8.3918	0	0	0	0	0	0	0	6614000
O00139	2	Kinesin-like protein KIF2A	KIF2A	3.8	79.954	14.823	0	0	0	0	0	0	0	2967900
O00148;Q13838	6;6	ATP-dependent RNA helicase DDX39A;Spliceosome RNA helicase DDX39B	DDX39A;DDX39B	15.2	49.129	34.128	38557000	33056000	33882000	40497000	55961000	44850000	48655000	42935000
O00159	3	Unconventional myosin-Ic	MYO1C	4.2	121.68	22.388	14592000	16578000	0	0	0	0	0	0
O00178	3	GTP-binding protein 1	GTPBP1	6	72.453	19.339	11626000	15809000	15802000	19926000	13647000	14959000	18642000	17638000
O00203	2	AP-3 complex subunit beta-1	AP3B1	2.7	121.32	13.292	10963000	12691000	14116000	14559000	9476500	12469000	11644000	8657500
O00231	2	26S proteasome non-ATPase regulatory subunit 11	PSMD11	5.5	47.463	13.339	0	0	0	0	11998000	0	0	0
O00257	2	E3 SUMO-protein ligase CBX4	CBX4	5.2	61.367	12.011	0	0	0	0	0	8251700	0	6464300
O00299	3	Chloride intracellular channel protein 1	CLIC1	17.4	26.922	20.276	9122700	4085100	7776300	12609000	32257000	4550900	0	4703500
O00303	1	Eukaryotic translation initiation factor 3 subunit F	EIF3F	4.8	37.563	7.3805	0	0	0	0	0	0	3007400	0
O00410	1	Importin-5	IPO5	1.8	123.63	6.3925	0	0	0	0	0	0	0	1632000
O00411	15	DNA-directed RNA polymerase, mitochondrial	POLRMT	18	138.62	121.51	96853000	118210000	136410000	131310000	92238000	121470000	111090000	132140000
O00422	2	Histone deacetylase complex subunit SAP18	SAP18	9.2	17.561	11.323	0	0	0	0	0	0	21186000	0
O00425	12;2;1	Insulin-like growth factor 2 mRNA-binding protein 3	IGF2BP3	25.6	63.704	107.35	79969000	91629000	123530000	130220000	90358000	80082000	89473000	95744000
O00443	1	Phosphatidylinositol 4-phosphate 3-kinase C2 domain-containing subunit alpha	PIK3C2A	1.1	190.68	6.9505	0	0	0	0	63851000	0	0	0
O00487	1	26S proteasome non-ATPase regulatory subunit 14	PSMD14	4.2	34.577	8.1094	0	0	0	0	0	0	0	2630900
O00488	2	Zinc finger protein 593	ZNF593	17.2	15.199	13.481	0	13170000	0	0	0	19730000	17321000	13598000
O00505	6	Importin subunit alpha-4	KPNA3	20.9	57.81	119.29	92741000	108520000	111350000	127370000	119990000	131820000	95346000	102050000
O00541	7	Pescadillo homolog	PES1	15.6	68.002	45.289	75555000	74050000	92870000	87050000	60173000	66119000	68266000	76178000
O00560	4	Syntenin-1	SDCBP	25.5	32.444	36.869	19193000	25496000	21782000	24143000	14472000	12674000	16559000	15170000
O00566	3	U3 small nucleolar ribonucleoprotein protein MPP10	MPHOSPH10	9.7	78.863	42.079	21477000	21375000	24834000	18197000	16196000	21080000	24508000	20405000
O00567	10	Nucleolar protein 56	NOP56	17.5	66.049	69.876	104800000	109560000	118410000	128540000	80857000	85849000	83621000	112770000
O00571;O15523	34;24;2	ATP-dependent RNA helicase DDX3X;ATP-dependent RNA helicase DDX3Y	DDX3X;DDX3Y	54.8	73.243	323.31	3146500000	3117000000	3119700000	3540400000	3484600000	4081600000	4188500000	4380000000
O00629	2	Importin subunit alpha-3	KPNA4	11.1	57.886	45.038	36272000	40388000	31378000	15697000	39045000	36049000	27567000	27454000
O00763	1	Acetyl-CoA carboxylase 2;Biotin carboxylase	ACACB	0.5	276.54	-2	0	0	0	0	0	0	7906000	0
O14744	1	Protein arginine N-methyltransferase 5;Protein arginine N-methyltransferase 5, N-terminally processed	PRMT5	1.6	72.683	6.3175	0	0	0	0	0	0	0	2629200
O14818;Q8TAA3	2;2	Proteasome subunit alpha type-7;Proteasome subunit alpha type-7-like	PSMA7;PSMA8	10.1	27.887	11.29	0	0	0	6491400	12479000	0	0	0
O14950;P19105;P24844	10;9;5	Myosin regulatory light chain 12B;Myosin regulatory light chain 12A;Myosin regulatory light polypeptide 9	MYL12B;MYL12A;MYL9	68.6	19.779	179.83	377010000	804800000	110160000	140330000	131610000	183940000	189680000	207990000
O14974	7	Protein phosphatase 1 regulatory subunit 12A	PPP1R12A	6.2	115.28	46.368	19332000	31587000	7777100	0	7266300	9397100	0	11089000
O14979	20	Heterogeneous nuclear ribonucleoprotein D-like	HNRNPDL	46.7	46.437	274.37	3183700000	3560800000	2963800000	3745200000	4070700000	4427900000	4457700000	4182200000
O15047	2	Histone-lysine N-methyltransferase SETD1A	SETD1A	1.3	186.03	12.205	0	0	0	0	38121000	0	0	0
O15213	3	WD repeat-containing protein 46	WDR46	8.2	68.07	21.283	10704000	10982000	9995900	0	10325000	10573000	0	14468000
O15226	8	NF-kappa-B-repressing factor	NKRF	11.4	77.672	53.545	72600000	51554000	98313000	92422000	70408000	66730000	64951000	60339000
O15235	2	28S ribosomal protein S12, mitochondrial	MRPS12	8.7	15.173	12.683	15283000	12368000	19460000	0	13083000	17577000	13301000	20835000
O15371	4	Eukaryotic translation initiation factor 3 subunit D	EIF3D	14.1	63.972	41.712	52325000	54336000	66385000	66798000	60992000	49085000	65915000	36863000
O15427	2	Monocarboxylate transporter 4	SLC16A3	5.6	49.469	11.783	0	0	0	0	0	0	0	2067300
O15479	7;1;1;1;1	Melanoma-associated antigen B2	MAGEB2	19.4	35.277	143.86	434020000	540220000	706630000	125340000	477400000	534880000	411740000	488600000
O15553	1	Pyrin	MEFV	1.5	86.443	6.317	0	0	0	0	0	0	0	10245000
O43143	16	Pre-mRNA-splicing factor ATP-dependent RNA helicase DHX15	DHX15	22.1	90.932	114.29	231940000	204860000	247540000	235830000	227510000	201870000	232760000	165760000
O43148	12	mRNA cap guanine-N7 methyltransferase	RNMT	37.2	54.843	101.62	190950000	192320000	221700000	254810000	243300000	283140000	271020000	269550000
O43159	7	Ribosomal RNA-processing protein 8	RRP8	21.7	50.714	59.863	49537000	49287000	53503000	54833000	41272000	38505000	40386000	47437000
O43175	1	D-3-phosphoglycerate dehydrogenase	PHGDH	2.4	56.65	7.3859	0	0	0	0	0	0	0	1843900
O43390	20	Heterogeneous nuclear ribonucleoprotein R	HNRNPR	39.5	70.942	323.31	2971600000	2638700000	2518500000	3193800000	3164500000	3617300000	4581100000	4007200000
O43422	1	52 kDa repressor of the inhibitor of the protein kinase	PRKRIR	1.7	87.703	6.1422	3257300	0	0	0	0	0	0	0
O43451	1	Maltase-glucoamylase, intestinal;Maltase;Glucoamylase	MGAM	0.6	209.85	6.5812	0	0	0	0	0	0	0	7950300
O43474	4	Krueppel-like factor 4	KLF4	14.4	54.67	26.872	18588000	17556000	14636000	17220000	22848000	28824000	21206000	25911000
O43633	1	Charged multivesicular body protein 2a	CHMP2A	8.6	25.104	7.1044	0	0	0	0	0	0	6984400	0
O43670	3	BUB3-interacting and GLEBS motif-containing protein ZNF207	ZNF207	9.6	50.75	35.088	15468000	0	19689000	13683000	20300000	16495000	21119000	18033000
O43684	3	Mitotic checkpoint protein BUB3	BUB3	13.1	37.154	19.784	0	16574000	25656000	0	0	18464000	0	16487000
O43709	3	Probable 18S rRNA (guanine-N(7))-methyltransferase	WBSCR22	17.4	31.88	24.734	25695000	23286000	20718000	27641000	31567000	23480000	23854000	15727000
O43795	6	Unconventional myosin-Ib	MYO1B	8.8	131.98	52.677	35420000	47270000	6962600	8324200	0	11801000	9693000	0
O43818	1	U3 small nucleolar RNA-interacting protein 2	RRP9	2.3	51.84	6.0621	0	0	0	0	0	0	0	7868500
O43823	4	A-kinase anchor protein 8	AKAP8	7.5	76.107	24.824	22642000	18322000	21444000	21984000	20586000	23854000	22122000	22431000
O43824	1	Putative GTP-binding protein 6	GTPBP6	2.1	56.897	6.5497	0	0	0	0	0	0	0	4141800
O60264	2	SWI/SNF-related matrix-associated actin-dependent regulator of chromatin subfamily A member 5	SMARCA5	2.1	121.9	11.984	0	0	0	0	11860000	0	0	10841000
O60341	1	Lysine-specific histone demethylase 1A	KDM1A	1.8	92.902	7.6206	0	0	0	0	0	0	0	3208900
O60506	18	Heterogeneous nuclear ribonucleoprotein Q	SYNCRIP	38.4	69.602	264.77	783540000	809240000	756780000	1013100000	914140000	1097600000	1307000000	1131400000
O60664	1	Perilipin-3	PLIN3	3.7	47.074	7.928	0	0	0	0	0	1957600	0	0
O60684	5;1	Importin subunit alpha-7	KPNA6	13.6	60.029	68.494	33253000	37981000	33209000	39305000	44334000	47050000	51107000	44368000
O60701	1	UDP-glucose 6-dehydrogenase	UGDH	2.6	55.023	6.3868	0	0	0	0	0	0	0	3527500
O60716	2	Catenin delta-1	CTNND1	2.4	108.17	12.635	0	0	0	0	4962700	0	0	0
O60762	2	Dolichol-phosphate mannosyltransferase subunit 1	DPM1	10.4	29.634	20.697	0	0	0	16650000	12474000	0	17545000	12567000
O60783	3	28S ribosomal protein S14, mitochondrial	MRPS14	28.9	15.139	33.958	103570000	99936000	91943000	91785000	68572000	58593000	71223000	76217000
O60832	4	H/ACA ribonucleoprotein complex subunit 4	DKC1	8.6	57.673	26.841	14407000	17311000	23661000	0	17220000	14493000	11959000	13763000
O60884	3	DnaJ homolog subfamily A member 2	DNAJA2	12.9	45.745	20.253	9404800	8347000	0	0	0	10613000	8435200	9503600
O75131;Q96FN4;Q8IYJ1;O95741;Q86YQ8;Q9HCH3;Q9UBL6	1;0;0;0;0;0;0	Copine-3;Copine-2;Copine-9;Copine-6;Copine-8;Copine-5;Copine-7	CPNE3;CPNE2;CPNE9;CPNE6;CPNE8;CPNE5;CPNE7	3.4	60.13	11.712	0	0	0	0	0	5569200	0	0
O75152	9;1	Zinc finger CCCH domain-containing protein 11A	ZC3H11A	15.2	89.13	120.75	22930000	27123000	30762000	32099000	31729000	46604000	31034000	39595000
O75319	9	RNA/RNP complex-1-interacting phosphatase	DUSP11	30	43.71	97.998	143010000	102600000	66453000	56325000	119160000	102380000	117400000	102810000
O75367	5;1	Core histone macro-H2A.1	H2AFY	22	39.617	33.554	30314000	32185000	36080000	37169000	54856000	64035000	62148000	58867000
O75390	2	Citrate synthase, mitochondrial	CS	4.5	51.712	12.399	0	0	0	4758000	11481000	0	0	0
O75394	1	39S ribosomal protein L33, mitochondrial	MRPL33	16.9	7.6191	6.3925	0	0	0	0	0	0	0	6448800
O75494	5;2	Serine/arginine-rich splicing factor 10	SRSF10	23.7	31.3	34.349	39218000	42860000	28375000	43649000	30950000	35640000	49363000	56959000
O75534	3	Cold shock domain-containing protein E1	CSDE1	4.9	88.884	19.099	19319000	18748000	24729000	22232000	25394000	23641000	22808000	24241000
O75569	3	Interferon-inducible double-stranded RNA-dependent protein kinase activator A	PRKRA	12.1	34.404	31.014	43926000	34978000	35051000	0	39818000	40234000	53423000	42156000
O75607	2	Nucleoplasmin-3	NPM3	17.4	19.343	43.387	119700000	110580000	111010000	110310000	78097000	80262000	0	0
O75616	3	GTPase Era, mitochondrial	ERAL1	8.7	48.349	20.568	16230000	24716000	28531000	26938000	25180000	24768000	0	25349000
O75683	8;1	Surfeit locus protein 6	SURF6	25.2	41.45	51.046	79284000	81172000	98528000	86039000	62666000	64110000	57492000	66881000
O75817	1	Ribonuclease P protein subunit p20	POP7	10.7	15.651	7.6599	0	0	0	0	0	0	0	8892100
O75818	2	Ribonuclease P protein subunit p40	RPP40	7.4	41.833	13.458	0	0	0	0	0	4480600	0	0
O75821	2	Eukaryotic translation initiation factor 3 subunit G	EIF3G	5	35.611	11.572	0	0	0	0	11441000	0	0	0
O75934	1	Pre-mRNA-splicing factor SPF27	BCAS2	12.4	26.131	13.08	0	0	0	0	0	0	0	7599200
O76021	21	Ribosomal L1 domain-containing protein 1	RSL1D1	37.6	54.972	306.94	928470000	908350000	924030000	973650000	707160000	696430000	576230000	656990000
O76031	1	ATP-dependent Clp protease ATP-binding subunit clpX-like, mitochondrial	CLPX	1.7	69.223	6.1368	0	0	0	0	0	0	0	2680200
O76094	18	Signal recognition particle subunit SRP72	SRP72	31.7	74.605	267.37	285000000	282830000	272820000	289860000	250720000	244720000	200770000	194030000
O94761	1	ATP-dependent DNA helicase Q4	RECQL4	1.3	133.07	6.4018	0	0	0	0	0	0	0	2622700
O94832	10	Unconventional myosin-Id	MYO1D	11.3	116.2	59.902	55327000	41197000	0	0	0	10520000	6671600	0
O95292;Q9P0L0	1;1	Vesicle-associated membrane protein-associated protein B/C;Vesicle-associated membrane protein-associated protein A	VAPB;VAPA	4.9	27.228	7.3229	0	0	0	0	0	0	0	3131800
O95365	3	Zinc finger and BTB domain-containing protein 7A	ZBTB7A	11.8	61.438	27.572	0	0	0	0	19371000	22190000	26566000	23219000
O95429	2	BAG family molecular chaperone regulator 4	BAG4	6.6	49.593	13.575	5671000	6675000	7230700	0	8694100	7954800	9120100	7706200
O95433	1	Activator of 90 kDa heat shock protein ATPase homolog 1	AHSA1	3.6	38.274	6.4696	0	0	0	0	0	4182800	0	0
O95470	2	Sphingosine-1-phosphate lyase 1	SGPL1	3.9	63.523	12.45	13588000	17752000	18950000	14262000	12378000	0	12379000	11950000
O95478	4	Ribosome biogenesis protein NSA2 homolog	NSA2	22.3	30.065	38.599	75903000	51135000	39861000	49841000	44291000	42576000	41701000	43329000
O95503	3	Chromobox protein homolog 6	CBX6	14.6	43.898	18.865	12156000	10126000	11606000	0	9139800	10560000	0	0
O95625	7	Zinc finger and BTB domain-containing protein 11	ZBTB11	7.1	119.38	48.587	56486000	55416000	64712000	49678000	63742000	62240000	53661000	47812000
O95707	4	Ribonuclease P protein subunit p29	POP4	18.6	25.424	23.431	29098000	16631000	16504000	17601000	10848000	16491000	12523000	14305000
O95793	10	Double-stranded RNA-binding protein Staufen homolog 1	STAU1	25.3	63.182	116.59	171930000	180280000	223400000	207510000	198900000	206220000	214330000	239750000
O95816	1	BAG family molecular chaperone regulator 2	BAG2	5.2	23.772	6.9845	0	0	0	0	0	0	0	4822100
O95985	1	DNA topoisomerase 3-beta-1	TOP3B	2.4	96.661	6.5789	0	0	0	0	0	0	0	6188900
P00338	3	L-lactate dehydrogenase A chain	LDHA	10.2	36.688	25.943	22380000	22469000	25042000	17226000	82868000	23324000	20779000	13619000
P00390	3	Glutathione reductase, mitochondrial	GSR	9.6	56.256	19.417	11028000	9769000	19690000	14317000	19144000	11974000	8231900	10159000
P00403	2	Cytochrome c oxidase subunit 2	MT-CO2	7.5	25.565	10.873	0	0	0	10878000	17232000	0	0	0
P00505	2	Aspartate aminotransferase, mitochondrial	GOT2	6	47.517	19.455	3265600	3073600	3653400	0	12900000	3197900	0	0
P00558;P07205	3;2	Phosphoglycerate kinase 1;Phosphoglycerate kinase 2	PGK1;PGK2	9.8	44.614	18.217	7571000	5427800	7504600	15895000	26773000	0	7382600	0
P01024	3;1	Complement C3;Complement C3 beta chain;C3-beta-c;Complement C3 alpha chain;C3a anaphylatoxin;Acylation stimulating protein;Complement C3b alpha chain;Complement C3c alpha chain fragment 1;Complement C3dg fragment;Complement C3g fragment;Complement C3d fragment;Complement C3f fragment;Complement C3c alpha chain fragment 2	C3	2.5	187.15	21.21	18825000	18931000	23871000	25039000	21850000	22993000	32257000	28561000
P01893;Q31612;Q09160;P30512;P30459;P30457;P30456;P30455;P30453;P30450;P30447;P30443;P18462;P16190;P16189;P16188;P13746;P10316;P10314;P05534;P04439;P01892;P01891;Q9TNN7;Q29963;Q29960;Q07000;P30508;P30505;P30501;P10321;Q95604	1;1;1;1;1;1;1;1;1;1;1;1;1;1;1;1;1;1;1;1;1;1;1;1;1;1;1;1;1;1;1;1	Putative HLA class I histocompatibility antigen, alpha chain H;HLA class I histocompatibility antigen, B-73 alpha chain;HLA class I histocompatibility antigen, A-80 alpha chain;HLA class I histocompatibility antigen, A-29 alpha chain;HLA class I histocompatibility antigen, A-74 alpha chain;HLA class I histocompatibility antigen, A-66 alpha chain;HLA class I histocompatibility antigen, A-43 alpha …	HLA-H;HLA-B;HLA-A;HLA-C	6.6	40.891	9.5114	0	0	0	0	0	0	0	7216900
P02545	12	Prelamin-A/C;Lamin-A/C	LMNA	23.8	74.139	83.972	41085000	36573000	54921000	62381000	85059000	51811000	41671000	49984000
P04075	11;0	Fructose-bisphosphate aldolase A	ALDOA	44.8	39.42	111.47	63068000	43939000	101450000	130680000	246800000	62925000	52305000	44833000
P04083	8	Annexin A1	ANXA1	28.9	38.714	60.247	18457000	11436000	23004000	46317000	100610000	21967000	17052000	19341000
P04259	1	Keratin, type II cytoskeletal 6B	KRT6B	40.1	60.066	-2	0	0	0	0	0	0	4877200	0
P04264;CON__P04264	23;22	Keratin, type II cytoskeletal 1	KRT1	54.3	66.038	323.31	5280700000	3065700000	3394000000	3220200000	7157300000	4153800000	7430400000	8182900000
P04279	14	Semenogelin-1;Alpha-inhibin-92;Alpha-inhibin-31;Seminal basic protein	SEMG1	41.8	52.13	235.15	0	0	0	0	1293300000	0	0	0
P04350	2	Tubulin beta-4A chain	TUBB4A	35.6	49.585	18.578	12695000	11246000	13620000	14803000	17788000	13141000	10729000	10950000
P04406	13;1	Glyceraldehyde-3-phosphate dehydrogenase	GAPDH	46.6	36.053	129.07	893950000	846270000	640990000	1003500000	1158200000	738090000	744990000	705310000
P04632	1	Calpain small subunit 1	CAPNS1	5.6	28.315	6.2422	0	0	0	0	0	2080700	0	0
P04792	3	Heat shock protein beta-1	HSPB1	18	22.782	18.056	11062000	0	17670000	19184000	23879000	14577000	0	0
P04843	6	Dolichyl-diphosphooligosaccharide--protein glycosyltransferase subunit 1	RPN1	12.2	68.569	38.445	15103000	13138000	0	16955000	24845000	12026000	12478000	15107000
P05109	1	Protein S100-A8;Protein S100-A8, N-terminally processed	S100A8	11.8	10.834	6.1477	0	0	0	0	0	0	0	3201800
P05141	4;0	ADP/ATP translocase 2;ADP/ATP translocase 2, N-terminally processed	SLC25A5	29.9	32.852	80.053	525770000	586140000	610150000	616340000	591240000	567790000	528970000	588650000
P05198	2	Eukaryotic translation initiation factor 2 subunit 1	EIF2S1	6.3	36.112	17.672	0	0	0	0	28600000	19755000	0	0
P05386	1	60S acidic ribosomal protein P1	RPLP1	14	11.514	6.6374	0	0	0	0	0	0	0	12845000
P05387	4	60S acidic ribosomal protein P2	RPLP2	69.6	11.665	62.844	80568000	171830000	265230000	325250000	145980000	178690000	325880000	246530000
P05388;Q8NHW5	11;7	60S acidic ribosomal protein P0;60S acidic ribosomal protein P0-like	RPLP0;RPLP0P6	46.7	34.273	93.299	278650000	320020000	375540000	537270000	346230000	359070000	335440000	318160000
P05455	1	Lupus La protein	SSB	2.7	46.836	7.4278	0	0	0	0	0	1093700	0	0
P05783	12;1	Keratin, type I cytoskeletal 18	KRT18	42.1	48.057	171.03	220790000	202260000	263420000	309370000	398470000	250450000	150870000	230420000
P05976;P08590	1;1	Myosin light chain 1/3, skeletal muscle isoform;Myosin light chain 3	MYL1;MYL3	8.2	21.145	7.5713	31316000	31575000	0	0	0	0	11020000	0
P06396;CON__Q3SX14	15;8;1	Gelsolin	GSN	28.5	85.696	136.98	271730000	277970000	29371000	17204000	54888000	79120000	33622000	54723000
P06454	1	Prothymosin alpha;Prothymosin alpha, N-terminally processed;Thymosin alpha-1	PTMA	12.6	12.203	8.3686	0	0	0	0	0	0	0	10687000
P06576	5	ATP synthase subunit beta, mitochondrial	ATP5B	14.4	56.559	35.035	17730000	10751000	26897000	29119000	40987000	20390000	12191000	0
P06733	13;1;1	Alpha-enolase	ENO1	38.5	47.168	147.39	65094000	41746000	96323000	113070000	219480000	72433000	38772000	47861000
P06744;CON__Q3ZBD7	4;2	Glucose-6-phosphate isomerase	GPI	10.4	63.146	26.868	9480500	0	9968900	0	44390000	9661000	7942200	0
P06748	14	Nucleophosmin	NPM1	42.5	32.575	230.9	1268700000	2604200000	2615800000	3169100000	1957200000	2530300000	1665400000	2094300000
P06753	5	Tropomyosin alpha-3 chain	TPM3	18.2	32.95	46.709	78618000	68810000	0	0	0	0	12743000	22987000
P07195	6	L-lactate dehydrogenase B chain	LDHB	22.8	36.638	41.166	29349000	22605000	23198000	32432000	105410000	24258000	19764000	24818000
P07199	4	Major centromere autoantigen B	CENPB	8.5	65.171	31.081	30204000	30520000	37621000	37965000	40566000	37568000	37393000	28420000
P07237	2	Protein disulfide-isomerase	P4HB	5.5	57.116	26.628	0	0	14649000	0	31570000	0	0	9584300
P07355;A6NMY6	17;13	Annexin A2;Putative annexin A2-like protein	ANXA2;ANXA2P2	44	38.604	172.4	242810000	226550000	222520000	266710000	324880000	248180000	257620000	196270000
P07384	2	Calpain-1 catalytic subunit	CAPN1	2.5	81.889	11.217	0	0	0	0	0	0	9505000	0
P07437	3;0;0;0	Tubulin beta chain	TUBB	38.7	49.67	134.74	236790000	243350000	314910000	287410000	325350000	250790000	228600000	299750000
P07737	2	Profilin-1	PFN1	21.4	15.054	16.495	8491800	8475500	8418300	19543000	16243000	9033300	0	0
P07900	8;0;2;1	Heat shock protein HSP 90-alpha	HSP90AA1	25	84.659	65.499	68199000	53596000	74420000	100320000	275230000	69833000	54238000	38156000
P07910;P0DMR1;O60812;B7ZW38;B2RXH8	14;8;8;8;8	Heterogeneous nuclear ribonucleoproteins C1/C2;Heterogeneous nuclear ribonucleoprotein C-like 4;Heterogeneous nuclear ribonucleoprotein C-like 1;Heterogeneous nuclear ribonucleoprotein C-like 3;Heterogeneous nuclear ribonucleoprotein C-like 2	HNRNPC;HNRNPCL4;HNRNPCL1;HNRNPCL3;HNRNPCL2	32.4	33.67	174.24	2570000000	2689800000	3263600000	3361500000	2475500000	3023300000	2725000000	2791700000
P08238	11;3;2	Heat shock protein HSP 90-beta	HSP90AB1	34.8	83.263	304.22	525560000	420760000	511160000	708470000	1659200000	473570000	446290000	353220000
P08559	1	Pyruvate dehydrogenase E1 component subunit alpha, somatic form, mitochondrial	PDHA1	3.3	43.295	6.8055	0	0	0	0	0	0	0	3813700
P08708	9	40S ribosomal protein S17	RPS17	59.3	15.55	155.3	530980000	614250000	552430000	495700000	504590000	519120000	457910000	343670000
P08865	9	40S ribosomal protein SA	RPSA	30.8	32.854	86.831	200460000	226590000	343590000	280500000	267090000	273900000	263250000	262060000
P09001	5	39S ribosomal protein L3, mitochondrial	MRPL3	16.1	38.632	32.855	82415000	80945000	63402000	82220000	71628000	72648000	58941000	57688000
P09211	2	Glutathione S-transferase P	GSTP1	14.8	23.356	11.026	4842200	0	0	14415000	19742000	0	0	0
P09543	2	2,3-cyclic-nucleotide 3-phosphodiesterase	CNP	3.6	47.578	11.797	0	9421000	10015000	0	13861000	10274000	9101900	0
P09651;Q32P51	13;7	Heterogeneous nuclear ribonucleoprotein A1;Heterogeneous nuclear ribonucleoprotein A1, N-terminally processed;Heterogeneous nuclear ribonucleoprotein A1-like 2	HNRNPA1;HNRNPA1L2	43.3	38.746	166.16	1386600000	1080900000	1145300000	1640700000	1782000000	1732900000	2007400000	1501500000
P09661	2	U2 small nuclear ribonucleoprotein A	SNRPA1	9.8	28.415	13.412	0	0	0	0	0	0	0	12722000
P09874	10	Poly [ADP-ribose] polymerase 1	PARP1	13.5	113.08	65.585	50881000	54575000	61840000	43614000	91424000	84423000	65905000	66299000
P09972	1	Fructose-bisphosphate aldolase C	ALDOC	8.2	39.455	8.1104	0	0	0	0	7738400	0	0	0
P0CJ79;Q5VIY5;Q7L2R6;Q9NV72;Q6ZN06;P17035	2;1;1;1;1;1;0;0;0;0;0;0;0;0;0;0;0;0;0;0;0;0;0;0;0;0;0;0;0;0;0;0;0;0;0;0;0;0;0;0;0;0;0;0;0;0;0;0	Zinc finger protein 888;Zinc finger protein 468;Zinc finger protein 765;Zinc finger protein 701;Zinc finger protein 813;Zinc finger protein 28	ZNF888;ZNF468;ZNF765;ZNF701;ZNF813;ZNF28	5.3	83.548	18.144	21083000	16394000	0	20556000	16576000	15720000	16604000	17945000
P0DMV9;P0DMV8	3;3	Heat shock 70 kDa protein 1B;Heat shock 70 kDa protein 1A	HSPA1B;HSPA1A	17.9	70.051	67.11	64865000	72290000	92556000	107850000	135870000	88714000	90235000	85990000
P0DN76;Q01081;Q8WU68	5;5;3	Splicing factor U2AF 35 kDa subunit;Splicing factor U2AF 26 kDa subunit	U2AF1;U2AF1L4	20	27.872	39.219	77665000	76636000	69966000	76282000	62849000	0	80756000	60421000
P10074	4	Zinc finger and BTB domain-containing protein 48	ZBTB48	8.1	77.053	29.819	17056000	12238000	0	19727000	26182000	19495000	14351000	12625000
P10075	1	Zinc finger protein GLI4	GLI4	4.5	41.144	6.3039	0	0	0	0	0	0	0	3052400
P10599	1	Thioredoxin	TXN	12.4	11.737	7.3807	0	0	0	0	0	0	8877600	0
P10809	11	60 kDa heat shock protein, mitochondrial	HSPD1	27.6	61.054	158.47	77117000	69213000	121910000	151520000	216270000	117430000	71846000	77423000
P11021	19	78 kDa glucose-regulated protein	HSPA5	34.3	72.332	161.98	150460000	212180000	267720000	320840000	392980000	337250000	414460000	378470000
P11142	17;4	Heat shock cognate 71 kDa protein	HSPA8	39.3	70.897	234.52	460930000	453550000	588240000	814050000	868890000	612690000	636100000	689420000
P11387	2	DNA topoisomerase 1	TOP1	2.9	90.725	12.123	0	0	0	0	7486600	0	0	0
P11586	4	C-1-tetrahydrofolate synthase, cytoplasmic;Methylenetetrahydrofolate dehydrogenase;Methenyltetrahydrofolate cyclohydrolase;Formyltetrahydrofolate synthetase;C-1-tetrahydrofolate synthase, cytoplasmic, N-terminally processed	MTHFD1	5.6	101.56	26.278	0	0	0	0	22831000	0	0	4803300
P11940	6;3;2;1	Polyadenylate-binding protein 1	PABPC1	14.3	70.67	78.046	30470000	35350000	36232000	53242000	65491000	40747000	46395000	46746000
P12004	2	Proliferating cell nuclear antigen	PCNA	12.3	28.768	16.814	9489500	9318500	9002900	12456000	25095000	8622600	10772000	6383100
P12236;P12235	3;1	ADP/ATP translocase 3;ADP/ATP translocase 3, N-terminally processed;ADP/ATP translocase 1	SLC25A6;SLC25A4	26.5	32.866	19.335	0	36690000	42537000	44622000	33371000	38933000	0	43364000
P12268	10;1	Inosine-5-monophosphate dehydrogenase 2	IMPDH2	26.1	55.804	68.923	60528000	65036000	85638000	86843000	89520000	80231000	68374000	78815000
P12277	2	Creatine kinase B-type	CKB	9.7	42.644	18.266	0	0	0	0	0	2882400	0	0
P12956	25;1	X-ray repair cross-complementing protein 6	XRCC6	43.8	69.842	323.31	585160000	551200000	558050000	659050000	893740000	875870000	976600000	869080000
P13010	19	X-ray repair cross-complementing protein 5	XRCC5	29.6	82.704	246.54	341470000	375240000	359940000	481140000	557800000	645010000	679990000	617460000
P13637;P50993;P05023;P20648	1;1;1;1	Sodium/potassium-transporting ATPase subunit alpha-3;Sodium/potassium-transporting ATPase subunit alpha-2;Sodium/potassium-transporting ATPase subunit alpha-1;Potassium-transporting ATPase alpha chain 1	ATP1A3;ATP1A2;ATP1A1;ATP4A	1.5	111.75	6.5687	0	0	0	0	0	0	867790	0
P13639	15	Elongation factor 2	EEF2	19.3	95.337	101.75	241550000	173190000	232420000	280410000	370480000	224200000	199840000	202120000
P13667	3	Protein disulfide-isomerase A4	PDIA4	7	72.932	21.956	0	0	0	0	21184000	8538100	0	0
P13807	5	Glycogen [starch] synthase, muscle	GYS1	7.1	83.785	30.888	14639000	11927000	0	18809000	16482000	0	19180000	0
P14618	14	Pyruvate kinase PKM	PKM	28.8	57.936	101.39	97415000	92660000	125420000	210420000	347280000	109370000	101360000	74839000
P14625	8;1	Endoplasmin	HSP90B1	15.7	92.468	53.371	10150000	8875200	12443000	15625000	88900000	11512000	11376000	7713300
P14866	15	Heterogeneous nuclear ribonucleoprotein L	HNRNPL	38.5	64.132	184.14	210810000	181060000	154510000	223370000	191060000	179290000	193550000	208060000
P14868	4	Aspartate--tRNA ligase, cytoplasmic	DARS	10.8	57.136	25.513	8401100	9860800	0	0	18098000	9064300	8949000	0
P14923	1	Junction plakoglobin	JUP	1.6	81.744	6.342	0	0	0	0	0	0	0	5294600
P15259;P18669;Q8N0Y7	2;2;1	Phosphoglycerate mutase 2;Phosphoglycerate mutase 1;Probable phosphoglycerate mutase 4	PGAM2;PGAM1;PGAM4	8.3	28.766	12.486	0	0	0	0	0	0	4910100	0
P15311	3;1;1	Ezrin	EZR	6	69.412	17.794	0	8839800	0	0	28681000	0	0	0
P15531;P22392	3;2;1	Nucleoside diphosphate kinase A;Nucleoside diphosphate kinase B	NME1;NME2	28.3	17.149	22.701	47070000	30613000	80502000	54773000	91158000	50028000	33468000	42426000
P15559	1	NAD(P)H dehydrogenase [quinone] 1	NQO1	4.7	30.867	6.6548	0	0	0	0	7261600	0	0	0
P15880	13	40S ribosomal protein S2	RPS2	45.4	31.324	183.63	3979900000	3264600000	3362900000	3181300000	2328300000	2389900000	2472500000	2621300000
P15927	6	Replication protein A 32 kDa subunit	RPA2	42.6	29.247	50.067	58302000	46882000	44762000	59342000	56368000	61597000	87699000	50526000
P16403;P10412;P16402	5;4;4;1;1	Histone H1.2;Histone H1.4;Histone H1.3	HIST1H1C;HIST1H1E;HIST1H1D	23.5	21.364	33.794	36967000	125930000	120880000	162850000	22427000	18588000	15848000	14140000
P16615	1	Sarcoplasmic/endoplasmic reticulum calcium ATPase 2	ATP2A2	1.1	114.76	7.2362	0	0	0	0	0	3242000	0	0
P16989	2	Y-box-binding protein 3	YBX3	16.7	40.089	15.476	0	0	0	0	11173000	0	0	0
P17020	1	Zinc finger protein 16	ZNF16	1.8	76.471	6.9231	0	0	0	0	2769600	0	0	0
P17066;P48741	1;1	Heat shock 70 kDa protein 6;Putative heat shock 70 kDa protein 7	HSPA6;HSPA7	11.4	71.027	11.003	0	0	0	0	0	0	0	70557000
P17480	9	Nucleolar transcription factor 1	UBTF	14	89.405	66.22	102830000	86483000	85897000	125990000	91513000	98403000	93618000	80507000
P17844	22	Probable ATP-dependent RNA helicase DDX5	DDX5	50.8	69.147	323.31	2256200000	2193100000	2465600000	2515700000	2143300000	2207200000	2671800000	2556100000
P17987	7	T-complex protein 1 subunit alpha	TCP1	17.1	60.343	45.821	18090000	22579000	32473000	36987000	39122000	21227000	19884000	26076000
P18077	9	60S ribosomal protein L35a	RPL35A	36.4	12.538	102.69	1810600000	1130200000	1980300000	1326000000	1008600000	1324000000	1518800000	1834300000
P18085;P84085;P84077;P61204	2;1;1;1	ADP-ribosylation factor 4;ADP-ribosylation factor 5;ADP-ribosylation factor 1;ADP-ribosylation factor 3	ARF4;ARF5;ARF1;ARF3	11.7	20.511	12.434	17871000	17395000	17777000	17896000	19833000	18541000	16724000	17383000
P18124	23;1	60S ribosomal protein L7	RPL7	55.2	29.225	323.31	19826000000	18665000000	19905000000	15406000000	12987000000	15180000000	15312000000	16003000000
P18621	11	60S ribosomal protein L17	RPL17	52.2	21.397	318.91	4896700000	3450100000	3552300000	3217300000	2617700000	3866400000	2806000000	3105500000
P18887	2	DNA repair protein XRCC1	XRCC1	7.3	69.476	19.771	0	0	5142400	6012000	8958900	10865000	15373000	0
P19338	13	Nucleolin	NCL	21.8	76.613	101.43	180050000	160580000	228820000	235090000	277330000	190380000	186670000	165570000
P19525	10	Interferon-induced, double-stranded RNA-activated protein kinase	EIF2AK2	23.4	62.094	99.23	108480000	109470000	98801000	125180000	116420000	112820000	126590000	132020000
P19784	3	Casein kinase II subunit alpha	CSNK2A2	9.4	41.213	19.171	30219000	27400000	22521000	31682000	25366000	29497000	18436000	0
P21127;Q9UQ88	13;12;1	Cyclin-dependent kinase 11B;Cyclin-dependent kinase 11A	CDK11B;CDK11A	16.9	92.619	87.597	196130000	185590000	181150000	151640000	127490000	130120000	117390000	141050000
P21796	3	Voltage-dependent anion-selective channel protein 1	VDAC1	14.5	30.772	18.751	0	0	0	0	16055000	0	0	0
P22061	1	Protein-L-isoaspartate(D-aspartate) O-methyltransferase	PCMT1	4.8	24.636	6.5993	0	0	0	0	0	0	0	5040900
P22087	8	rRNA 2-O-methyltransferase fibrillarin	FBL	35.8	33.784	79.705	362760000	274750000	269610000	311360000	374300000	346260000	396480000	404170000
P22234	2	Multifunctional protein ADE2;Phosphoribosylaminoimidazole-succinocarboxamide synthase;Phosphoribosylaminoimidazole carboxylase	PAICS	2.6	47.079	14.5	8071700	0	13310000	11720000	14898000	10209000	6310200	0
P22314	3	Ubiquitin-like modifier-activating enzyme 1	UBA1	3.7	117.85	19.583	6962600	0	0	8961700	20027000	9427000	0	0
P22626	20	Heterogeneous nuclear ribonucleoproteins A2/B1	HNRNPA2B1	57.5	37.429	323.31	7170400000	6286100000	6996000000	7553500000	9818400000	10313000000	11280000000	8543800000
P22695	1	Cytochrome b-c1 complex subunit 2, mitochondrial	UQCRC2	3.5	48.442	7.4674	0	0	0	0	0	0	3778100	0
P23246	5	Splicing factor, proline- and glutamine-rich	SFPQ	11.5	76.149	39.239	28454000	21975000	36303000	29576000	80914000	45442000	36258000	30303000
P23284	2	Peptidyl-prolyl cis-trans isomerase B	PPIB	12	23.742	17.093	0	0	0	6516200	15861000	5071300	0	0
P23396	19	40S ribosomal protein S3	RPS3	70	26.688	179.57	1475200000	1292500000	1440700000	1423300000	1223400000	1245700000	1254700000	1228200000
P23526	1	Adenosylhomocysteinase	AHCY	2.8	47.716	7.3431	0	0	0	0	0	0	0	6729000
P23528	6;1	Cofilin-1	CFL1	49.4	18.502	51.75	190110000	221530000	296060000	265190000	304740000	252020000	263750000	237810000
P23588	3	Eukaryotic translation initiation factor 4B	EIF4B	6.1	69.15	20.695	0	10425000	14449000	0	0	0	0	0
P23921	1	Ribonucleoside-diphosphate reductase large subunit	RRM1	1.9	90.069	6.5039	0	0	0	0	8164000	0	0	0
P24666	4	Low molecular weight phosphotyrosine protein phosphatase	ACP1	25.3	18.042	26.125	42038000	63568000	64776000	67270000	51905000	53200000	63342000	41108000
P25098	1	Beta-adrenergic receptor kinase 1	ADRBK1	1.6	79.573	6.2838	0	0	0	0	0	0	0	15802000
P25205	8	DNA replication licensing factor MCM3	MCM3	13.1	90.98	57.232	38238000	43808000	48903000	51038000	54322000	42287000	48613000	41538000
P25398	3	40S ribosomal protein S12	RPS12	30.3	14.515	91.27	54541000	72023000	93333000	83520000	97694000	78886000	91486000	105800000
P25440	1	Bromodomain-containing protein 2	BRD2	2.9	88.06	8.0663	0	0	0	0	0	0	0	3212800
P25490	1	Transcriptional repressor protein YY1	YY1	4.8	44.712	6.3	0	0	0	0	0	0	0	3068400
P25705	12	ATP synthase subunit alpha, mitochondrial	ATP5A1	24.2	59.75	83.753	83389000	83776000	107000000	118620000	206100000	101540000	81451000	85193000
P26196	4	Probable ATP-dependent RNA helicase DDX6	DDX6	15.5	54.416	40.534	22928000	20626000	27074000	24571000	26504000	36731000	22693000	24241000
P26373	14	60S ribosomal protein L13	RPL13	47.9	24.261	152.05	6430400000	6676700000	6414900000	7263500000	4501400000	5133500000	4723200000	5953800000
P26599	4	Polypyrimidine tract-binding protein 1	PTBP1	12.8	57.221	29.885	0	19953000	25112000	32511000	31146000	17387000	22697000	23896000
P26640	3	Valine--tRNA ligase	VARS	3.7	140.47	19.66	6834300	0	0	0	9379400	9750300	0	0
P26641	4	Elongation factor 1-gamma	EEF1G	9.8	50.118	31.168	0	34431000	38515000	37338000	92315000	33819000	25104000	30860000
P27348	1	14-3-3 protein theta	YWHAQ	15.1	27.764	6.522	0	0	0	0	0	0	0	5728100
P27635	13;5	60S ribosomal protein L10	RPL10	49.5	24.604	194.81	4948200000	2972200000	2726100000	3115000000	1977400000	2710800000	2783900000	2804000000
P27694	16	Replication protein A 70 kDa DNA-binding subunit;Replication protein A 70 kDa DNA-binding subunit, N-terminally processed	RPA1	36	68.137	177.37	210580000	222730000	287070000	331460000	361060000	436340000	419760000	387210000
P27816	2	Microtubule-associated protein 4	MAP4	2.4	121	11.924	0	10644000	11173000	0	14387000	16064000	0	0
P27824	2	Calnexin	CANX	4.2	67.567	13.004	0	0	0	0	0	5096600	0	0
P28066	1	Proteasome subunit alpha type-5	PSMA5	7.9	26.411	7.4174	0	0	0	0	0	0	0	4831200
P28072	1	Proteasome subunit beta type-6	PSMB6	4.6	25.357	6.2514	0	0	0	0	0	0	0	2290900
P28482	1	Mitogen-activated protein kinase 1	MAPK1	3.9	41.389	7.7752	0	0	0	0	0	0	5430600	0
P29401	5	Transketolase	TKT	13.3	67.877	35.766	19339000	8509600	40794000	20434000	51322000	17239000	10556000	10672000
P29692	3	Elongation factor 1-delta	EEF1D	16.4	31.121	26.149	8994400	7464500	10274000	15626000	27190000	10166000	7193200	0
P30048	2	Thioredoxin-dependent peroxide reductase, mitochondrial	PRDX3	9.8	27.692	12.682	0	0	0	0	0	4280300	0	0
P30050	5	60S ribosomal protein L12	RPL12	43	17.818	38.176	305700000	344510000	440350000	382780000	290960000	341430000	360950000	353530000
P30086	1	Phosphatidylethanolamine-binding protein 1;Hippocampal cholinergic neurostimulating peptide	PEBP1	7.5	21.057	8.6306	0	0	0	0	4492900	0	0	0
P30101	7	Protein disulfide-isomerase A3	PDIA3	17.4	56.782	44.483	13677000	13755000	17625000	12695000	88006000	12598000	12095000	15349000
P30153	1	Serine/threonine-protein phosphatase 2A 65 kDa regulatory subunit A alpha isoform	PPP2R1A	3.4	65.308	7.0168	0	0	0	0	0	0	0	3579600
P31025;Q5VSP4	2;1	Lipocalin-1;Putative lipocalin 1-like protein 1	LCN1;LCN1P1	12.5	19.25	13.203	0	0	0	74115000	0	0	0	0
P31153	1	S-adenosylmethionine synthase isoform type-2	MAT2A	3.8	43.66	10.004	0	9177200	0	0	0	0	0	0
P31689	2	DnaJ homolog subfamily A member 1	DNAJA1	6.5	44.868	12.756	29669000	29957000	35651000	22483000	27093000	33737000	27466000	39220000
P31942	11	Heterogeneous nuclear ribonucleoprotein H3	HNRNPH3	49.1	36.926	323.31	1390200000	1651500000	1718800000	1942800000	2012500000	2595900000	2192700000	2139300000
P31943	11	Heterogeneous nuclear ribonucleoprotein H;Heterogeneous nuclear ribonucleoprotein H, N-terminally processed	HNRNPH1	45.4	49.229	323.31	810290000	925620000	925700000	869870000	982140000	1097500000	992530000	1115100000
P31946	1	14-3-3 protein beta/alpha;14-3-3 protein beta/alpha, N-terminally processed	YWHAB	13	28.082	11.479	0	0	0	0	0	0	0	3429800
P31947	2	14-3-3 protein sigma	SFN	16.9	27.774	11.064	0	0	0	0	5436800	0	0	0
P31948	2	Stress-induced-phosphoprotein 1	STIP1	4.2	62.639	12.884	6238300	0	0	0	15025000	0	4977400	0
P32119	2	Peroxiredoxin-2	PRDX2	12.6	21.892	11.443	6663500	9125700	0	12240000	0	9078600	0	10196000
P32969	8	60S ribosomal protein L9	RPL9	53.6	21.863	102.31	341700000	316690000	291640000	362460000	301480000	351000000	354770000	269830000
P33991	1	DNA replication licensing factor MCM4	MCM4	1.5	96.557	7.3301	0	0	0	0	0	0	0	2809300
P33992	12	DNA replication licensing factor MCM5	MCM5	21.5	82.285	78.792	76319000	58238000	60046000	79964000	82913000	81836000	85124000	78454000
P33993	8	DNA replication licensing factor MCM7	MCM7	13.9	81.307	49.73	27911000	36419000	31472000	44413000	52891000	38823000	41342000	37819000
P34897	2	Serine hydroxymethyltransferase, mitochondrial	SHMT2	5	55.992	14.257	0	0	0	0	0	3549600	0	0
P35030	1	Trypsin-3	PRSS3	4.3	32.528	6.3072	0	0	0	0	0	0	0	8590500
P35222	2	Catenin beta-1	CTNNB1	2.8	85.496	11.59	7463000	0	8875700	7053800	14738000	0	7223100	0
P35232	4	Prohibitin	PHB	18	29.804	24.396	9460100	8977100	7839200	27076000	47573000	6971000	0	0
P35244	4	Replication protein A 14 kDa subunit	RPA3	42.1	13.569	25.817	23762000	20137000	21572000	27504000	25261000	38593000	49857000	38849000
P35249	6	Replication factor C subunit 4	RFC4	19.8	39.681	36.953	21733000	31362000	32821000	40349000	30695000	36765000	55520000	44152000
P35250	3	Replication factor C subunit 2	RFC2	8.5	39.157	21.172	25329000	32426000	40191000	36513000	40970000	45398000	33129000	45980000
P35251	10	Replication factor C subunit 1	RFC1	12.5	128.25	78.62	71234000	71712000	66294000	75328000	78373000	90114000	79992000	74862000
P35268	3	60S ribosomal protein L22	RPL22	30.5	14.787	21.228	139100000	116990000	155400000	111090000	82289000	90251000	99344000	113150000
P35579	78;0;1	Myosin-9	MYH9	46.7	226.53	323.31	4032400000	3626200000	81251000	255640000	634310000	735570000	478450000	216020000
P35580	25	Myosin-10	MYH10	23.9	229	208.03	227920000	81943000	0	0	11161000	6516900	4668400	0
P35637	10	RNA-binding protein FUS	FUS	20.3	53.425	323.31	5814000000	4145700000	4861900000	5685800000	5668900000	7619300000	7797100000	8518300000
P35908	1	Keratin, type II cytoskeletal 2 epidermal	KRT2	64	65.432	323.31	1700200000	1223400000	799280000	637210000	1726500000	1322000000	2702800000	1796900000
P35998	1	26S protease regulatory subunit 7	PSMC2	3	48.633	9.9023	0	0	0	0	0	0	1183100	0
P36542	4	ATP synthase subunit gamma, mitochondrial	ATP5C1	14.8	32.996	29.191	27626000	25360000	27678000	32141000	27105000	25927000	31170000	26206000
P36551	4	Oxygen-dependent coproporphyrinogen-III oxidase, mitochondrial	CPOX	11	50.151	31.973	19240000	12095000	13658000	0	40874000	13070000	12854000	8603900
P36578	34	60S ribosomal protein L4	RPL4	57.8	47.697	323.31	14800000000	13814000000	14255000000	10011000000	8363600000	11714000000	9771100000	11715000000
P36873	1	Serine/threonine-protein phosphatase PP1-gamma catalytic subunit	PPP1CC	18.9	36.983	11.245	0	0	0	0	0	0	0	10517000
P36957	2	Dihydrolipoyllysine-residue succinyltransferase component of 2-oxoglutarate dehydrogenase complex, mitochondrial	DLST	4.9	48.755	12.396	0	0	0	0	0	0	0	14245000
P37108	3	Signal recognition particle 14 kDa protein	SRP14	27.2	14.57	51.978	10466000	14053000	15350000	14118000	12033000	12378000	12532000	10439000
P38159	6;1;0;0	RNA-binding motif protein, X chromosome;RNA-binding motif protein, X chromosome, N-terminally processed	RBMX	44	42.331	267.42	1187200000	1202400000	1486400000	1046300000	1980600000	2350200000	1740100000	2408200000
P38646	14	Stress-70 protein, mitochondrial	HSPA9	28.9	73.68	101.79	65648000	111090000	132400000	174340000	180710000	123270000	167990000	147530000
P38919	17	Eukaryotic initiation factor 4A-III;Eukaryotic initiation factor 4A-III, N-terminally processed	EIF4A3	42.6	46.871	184.69	801650000	782370000	875090000	605340000	632820000	708650000	564950000	702250000
P39019	7	40S ribosomal protein S19	RPS19	32.4	16.06	45.995	167080000	234520000	193710000	176680000	278070000	223840000	230540000	346460000
P39023	27;2	60S ribosomal protein L3	RPL3	54.1	46.108	323.31	5287500000	3691900000	4010100000	3266000000	2407000000	3311000000	2493200000	2834300000
P39086	1	Glutamate receptor ionotropic, kainate 1	GRIK1	1.5	103.98	6.0873	0	0	0	0	0	0	5065000	74984000
P39748	2	Flap endonuclease 1	FEN1	8.2	42.592	13.318	11575000	8834100	0	8391300	21102000	9098600	0	7919000
P40429	22;7	60S ribosomal protein L13a	RPL13A	61.1	23.577	271.38	5927100000	4498500000	5348600000	4953400000	2717500000	4489300000	4281200000	5198800000
P40926	2	Malate dehydrogenase, mitochondrial	MDH2	8.9	35.503	20.283	5160200	3344200	6946700	6244300	22206000	5367600	4747300	0
P40937	2	Replication factor C subunit 5	RFC5	6.2	38.496	12.156	11940000	0	12449000	0	12800000	12115000	18053000	11857000
P40938	3	Replication factor C subunit 3	RFC3	10.1	40.556	47.822	16395000	25800000	29444000	16299000	35596000	32786000	20579000	21495000
P41091;Q2VIR3	3;2	Eukaryotic translation initiation factor 2 subunit 3;Putative eukaryotic translation initiation factor 2 subunit 3-like protein	EIF2S3;EIF2S3L	8.7	51.109	20.532	16496000	0	0	0	0	0	0	0
P41250	1	Glycine--tRNA ligase	GARS	1.8	83.165	6.963	0	0	0	0	0	0	0	2621400
P42166	2	Lamina-associated polypeptide 2, isoform alpha;Thymopoietin;Thymopentin	TMPO	18.4	75.491	60.168	43813000	57452000	59092000	49566000	86541000	76857000	76894000	57739000
P42285	10	Superkiller viralicidic activity 2-like 2	SKIV2L2	12	117.8	104.67	115030000	118260000	143050000	147890000	127530000	146810000	143680000	150610000
P42677	3	40S ribosomal protein S27	RPS27	40.5	9.461	54.354	132790000	112060000	85944000	71968000	80019000	101610000	91039000	98289000
P42696	5	RNA-binding protein 34	RBM34	16.3	48.564	36.966	25076000	29003000	31258000	22147000	21107000	25229000	19055000	21527000
P42704	2	Leucine-rich PPR motif-containing protein, mitochondrial	LRPPRC	1.6	157.9	10.861	0	0	0	0	6893300	0	0	0
P42766	4	60S ribosomal protein L35	RPL35	26.8	14.551	72.25	47516000	53309000	150080000	71411000	90011000	79685000	42656000	95305000
P43243	13	Matrin-3	MATR3	21	94.622	113.83	81370000	86599000	98866000	101650000	101680000	87872000	68260000	81596000
P43351	3	DNA repair protein RAD52 homolog	RAD52	12.2	46.168	18.986	7467500	7707900	9339100	0	9818500	8251200	10180000	12354000
P45880	4	Voltage-dependent anion-selective channel protein 2	VDAC2	17	31.566	25.056	0	0	0	0	30498000	20363000	14540000	14058000
P46013	19	Antigen KI-67	MKI67	9.8	358.69	143.16	124920000	118280000	104630000	109720000	119190000	118000000	100980000	88403000
P46087	12	Probable 28S rRNA (cytosine(4447)-C(5))-methyltransferase	NOP2	20.7	89.301	109.53	171530000	179780000	269860000	225440000	142210000	160450000	173440000	167790000
P46776	9	60S ribosomal protein L27a	RPL27A	45.9	16.561	127.52	6201700000	4321700000	4169100000	3489400000	1660000000	3470200000	4036700000	3116400000
P46777	16	60S ribosomal protein L5	RPL5	42.8	34.362	172.85	2176300000	1397200000	975590000	1416600000	1082700000	1196900000	1040400000	806830000
P46778	15;1;1	60S ribosomal protein L21	RPL21	58.1	18.565	215.2	3540300000	2917400000	2654600000	3072100000	1753600000	2318500000	2697100000	3035600000
P46779	16	60S ribosomal protein L28	RPL28	70.8	15.747	293.69	706560000	629320000	964040000	636410000	543090000	741300000	560090000	646240000
P46781	18	40S ribosomal protein S9	RPS9	45.9	22.591	158.06	6874700000	5460300000	5889600000	5717700000	3179900000	4412200000	5057100000	5407000000
P46782	7	40S ribosomal protein S5;40S ribosomal protein S5, N-terminally processed	RPS5	34.8	22.876	80.986	1270600000	2021100000	1646200000	1677900000	1283300000	1774500000	1297600000	1756500000
P46783;Q9NQ39	4;3	40S ribosomal protein S10;Putative 40S ribosomal protein S10-like	RPS10;RPS10P5	23.6	18.898	78.343	85890000	64390000	64613000	67177000	94272000	76777000	66749000	108210000
P46940	6	Ras GTPase-activating-like protein IQGAP1	IQGAP1	5.4	189.25	41.991	27790000	21990000	19678000	21913000	28757000	23270000	21245000	13060000
P47755	3	F-actin-capping protein subunit alpha-2	CAPZA2	15	32.949	21.308	13695000	12840000	0	0	0	0	0	0
P47756	5	F-actin-capping protein subunit beta	CAPZB	20.9	31.35	44.744	105700000	99134000	22982000	29959000	35467000	36147000	33287000	38611000
P47914	2	60S ribosomal protein L29	RPL29	14.5	17.752	19.334	960180000	1052700000	1393300000	0	644030000	801310000	549890000	612080000
P48047	5	ATP synthase subunit O, mitochondrial	ATP5O	26.3	23.277	29.662	35196000	33083000	36795000	43972000	51137000	42243000	39710000	0
P48634	1	Protein PRRC2A	PRRC2A	1.1	228.86	7.6331	0	0	0	0	0	0	0	2335900
P48643	2	T-complex protein 1 subunit epsilon	CCT5	4.1	59.67	10.962	0	0	0	0	8317600	0	0	0
P49207	7	60S ribosomal protein L34	RPL34	26.5	13.293	58.271	1316400000	967560000	1441600000	1439300000	610140000	827680000	813190000	930770000
P49368	5	T-complex protein 1 subunit gamma	CCT3	10.1	60.533	30.173	31708000	35052000	44355000	60222000	95837000	39825000	41383000	32967000
P49406	6	39S ribosomal protein L19, mitochondrial	MRPL19	21.2	33.535	35.548	42972000	48667000	38325000	47780000	35326000	35275000	42962000	41354000
P49411	18	Elongation factor Tu, mitochondrial	TUFM	44.2	49.541	160.19	481000000	386300000	437590000	380950000	379580000	402820000	351570000	377110000
P49454	1	Centromere protein F	CENPF	0.4	357.52	6.454	0	0	0	0	0	0	0	59290000
P49711	2	Transcriptional repressor CTCF	CTCF	6.7	82.785	48.478	5684300	9869100	6500800	11932000	6005000	8530400	0	0
P49756	1	RNA-binding protein 25	RBM25	2.1	100.18	7.4108	0	0	0	0	0	0	0	3355500
P49761	1	Dual specificity protein kinase CLK3	CLK3	2.2	73.514	6.3143	0	0	0	0	0	0	0	0
P49916	10	DNA ligase 3	LIG3	13	112.91	70.605	15496000	16454000	26241000	18902000	57390000	59563000	53357000	56607000
P50395	1	Rab GDP dissociation inhibitor beta	GDI2	2.7	50.663	6.3112	0	0	0	0	5578200	0	0	0
P50402	8	Emerin	EMD	45.3	28.994	83.35	65904000	59155000	43235000	53221000	78417000	71112000	72989000	74322000
P50416	1	Carnitine O-palmitoyltransferase 1, liver isoform	CPT1A	1.8	88.367	7.9653	0	0	0	0	0	0	0	3385700
P50579	5	Methionine aminopeptidase 2	METAP2	13	52.891	43.145	23751000	20515000	27107000	31726000	18976000	23214000	19569000	21254000
P50914	9	60S ribosomal protein L14	RPL14	31.2	23.432	106.8	3407400000	3002300000	3877200000	3572700000	2210300000	2609800000	3210100000	3550000000
P50990	6	T-complex protein 1 subunit theta	CCT8	14.1	59.62	44.944	21130000	12954000	28683000	32587000	69251000	20772000	14293000	19795000
P50991	6	T-complex protein 1 subunit delta	CCT4	16.3	57.924	39.863	11410000	0	12906000	27511000	42701000	15666000	11478000	0
P51114	24	Fragile X mental retardation syndrome-related protein 1	FXR1	46.9	69.72	323.31	943380000	880670000	1080600000	1280200000	1000900000	1049100000	907620000	1033500000
P51116	6	Fragile X mental retardation syndrome-related protein 2	FXR2	19	74.222	63.987	45446000	42457000	46304000	58986000	37664000	50251000	43929000	38544000
P51148	1	Ras-related protein Rab-5C	RAB5C	5.6	23.482	7.2523	0	0	0	0	0	0	2474900	0
P51398	13;1	28S ribosomal protein S29, mitochondrial	DAP3	35.7	45.566	134.41	501900000	566400000	493090000	584150000	431760000	467890000	556690000	433510000
P51610	2	Host cell factor 1;HCF N-terminal chain 1;HCF N-terminal chain 2;HCF N-terminal chain 3;HCF N-terminal chain 4;HCF N-terminal chain 5;HCF N-terminal chain 6;HCF C-terminal chain 1;HCF C-terminal chain 2;HCF C-terminal chain 3;HCF C-terminal chain 4;HCF C-terminal chain 5;HCF C-terminal chain 6	HCFC1	1.7	208.73	14.66	7780800	7911600	10325000	8090700	12646000	10628000	8577400	0
P51991	19	Heterogeneous nuclear ribonucleoprotein A3	HNRNPA3	41.8	39.594	323.31	3280200000	2229700000	2290400000	2415000000	3114500000	3420500000	3837000000	3400000000
P52272	33	Heterogeneous nuclear ribonucleoprotein M	HNRNPM	50	77.515	292.17	999560000	881480000	979190000	1226000000	854200000	934260000	787310000	833960000
P52292	18	Importin subunit alpha-1	KPNA2	44.8	57.861	323.31	523800000	669470000	775130000	767680000	822600000	892800000	924520000	1017500000
P52294	4	Importin subunit alpha-5;Importin subunit alpha-5, N-terminally processed	KPNA1	14.3	60.221	61.15	45229000	63981000	75072000	74981000	62367000	64555000	64192000	70868000
P52597	6	Heterogeneous nuclear ribonucleoprotein F;Heterogeneous nuclear ribonucleoprotein F, N-terminally processed	HNRNPF	30.6	45.671	66.897	117990000	139520000	137670000	128930000	120450000	114820000	105620000	109610000
P52815	2	39S ribosomal protein L12, mitochondrial	MRPL12	11.6	21.348	12.969	0	0	0	0	0	0	0	14355000
P52907	8	F-actin-capping protein subunit alpha-1	CAPZA1	52.8	32.922	81.925	107820000	152040000	17290000	23810000	26922000	50744000	27396000	25787000
P53007	1	Tricarboxylate transport protein, mitochondrial	SLC25A1	3.9	34.012	6.1721	0	0	0	0	0	0	0	12834000
P53582	2	Methionine aminopeptidase 1	METAP1	4.9	43.215	12.239	8708600	0	0	0	0	0	0	18868000
P54132	4	Bloom syndrome protein	BLM	3.8	159	25.257	39612000	36601000	32661000	0	36526000	41934000	38367000	0
P54274	1	Telomeric repeat-binding factor 1	TERF1	2.5	50.245	6.7264	0	0	0	0	0	0	0	3868100
P54886	2	Delta-1-pyrroline-5-carboxylate synthase;Glutamate 5-kinase;Gamma-glutamyl phosphate reductase	ALDH18A1	2.6	87.301	11.833	0	0	0	44470000	0	0	0	0
P55072	2	Transitional endoplasmic reticulum ATPase	VCP	3.1	89.321	11.976	0	0	4610000	0	11498000	0	0	0
P55209	6;1	Nucleosome assembly protein 1-like 1	NAP1L1	27.1	45.374	66.2	165520000	135900000	137520000	160440000	148840000	153030000	153550000	132200000
P55265	34	Double-stranded RNA-specific adenosine deaminase	ADAR	32.7	136.06	317.93	982100000	973670000	997510000	1131400000	980550000	1205600000	1167100000	1131000000
P55769	3	NHP2-like protein 1;NHP2-like protein 1, N-terminally processed	NHP2L1	24.2	14.173	19.853	15191000	18744000	0	0	0	0	0	36614000
P55795	2	Heterogeneous nuclear ribonucleoprotein H2	HNRNPH2	22.3	49.263	24.203	14791000	13334000	14027000	15721000	13453000	14776000	15287000	23888000
P56134	1	ATP synthase subunit f, mitochondrial	ATP5J2	13.8	10.918	6.1565	0	0	0	0	0	0	2954000	0
P56182	3	Ribosomal RNA processing protein 1 homolog A	RRP1	12.1	52.839	38.827	18052000	17356000	0	0	16459000	18774000	16313000	18276000
P56537	6	Eukaryotic translation initiation factor 6	EIF6	42.9	26.599	122.35	281800000	216720000	222930000	257310000	176740000	192720000	190570000	208300000
P57071	2	PR domain zinc finger protein 15	PRDM15	1.5	169.27	11.357	0	66332000	0	0	0	0	0	0
P59998	1	Actin-related protein 2/3 complex subunit 4	ARPC4	6.5	19.667	6.422	0	0	0	0	0	0	0	851840
P60174	4	Triosephosphate isomerase	TPI1	24.1	30.791	36.647	10464000	9119900	15931000	12479000	37461000	11715000	11206000	0
P60660	8;2	Myosin light polypeptide 6	MYL6	55.6	16.93	146.51	523480000	1021900000	180150000	183260000	161900000	216000000	233010000	313340000
P60709	1;0;0;0;0;0	Actin, cytoplasmic 1;Actin, cytoplasmic 1, N-terminally processed	ACTB	61.1	41.736	7.2744	0	0	0	0	0	0	776600	0
P60842	14;6	Eukaryotic initiation factor 4A-I	EIF4A1	41.6	46.153	143.65	248630000	228670000	252110000	255370000	275230000	250800000	218920000	242230000
P60866	5	40S ribosomal protein S20	RPS20	40.3	13.373	111.84	962370000	1123200000	1116000000	928390000	839180000	890590000	932900000	1087100000
P60900	2	Proteasome subunit alpha type-6	PSMA6	10.2	27.399	10.963	0	0	0	0	0	0	7450200	0
P60903	2	Protein S100-A10	S100A10	27.8	11.203	12.744	11584000	10401000	10410000	0	10943000	0	11031000	13056000
P60981	2	Destrin	DSTN	13.9	18.506	16.044	13707000	0	15449000	0	0	13998000	0	11859000
P61158	1	Actin-related protein 3	ACTR3	5	47.371	6.2521	0	0	0	0	0	2352900	0	0
P61247	18	40S ribosomal protein S3a	RPS3A	55.3	29.945	323.31	5069100000	4224300000	3809500000	4718500000	3139600000	3827200000	3821000000	3594800000
P61313	11	60S ribosomal protein L15	RPL15	40.7	24.146	124.04	1070700000	1210300000	916340000	944720000	307270000	776530000	686630000	979840000
P61353	10	60S ribosomal protein L27	RPL27	49.3	15.798	219.26	8750400000	7129600000	6127700000	5625400000	3809200000	5098200000	5927600000	6440600000
P61513	1	60S ribosomal protein L37a	RPL37A	19.6	10.275	36.838	0	0	0	0	0	0	0	35901000
P61604	1	10 kDa heat shock protein, mitochondrial	HSPE1	13.7	10.932	6.918	0	0	0	0	0	0	0	4918900
P61962	4	DDB1- and CUL4-associated factor 7	DCAF7	15.2	38.926	35.583	17085000	23354000	25246000	20554000	17470000	17595000	0	18624000
P61964	4	WD repeat-containing protein 5	WDR5	19.8	36.588	25.72	23650000	16901000	25721000	0	0	18471000	18138000	17622000
P61978	14	Heterogeneous nuclear ribonucleoprotein K	HNRNPK	36.3	50.976	202.99	598870000	594000000	724290000	718920000	874330000	636710000	712730000	682510000
P61981	2	14-3-3 protein gamma;14-3-3 protein gamma, N-terminally processed	YWHAG	16.6	28.302	20.758	0	0	28103000	0	45674000	0	12924000	0
P62081	2	40S ribosomal protein S7	RPS7	11.9	22.127	13.193	0	0	0	0	24558000	0	0	14495000
P62136	5	Serine/threonine-protein phosphatase PP1-alpha catalytic subunit	PPP1CA	31.5	37.512	78.404	51839000	42793000	39627000	45882000	48325000	51578000	50450000	41222000
P62140	2	Serine/threonine-protein phosphatase PP1-beta catalytic subunit	PPP1CB	24.5	37.186	29.298	34057000	43511000	28994000	0	33139000	32656000	29625000	33164000
P62191	3	26S protease regulatory subunit 4	PSMC1	10.2	49.184	19.307	11968000	0	14311000	14995000	21834000	14361000	13256000	14796000
P62241	12	40S ribosomal protein S8	RPS8	52.4	24.205	254.7	5933200000	5216800000	5265700000	5562500000	2543600000	4156600000	4883300000	4919800000
P62244	7	40S ribosomal protein S15a	RPS15A	50.8	14.839	107.88	716110000	575630000	717630000	813890000	390650000	592870000	746910000	783030000
P62249	12	40S ribosomal protein S16	RPS16	57.5	16.445	130.95	4028800000	3447700000	3311800000	3702400000	1984800000	2491800000	3436800000	3058600000
P62258	2	14-3-3 protein epsilon	YWHAE	16.1	29.174	14.951	0	0	17783000	14583000	21966000	16373000	0	0
P62263	10	40S ribosomal protein S14	RPS14	43	16.273	302.79	3467000000	2933300000	3206200000	3294900000	1922300000	3192300000	2648600000	2680700000
P62266	7	40S ribosomal protein S23	RPS23	37.8	15.807	50.846	1134800000	890410000	1136400000	725500000	547440000	937770000	895370000	1100200000
P62269	13	40S ribosomal protein S18	RPS18	50	17.718	234.66	1280500000	1477300000	2039500000	1781000000	1786600000	2046600000	1955600000	2652500000
P62273	3	40S ribosomal protein S29	RPS29	46.4	6.6767	21.685	172450000	108030000	65464000	115260000	107020000	108730000	115920000	120220000
P62277	8	40S ribosomal protein S13	RPS13	44.4	17.222	175.37	1483600000	1280200000	1428900000	1469700000	1150500000	1402100000	1420900000	1576300000
P62280	16	40S ribosomal protein S11	RPS11	63.3	18.431	139.56	3396600000	2991700000	2944400000	3071400000	2061800000	3149600000	2711800000	3173300000
P62304	2	Small nuclear ribonucleoprotein E	SNRPE	25	10.803	12.172	0	0	0	0	0	0	10232000	0
P62316	3	Small nuclear ribonucleoprotein Sm D2	SNRPD2	30.5	13.527	18.222	16307000	16102000	0	15394000	21966000	14635000	11976000	0
P62318	1	Small nuclear ribonucleoprotein Sm D3	SNRPD3	7.9	13.916	6.4156	0	0	0	0	0	0	0	41124000
P62424	20	60S ribosomal protein L7a	RPL7A	45.9	29.995	323.31	12667000000	10318000000	9244200000	9907500000	4904200000	6235000000	6808900000	5869600000
P62701	20;9;8	40S ribosomal protein S4, X isoform	RPS4X	61.2	29.597	216.08	4691100000	3199600000	3408100000	3334600000	2539800000	3211500000	3057100000	3426700000
P62750	8	60S ribosomal protein L23a	RPL23A	34.6	17.695	111.82	416860000	349390000	394120000	434600000	328690000	344040000	335160000	517070000
P62753	14;1;1	40S ribosomal protein S6	RPS6	42.2	28.68	191.86	2954800000	2500100000	2130900000	2035300000	1380500000	2029400000	1853500000	1711600000
P62805	7	Histone H4	HIST1H4A	52.4	11.367	151.52	529230000	596450000	631330000	762190000	1029800000	1357000000	1198100000	1235700000
P62826	3	GTP-binding nuclear protein Ran	RAN	14.8	24.423	19.461	30294000	44426000	44262000	39157000	82649000	37813000	31082000	36578000
P62829	7	60S ribosomal protein L23	RPL23	46.4	14.865	79.402	722670000	534980000	664030000	918570000	314240000	684110000	513040000	526430000
P62841	3	40S ribosomal protein S15	RPS15	22.1	17.04	35.572	145010000	74693000	94905000	42710000	95131000	124650000	71348000	72200000
P62847	6	40S ribosomal protein S24	RPS24	36.1	15.423	56.031	894460000	648610000	580730000	719710000	329250000	545020000	669080000	545240000
P62851	6	40S ribosomal protein S25	RPS25	34.4	13.742	95.605	2427200000	2429100000	2756300000	2847700000	1932700000	2503500000	3103000000	2888700000
P62854;Q5JNZ5	4;3	40S ribosomal protein S26;Putative 40S ribosomal protein S26-like 1	RPS26;RPS26P11	37.4	13.015	33.931	0	65891000	1651200000	1677100000	969130000	1095800000	1061600000	1037300000
P62861	1	40S ribosomal protein S30	FAU	16.9	6.6478	7.4999	0	0	0	0	0	0	0	47421000
P62888	9	60S ribosomal protein L30	RPL30	67	12.784	159.45	990900000	717760000	825380000	741930000	314900000	663560000	728060000	642040000
P62899	5	60S ribosomal protein L31	RPL31	39.2	14.463	31.33	71786000	66237000	72599000	63798000	67973000	80050000	57981000	62942000
P62906	7	60S ribosomal protein L10a	RPL10A	26.3	24.831	43.296	161510000	164910000	184940000	236830000	164140000	165070000	192530000	175980000
P62910	10	60S ribosomal protein L32	RPL32	46.7	15.86	96.577	520690000	244980000	241520000	313830000	111720000	199890000	175380000	190870000
P62913	8	60S ribosomal protein L11	RPL11	31.5	20.252	131.12	1300200000	1501500000	1837500000	1391800000	2035800000	1621800000	1266100000	1351300000
P62917	14	60S ribosomal protein L8	RPL8	43.6	28.024	263.24	7120200000	5681900000	6486400000	4619800000	4281700000	5281800000	4310400000	4942800000
P62937	6;1;1;1;1;1;1	Peptidyl-prolyl cis-trans isomerase A;Peptidyl-prolyl cis-trans isomerase A, N-terminally processed	PPIA	30.9	18.012	34.485	23608000	16196000	0	22101000	60098000	0	18440000	16168000
P62979;P62987;P0CG47;P0CG48	6;4;4;4	Ubiquitin-40S ribosomal protein S27a;Ubiquitin;40S ribosomal protein S27a;Ubiquitin-60S ribosomal protein L40;Ubiquitin;60S ribosomal protein L40;Polyubiquitin-B;Ubiquitin;Polyubiquitin-C;Ubiquitin	RPS27A;UBA52;UBB;UBC	50.6	17.965	135.94	89376000	106210000	172990000	0	169290000	142430000	124790000	116440000
P62995	7	Transformer-2 protein homolog beta	TRA2B	27.4	33.665	54.275	134580000	141850000	102280000	155730000	163560000	115290000	128390000	147300000
P63104	5	14-3-3 protein zeta/delta	YWHAZ	33.9	27.745	226.25	166170000	107150000	243380000	165940000	311770000	160740000	110250000	120640000
P63151	4;1;1;1	Serine/threonine-protein phosphatase 2A 55 kDa regulatory subunit B alpha isoform	PPP2R2A	12.1	51.691	39.517	20330000	18747000	31291000	30832000	23922000	21245000	25147000	25965000
P63162;P14678	3;3	Small nuclear ribonucleoprotein-associated protein N;Small nuclear ribonucleoprotein-associated proteins B and B	SNRPN;SNRPB	12.5	24.614	16.533	0	19058000	19854000	23157000	16828000	16038000	20074000	0
P63173	4	60S ribosomal protein L38	RPL38	51.4	8.2178	27.07	132830000	113750000	83524000	110120000	107880000	88311000	167920000	133840000
P63208	4	S-phase kinase-associated protein 1	SKP1	19	18.658	60.585	39231000	38333000	57263000	32250000	73155000	57963000	67594000	82091000
P63244	4	Guanine nucleotide-binding protein subunit beta-2-like 1;Guanine nucleotide-binding protein subunit beta-2-like 1, N-terminally processed	GNB2L1	12.9	35.076	28.066	90639000	87935000	81675000	114740000	102970000	87056000	69267000	72254000
P63261	1	Actin, cytoplasmic 2;Actin, cytoplasmic 2, N-terminally processed	ACTG1	61.1	41.792	323.31	22683000000	23589000000	3462400000	3737200000	6363700000	8085200000	4470200000	6178400000
P63267;P68133;P68032;P62736	1;1;1;1	Actin, gamma-enteric smooth muscle;Actin, alpha skeletal muscle;Actin, alpha cardiac muscle 1;Actin, aortic smooth muscle	ACTG2;ACTA1;ACTC1;ACTA2	28.7	41.876	58.413	71236000	252130000	0	0	8064600	31815000	11189000	13768000
P67775;P62714	1;1	Serine/threonine-protein phosphatase 2A catalytic subunit alpha isoform;Serine/threonine-protein phosphatase 2A catalytic subunit beta isoform	PPP2CA;PPP2CB	3.6	35.594	6.7279	0	0	0	0	0	0	0	3679200
P67809	5;0	Nuclease-sensitive element-binding protein 1	YBX1	49.4	35.924	153.11	41862000	36782000	89501000	56745000	125260000	82423000	53834000	81071000
P67870	3	Casein kinase II subunit beta	CSNK2B	12.1	24.942	19.302	10203000	10118000	10162000	0	11782000	11860000	9213300	15208000
P67936	4	Tropomyosin alpha-4 chain	TPM4	31	28.521	43.102	53777000	69734000	7519900	0	10334000	18661000	9114300	8749400
P68363;Q71U36;P0DPH8;P0DPH7;P68366;Q6PEY2	1;1;0;0;0;0;0;0	Tubulin alpha-1B chain;Tubulin alpha-1A chain;Tubulin alpha-4A chain;Tubulin alpha-3E chain	TUBA1B;TUBA1A;TUBA4A;TUBA3E	35	50.151	323.31	924270000	948170000	921790000	1013300000	1259600000	864950000	945340000	982980000
P68371	1;0	Tubulin beta-4B chain	TUBB4B	42.5	49.83	306.21	1053900000	1019300000	1160000000	1265400000	1246600000	1142400000	1044300000	1063800000
P68871;CON__Q3SX09;P02042	3;2;2;1;1;1;1	Hemoglobin subunit beta;LVV-hemorphin-7;Spinorphin;Hemoglobin subunit delta	HBB;HBD	21.8	15.998	20.465	70199000	0	0	0	0	0	0	4841800
P69905	2;0	Hemoglobin subunit alpha	HBA1	25.4	15.257	45.396	404000000	0	0	0	9389600	0	0	0
P78346	5	Ribonuclease P protein subunit p30	RPP30	28.7	29.321	34.52	30565000	49550000	48917000	54116000	37935000	39434000	50299000	47120000
P78362	8	SRSF protein kinase 2;SRSF protein kinase 2 N-terminal;SRSF protein kinase 2 C-terminal	SRPK2	15.7	77.526	68.889	139240000	140550000	164260000	145920000	103170000	132160000	117640000	120620000
P78371	4	T-complex protein 1 subunit beta	CCT2	11.6	57.488	29.558	12953000	13801000	15854000	16385000	55806000	13396000	0	13593000
P78563	6	Double-stranded RNA-specific editase 1	ADARB1	13.1	80.762	57.829	40130000	30859000	30008000	35738000	39352000	45169000	52613000	53013000
P79522	1	Proline-rich protein 3	PRR3	9	20.64	6.6751	0	0	0	0	0	0	0	2864500
P81605	1	Dermcidin;Survival-promoting peptide;DCD-1	DCD	10	11.284	6.9684	0	0	0	0	0	0	0	31070000
P82650	14	28S ribosomal protein S22, mitochondrial	MRPS22	38.1	41.28	173.6	547720000	550930000	490670000	649570000	445940000	463970000	575360000	507070000
P82663	5	28S ribosomal protein S25, mitochondrial	MRPS25	30.6	20.116	72.149	160240000	156380000	143070000	167980000	101530000	135820000	147600000	130440000
P82664	4	28S ribosomal protein S10, mitochondrial	MRPS10	22.9	22.999	30.108	79674000	70617000	67502000	80047000	46294000	49166000	54300000	40599000
P82673	8	28S ribosomal protein S35, mitochondrial	MRPS35	33.1	36.844	291.05	254090000	237290000	209990000	253490000	196150000	228950000	198340000	199880000
P82675	8	28S ribosomal protein S5, mitochondrial	MRPS5	18.8	48.006	98.365	118750000	102570000	120390000	99671000	108440000	123320000	77434000	107020000
P82912	6	28S ribosomal protein S11, mitochondrial	MRPS11	37.1	20.616	53.114	97394000	90673000	94140000	109560000	57276000	81194000	84112000	73471000
P82914	9	28S ribosomal protein S15, mitochondrial	MRPS15	25.3	29.842	56.476	210060000	148310000	166370000	191600000	135780000	174850000	152990000	143380000
P82921	3	28S ribosomal protein S21, mitochondrial	MRPS21	39.1	10.688	32.854	42979000	39968000	33427000	42969000	34078000	45450000	36223000	31902000
P82930	10	28S ribosomal protein S34, mitochondrial	MRPS34	51.8	25.65	97.668	408380000	373720000	324170000	386300000	257880000	276300000	300220000	300460000
P82932	3	28S ribosomal protein S6, mitochondrial	MRPS6	16.8	14.226	21.347	31237000	32403000	40870000	0	36940000	36125000	26341000	34421000
P82933	10	28S ribosomal protein S9, mitochondrial	MRPS9	25	45.834	79.224	126230000	110740000	89770000	120150000	99148000	93265000	105200000	94130000
P83731	7	60S ribosomal protein L24	RPL24	34.4	17.779	48.774	1503100000	1017900000	818640000	896460000	335090000	788070000	921190000	680710000
P84090	3	Enhancer of rudimentary homolog	ERH	26.9	12.259	101.62	80097000	111370000	104290000	106050000	144270000	137280000	132450000	174320000
P84098	9	60S ribosomal protein L19	RPL19	27.6	23.466	146.72	989150000	1366500000	982790000	743630000	583570000	871400000	712500000	834660000
P84103	6	Serine/arginine-rich splicing factor 3	SRSF3	40.9	19.329	70.532	403120000	413260000	473220000	485620000	335140000	475870000	362640000	560490000
P98179	4	RNA-binding protein 3	RBM3	35	17.17	27.711	49082000	41528000	31019000	25552000	64522000	59732000	48181000	57782000
Q00325	3	Phosphate carrier protein, mitochondrial	SLC25A3	8.3	40.094	22.927	79681000	81686000	85988000	80254000	142180000	90922000	71593000	109120000
Q00610	5;1	Clathrin heavy chain 1	CLTC	3.5	191.61	29.834	11131000	13589000	9249600	10916000	26271000	10842000	11482000	7676900
Q00839	56	Heterogeneous nuclear ribonucleoprotein U	HNRNPU	47.4	90.583	323.31	55981000000	54529000000	66870000000	68012000000	65536000000	79852000000	78305000000	89601000000
Q01105;P0DME0	1;1	Protein SET;Protein SETSIP	SET;SETSIP	4.5	33.488	8.5235	0	0	0	0	0	0	0	0
Q01469	1	Fatty acid-binding protein, epidermal	FABP5	6.7	15.164	6.8102	0	0	0	0	0	0	10190000	0
Q01780	24	Exosome component 10	EXOSC10	31.5	100.83	182	297060000	233040000	359210000	328990000	253110000	287170000	326840000	237100000
Q01804	14	OTU domain-containing protein 4	OTUD4	18.3	124.04	158.17	113590000	73545000	78672000	68957000	110570000	129220000	108900000	83903000
Q01813;P17858	2;1	ATP-dependent 6-phosphofructokinase, platelet type;ATP-dependent 6-phosphofructokinase, liver type	PFKP;PFKL	3.7	85.595	11.726	0	0	0	0	0	10716000	0	0
Q01844	4	RNA-binding protein EWS	EWSR1	10.4	68.477	78.885	141510000	158600000	193280000	121180000	270860000	297710000	211680000	211630000
Q02383	14	Semenogelin-2	SEMG2	36.3	65.444	152.2	0	0	0	0	855420000	0	0	0
Q02543	12	60S ribosomal protein L18a	RPL18A	50	20.762	133.08	6051700000	3256500000	3107800000	3080900000	1511900000	2585200000	2583500000	2778700000
Q02878	19	60S ribosomal protein L6	RPL6	47.2	32.728	323.31	10146000000	8108000000	6676700000	7307800000	6017900000	6201600000	4877700000	5107800000
Q02978	3	Mitochondrial 2-oxoglutarate/malate carrier protein	SLC25A11	14.6	34.061	40.445	28732000	28383000	29950000	24320000	31038000	25550000	22496000	28398000
Q03169	1	Tumor necrosis factor alpha-induced protein 2	TNFAIP2	2.4	72.66	6.2845	0	0	0	0	0	0	0	14162000
Q04837	11	Single-stranded DNA-binding protein, mitochondrial	SSBP1	62.8	17.259	323.31	3364300000	3957200000	4766200000	3942400000	5229900000	6737100000	6722300000	6899900000
Q04917	3	14-3-3 protein eta	YWHAH	21.5	28.218	28.326	11549000	11474000	14147000	14622000	30210000	11525000	10861000	13333000
Q06210	2	Glutamine--fructose-6-phosphate aminotransferase [isomerizing] 1	GFPT1	3.9	78.806	12.082	0	0	0	0	0	0	2705800	0
Q06265	4	Exosome complex component RRP45	EXOSC9	11.6	48.948	28.524	38811000	50664000	62286000	0	48125000	45941000	41170000	48186000
Q06587;Q99496	2;1	E3 ubiquitin-protein ligase RING1;E3 ubiquitin-protein ligase RING2	RING1;RNF2	7.4	42.429	13.111	0	0	0	0	0	10843000	0	0
Q06787	6	Fragile X mental retardation protein 1	FMR1	13.4	71.174	42.954	41540000	39163000	60975000	64789000	49685000	50112000	54983000	58044000
Q06830	13;3	Peroxiredoxin-1	PRDX1	46.7	22.11	83.288	403780000	389530000	571810000	533510000	496270000	495630000	425360000	460080000
Q07020	11	60S ribosomal protein L18	RPL18	35.6	21.634	323.31	6212900000	6081900000	6344100000	6158600000	2532200000	3907500000	4039300000	4417700000
Q07666	6	KH domain-containing, RNA-binding, signal transduction-associated protein 1	KHDRBS1	12.2	48.227	52.001	324440000	272680000	361250000	256310000	394870000	433970000	376220000	448520000
Q07955	11	Serine/arginine-rich splicing factor 1	SRSF1	36.7	27.744	93.173	357590000	415730000	341710000	373420000	324060000	276530000	342300000	219990000
Q08211	37	ATP-dependent RNA helicase A	DHX9	33.5	140.96	323.31	807090000	894130000	861130000	1079800000	793330000	882250000	1036300000	996050000
Q08554	2	Desmocollin-1	DSC1	3.1	99.986	12.685	7127300	0	0	0	0	16015000	0	10454000
Q08945	3	FACT complex subunit SSRP1	SSRP1	6.5	81.074	31.559	0	0	0	0	13554000	0	0	12875000
Q09666	1	Neuroblast differentiation-associated protein AHNAK	AHNAK	0.2	629.09	6.1201	0	0	0	0	0	0	761300	0
Q12788	15	Transducin beta-like protein 3	TBL3	27.4	89.034	155.39	89601000	98873000	101590000	123030000	86704000	93378000	101150000	87256000
Q12797	1	Aspartyl/asparaginyl beta-hydroxylase	ASPH	2.4	85.862	6.5062	0	0	0	0	0	0	0	2934400
Q12894	1	Interferon-related developmental regulator 2	IFRD2	2.6	54.813	6.7977	0	0	0	0	0	0	0	3103900
Q12899	9	Tripartite motif-containing protein 26	TRIM26	14.5	62.165	60.111	80917000	86702000	102130000	124210000	73600000	82369000	84609000	91893000
Q12905	25	Interleukin enhancer-binding factor 2	ILF2	67.9	43.062	323.31	17920000000	20907000000	24033000000	23912000000	23402000000	29851000000	32011000000	34954000000
Q12906	55	Interleukin enhancer-binding factor 3	ILF3	71.6	95.337	323.31	25536000000	23344000000	30108000000	27819000000	30804000000	40009000000	36833000000	38534000000
Q13045	3	Protein flightless-1 homolog	FLII	3.1	144.75	24.352	9644000	20391000	0	0	0	6701300	0	0
Q13084	5	39S ribosomal protein L28, mitochondrial	MRPL28	29.7	30.156	36.159	34864000	40609000	30597000	37481000	32118000	33857000	36543000	37805000
Q13105	1	Zinc finger and BTB domain-containing protein 17	ZBTB17	3	87.927	7.7377	0	0	0	0	0	0	0	4898400
Q13123	4	Protein Red	IK	8.3	65.601	24.079	16990000	21664000	23419000	34240000	22348000	18514000	26092000	24772000
Q13126	1	S-methyl-5-thioadenosine phosphorylase	MTAP	6.4	31.236	6.3955	0	0	0	0	0	2779800	0	0
Q13151	9	Heterogeneous nuclear ribonucleoprotein A0	HNRNPA0	34.4	30.84	321.28	1073300000	946160000	815550000	1177900000	1168400000	1288200000	1510200000	1070400000
Q13185	1	Chromobox protein homolog 3	CBX3	7.7	20.811	7.2056	0	0	0	0	0	0	0	6860400
Q13200	3	26S proteasome non-ATPase regulatory subunit 2	PSMD2	5.4	100.2	21.674	0	0	10506000	0	25929000	10230000	11087000	0
Q13206	19	Probable ATP-dependent RNA helicase DDX10	DDX10	25.7	100.89	169.92	218360000	226520000	272760000	251020000	184070000	207570000	188470000	200980000
Q13242	9	Serine/arginine-rich splicing factor 9	SRSF9	42.1	25.542	75.608	640740000	625840000	705460000	538740000	534870000	562250000	742310000	606180000
Q13243	4	Serine/arginine-rich splicing factor 5	SRSF5	25	31.263	28.934	66310000	84108000	67410000	115380000	69118000	84788000	58557000	57447000
Q13247	5;1	Serine/arginine-rich splicing factor 6	SRSF6	17.2	39.586	41.374	225810000	242730000	209420000	309030000	267220000	245110000	212940000	183820000
Q13263	22	Transcription intermediary factor 1-beta	TRIM28	42.6	88.549	302.65	422390000	454830000	602940000	641710000	426860000	471560000	511060000	441190000
Q13405	4	39S ribosomal protein L49, mitochondrial	MRPL49	30.1	19.198	71.634	46578000	52608000	46176000	51347000	43849000	44031000	53273000	44812000
Q13428	1	Treacle protein	TCOF1	0.9	152.1	6.147	0	0	0	0	0	0	3210700	0
Q13435	1	Splicing factor 3B subunit 2	SF3B2	2	100.23	7.0025	0	0	0	0	0	0	0	3373000
Q13472	2	DNA topoisomerase 3-alpha	TOP3A	3.1	112.37	19.381	11180000	9571400	13201000	0	17121000	0	23113000	0
Q13501	2	Sequestosome-1	SQSTM1	6.6	47.687	16.278	0	0	15109000	0	22164000	0	17640000	16209000
Q13509	0	Tubulin beta-3 chain	TUBB3	28	50.432	13.127	24660000	22479000	0	24422000	28562000	21604000	0	0
Q13547	1	Histone deacetylase 1	HDAC1	6.8	55.102	19.245	22849000	14599000	20427000	25404000	18769000	16515000	23841000	19946000
Q13573	3	SNW domain-containing protein 1	SNW1	9	61.494	29.551	19224000	26750000	28672000	23637000	36341000	27148000	27449000	26790000
Q13595	3	Transformer-2 protein homolog alpha	TRA2A	12.1	32.688	21.304	104710000	122780000	100850000	121940000	78663000	97923000	84730000	86170000
Q13601	8	KRR1 small subunit processome component homolog	KRR1	23.6	43.664	50.856	73457000	71241000	80146000	38274000	62083000	69452000	49503000	68080000
Q13610	3	Periodic tryptophan protein 1 homolog	PWP1	7.8	55.827	17.034	0	0	0	28694000	0	0	0	38018000
Q13761	1	Runt-related transcription factor 3	RUNX3	7.2	44.355	7.189	0	0	0	0	0	0	0	3794500
Q13765;E9PAV3	2;2	Nascent polypeptide-associated complex subunit alpha;Nascent polypeptide-associated complex subunit alpha, muscle-specific form	NACA	13.5	23.384	17.59	10100000	9402200	29385000	19572000	0	13764000	10948000	0
Q13769	5	THO complex subunit 5 homolog	THOC5	8.6	78.507	31.967	27115000	33105000	30334000	33513000	43382000	44778000	46585000	43003000
Q13823	18	Nucleolar GTP-binding protein 2	GNL2	23.8	83.654	153.05	198110000	216410000	254100000	233920000	170130000	188990000	180810000	203380000
Q13868	5	Exosome complex component RRP4	EXOSC2	21.8	32.789	33.061	97114000	94157000	112980000	129110000	69776000	92170000	102200000	102320000
Q13885;Q9BVA1	2;1	Tubulin beta-2A chain;Tubulin beta-2B chain	TUBB2A;TUBB2B	36.6	49.906	21.68	23720000	22394000	28558000	20834000	31676000	29042000	18062000	27282000
Q13895	3	Bystin	BYSL	9.4	49.601	20.978	13484000	33014000	36367000	0	24824000	0	0	0
Q13951	1	Core-binding factor subunit beta	CBFB	8.8	21.508	9.7537	0	0	0	0	0	0	0	4701100
Q14011	4	Cold-inducible RNA-binding protein	CIRBP	33.1	18.648	41.377	35551000	33587000	37059000	51407000	47509000	60980000	41834000	45377000
Q14103	16	Heterogeneous nuclear ribonucleoprotein D0	HNRNPD	52.4	38.434	272.76	2503400000	1916700000	2125500000	1658700000	2342200000	3373900000	2526300000	2358800000
Q14137	7	Ribosome biogenesis protein BOP1	BOP1	13.5	83.629	57.166	75184000	98359000	118360000	100560000	64324000	83393000	80446000	78477000
Q14152	3	Eukaryotic translation initiation factor 3 subunit A	EIF3A	2.9	166.57	20.182	0	0	0	0	0	0	5736500	0
Q14241	4	Transcription elongation factor B polypeptide 3	TCEB3	6.9	89.908	29.447	24058000	20917000	18624000	0	22944000	23044000	14652000	17136000
Q14244	2	Ensconsin	MAP7	3.3	84.051	16.382	0	0	28005000	28147000	0	31565000	31197000	0
Q14257	3	Reticulocalbin-2	RCN2	11	36.876	37.952	18294000	16209000	13706000	14304000	14843000	15271000	17184000	17604000
Q14331	2	Protein FRG1	FRG1	11.2	29.172	13.732	13870000	11726000	13504000	14693000	9582400	10092000	10868000	10439000
Q14444	12	Caprin-1	CAPRIN1	31.2	78.365	212.91	354340000	318830000	550420000	346490000	403370000	684430000	622410000	541860000
Q14498	3	RNA-binding protein 39	RBM39	8.1	59.379	27.531	25174000	33016000	35038000	36501000	27098000	24455000	26330000	27545000
Q14527	2	Helicase-like transcription factor	HLTF	2.7	113.93	13.666	8276900	9098300	10288000	10079000	10363000	10476000	0	14054000
Q14684	12	Ribosomal RNA processing protein 1 homolog B	RRP1B	21.4	84.427	102.32	165950000	140880000	161140000	143810000	120410000	127400000	114250000	102610000
Q14690	15	Protein RRP5 homolog	PDCD11	9.8	208.7	94.401	75726000	72752000	35172000	46407000	62403000	46745000	37431000	20764000
Q14692	4	Ribosome biogenesis protein BMS1 homolog	BMS1	3.4	145.81	32.878	31432000	26068000	21894000	26601000	27110000	19773000	18207000	15237000
Q14697	2	Neutral alpha-glucosidase AB	GANAB	3.3	106.87	21.592	4006300	3795400	0	0	23174000	0	0	0
Q14739	2	Lamin-B receptor	LBR	3.1	70.702	11.355	0	0	0	0	0	0	0	5163800
Q14919	1	Dr1-associated corepressor	DRAP1	5.4	22.35	6.422	0	0	0	0	0	0	0	8018900
Q14978	3	Nucleolar and coiled-body phosphoprotein 1	NOLC1	4.3	73.602	31.29	50154000	53495000	63966000	0	54513000	64900000	35694000	50134000
Q15007	4	Pre-mRNA-splicing regulator WTAP	WTAP	13.9	44.243	32.942	13939000	18583000	22904000	24879000	21287000	34184000	27024000	35573000
Q15020	3	Squamous cell carcinoma antigen recognized by T-cells 3	SART3	7.4	109.93	28.514	13103000	11643000	12888000	15216000	11372000	12694000	9963600	11560000
Q15024	3	Exosome complex component RRP42	EXOSC7	13.1	31.821	24.708	57319000	59558000	69676000	98695000	47478000	55476000	76718000	79370000
Q15029	7	116 kDa U5 small nuclear ribonucleoprotein component	EFTUD2	10.3	109.43	47.886	38096000	50211000	64146000	62628000	52831000	44990000	43028000	47399000
Q15050	9	Ribosome biogenesis regulatory protein homolog	RRS1	24.9	41.193	137.36	61577000	81390000	58817000	57426000	50295000	44905000	49423000	55021000
Q15061	2	WD repeat-containing protein 43	WDR43	8	74.89	11.507	11445000	0	0	0	0	0	9093600	0
Q15084	4	Protein disulfide-isomerase A6	PDIA6	13	48.121	28.676	4007200	4544400	5572300	6040800	16295000	0	4102400	0
Q15181	1	Inorganic pyrophosphatase	PPA1	7.6	32.66	7.4325	0	0	0	0	0	0	2768200	0
Q15233	3	Non-POU domain-containing octamer-binding protein	NONO	9.8	54.231	18.344	0	0	6691900	0	15786000	0	6081600	0
Q15269	8	Periodic tryptophan protein 2 homolog	PWP2	13.8	102.45	72.583	53376000	64246000	71893000	78285000	57384000	65502000	71482000	53249000
Q15287	2	RNA-binding protein with serine-rich domain 1	RNPS1	7.5	34.208	13.147	62660000	47833000	0	37493000	0	49426000	0	0
Q15365	4;0	Poly(rC)-binding protein 1	PCBP1	18.8	37.497	38.997	22653000	20217000	29376000	30795000	36076000	34912000	33958000	24868000
Q15366	1	Poly(rC)-binding protein 2	PCBP2	9.3	38.58	8.0385	0	0	0	0	5900200	0	0	0
Q15370	2	Transcription elongation factor B polypeptide 2	TCEB2	16.1	13.133	11.428	0	0	19246000	0	19849000	0	0	0
Q15388	2	Mitochondrial import receptor subunit TOM20 homolog	TOMM20	17.2	16.298	14.065	73954000	71437000	89973000	75072000	68361000	81829000	73169000	94393000
Q15393	2	Splicing factor 3B subunit 3	SF3B3	2.2	135.58	12.518	6657200	0	0	11289000	12539000	0	11072000	0
Q15397	4	Pumilio domain-containing protein KIAA0020	KIAA0020	7.1	73.584	24.202	31756000	18321000	28040000	25789000	22987000	22027000	21635000	0
Q15424	12;5	Scaffold attachment factor B1	SAFB	16.7	102.64	221.04	362870000	252970000	241750000	254610000	641570000	712850000	618820000	559570000
Q15427	1	Splicing factor 3B subunit 4	SF3B4	3.3	44.385	7.827	0	0	0	0	0	0	0	3969200
Q15459	3	Splicing factor 3A subunit 1	SF3A1	4.2	88.885	18.403	5870500	6422900	11136000	7911100	16892000	7417300	4839400	0
Q15517	1	Corneodesmosin	CDSN	3.4	51.522	6.0955	0	0	0	0	0	0	0	5410200
Q15527	1	Surfeit locus protein 2	SURF2	7.4	29.647	7.8027	18004000	0	0	0	0	0	0	0
Q15554	1	Telomeric repeat-binding factor 2	TERF2	3	59.593	6.4058	0	0	0	0	0	0	0	2528600
Q15633	4	RISC-loading complex subunit TARBP2	TARBP2	16.1	39.039	24.493	17799000	0	0	0	15851000	0	13355000	16965000
Q15637	4	Splicing factor 1	SF1	8.9	68.329	29.1	13471000	0	0	0	24897000	20757000	17597000	21070000
Q15646	9	2-5-oligoadenylate synthase-like protein	OASL	26.1	59.225	65.374	59648000	69754000	87582000	85746000	48649000	55627000	55944000	54912000
Q15691	2	Microtubule-associated protein RP/EB family member 1	MAPRE1	14.2	29.999	11.419	0	0	0	0	0	0	4300700	0
Q15717	9;1;1	ELAV-like protein 1	ELAVL1	35.6	36.091	68.435	108560000	102340000	120910000	151040000	122810000	115830000	125570000	127700000
Q15776	2	Zinc finger protein with KRAB and SCAN domains 8	ZKSCAN8	5	65.815	11.778	0	10444000	0	0	0	0	0	0
Q16401	1	26S proteasome non-ATPase regulatory subunit 5	PSMD5	1.8	56.195	6.1506	0	0	0	0	0	0	0	3434500
Q16531	4	DNA damage-binding protein 1	DDB1	5.2	126.97	38.201	23303000	19686000	22927000	24925000	24061000	19099000	18804000	20839000
Q16540	3	39S ribosomal protein L23, mitochondrial	MRPL23	23.5	17.781	30.789	33874000	49667000	51669000	48357000	0	29151000	46714000	45459000
Q16543	1	Hsp90 co-chaperone Cdc37;Hsp90 co-chaperone Cdc37, N-terminally processed	CDC37	5.6	44.468	6.4769	0	0	0	0	0	0	1058300	0
Q16576	1	Histone-binding protein RBBP7	RBBP7	5.4	47.82	14.993	15747000	0	15607000	15004000	15826000	0	0	14186000
Q16629	5	Serine/arginine-rich splicing factor 7	SRSF7	24.4	27.366	37.97	336710000	381020000	318810000	321200000	290620000	295410000	295970000	190170000
Q16643	9	Drebrin	DBN1	23.1	71.428	218.72	206610000	244860000	34125000	28035000	45765000	81210000	59245000	67896000
Q16778;P33778;P23527;P06899;Q8N257	1;1;1;1;1;1;1	Histone H2B type 2-E;Histone H2B type 1-B;Histone H2B type 1-O;Histone H2B type 1-J;Histone H2B type 3-B	HIST2H2BE;HIST1H2BB;HIST1H2BO;HIST1H2BJ;HIST3H2BB	40.5	13.92	-2	0	0	0	0	0	38862000	0	0
Q16891	2	MICOS complex subunit MIC60	IMMT	3	83.677	12.823	18887000	11239000	13760000	13460000	19864000	13721000	15127000	0
Q1KMD3	38;1	Heterogeneous nuclear ribonucleoprotein U-like protein 2	HNRNPUL2	57.3	85.104	323.31	4246700000	4395100000	4339300000	4089800000	4684000000	5998800000	4716400000	5584900000
Q2NL82	2	Pre-rRNA-processing protein TSR1 homolog	TSR1	3.1	91.809	15.485	9146900	11224000	11528000	12458000	9844200	9536300	9727200	7055700
Q2TAY7	3	WD40 repeat-containing protein SMU1;WD40 repeat-containing protein SMU1, N-terminally processed	SMU1	7.6	57.543	20.692	7840900	8330400	0	10019000	0	0	0	0
Q32NC0	2	UPF0711 protein C18orf21	C18orf21	7.7	24.826	12.431	4271500	0	8173200	0	8435800	15202000	0	0
Q3KQU3	12	MAP7 domain-containing protein 1	MAP7D1	22.1	92.819	90.599	77292000	76856000	112680000	72450000	96459000	107760000	76121000	87161000
Q3MHD2	1	Protein LSM12 homolog	LSM12	6.7	21.701	7.0789	0	0	0	0	0	0	0	13043000
Q4G0J3	2	La-related protein 7	LARP7	5	66.898	20.459	17832000	19343000	20008000	19826000	18429000	17105000	13208000	0
Q52LJ0	5	Protein FAM98B	FAM98B	22.6	45.547	121.12	237670000	179600000	246710000	248770000	135840000	165550000	223350000	257920000
Q53F19	3	Uncharacterized protein C17orf85	C17orf85	6.3	70.592	24.399	14115000	11548000	11696000	14501000	12258000	15451000	12904000	9879800
Q53GA4	3	Pleckstrin homology-like domain family A member 2	PHLDA2	28.3	17.092	18.823	0	0	0	0	16930000	0	0	0
Q562R1	1	Beta-actin-like protein 2	ACTBL2	16	42.003	7.2071	0	0	0	0	0	24328000	0	0
Q5BKZ1	12	DBIRD complex subunit ZNF326	ZNF326	33.7	65.653	101.51	300740000	273260000	233130000	264890000	318900000	359460000	282140000	313730000
Q5C9Z4	7	Nucleolar MIF4G domain-containing protein 1	NOM1	9.8	96.256	44.231	42633000	32125000	36058000	44747000	41980000	43804000	38314000	23976000
Q5F1R6	2	DnaJ homolog subfamily C member 21	DNAJC21	5.6	62.027	19.098	0	0	0	0	0	0	0	6695600
Q5JTH9	6	RRP12-like protein	RRP12	5.4	143.7	41.25	33004000	27318000	15485000	31313000	23888000	24619000	19306000	0
Q5QJE6	3	Deoxynucleotidyltransferase terminal-interacting protein 2	DNTTIP2	5.4	84.468	21.521	0	16145000	0	12388000	0	15055000	0	12406000
Q5RKV6	7	Exosome complex component MTR3	EXOSC6	29	28.235	81.263	108150000	117040000	141220000	125840000	111520000	103880000	124250000	121120000
Q5SSJ5	7	Heterochromatin protein 1-binding protein 3	HP1BP3	13	61.206	47.613	34469000	48874000	48324000	36122000	75584000	61588000	50901000	50078000
Q5SY16	4	Polynucleotide 5-hydroxyl-kinase NOL9	NOL9	7	79.322	25.043	35912000	47823000	31175000	36608000	28781000	27276000	35073000	23095000
Q5T280	7	Putative methyltransferase C9orf114	C9orf114	21.5	42.008	51.561	57040000	53907000	73395000	60820000	59564000	43667000	50949000	62528000
Q5T3I0	1	G patch domain-containing protein 4	GPATCH4	3.8	50.381	6.0667	0	0	0	0	0	0	0	1882600
Q5T653	3	39S ribosomal protein L2, mitochondrial	MRPL2	6.9	33.3	19.137	39661000	39694000	42264000	0	35990000	47838000	32875000	0
Q5T9A4	1	ATPase family AAA domain-containing protein 3B	ATAD3B	15.7	72.572	14.714	27945000	24132000	0	32264000	0	0	34041000	36468000
Q5VTB9	1	E3 ubiquitin-protein ligase RNF220	RNF220	2.5	62.765	6.5869	0	0	0	0	0	0	4738100	0
Q5VTE0;P68104;Q05639	11;11;7	Putative elongation factor 1-alpha-like 3;Elongation factor 1-alpha 1;Elongation factor 1-alpha 2	EEF1A1P5;EEF1A1;EEF1A2	26.4	50.184	173.44	1233700000	1229900000	1335400000	1311900000	2057700000	1383100000	1338900000	1298500000
Q5VYS8	4	Terminal uridylyltransferase 7	ZCCHC6	3.7	171.23	25.813	8979500	13185000	0	0	0	0	0	0
Q68CQ4	6	Digestive organ expansion factor homolog	DIEXF	8.6	87.054	38.711	28514000	28106000	42166000	33367000	31482000	33998000	32579000	35318000
Q68D10	2	Protein SPT2 homolog	SPTY2D1	6	75.598	13.198	0	0	0	0	0	0	0	9520200
Q69YQ0	1	Cytospin-A	SPECC1L	1.6	124.6	7.7194	0	0	0	0	0	0	0	1523500
Q6DKI1	3	60S ribosomal protein L7-like 1	RPL7L1	16.1	29.669	19.228	31919000	23560000	22701000	22990000	20415000	21664000	23629000	23971000
Q6I9Y2	2	THO complex subunit 7 homolog	THOC7	11.3	23.743	12.997	11942000	0	15070000	13998000	0	17507000	0	0
Q6IC98	1	GRAM domain-containing protein 4	GRAMD4	2.2	66.407	-2	0	0	0	0	52641000	0	0	0
Q6NW34	3	Uncharacterized protein C3orf17	C3orf17	6	64.551	21.213	0	5038800	0	0	0	0	0	0
Q6NZI2	2	Polymerase I and transcript release factor	PTRF	6.9	43.476	14.051	6830600	8064600	7485400	8559000	8422500	7818700	0	0
Q6NZY4	9	Zinc finger CCHC domain-containing protein 8	ZCCHC8	18.5	78.576	67.555	33020000	33966000	45880000	29896000	36970000	53224000	48535000	38996000
Q6P158	18;1;1	Putative ATP-dependent RNA helicase DHX57	DHX57	13.9	155.6	165.63	166670000	135130000	129350000	126630000	130480000	142060000	125460000	83511000
Q6P1J9	29	Parafibromin	CDC73	49.5	60.576	267.31	874980000	1104200000	1021500000	808700000	956380000	936370000	673960000	797590000
Q6P1L8	2	39S ribosomal protein L14, mitochondrial	MRPL14	22.8	15.947	13.454	0	0	0	0	0	0	0	13099000
Q6P5R6	3	60S ribosomal protein L22-like 1	RPL22L1	25.4	14.606	46.442	436380000	389400000	367840000	256470000	292970000	361310000	257670000	381860000
Q6PD62	20	RNA polymerase-associated protein CTR9 homolog	CTR9	18.3	133.5	192.28	566550000	591320000	464940000	521640000	447760000	430410000	408120000	425850000
Q6PJT7	5	Zinc finger CCCH domain-containing protein 14	ZC3H14	9.8	82.875	37.883	58732000	89734000	91477000	0	97646000	119620000	96553000	108780000
Q6PK04	3	Coiled-coil domain-containing protein 137	CCDC137	13.5	33.231	19.609	0	15006000	13646000	26842000	14049000	10982000	13245000	0
Q6RFH5	4	WD repeat-containing protein 74	WDR74	12.2	42.441	31.776	23162000	16087000	23429000	0	0	16638000	16674000	19181000
Q6SPF0	4	Atherin	SAMD1	13.9	56.051	30.936	8723100	10624000	12060000	12993000	14321000	15403000	19790000	19135000
Q6UN15	2	Pre-mRNA 3-end-processing factor FIP1	FIP1L1	4	66.526	14.114	0	0	0	0	0	0	0	7114400
Q6WCQ1	8	Myosin phosphatase Rho-interacting protein	MPRIP	13.2	116.53	50.85	38574000	41758000	0	0	0	0	0	0
Q6ZN55	5	Zinc finger protein 574	ZNF574	9.5	98.899	65.622	24474000	39964000	43158000	41239000	28230000	34587000	29140000	32121000
Q6ZS17	1	Protein FAM65A	FAM65A	0.6	132.31	-2	0	0	0	0	0	0	6476700	0
Q71DI3;Q16695;P84243;P68431;Q6NXT2	4;4;4;4;2	Histone H3.2;Histone H3.1t;Histone H3.3;Histone H3.1;Histone H3.3C	HIST2H3A;HIST3H3;H3F3A;HIST1H3A;H3F3C	19.9	15.388	25.223	180620000	235780000	235410000	217250000	331210000	446230000	318870000	510620000
Q71RC2	1	La-related protein 4	LARP4	2.2	80.595	10.403	0	0	0	0	0	0	0	5467500
Q71UM5	1	40S ribosomal protein S27-like	RPS27L	38.1	9.4771	6.4707	0	0	0	0	0	0	7832200	0
Q7KZI7	1	Serine/threonine-protein kinase MARK2	MARK2	2.5	87.91	7.6781	0	0	0	0	0	0	3186500	0
Q7L0Y3	3	Mitochondrial ribonuclease P protein 1	TRMT10C	7.2	47.346	17.615	0	18690000	15979000	29241000	20035000	15126000	13056000	12720000
Q7L2E3	45	Putative ATP-dependent RNA helicase DHX30	DHX30	40.9	133.94	323.31	1447400000	1483900000	1757500000	1746700000	1189900000	1318500000	1293000000	1337900000
Q7L3T8	1	Probable proline--tRNA ligase, mitochondrial	PARS2	2.7	53.262	7.1692	0	2633300	0	0	0	0	0	0
Q7RTW8	1	Otoancorin	OTOA	0.5	128.53	6.6311	0	0	0	0	0	0	0	0
Q7Z2T5	2	TRMT1-like protein	TRMT1L	6	81.746	16.791	0	0	9827100	11144000	0	0	0	8505500
Q7Z2W4	6	Zinc finger CCCH-type antiviral protein 1	ZC3HAV1	10.8	101.43	47.248	40727000	40543000	52081000	58935000	39011000	47285000	42381000	53484000
Q7Z2W9	4	39S ribosomal protein L21, mitochondrial	MRPL21	25.9	22.814	24.374	48299000	58691000	52746000	45667000	39998000	50509000	44617000	0
Q7Z406	38	Myosin-14	MYH14	29.3	227.87	323.31	652860000	556190000	4233600	6579800	39472000	51541000	14464000	7142500
Q7Z417	5	Nuclear fragile X mental retardation-interacting protein 2	NUFIP2	9.6	76.12	40.642	17663000	18325000	21987000	25351000	38128000	34057000	42346000	34662000
Q7Z4V5	4	Hepatoma-derived growth factor-related protein 2	HDGFRP2	8.6	74.316	40.012	52359000	59046000	55545000	22114000	45046000	55130000	29377000	46569000
Q7Z7H8	1	39S ribosomal protein L10, mitochondrial	MRPL10	3.8	29.282	6.3739	0	0	0	0	0	0	0	9863600
Q86U42	3	Polyadenylate-binding protein 2	PABPN1	12.1	32.749	31.895	24318000	21602000	24800000	25824000	30902000	32643000	23050000	25639000
Q86V48	1	Leucine zipper protein 1	LUZP1	1.1	120.27	6.6118	0	0	0	0	0	0	0	2183900
Q86V81	3	THO complex subunit 4	ALYREF	16.3	26.888	34.217	75260000	89382000	90913000	104040000	118850000	118520000	155740000	118290000
Q86VM9	8	Zinc finger CCCH domain-containing protein 18	ZC3H18	14.1	106.38	76.74	60045000	52996000	41965000	38572000	59364000	52273000	31729000	30870000
Q86W42	6	THO complex subunit 6 homolog	THOC6	23.8	37.535	42.894	25100000	43913000	40175000	48261000	48084000	48982000	53485000	54918000
Q86WJ1	2	Chromodomain-helicase-DNA-binding protein 1-like	CHD1L	2.3	101	12.532	0	7635800	0	0	0	0	16151000	9613100
Q86WX3	3	Active regulator of SIRT1	RPS19BP1	25	15.434	30.551	17010000	22101000	23659000	23705000	16662000	20368000	15768000	23728000
Q86XZ4	12	Spermatogenesis-associated serine-rich protein 2	SPATS2	33.6	59.544	163.82	148590000	143880000	154460000	168650000	151620000	155710000	127820000	136750000
Q8IUX4	4;1	DNA dC->dU-editing enzyme APOBEC-3F	APOBEC3F	16.4	45.02	43.446	50130000	33241000	26663000	33269000	25919000	18913000	46409000	32096000
Q8IV48	3	3-5 exoribonuclease 1	ERI1	10.3	40.063	24.31	28630000	0	55213000	36820000	19592000	44175000	0	0
Q8IV63	3	Inactive serine/threonine-protein kinase VRK3	VRK3	8	52.881	19.948	24194000	25386000	0	0	0	0	0	38402000
Q8IVT2	3	Mitotic interactor and substrate of PLK1	MISP	5.9	75.356	19.344	0	11551000	0	0	0	5542300	0	0
Q8IWS0	1	PHD finger protein 6	PHF6	4.9	41.29	19.138	0	0	12503000	0	12954000	10497000	12086000	10943000
Q8IX01	7	SURP and G-patch domain-containing protein 2	SUGP2	7.9	120.21	50.797	43872000	51902000	57590000	61589000	47587000	47672000	42512000	40342000
Q8IX18	1	Probable ATP-dependent RNA helicase DHX40	DHX40	1.7	88.559	7.2947	0	0	0	0	0	0	0	1628200
Q8IXK0;Q8NDX5	1;1	Polyhomeotic-like protein 2;Polyhomeotic-like protein 3	PHC2;PHC3	1.5	90.712	7.2565	0	0	0	0	0	0	2593600	0
Q8IXM3	5	39S ribosomal protein L41, mitochondrial	MRPL41	57.7	15.383	40.571	26513000	51922000	28415000	52722000	34370000	31826000	41018000	39631000
Q8IXT5	5	RNA-binding protein 12B	RBM12B	5.4	118.1	29.106	0	0	0	0	0	0	0	26339000
Q8IY37	8	Probable ATP-dependent RNA helicase DHX37	DHX37	8.1	129.54	52.237	65565000	60066000	60611000	68206000	56666000	60890000	53833000	52381000
Q8IY81	9	pre-rRNA processing protein FTSJ3	FTSJ3	16.4	96.557	89.525	101970000	81767000	91131000	95962000	69696000	63698000	60864000	52277000
Q8IZL8	9	Proline-, glutamic acid- and leucine-rich protein 1	PELP1	13.6	119.7	68.628	82072000	68456000	46902000	49270000	67856000	58437000	36868000	22079000
Q8IZP2;P50502	1;1	Putative protein FAM10A4;Hsc70-interacting protein	ST13P4;ST13	5.8	27.406	7.5398	0	0	0	0	0	0	1991900	0
Q8N0Z8	5	tRNA pseudouridine synthase-like 1	PUSL1	22.4	33.232	31.84	18824000	22368000	25669000	26658000	21226000	17737000	16760000	15805000
Q8N1F7	1	Nuclear pore complex protein Nup93	NUP93	1.5	93.487	7.8029	0	0	0	0	5859800	0	0	0
Q8N1G4	2	Leucine-rich repeat-containing protein 47	LRRC47	3.6	63.472	11.542	0	0	0	0	7832900	0	0	0
Q8N3Z6	1	Zinc finger CCHC domain-containing protein 7	ZCCHC7	4.2	63.052	7.734	12371000	12446000	0	14133000	10532000	16648000	15482000	0
Q8N531	2	F-box/LRR-repeat protein 6	FBXL6	4.8	58.587	12.342	16916000	20569000	18468000	20074000	16521000	17437000	18831000	0
Q8N567	1	Zinc finger CCHC domain-containing protein 9	ZCCHC9	4.4	30.477	6.5012	0	0	0	0	0	0	0	0
Q8N5A5	5	Zinc finger CCCH-type with G patch domain-containing protein	ZGPAT	13	57.358	36.964	19440000	18314000	21135000	20980000	18827000	18108000	19607000	0
Q8N5N7	3	39S ribosomal protein L50, mitochondrial	MRPL50	16.5	18.325	21.497	0	22984000	28634000	25513000	23243000	21236000	20300000	0
Q8N5P1	1	Zinc finger CCCH domain-containing protein 8	ZC3H8	8.2	33.575	6.7077	0	0	0	0	3844500	0	0	0
Q8N5U6	5	RING finger protein 10	RNF10	7.4	89.926	42.088	51035000	47496000	72183000	59863000	48971000	39089000	43126000	49624000
Q8N729	3	Neuropeptide W;Neuropeptide W-23;Neuropeptide W-30	NPW	25.5	18.048	21.308	0	8251200	10111000	0	14348000	15010000	11893000	22994000
Q8N7H5	20	RNA polymerase II-associated factor 1 homolog	PAF1	42.6	59.975	279.72	804220000	854900000	707160000	826390000	691500000	780680000	650770000	538110000
Q8N8D1	2	Programmed cell death protein 7	PDCD7	5.2	54.699	13.051	0	0	0	0	0	0	6522800	0
Q8N983	4	39S ribosomal protein L43, mitochondrial	MRPL43	18.6	23.431	32.553	66239000	81885000	94824000	106580000	86289000	68276000	98699000	87259000
Q8N9T8	6	Protein KRI1 homolog	KRI1	10.4	82.597	76.957	60462000	62660000	65482000	50197000	39565000	45403000	44968000	45788000
Q8NAF0	1	Zinc finger protein 579	ZNF579	2.7	60.509	10.304	0	0	0	0	0	0	0	8451700
Q8NB90	17;1	Spermatogenesis-associated protein 5	SPATA5	25.6	97.903	158.52	159930000	146040000	212440000	236060000	171520000	200340000	179220000	185360000
Q8NC51	3	Plasminogen activator inhibitor 1 RNA-binding protein	SERBP1	9.1	44.965	19.372	26902000	18249000	24481000	0	32151000	29135000	23298000	29133000
Q8NC60	1	Nitric oxide-associated protein 1	NOA1	2	78.457	6.7497	0	0	0	0	0	0	4134800	0
Q8NCA5	9	Protein FAM98A	FAM98A	34.7	55.272	323.31	626030000	629390000	708160000	749710000	713470000	813520000	885200000	900210000
Q8ND56	3	Protein LSM14 homolog A	LSM14A	10.2	50.529	26.165	7807800	6618500	5975800	9761000	12648000	10122000	21074000	7993500
Q8NDF8	7	Non-canonical poly(A) RNA polymerase PAPD5	PAPD5	17.1	63.266	63.892	62568000	82173000	67948000	74650000	67138000	67701000	61978000	64997000
Q8NEJ9	8	Neuroguidin	NGDN	27.9	35.894	65.443	98771000	91282000	59073000	65030000	69922000	65483000	66139000	63838000
Q8NEV1;P68400	4;4	Casein kinase II subunit alpha 3;Casein kinase II subunit alpha	CSNK2A3;CSNK2A1	15.3	45.219	29.245	15975000	11663000	7380800	12528000	12914000	9129100	0	0
Q8NEY8	7	Periphilin-1	PPHLN1	13.3	52.736	90.271	60515000	63722000	107410000	83492000	103900000	139780000	115780000	151250000
Q8NFW8	1	N-acylneuraminate cytidylyltransferase	CMAS	2.8	48.379	6.7414	0	0	0	0	0	0	0	7112900
Q8NHP8	1	Putative phospholipase B-like 2;Putative phospholipase B-like 2 32 kDa form;Putative phospholipase B-like 2 45 kDa form	PLBD2	2	65.471	6.0653	0	0	0	0	0	0	0	8049100
Q8NHQ9	8	ATP-dependent RNA helicase DDX55	DDX55	14.5	68.546	57.13	52533000	58379000	49430000	72299000	39282000	39431000	45121000	59088000
Q8NI27	5	THO complex subunit 2	THOC2	3.4	182.77	31.246	15841000	14674000	13257000	13562000	23276000	21151000	20104000	15675000
Q8NI36	12	WD repeat-containing protein 36	WDR36	19.2	105.32	80.173	78399000	74203000	80530000	95369000	78871000	69183000	92733000	90861000
Q8TAE8	3	Growth arrest and DNA damage-inducible proteins-interacting protein 1	GADD45GIP1	18.5	25.384	18.374	44672000	42443000	52112000	51823000	46941000	47215000	47473000	0
Q8TAP9	1	M-phase-specific PLK1-interacting protein	MPLKIP	14	19.147	45.105	0	0	0	0	0	0	0	16218000
Q8TBK6	1	Zinc finger CCHC domain-containing protein 10	ZCCHC10	7.3	20.966	10.216	0	0	0	0	0	0	6725900	0
Q8TDD1	14	ATP-dependent RNA helicase DDX54	DDX54	19.3	98.594	148.02	127800000	108550000	171470000	120670000	127030000	145560000	108790000	125300000
Q8TDN6	5	Ribosome biogenesis protein BRX1 homolog	BRIX1	18.4	41.401	74.007	99156000	53567000	51790000	61972000	51125000	37616000	51883000	52765000
Q8TDY2	1	RB1-inducible coiled-coil protein 1	RB1CC1	0.7	183.09	7.0394	0	0	0	2639400	0	0	0	0
Q8TED0	3	U3 small nucleolar RNA-associated protein 15 homolog	UTP15	8.7	58.414	18.87	14972000	18565000	0	14104000	13631000	0	17542000	16143000
Q8WTT2	2	Nucleolar complex protein 3 homolog	NOC3L	2.6	92.547	11.882	0	0	0	0	0	0	3931500	0
Q8WU90	1	Zinc finger CCCH domain-containing protein 15	ZC3H15	3.3	48.602	6.9729	0	0	0	0	0	0	0	3247600
Q8WUA2	2	Peptidyl-prolyl cis-trans isomerase-like 4	PPIL4	5.5	57.224	12.426	8114800	8101800	10353000	0	0	0	9926400	0
Q8WUA4	7	General transcription factor 3C polypeptide 2	GTF3C2	11.7	100.68	47.607	32148000	38492000	36096000	35480000	32133000	33001000	29934000	35934000
Q8WUM4	2	Programmed cell death 6-interacting protein	PDCD6IP	5	96.022	17.298	5574600	6596100	0	0	17078000	0	0	0
Q8WV44	1	E3 ubiquitin-protein ligase TRIM41	TRIM41	1.7	71.669	6.829	0	0	0	0	0	0	0	0
Q8WVC0	11	RNA polymerase-associated protein LEO1	LEO1	21.3	75.403	106.67	476600000	431270000	362080000	360840000	305530000	347760000	360150000	200650000
Q8WVM0	7	Dimethyladenosine transferase 1, mitochondrial	TFB1M	20.5	39.542	46.447	44431000	44559000	43632000	51070000	33549000	44569000	45849000	46793000
Q8WVV9	2	Heterogeneous nuclear ribonucleoprotein L-like	HNRNPLL	4.2	60.082	11.723	5737800	0	0	0	0	0	0	0
Q8WWM7	5	Ataxin-2-like protein	ATXN2L	8	113.37	31.819	38773000	35815000	42945000	42287000	62653000	80948000	71180000	67044000
Q8WX93	1	Palladin	PALLD	0.9	150.56	7.3876	0	0	0	0	0	0	0	0
Q8WY36	3	HMG box transcription factor BBX	BBX	3.7	105.13	16.369	0	0	0	7867600	0	0	0	0
Q92499	29	ATP-dependent RNA helicase DDX1	DDX1	41.6	82.431	284.47	1620800000	1465000000	1650200000	1614400000	1350600000	1702200000	1500600000	1535900000
Q92541	5	RNA polymerase-associated protein RTF1 homolog	RTF1	8.2	80.313	31.57	27180000	29248000	21876000	27657000	22051000	25643000	23059000	0
Q92552	14	28S ribosomal protein S27, mitochondrial	MRPS27	37.7	47.611	323.31	420970000	459000000	582540000	494410000	445890000	574530000	477040000	505620000
Q92567	2	Protein FAM168A	FAM168A	11.5	26.184	14.14	11123000	11538000	13811000	7709500	18404000	13712000	16131000	11508000
Q92598	3;1	Heat shock protein 105 kDa	HSPH1	4.3	96.864	19.442	0	0	8425200	0	9876700	8470300	7478600	0
Q92665	8	28S ribosomal protein S31, mitochondrial	MRPS31	27.1	45.318	104.34	111500000	136290000	101190000	215080000	107780000	120480000	138040000	114440000
Q92804	5	TATA-binding protein-associated factor 2N	TAF15	17.7	61.829	140.99	417630000	469210000	405580000	369320000	697530000	693590000	510860000	644670000
Q92831	1	Histone acetyltransferase KAT2B	KAT2B	1.2	93.012	6.4194	0	0	0	0	0	0	0	3480700
Q92841	15	Probable ATP-dependent RNA helicase DDX17	DDX17	35.5	80.272	200.12	425090000	446900000	472060000	524610000	387700000	439320000	482900000	441270000
Q92925	2	SWI/SNF-related matrix-associated actin-dependent regulator of chromatin subfamily D member 2	SMARCD2	4.7	58.92	13.248	0	0	0	8368800	0	7719500	7476200	8412200
Q93009	3	Ubiquitin carboxyl-terminal hydrolase 7	USP7	4.1	128.3	18.9	15754000	17445000	15961000	20987000	15661000	14945000	18066000	14962000
Q969G3	1	SWI/SNF-related matrix-associated actin-dependent regulator of chromatin subfamily E member 1	SMARCE1	3.2	46.649	7.1087	0	0	0	0	0	0	0	6074700
Q969Q0;P83881	3;3	60S ribosomal protein L36a-like;60S ribosomal protein L36a	RPL36AL;RPL36A	22.6	12.469	16.944	10997000000	0	3352200000	0	0	0	0	0
Q969S3	10	Zinc finger protein 622	ZNF622	25.8	54.271	104.78	119080000	104820000	98523000	120690000	85641000	93186000	81080000	88069000
Q969X6	3	Cirhin	CIRH1A	5.8	76.889	18.223	9339200	14203000	0	0	0	0	0	0
Q96A23	1	Copine-4	CPNE4	5.6	62.394	6.1874	0	0	0	0	0	0	0	20979000
Q96A35	7	39S ribosomal protein L24, mitochondrial	MRPL24	30.6	24.915	45.11	76969000	58640000	63940000	57283000	58763000	77905000	65389000	49641000
Q96A72	1	Protein mago nashi homolog 2	MAGOHB	6.1	17.276	6.4117	0	0	0	0	0	0	0	8936700
Q96AE4	1	Far upstream element-binding protein 1	FUBP1	2	67.56	6.0802	0	0	0	0	0	1344100	0	0
Q96AG4	2	Leucine-rich repeat-containing protein 59	LRRC59	7.2	34.93	13.114	14430000	10115000	18059000	17339000	23132000	11930000	11966000	12609000
Q96B26	4	Exosome complex component RRP43	EXOSC8	29	30.039	59.189	41249000	46042000	52915000	70796000	24189000	43008000	36996000	32457000
Q96BK5	3	PIN2/TERF1-interacting telomerase inhibitor 1	PINX1	14.9	37.034	20.889	16964000	11328000	15406000	0	15965000	20286000	14525000	15832000
Q96CB9	2	5-methylcytosine rRNA methyltransferase NSUN4	NSUN4	5.7	43.088	12.881	17489000	33722000	19833000	20360000	16703000	15773000	16280000	0
Q96DT7	1	Zinc finger and BTB domain-containing protein 10	ZBTB10	1.6	94.893	6.8544	0	0	0	0	0	0	0	0
Q96DV4	8	39S ribosomal protein L38, mitochondrial	MRPL38	28.2	44.596	58.203	93827000	75543000	79956000	63660000	69324000	83536000	90486000	67812000
Q96E14	2	RecQ-mediated genome instability protein 2	RMI2	17.7	15.865	14.668	6904800	0	0	0	9160000	0	15011000	0
Q96E39	1	RNA binding motif protein, X-linked-like-1	RBMXL1	35.6	42.141	-2	0	0	0	0	0	0	0	5137100
Q96EK7	1	Constitutive coactivator of peroxisome proliferator-activated receptor gamma	FAM120B	1.8	103.78	8.1506	0	0	0	0	0	0	0	3973600
Q96EL2	3	28S ribosomal protein S24, mitochondrial	MRPS24	21.6	19.015	19.86	76104000	56280000	0	0	39116000	50182000	36138000	50160000
Q96EU6	1	Ribosomal RNA processing protein 36 homolog	RRP36	5.8	29.823	6.6013	0	0	0	0	0	0	0	3763000
Q96EY4	3	Translation machinery-associated protein 16	TMA16	20.7	23.864	19.983	0	0	0	0	0	0	0	19447000
Q96EY7	17	Pentatricopeptide repeat domain-containing protein 3, mitochondrial	PTCD3	31.6	78.549	151.67	402410000	410190000	368800000	490060000	333870000	366010000	417150000	398830000
Q96FK6	1	WD repeat-containing protein 89	WDR89	4.7	43.214	7.2948	0	0	0	0	0	0	0	5018500
Q96FV9	7	THO complex subunit 1	THOC1	11.6	75.665	44.074	15953000	17795000	14456000	22790000	19309000	20950000	27799000	26935000
Q96G21	3	U3 small nucleolar ribonucleoprotein protein IMP4	IMP4	11	33.756	19.034	37423000	29015000	25329000	29049000	25843000	28624000	27208000	0
Q96GA3	4	Protein LTV1 homolog	LTV1	10.5	54.854	41.531	37320000	46609000	47886000	45332000	44736000	38439000	52909000	59821000
Q96GE5;Q9Y2A4	1;1	Zinc finger protein 799;Zinc finger protein 443	ZNF799;ZNF443	2.2	74.288	11.614	0	0	0	0	0	0	0	1958100
Q96GQ7	10	Probable ATP-dependent RNA helicase DDX27	DDX27	14.1	89.834	63.396	80457000	73687000	87328000	97392000	67087000	65133000	72904000	57764000
Q96GY0	3	Zinc finger C2HC domain-containing protein 1A	ZC2HC1A	10.2	35.092	18.706	11018000	7682400	6359600	7714100	6574700	8076400	7878600	7447400
Q96HS1	7	Serine/threonine-protein phosphatase PGAM5, mitochondrial	PGAM5	31.1	32.004	66.62	70287000	66348000	69322000	72709000	79422000	72387000	88971000	66557000
Q96IR2	2;1	Zinc finger protein 845	ZNF845	4.2	113.13	12.711	5827600	0	0	0	6458500	0	0	0
Q96IX5	1	Up-regulated during skeletal muscle growth protein 5	USMG5	25.9	6.4575	6.7344	0	0	0	0	0	0	6661300	0
Q96JB1	1	Dynein heavy chain 8, axonemal	DNAH8	0.3	514.66	6.131	0	0	0	0	0	0	10722000	0
Q96JM7	1	Lethal(3)malignant brain tumor-like protein 3	L3MBTL3	1.7	88.336	7.7687	0	0	0	0	0	4159900	0	0
Q96JN8	4	Neuralized-like protein 4	NEURL4	3.5	166.9	27.9	9674800	9234700	8726500	0	18003000	11022000	10256000	0
Q96JP5	3	E3 ubiquitin-protein ligase ZFP91	ZFP91	10.4	63.444	23.791	12877000	12976000	13915000	0	13418000	14220000	0	7795000
Q96K58	5	Zinc finger protein 668	ZNF668	8.1	67.889	28.62	28279000	28368000	27860000	28193000	22454000	25795000	28175000	25189000
Q96KR1	5	Zinc finger RNA-binding protein	ZFR	6.9	117.01	39.379	25460000	26955000	28872000	24934000	26436000	24174000	22099000	25110000
Q96ME7	2	Zinc finger protein 512	ZNF512	4.2	64.681	13.686	0	0	0	0	0	0	0	3747300
Q96MU7	5	YTH domain-containing protein 1	YTHDC1	5.8	84.699	33.088	33968000	37117000	41904000	39929000	40192000	0	37414000	48461000
Q96MX3	2	Zinc finger protein 48	ZNF48	3.4	67.819	14.283	0	10412000	10024000	0	10042000	0	0	0
Q96NY9	1	Crossover junction endonuclease MUS81	MUS81	2.4	61.172	6.1331	0	0	0	0	0	0	0	5692100
Q96P11	6;1	Probable 28S rRNA (cytosine-C(5))-methyltransferase	NSUN5	19.1	46.691	47.729	83437000	99444000	119620000	98370000	71013000	84716000	79786000	81135000
Q96P63	1	Serpin B12	SERPINB12	2.5	46.276	6.4121	0	0	0	0	0	0	12852000	0
Q96PK6	26	RNA-binding protein 14	RBM14	48.3	69.491	323.31	2682900000	2267600000	2184800000	2337300000	3469300000	3809900000	3245300000	3381100000
Q96PV6	3	Leukocyte receptor cluster member 8	LENG8	7.6	88.156	19.261	12025000	11899000	11819000	15344000	9341400	9950600	11339000	8954300
Q96PZ2	3	Protein FAM111A	FAM111A	7.9	70.195	30.323	20760000	22753000	20822000	24631000	19577000	21074000	17777000	17299000
Q96QD9	7	UAP56-interacting factor	FYTTD1	26.7	35.818	74.703	39631000	54061000	49521000	54636000	64091000	73231000	61057000	64305000
Q96QV6;P16104;Q8IUE6	1;1;1	Histone H2A type 1-A;Histone H2AX;Histone H2A type 2-B	HIST1H2AA;H2AFX;HIST2H2AB	29.8	14.233	7.4429	0	0	0	0	0	0	0	0
Q96RR1	13	Twinkle protein, mitochondrial	PEO1	25.3	77.153	230.02	115260000	130760000	165500000	168060000	186010000	226110000	278210000	197530000
Q96SB4	6;0	SRSF protein kinase 1	SRPK1	13	74.324	60.717	83038000	74763000	95232000	117920000	78045000	97429000	78981000	77774000
Q96SI9	1	Spermatid perinuclear RNA-binding protein	STRBP	6.7	73.652	-2	0	0	0	0	0	0	0	32079000
Q96ST2	7	Protein IWS1 homolog	IWS1	11.1	91.954	59.615	80935000	93015000	34157000	47470000	43213000	50678000	42036000	23338000
Q96T37	6	Putative RNA-binding protein 15	RBM15	8.2	107.19	38.309	20852000	25075000	28234000	34948000	45097000	42876000	42856000	38055000
Q96T60	1	Bifunctional polynucleotide phosphatase/kinase;Polynucleotide 3-phosphatase;Polynucleotide 5-hydroxyl-kinase	PNKP	2.5	57.076	6.4321	0	0	0	0	0	0	0	1322300
Q96T88	1	E3 ubiquitin-protein ligase UHRF1	UHRF1	1.5	89.813	7.4156	0	0	0	0	0	0	0	5752400
Q99459	5	Cell division cycle 5-like protein	CDC5L	8.6	92.25	29.754	280620000	292090000	352460000	318500000	437780000	396800000	384780000	235600000
Q99497	4	Protein deglycase DJ-1	PARK7	25.4	19.891	27.943	25276000	31183000	45994000	36951000	0	37693000	0	0
Q99547	2	M-phase phosphoprotein 6	MPHOSPH6	17.5	19.024	14.181	16223000	11856000	8097200	0	7985600	9482600	8832400	0
Q99575	18	Ribonucleases P/MRP protein subunit POP1	POP1	21.2	114.71	323.31	615140000	591710000	774270000	814600000	534020000	550540000	587910000	510260000
Q99613;B5ME19	2;2	Eukaryotic translation initiation factor 3 subunit C;Eukaryotic translation initiation factor 3 subunit C-like protein	EIF3C;EIF3CL	2.8	105.34	13.02	10501000	0	0	11832000	0	11974000	0	0
Q99623	4	Prohibitin-2	PHB2	15.4	33.296	24.918	10537000	7205400	9075700	12683000	42233000	9806100	7920500	0
Q99676	1	Zinc finger protein 184	ZNF184	2.9	86.173	6.7251	0	0	0	0	0	0	0	0
Q99729	6	Heterogeneous nuclear ribonucleoprotein A/B	HNRNPAB	17.5	36.224	111.92	88439000	121050000	81563000	123870000	105130000	158060000	145180000	159130000
Q99832	4	T-complex protein 1 subunit eta	CCT7	9.4	59.366	24.816	12100000	12448000	12972000	17953000	38692000	11405000	10681000	9237200
Q99848	9	Probable rRNA-processing protein EBP2	EBNA1BP2	34	34.852	127.33	235540000	263600000	297030000	279210000	199600000	222880000	191300000	204290000
Q99873	6;2	Protein arginine N-methyltransferase 1	PRMT1	20.2	42.461	63.933	132840000	95999000	121920000	90131000	115710000	144320000	134960000	133320000
Q99878;Q96KK5;Q9BTM1;Q16777;Q6FI13;P20671;P0C0S8;Q93077;Q7L7L0;P04908;Q71UI9;P0C0S5	2;2;2;2;2;2;2;1;1;1;0;0	Histone H2A type 1-J;Histone H2A type 1-H;Histone H2A.J;Histone H2A type 2-C;Histone H2A type 2-A;Histone H2A type 1-D;Histone H2A type 1;Histone H2A type 1-C;Histone H2A type 3;Histone H2A type 1-B/E;Histone H2A.V;Histone H2A.Z	HIST1H2AJ;HIST1H2AH;H2AFJ;HIST2H2AC;HIST2H2AA3;HIST1H2AD;HIST1H2AG;HIST1H2AC;HIST3H2A;HIST1H2AB;H2AFV;H2AFZ	35.9	13.936	37.52	400350000	479620000	569040000	425570000	739150000	884280000	1168900000	1110500000
Q99880;Q99879;Q99877;Q93079;Q5QNW6;P62807;P58876;P57053;O60814;Q96A08	2;2;2;2;2;2;2;2;2;0	Histone H2B type 1-L;Histone H2B type 1-M;Histone H2B type 1-N;Histone H2B type 1-H;Histone H2B type 2-F;Histone H2B type 1-C/E/F/G/I;Histone H2B type 1-D;Histone H2B type F-S;Histone H2B type 1-K;Histone H2B type 1-A	HIST1H2BL;HIST1H2BM;HIST1H2BN;HIST1H2BH;HIST2H2BF;HIST1H2BC;HIST1H2BD;H2BFS;HIST1H2BK;HIST1H2BA	41.3	13.952	38.904	411700000	389000000	455830000	524150000	803720000	1143800000	893400000	922740000
Q99959	1	Plakophilin-2	PKP2	1.2	97.414	7.2632	0	0	0	0	0	0	6508300	0
Q9BQ39	11	ATP-dependent RNA helicase DDX50	DDX50	17.8	82.564	74.061	117220000	96795000	134950000	115000000	108920000	118370000	101620000	93347000
Q9BQ67	7	Glutamate-rich WD repeat-containing protein 1	GRWD1	21.5	49.419	64.455	86591000	127120000	104940000	136440000	76142000	73051000	104470000	109130000
Q9BQ70	5	Transcription factor 25	TCF25	10.7	76.666	31.218	46208000	37921000	39794000	41160000	37483000	48621000	44362000	40372000
Q9BQC6	1	Ribosomal protein 63, mitochondrial	MRPL57	12.7	12.266	7.0096	0	17444000	15135000	17982000	0	17385000	18111000	0
Q9BQG0	2	Myb-binding protein 1A	MYBBP1A	1.8	148.85	11.43	0	0	0	0	0	0	6496400	0
Q9BRJ2	1	39S ribosomal protein L45, mitochondrial	MRPL45	9.2	35.351	6.8027	0	0	0	0	0	0	0	4333300
Q9BRJ6	1	Uncharacterized protein C7orf50	C7orf50	10.8	22.083	7.1879	0	0	0	0	0	0	3563400	0
Q9BRL6;Q01130	3;2	Serine/arginine-rich splicing factor 8;Serine/arginine-rich splicing factor 2	SRSF8;SRSF2	11.3	32.287	38.288	44823000	37418000	48434000	45484000	45039000	44529000	30322000	29022000
Q9BRT6	2	Protein LLP homolog	LLPH	23.3	15.225	12.682	14179000	0	0	0	0	0	0	0
Q9BRU9	1	rRNA-processing protein UTP23 homolog	UTP23	5.2	28.402	7.3301	126450000	124870000	126730000	0	136090000	176220000	81887000	144730000
Q9BRX2	2	Protein pelota homolog	PELO	5.7	43.359	13.184	0	0	0	0	0	0	4553700	0
Q9BRZ2	2	E3 ubiquitin-protein ligase TRIM56	TRIM56	3.2	81.487	12.987	0	0	0	0	0	0	0	7832700
Q9BSC4	8	Nucleolar protein 10	NOL10	14.8	80.301	66.72	110710000	81901000	86878000	108870000	63539000	68549000	83407000	55143000
Q9BTE3	5	Mini-chromosome maintenance complex-binding protein	MCMBP	11.7	72.979	41.98	13256000	12592000	15273000	15169000	18921000	19662000	21550000	23870000
Q9BTL3	2	RNMT-activating mini protein	FAM103A1	18.6	14.381	15.268	0	0	18699000	0	19828000	18959000	19560000	33273000
Q9BU76	2	Multiple myeloma tumor-associated protein 2	MMTAG2	10.3	29.411	11.929	0	0	0	0	0	0	12483000	0
Q9BUF5	1	Tubulin beta-6 chain	TUBB6	20.4	49.857	6.3485	0	0	0	0	0	0	0	3758000
Q9BUJ2	4	Heterogeneous nuclear ribonucleoprotein U-like protein 1	HNRNPUL1	7.5	95.737	37.698	16046000	13382000	14669000	14458000	17195000	15567000	17877000	14693000
Q9BV38	6	WD repeat-containing protein 18	WDR18	16.7	47.405	41.423	71915000	94619000	106470000	43432000	54976000	80797000	56622000	86111000
Q9BVC5	4	Ashwin	C2orf49	26.7	25.858	26.404	40792000	0	42481000	0	32132000	41599000	36136000	0
Q9BVJ6	6;1	U3 small nucleolar RNA-associated protein 14 homolog A	UTP14A	11	87.977	43.628	33203000	33439000	48366000	31227000	38943000	42228000	29870000	38775000
Q9BVP2	22	Guanine nucleotide-binding protein-like 3	GNL3	45	61.992	323.31	1278400000	1389700000	1426400000	1557200000	967330000	1020800000	1218300000	946210000
Q9BVQ7	14	Spermatogenesis-associated protein 5-like protein 1	SPATA5L1	26.7	80.709	122.63	118030000	144010000	151500000	179050000	127240000	135220000	155330000	166650000
Q9BVS4	5	Serine/threonine-protein kinase RIO2	RIOK2	14.3	63.282	55.076	45528000	43965000	51809000	57276000	42782000	48393000	42656000	50346000
Q9BW19	1	Kinesin-like protein KIFC1	KIFC1	2.1	73.747	7.0397	0	0	0	0	0	0	0	2784200
Q9BW66	1	Cyclin-dependent kinase 2-interacting protein	CINP	9	24.324	6.5552	0	0	0	2574600	0	0	0	0
Q9BW92	1	Threonine--tRNA ligase, mitochondrial	TARS2	1.4	81.035	-2	0	0	0	0	11881000	0	0	0
Q9BWT6	1	Meiotic nuclear division protein 1 homolog	MND1	4.9	23.753	7.0953	0	0	0	0	0	50642000	0	0
Q9BX40	4	Protein LSM14 homolog B	LSM14B	14.8	42.07	30.623	17694000	21256000	21927000	17803000	24473000	20364000	18667000	18989000
Q9BXP5	4	Serrate RNA effector molecule homolog	SRRT	6.1	100.67	26.317	12807000	14399000	21080000	0	21853000	17077000	14951000	15042000
Q9BXS6	6	Nucleolar and spindle-associated protein 1	NUSAP1	18.8	49.451	44.193	33761000	35831000	47194000	0	46278000	54592000	47583000	53357000
Q9BXY0	3	Protein MAK16 homolog	MAK16	13	35.368	22.113	31597000	27184000	41379000	21746000	22242000	24969000	24726000	28214000
Q9BY77	15	Polymerase delta-interacting protein 3	POLDIP3	47.3	46.089	272.1	277150000	305710000	345400000	291280000	460020000	504890000	442210000	494350000
Q9BYC8	1	39S ribosomal protein L32, mitochondrial	MRPL32	12.2	21.405	9.6492	0	0	0	0	0	0	11516000	0
Q9BYC9	1	39S ribosomal protein L20, mitochondrial	MRPL20	7.4	17.442	6.5141	0	0	0	0	0	0	0	8516700
Q9BYD1	3	39S ribosomal protein L13, mitochondrial	MRPL13	19.1	20.692	20.707	18808000	17867000	17220000	19461000	17240000	19071000	22753000	16921000
Q9BYD2	5	39S ribosomal protein L9, mitochondrial	MRPL9	18.7	30.243	39.504	87248000	92853000	80903000	87836000	59570000	84425000	87567000	81973000
Q9BYD3	4	39S ribosomal protein L4, mitochondrial	MRPL4	18.3	34.919	33.017	87780000	97972000	74658000	90048000	77795000	94442000	73980000	90410000
Q9BYG3	8	MKI67 FHA domain-interacting nucleolar phosphoprotein	NIFK	36.5	34.222	61.835	57825000	49908000	44927000	64023000	43634000	47769000	47536000	36389000
Q9BYN8	8	28S ribosomal protein S26, mitochondrial	MRPS26	38	24.211	62.936	150570000	139330000	152860000	159410000	118280000	151060000	141480000	168350000
Q9BZE1	6	39S ribosomal protein L37, mitochondrial	MRPL37	22	48.117	40.628	92509000	92584000	89125000	90159000	79976000	97899000	88042000	81294000
Q9BZE4	21	Nucleolar GTP-binding protein 1	GTPBP4	33.1	73.964	205.94	453980000	467380000	496190000	479280000	347430000	435860000	451100000	424190000
Q9BZF9	1	Uveal autoantigen with coiled-coil domains and ankyrin repeats	UACA	0.6	162.5	6.0967	0	0	0	0	0	0	0	5531500
Q9GZL7	7	Ribosome biogenesis protein WDR12	WDR12	22.5	47.707	53.176	52791000	71197000	49185000	52689000	62431000	64528000	42418000	84321000
Q9GZR2	3	RNA exonuclease 4	REXO4	7.8	46.671	24.79	50623000	48853000	72702000	39810000	43675000	56565000	43702000	59801000
Q9GZR7	30	ATP-dependent RNA helicase DDX24	DDX24	39.3	96.331	323.31	825460000	835100000	999930000	945100000	691900000	785670000	724900000	723110000
Q9GZS3	6	WD repeat-containing protein 61;WD repeat-containing protein 61, N-terminally processed	WDR61	31.1	33.58	46.414	91082000	103130000	88177000	99489000	85491000	74920000	91905000	87351000
Q9GZT3	2	SRA stem-loop-interacting RNA-binding protein, mitochondrial	SLIRP	22	12.349	20.635	23025000	37170000	37325000	39990000	42202000	35688000	33377000	38042000
Q9H089	13	Large subunit GTPase 1 homolog	LSG1	23.3	75.225	101.82	182200000	151790000	157260000	230000000	171530000	200450000	218870000	188180000
Q9H0A0	12	N-acetyltransferase 10	NAT10	13.2	115.73	78.743	112720000	125750000	147500000	170470000	90885000	101280000	94859000	112700000
Q9H0D6	9	5-3 exoribonuclease 2	XRN2	10.9	108.58	66.101	66985000	64865000	83046000	101310000	67094000	72693000	86319000	82103000
Q9H0H5	2	Rac GTPase-activating protein 1	RACGAP1	4	71.026	11.961	7638900	8188000	9058100	0	9252300	8801900	8638200	0
Q9H0S4	12	Probable ATP-dependent RNA helicase DDX47	DDX47	31.6	50.646	152.14	191090000	158030000	206540000	152760000	170170000	166630000	143980000	169630000
Q9H0U4;Q92928;P62820	1;1;1	Ras-related protein Rab-1B;Putative Ras-related protein Rab-1C;Ras-related protein Rab-1A	RAB1B;RAB1C;RAB1A	8	22.171	6.827	0	0	0	0	0	0	4316400	0
Q9H0U6	3	39S ribosomal protein L18, mitochondrial	MRPL18	14.4	20.576	20.449	33931000	31969000	30401000	32367000	26598000	36077000	26418000	32169000
Q9H0U9	6	Testis-specific Y-encoded-like protein 1	TSPYL1	23.8	49.192	44.717	56970000	49223000	42504000	63388000	64848000	61292000	57228000	52436000
Q9H116	2	GDNF-inducible zinc finger protein 1	GZF1	4.8	80.491	14.601	18768000	15394000	0	19585000	16832000	0	18223000	0
Q9H2G4	1	Testis-specific Y-encoded-like protein 2	TSPYL2	1.6	79.434	6.4156	0	0	0	0	0	0	0	3001500
Q9H307	12	Pinin	PNN	18	81.627	100.04	100920000	105710000	107200000	99222000	87701000	90235000	84438000	96571000
Q9H444	2	Charged multivesicular body protein 4b	CHMP4B	11.2	24.95	19.91	0	0	0	0	23856000	28413000	25050000	26072000
Q9H4L4	1	Sentrin-specific protease 3	SENP3	3	65.009	6.4719	0	0	0	0	0	0	0	1873600
Q9H501	8	ESF1 homolog	ESF1	11.3	98.795	60.15	56105000	70157000	74418000	83495000	57768000	74721000	61384000	57851000
Q9H5H4	5	Zinc finger protein 768	ZNF768	10	60.228	31.483	42711000	33946000	28134000	44154000	29032000	30551000	37198000	36494000
Q9H6R0	1	Putative ATP-dependent RNA helicase DHX33	DHX33	2.1	78.873	6.7137	0	0	0	0	0	0	0	6507900
Q9H6R4	3	Nucleolar protein 6	NOL6	3.2	127.59	20.329	7145600	9129100	9840500	0	7927000	10066000	8208400	0
Q9H6S0	4	Probable ATP-dependent RNA helicase YTHDC2	YTHDC2	3.2	160.25	29.942	26520000	40255000	52090000	35383000	29876000	51308000	50661000	48379000
Q9H6W3	2	Bifunctional lysine-specific demethylase and histidyl-hydroxylase NO66	NO66	3.7	71.085	12.125	0	0	0	8898800	0	0	0	0
Q9H6Y2	3	WD repeat-containing protein 55	WDR55	11.7	42.07	21.901	23034000	18230000	18661000	19336000	10924000	13876000	14536000	15901000
Q9H7B2	9	Ribosome production factor 2 homolog	RPF2	25.2	35.582	58.366	94816000	67270000	43846000	47544000	47087000	44662000	41279000	44477000
Q9H7E2	2	Tudor domain-containing protein 3	TDRD3	4.8	73.184	14.264	0	0	0	0	0	9809600	0	0
Q9H7E9	3	UPF0488 protein C8orf33	C8orf33	21.8	24.992	35.259	66510000	71879000	67819000	46900000	57013000	52207000	44612000	41411000
Q9H8H0	3	Nucleolar protein 11	NOL11	5.6	81.123	21.302	12761000	15445000	13981000	15660000	11114000	14009000	14342000	0
Q9H8H2	7	Probable ATP-dependent RNA helicase DDX31	DDX31	10.6	94.086	45.044	43262000	46664000	42845000	47310000	35402000	37686000	33508000	26480000
Q9H8Y5	3	Ankyrin repeat and zinc finger domain-containing protein 1	ANKZF1	5.5	80.926	21.597	7649600	6488600	0	9118900	0	7520700	8253400	0
Q9H9A7	1	RecQ-mediated genome instability protein 1	RMI1	3.5	70.144	7.0574	0	0	0	0	0	0	4913800	0
Q9H9B4	1	Sideroflexin-1	SFXN1	4	35.619	7.1808	0	0	0	0	0	1932100	0	0
Q9H9J2	7	39S ribosomal protein L44, mitochondrial	MRPL44	20.5	37.535	53.112	41306000	39545000	24112000	43471000	31379000	28787000	30703000	23708000
Q9H9T3	3	Elongator complex protein 3	ELP3	5.7	62.258	17.365	0	0	13143000	0	0	0	0	8882000
Q9H9Y2	4	Ribosome production factor 1	RPF1	18.3	40.11	29.114	15852000	15207000	12568000	0	9191200	0	8950500	0
Q9HAZ1;P49759	1;1	Dual specificity protein kinase CLK4;Dual specificity protein kinase CLK1	CLK4;CLK1	2.9	57.491	6.7496	0	0	0	0	0	0	0	3494800
Q9HBE1	2	POZ-, AT hook-, and zinc finger-containing protein 1	PATZ1	4.1	74.059	11.596	9780900	0	0	10898000	0	0	10954000	11879000
Q9HC36	1	rRNA methyltransferase 3, mitochondrial	RNMTL1	2.9	47.019	6.9624	0	0	0	0	0	0	0	11271000
Q9HCE1	21	Putative helicase MOV-10	MOV10	24.5	113.67	195.17	230320000	256770000	323960000	348820000	245380000	256350000	242540000	265790000
Q9HCG8	10	Pre-mRNA-splicing factor CWC22 homolog	CWC22	10.6	105.47	174.51	60774000	41066000	35981000	20221000	46595000	36006000	32377000	23101000
Q9HCM4	2	Band 4.1-like protein 5	EPB41L5	4	81.855	14.67	0	0	0	14572000	0	0	0	0
Q9HD33	2	39S ribosomal protein L47, mitochondrial	MRPL47	8.4	29.45	11.34	18003000	15473000	17270000	15709000	13443000	22099000	15420000	16085000
Q9NNW5	5	WD repeat-containing protein 6	WDR6	7.2	121.72	44.227	19468000	22449000	31950000	25756000	24521000	21632000	26063000	22860000
Q9NP81	1	Serine--tRNA ligase, mitochondrial	SARS2	3.5	58.282	6.8959	0	0	0	0	0	0	0	6549400
Q9NP92	6	28S ribosomal protein S30, mitochondrial	MRPS30	22.3	50.364	57.615	35866000	39621000	34999000	21698000	26877000	39382000	34180000	34838000
Q9NPD3	7	Exosome complex component RRP41	EXOSC4	37.6	26.383	54.121	115240000	104780000	110200000	122160000	89396000	81929000	99662000	119000000
Q9NPH2	10	Inositol-3-phosphate synthase 1	ISYNA1	26	61.067	73.034	80878000	79409000	81137000	80312000	114800000	144440000	92239000	120390000
Q9NQ55	7	Suppressor of SWI4 1 homolog	PPAN	20.7	53.193	51.804	67770000	78499000	87374000	82166000	61281000	59093000	57439000	60480000
Q9NQB0;P36402;Q9UJU2;Q9HCS4	2;1;1;1	Transcription factor 7-like 2;Transcription factor 7;Lymphoid enhancer-binding factor 1;Transcription factor 7-like 1	TCF7L2;TCF7;LEF1;TCF7L1	4	67.918	13.192	0	0	0	0	0	0	20798000	19445000
Q9NQT4	4	Exosome complex component RRP46	EXOSC5	19.1	25.249	24.053	61605000	58240000	86661000	61007000	58409000	52988000	73720000	90387000
Q9NQT5	5	Exosome complex component RRP40	EXOSC3	28.7	29.572	92.139	128070000	123290000	140170000	148770000	103710000	113070000	158310000	110970000
Q9NQZ2	5	Something about silencing protein 10	UTP3	12.5	54.557	31.993	0	26972000	31343000	31891000	39041000	0	25140000	30842000
Q9NR12	4	PDZ and LIM domain protein 7	PDLIM7	9.8	49.844	26.337	18761000	21067000	0	25376000	26038000	24788000	23487000	20533000
Q9NR30	36	Nucleolar RNA helicase 2	DDX21	44.2	87.343	323.31	2930400000	2299400000	2596700000	3014500000	2363400000	2656900000	2572500000	2434800000
Q9NRC8	1	NAD-dependent protein deacetylase sirtuin-7	SIRT7	3.8	44.898	10.288	0	0	0	5249000	0	0	0	0
Q9NRW3;Q96AK3	1;0	DNA dC->dU-editing enzyme APOBEC-3C;DNA dC->dU-editing enzyme APOBEC-3D	APOBEC3C;APOBEC3D	15.8	22.826	12.807	17118000	15307000	16372000	16393000	12782000	11893000	0	0
Q9NRX2	2	39S ribosomal protein L17, mitochondrial	MRPL17	14.9	20.05	11.603	0	0	0	0	0	0	0	18804000
Q9NSD9	1	Phenylalanine--tRNA ligase beta subunit	FARSB	2	66.115	6.8301	0	0	0	0	0	0	0	2088300
Q9NTK5	1	Obg-like ATPase 1	OLA1	3.5	44.743	6.2294	0	0	0	0	0	0	1454100	0
Q9NUL3	12	Double-stranded RNA-binding protein Staufen homolog 2	STAU2	24.2	62.608	116.72	91288000	92948000	130970000	123780000	110270000	135410000	118330000	132750000
Q9NUL7	7	Probable ATP-dependent RNA helicase DDX28	DDX28	20.9	59.58	51.53	48855000	52767000	74090000	57723000	50028000	53591000	60247000	53608000
Q9NUQ2	1	1-acyl-sn-glycerol-3-phosphate acyltransferase epsilon	AGPAT5	3.3	42.072	7.3039	0	0	0	0	0	0	0	4590100
Q9NUQ6	10	SPATS2-like protein	SPATS2L	28.5	61.728	69.823	128420000	142470000	173570000	165570000	129820000	144310000	143720000	145460000
Q9NV06	2	DDB1- and CUL4-associated factor 13	DCAF13	6.5	51.402	13.669	28564000	17078000	17469000	0	16505000	17793000	13345000	0
Q9NV31	1	U3 small nucleolar ribonucleoprotein protein IMP3	IMP3	8.2	21.85	6.7637	0	0	0	0	0	0	0	20047000
Q9NVI7	3	ATPase family AAA domain-containing protein 3A	ATAD3A	24.9	71.368	84.463	137070000	150520000	157710000	161500000	143490000	123130000	153550000	143780000
Q9NVN8	5	Guanine nucleotide-binding protein-like 3-like protein	GNL3L	13.1	65.572	31.066	15112000	17760000	17420000	19965000	21505000	17618000	19917000	16768000
Q9NVP1	10	ATP-dependent RNA helicase DDX18	DDX18	19.6	75.406	70.14	79092000	94573000	107510000	136560000	76331000	94388000	94579000	80106000
Q9NVS2	3	28S ribosomal protein S18a, mitochondrial	MRPS18A	13.8	22.184	17.263	54343000	40768000	0	42098000	0	0	0	39480000
Q9NVU7	6	Protein SDA1 homolog	SDAD1	8.7	79.87	42.778	37309000	42394000	39903000	61410000	38306000	37610000	16928000	40429000
Q9NVV4	3	Poly(A) RNA polymerase, mitochondrial	MTPAP	7.9	66.171	18.471	0	13575000	13407000	18241000	14746000	14723000	0	0
Q9NVX2	1	Notchless protein homolog 1	NLE1	2.5	53.32	6.1316	0	0	0	0	0	0	0	2869500
Q9NW13	19	RNA-binding protein 28	RBM28	24.2	85.737	178.73	409110000	398550000	494410000	495310000	392450000	404620000	365810000	394630000
Q9NW64	1	Pre-mRNA-splicing factor RBM22	RBM22	2.6	46.895	7.6914	0	0	0	0	0	0	0	4070800
Q9NWH9	7	SAFB-like transcription modulator	SLTM	8.8	117.15	144.13	44440000	38428000	36019000	40238000	68744000	92494000	77322000	88180000
Q9NWT1	4	p21-activated protein kinase-interacting protein 1	PAK1IP1	13.5	43.963	25.262	16659000	8605900	12945000	10041000	9803500	9084000	12539000	10467000
Q9NWU5	4	39S ribosomal protein L22, mitochondrial	MRPL22	23.8	23.64	27.713	59421000	49781000	53315000	54134000	45533000	55934000	39593000	50290000
Q9NX20	5	39S ribosomal protein L16, mitochondrial	MRPL16	23.9	28.449	33.104	49033000	55696000	58714000	39042000	50926000	73873000	54769000	62644000
Q9NX24	1	H/ACA ribonucleoprotein complex subunit 2	NHP2	12.4	17.201	14.022	0	0	0	0	13074000	0	0	11882000
Q9NX58	5	Cell growth-regulating nucleolar protein	LYAR	16.9	43.614	38.698	99092000	63822000	68840000	58513000	54216000	53234000	47984000	51090000
Q9NXF1	7	Testis-expressed sequence 10 protein	TEX10	9.1	105.67	53.488	24810000	25185000	24950000	27030000	24106000	19643000	26950000	26398000
Q9NXH8	4	Torsin-4A	TOR4A	11.1	46.914	28.552	17363000	19690000	22641000	20358000	19469000	17232000	18905000	17462000
Q9NY12	3	H/ACA ribonucleoprotein complex subunit 1	GAR1	10.1	22.348	16.348	72433000	0	0	108050000	0	0	0	0
Q9NY61	10	Protein AATF	AATF	27.1	63.132	113.58	48373000	46186000	34898000	41233000	38990000	37800000	44644000	26371000
Q9NY93	9	Probable ATP-dependent RNA helicase DDX56	DDX56	18.1	61.589	73.633	93262000	82184000	104580000	85391000	78758000	83101000	70899000	82298000
Q9NYB0	1	Telomeric repeat-binding factor 2-interacting protein 1	TERF2IP	7.3	44.259	6.2717	0	0	0	0	0	0	0	3828900
Q9NYF8	20	Bcl-2-associated transcription factor 1	BCLAF1	21.7	106.12	255.88	966170000	892580000	962580000	932100000	1041400000	1263400000	1050500000	930390000
Q9NYH9	3	U3 small nucleolar RNA-associated protein 6 homolog	UTP6	4.9	70.193	19.196	7471800	0	7146200	0	9321500	7624400	7960500	10553000
Q9NYK5	4	39S ribosomal protein L39, mitochondrial	MRPL39	13.3	38.711	23.589	32338000	29805000	26597000	32561000	28408000	32885000	31585000	27621000
Q9NYL2	3	Mitogen-activated protein kinase kinase kinase MLT	ZAK	4.5	91.154	19.662	16246000	10632000	13833000	12403000	22145000	26219000	18139000	15797000
Q9NYL9	10;1	Tropomodulin-3	TMOD3	35.2	39.594	114.62	121290000	222870000	8208700	19871000	22700000	37120000	24174000	20805000
Q9NZ01	2	Very-long-chain enoyl-CoA reductase	TECR	7.1	36.034	13.691	7247900	8838200	0	0	0	0	0	0
Q9NZB2	15;2	Constitutive coactivator of PPAR-gamma-like protein 1	FAM120A	20.9	121.89	139.87	96028000	110200000	125610000	121540000	120020000	111530000	107880000	113580000
Q9NZM5	4	Glioma tumor suppressor candidate region gene 2 protein	GLTSCR2	9	54.389	44.934	49457000	57531000	72593000	61673000	53475000	50095000	46589000	52877000
Q9NZT1	2	Calmodulin-like protein 5	CALML5	25.3	15.892	15.538	0	0	0	22875000	0	0	0	0
Q9P015	9	39S ribosomal protein L15, mitochondrial	MRPL15	38.5	33.419	66.578	116470000	118910000	106390000	105920000	97895000	97928000	111280000	88397000
Q9P031	4	Thyroid transcription factor 1-associated protein 26	CCDC59	19.5	28.669	32.095	31904000	37239000	38464000	0	36045000	35019000	26531000	30055000
Q9P0J1	5	[Pyruvate dehydrogenase [acetyl-transferring]]-phosphatase 1, mitochondrial	PDP1	11.5	61.053	38.515	17337000	23138000	27085000	25653000	30446000	26404000	20386000	27580000
Q9P0M9	2	39S ribosomal protein L27, mitochondrial	MRPL27	16.9	16.073	12.948	17186000	9363300	8301200	7896600	8196000	6706700	7465400	0
Q9P258	7	Protein RCC2	RCC2	11.9	56.084	48.111	101460000	88958000	106500000	96521000	79305000	71207000	89114000	88923000
Q9P287	2	BRCA2 and CDKN1A-interacting protein	BCCIP	12.4	35.979	12.395	8548900	0	5874100	5430400	5807800	4423000	5622100	0
Q9UBU9	2	Nuclear RNA export factor 1	NXF1	4	70.182	15.707	11808000	13532000	15073000	16453000	0	14841000	0	0
Q9UBX3	2	Mitochondrial dicarboxylate carrier	SLC25A10	11.1	31.282	14.282	9803600	18541000	11921000	16386000	13244000	12033000	16376000	14963000
Q9UET6	1	Putative tRNA (cytidine(32)/guanosine(34)-2-O)-methyltransferase	FTSJ1	4	36.079	6.2683	0	0	0	0	0	0	0	4118300
Q9UG63	7	ATP-binding cassette sub-family F member 2	ABCF2	13.8	71.289	47.266	28065000	27633000	22840000	36006000	39160000	43302000	31988000	32364000
Q9UGN5	5	Poly [ADP-ribose] polymerase 2	PARP2	11	66.205	35.727	35669000	34033000	40349000	22860000	57398000	105830000	93905000	85473000
Q9UH17;P31941	2;2	DNA dC->dU-editing enzyme APOBEC-3B;DNA dC->dU-editing enzyme APOBEC-3A	APOBEC3B;APOBEC3A	6.5	45.924	12.128	16955000	8618800	0	0	0	0	6377000	0
Q9UH62	1	Armadillo repeat-containing X-linked protein 3	ARMCX3	2.9	42.5	6.5497	0	0	0	0	0	0	0	3811200
Q9UHA3	2	Probable ribosome biogenesis protein RLP24	RSL24D1	16.6	19.621	12.676	23295000	23789000	20323000	25161000	20601000	21114000	21701000	0
Q9UHB6	17	LIM domain and actin-binding protein 1	LIMA1	33.1	85.225	158.4	284330000	321690000	38586000	28890000	78947000	63806000	46280000	90341000
Q9UHB9	12	Signal recognition particle subunit SRP68	SRP68	20.6	70.729	131.9	202120000	232210000	275750000	185070000	229860000	218550000	161550000	178380000
Q9UHF1	2	Epidermal growth factor-like protein 7	EGFL7	11.4	29.617	15.953	31754000	33037000	37612000	21878000	28197000	30879000	23814000	29179000
Q9UHR5	2	SAP30-binding protein	SAP30BP	8.8	33.87	11.79	10037000	0	0	0	0	0	0	0
Q9UI30	2	Multifunctional methyltransferase subunit TRM112-like protein	TRMT112	21.6	14.199	20.151	14049000	14602000	18520000	15929000	9253900	14447000	14508000	17615000
Q9UII4	5	E3 ISG15--protein ligase HERC5	HERC5	5.4	116.85	30.158	16366000	13959000	15204000	18656000	14527000	12682000	13253000	15149000
Q9UJV9	9	Probable ATP-dependent RNA helicase DDX41	DDX41	17.8	69.837	64.964	66107000	61169000	77449000	74633000	62631000	60522000	71962000	77379000
Q9UK59	1	Lariat debranching enzyme	DBR1	2	61.554	6.8115	0	0	0	0	0	0	0	7365500
Q9UK61	2	Protein FAM208A	FAM208A	1.1	189.03	12.78	0	0	0	0	0	0	14676000	9934700
Q9UKB1	8	F-box/WD repeat-containing protein 11	FBXW11	26.6	62.09	98.977	162910000	146440000	137320000	149480000	189030000	276360000	220050000	266680000
Q9UKM9	12	RNA-binding protein Raly	RALY	50	32.463	162.29	713210000	807580000	869170000	1071200000	727140000	992640000	826320000	751770000
Q9UKN8	4	General transcription factor 3C polypeptide 4	GTF3C4	9.5	91.981	40.935	28376000	23383000	27024000	32756000	29170000	29131000	29766000	27108000
Q9UKV3	4	Apoptotic chromatin condensation inducer in the nucleus	ACIN1	3.3	151.86	24.564	29073000	27619000	25986000	27631000	24747000	35629000	24374000	21801000
Q9UL40	1	Zinc finger protein 346	ZNF346	4.4	32.932	6.1744	0	0	0	0	0	0	0	8308400
Q9ULD2	1	Microtubule-associated tumor suppressor 1	MTUS1	1.5	141.4	7.2959	0	0	0	0	0	0	0	2003600
Q9ULW3	5	Activator of basal transcription 1	ABT1	22.8	31.079	30.85	41113000	47295000	51836000	59107000	36633000	45654000	49087000	56726000
Q9ULX3	8	RNA-binding protein NOB1	NOB1	21.6	46.674	59.72	83960000	85845000	88936000	93868000	92480000	88927000	81272000	94020000
Q9ULX6	3	A-kinase anchor protein 8-like	AKAP8L	6.5	71.639	26.21	34412000	0	20989000	24105000	21839000	0	0	0
Q9UM54	11	Unconventional myosin-VI	MYO6	10.9	149.69	90.794	81295000	78279000	42934000	37662000	29538000	44719000	34337000	41038000
Q9UMS4	7	Pre-mRNA-processing factor 19	PRPF19	21	55.18	46.716	69664000	74457000	95369000	84698000	84392000	79386000	70247000	76634000
Q9UN86	4;1	Ras GTPase-activating protein-binding protein 2	G3BP2	14.3	54.12	41.744	15176000	15277000	25219000	0	30628000	29068000	24604000	24310000
Q9UNQ2	2	Probable dimethyladenosine transferase	DIMT1	10.5	35.236	12.144	12824000	0	0	9953800	8496200	9686100	0	0
Q9UNS2	1	COP9 signalosome complex subunit 3	COPS3	2.8	47.873	7.0811	0	0	0	0	0	0	0	1026400
Q9UNX3;P61254	5;5;1	60S ribosomal protein L26-like 1;60S ribosomal protein L26	RPL26L1;RPL26	25.5	17.256	34.198	35302000	20692000	23706000	44681000	25090000	27211000	48680000	37424000
Q9UNX4	7	WD repeat-containing protein 3	WDR3	12.7	106.1	43.728	37521000	31379000	41126000	35217000	29001000	29542000	35818000	30425000
Q9UPP1;O75151	2;1	Histone lysine demethylase PHF8;Lysine-specific demethylase PHF2	PHF8;PHF2	2.5	117.86	13.527	8805400	0	14148000	16422000	0	10871000	0	9568900
Q9UQ35	11	Serine/arginine repetitive matrix protein 2	SRRM2	5.3	299.61	79.14	55672000	120740000	128940000	110630000	95160000	99705000	81966000	86331000
Q9UQ80	2	Proliferation-associated protein 2G4	PA2G4	5.8	43.786	13.792	0	0	0	0	0	0	1771300	0
Q9Y224	10	UPF0568 protein C14orf166	C14orf166	49.2	28.068	92.687	668480000	664000000	1100500000	1038600000	802990000	934020000	1497500000	1325500000
Q9Y230	4	RuvB-like 2	RUVBL2	10.4	51.156	24.655	14231000	13966000	19395000	16731000	28047000	19799000	12897000	19283000
Q9Y241	1	HIG1 domain family member 1A, mitochondrial	HIGD1A	19.4	10.143	14.551	0	0	0	0	0	0	0	3038900
Q9Y262	1	Eukaryotic translation initiation factor 3 subunit L	EIF3L	2.8	66.726	7.8197	0	0	0	0	5832200	0	0	0
Q9Y265	5	RuvB-like 1	RUVBL1	16	50.227	34.852	17971000	21971000	31041000	26953000	35596000	24771000	29718000	27597000
Q9Y285	4	Phenylalanine--tRNA ligase alpha subunit	FARSA	8.5	57.563	29.603	43402000	46621000	54513000	49695000	60263000	48169000	42583000	53501000
Q9Y291	3	28S ribosomal protein S33, mitochondrial	MRPS33	28.3	12.629	19.465	104750000	86823000	120150000	81935000	91973000	82715000	89400000	111510000
Q9Y295	1	Developmentally-regulated GTP-binding protein 1	DRG1	3.8	40.542	6.0563	0	0	0	0	0	0	0	1184100
Q9Y297	4	F-box/WD repeat-containing protein 1A	BTRC	16.4	68.866	24.42	25693000	25167000	37335000	30784000	35760000	50587000	49337000	50590000
Q9Y2P8	6	RNA 3-terminal phosphate cyclase-like protein	RCL1	19	40.842	42.639	74961000	88109000	105730000	98743000	55900000	72846000	86127000	69910000
Q9Y2Q9	5	28S ribosomal protein S28, mitochondrial	MRPS28	34.2	20.843	66.124	80883000	108370000	117020000	144100000	112630000	84028000	113740000	107050000
Q9Y2R4	7	Probable ATP-dependent RNA helicase DDX52	DDX52	16.9	67.497	63.052	86384000	89889000	63065000	123650000	61654000	38707000	72647000	100470000
Q9Y2R5	4	28S ribosomal protein S17, mitochondrial	MRPS17	44.6	14.502	34.886	138020000	145780000	170950000	171200000	121520000	115830000	139920000	165080000
Q9Y2R9	12	28S ribosomal protein S7, mitochondrial	MRPS7	47.1	28.134	173.16	458850000	433350000	477520000	452890000	342800000	371580000	416550000	397930000
Q9Y2W1	31	Thyroid hormone receptor-associated protein 3	THRAP3	31	108.66	323.31	2209300000	2344400000	2155100000	1896100000	2877900000	3653100000	2717300000	3013900000
Q9Y2X3	10	Nucleolar protein 58	NOP58	26.8	59.578	113.29	106660000	78199000	89506000	97762000	83073000	59384000	54631000	55645000
Q9Y2Z0	1	Suppressor of G2 allele of SKP1 homolog	SUGT1	3.3	41.024	7.9882	0	0	0	0	0	0	0	2475300
Q9Y399	8	28S ribosomal protein S2, mitochondrial	MRPS2	26	33.249	49.306	346330000	243160000	251180000	242790000	227590000	265050000	220410000	227430000
Q9Y3B2	3	Exosome complex component CSL4	EXOSC1	19	21.452	19.754	40658000	34697000	40255000	45037000	26320000	31777000	38720000	38415000
Q9Y3B9	5	RRP15-like protein	RRP15	18.8	31.484	33.879	43650000	59103000	74190000	65562000	44129000	52809000	62750000	67835000
Q9Y3C1	6	Nucleolar protein 16	NOP16	34.3	21.188	63.635	97074000	90849000	89182000	114900000	75152000	84036000	86216000	89416000
Q9Y3D3	3	28S ribosomal protein S16, mitochondrial	MRPS16	28.5	15.345	19.794	144600000	147480000	156980000	163070000	111820000	143570000	146650000	0
Q9Y3D5	1	28S ribosomal protein S18c, mitochondrial	MRPS18C	12.7	15.85	7.0187	0	0	0	0	0	0	1619000	0
Q9Y3D9	6	28S ribosomal protein S23, mitochondrial	MRPS23	42.6	21.77	80.224	203840000	195300000	252960000	294050000	185270000	204740000	193590000	236170000
Q9Y3F4	4	Serine-threonine kinase receptor-associated protein	STRAP	17.4	38.438	35.181	28841000	27206000	37250000	36344000	37178000	34295000	29685000	32487000
Q9Y3I0	23	tRNA-splicing ligase RtcB homolog	RTCB	49.3	55.21	295.74	1148700000	1072300000	1256100000	1329000000	927660000	1171500000	1156600000	1219300000
Q9Y3T9	2	Nucleolar complex protein 2 homolog	NOC2L	2.9	84.918	12.046	13987000	0	0	8754200	0	7876700	8451300	6554800
Q9Y3U8	6	60S ribosomal protein L36	RPL36	40	12.254	49.586	1081000000	763000000	910470000	589920000	383320000	716980000	572970000	567890000
Q9Y3Y2	4	Chromatin target of PRMT1 protein	CHTOP	21	26.396	27.388	9402900	8852800	0	0	14879000	16596000	0	20212000
Q9Y446	7	Plakophilin-3	PKP3	10.7	87.081	41.867	36080000	41883000	48757000	48288000	44022000	42047000	54808000	66329000
Q9Y450	2	HBS1-like protein	HBS1L	4.2	75.472	18.877	0	0	0	0	0	0	0	3185500
Q9Y4C8	1	Probable RNA-binding protein 19	RBM19	1.4	107.33	7.1314	0	0	0	0	0	0	0	4679400
Q9Y4I1	2	Unconventional myosin-Va	MYO5A	1.7	215.4	10.684	0	0	0	0	0	0	0	31649000
Q9Y4P3	1	Transducin beta-like protein 2	TBL2	2.9	49.797	17.399	0	0	0	0	0	0	0	6023400
Q9Y4W2	5	Ribosomal biogenesis protein LAS1L	LAS1L	9	83.064	35.785	60749000	55366000	62848000	74027000	42156000	50658000	53906000	48703000
Q9Y4X5	1	E3 ubiquitin-protein ligase ARIH1	ARIH1	2.5	64.117	7.1115	0	0	0	0	0	0	0	4780900
Q9Y580	7	RNA-binding protein 7	RBM7	34.6	30.503	65.911	139600000	127080000	128640000	147410000	179470000	233960000	206160000	159350000
Q9Y5B9	6	FACT complex subunit SPT16	SUPT16H	6.2	119.91	38.06	19281000	29953000	32917000	24533000	35069000	36524000	32219000	27375000
Q9Y5J1	7	U3 small nucleolar RNA-associated protein 18 homolog	UTP18	15.8	62.003	47.633	82907000	67621000	93259000	93893000	87737000	73295000	74000000	88385000
Q9Y5Q8	7	General transcription factor 3C polypeptide 5	GTF3C5	15.6	59.57	60.567	31689000	44230000	45071000	42783000	38083000	36918000	35340000	33698000
Q9Y5Q9	3	General transcription factor 3C polypeptide 3	GTF3C3	4.6	101.27	27.728	18109000	19607000	25943000	27855000	24307000	26242000	22560000	19758000
Q9Y5S9	3	RNA-binding protein 8A	RBM8A	32.2	19.889	32.421	23320000	13860000	13332000	19450000	10251000	21950000	14626000	15788000
Q9Y676	6	28S ribosomal protein S18b, mitochondrial	MRPS18B	32.6	29.395	78.737	206390000	202110000	141510000	108980000	149230000	131520000	126080000	99658000
Q9Y6N5	1	Sulfide:quinone oxidoreductase, mitochondrial	SQRDL	3.1	49.96	7.0784	0	0	0	0	0	0	0	2911800
Q9Y6V0	1	Protein piccolo	PCLO	0.2	560.69	6.2392	0	0	0	0	0	16584000	0	0
Q9Y6V7	5	Probable ATP-dependent RNA helicase DDX49	DDX49	14.1	54.226	32.984	29223000	38392000	31983000	34557000	24141000	27754000	30765000	31508000

## Sheet: 3. THRAP3-S253
Majority protein IDs	Unique peptide	Protein names	Gene names	Sequence coverage [%]	Mol. weight [kDa]	Score	253A_ LFQ intensity 1	253A_ LFQ intensity 2	253A_ LFQ intensity 3	253A_ LFQ intensity 4	253D_ LFQ intensity 1	253D_ LFQ intensity 2	253D_ LFQ intensity 3	253D_ LFQ intensity 4
A2NJV5;A0A0A0MRZ7;A0A075B6S2;A0A0C4DH68;A0A075B6S6;A0A075B6P5;A0A087WW87;P06310;P01615;P01614	2;2;2;1;1;1;1;1;1;1	Ig kappa chain V-II region RPMI 6410;Ig kappa chain V-II region FR;Ig kappa chain V-II region Cum	IGKV A18;IGKV2D-26;IGKV2D-29;IGKV2-24;IGKV2D-30;IGKV2D-28;IGKV2-40	16.7	13.085	24.624	94599000	1300200000	876730000	943580000	980310000	1394900000	789900000	978790000
O00139	6	Kinesin-like protein KIF2A	KIF2A	8.6	79.954	39.049	17197000	9816200	0	16611000	19688000	23758000	14881000	0
O00159	20	Unconventional myosin-Ic	MYO1C	22.8	121.68	171.21	347150000	262630000	299380000	289100000	280640000	187720000	294720000	328100000
O00178	4	GTP-binding protein 1	GTPBP1	8.7	72.453	35.201	18276000	14372000	13966000	17219000	0	20876000	23513000	17032000
O00203	3;1	AP-3 complex subunit beta-1	AP3B1	3.4	121.32	19.385	0	15055000	13384000	11441000	13139000	14023000	13980000	15937000
O00231	3	26S proteasome non-ATPase regulatory subunit 11	PSMD11	8.1	47.463	17.468	7185800	4679000	4197900	4902100	4471600	0	5048700	5684800
O00257	2	E3 SUMO-protein ligase CBX4	CBX4	5.2	61.367	12.775	8321200	6870200	8355600	0	8681400	6483000	8953100	9056600
O00299	2	Chloride intracellular channel protein 1	CLIC1	12.4	26.922	14.017	0	6193300	5985100	7033200	5644300	5810900	4858100	8117700
O00411	17	DNA-directed RNA polymerase, mitochondrial	POLRMT	21.1	138.62	172.29	158710000	102350000	151020000	146900000	167570000	148570000	142920000	172250000
O00422	3	Histone deacetylase complex subunit SAP18	SAP18	19.6	17.561	19.155	83938000	80374000	72198000	0	0	0	0	111930000
O00425	14;2;1	Insulin-like growth factor 2 mRNA-binding protein 3	IGF2BP3	32.5	63.704	115.61	112440000	89278000	96813000	97100000	91052000	101740000	102480000	108590000
O00505	5	Importin subunit alpha-4	KPNA3	21.7	57.81	103.06	80590000	71565000	74580000	89300000	84467000	85973000	86714000	102230000
O00515	13	Ladinin-1	LAD1	32.7	57.13	108.5	121730000	92915000	105350000	103620000	85560000	91968000	105520000	114110000
O00541	9;1	Pescadillo homolog	PES1	17.5	68.002	61.466	102210000	104160000	121420000	132940000	98456000	96686000	123280000	107760000
O00560	4	Syntenin-1	SDCBP	25.2	32.444	39.709	19407000	15110000	14973000	0	19251000	23913000	19023000	21593000
O00566	5	U3 small nucleolar ribonucleoprotein protein MPP10	MPHOSPH10	12.5	78.863	56.425	43085000	35383000	30443000	24072000	24957000	23658000	24363000	29482000
O00567	11	Nucleolar protein 56	NOP56	20	66.049	101.39	93576000	85571000	98044000	103340000	93824000	101220000	105460000	93388000
O00571;O15523	37;25;2	ATP-dependent RNA helicase DDX3X;ATP-dependent RNA helicase DDX3Y	DDX3X;DDX3Y	60	73.243	323.31	3808100000	2905400000	2971300000	2944000000	3283300000	3488900000	3309100000	2866300000
O00629	2	Importin subunit alpha-3	KPNA4	13.8	57.886	48.097	0	21862000	43186000	36997000	35321000	24554000	36986000	50940000
O14639	7	Actin-binding LIM protein 1	ABLIM1	12.7	87.687	61.042	34858000	40034000	33656000	32047000	35654000	37873000	38400000	43720000
O14647	7	Chromodomain-helicase-DNA-binding protein 2	CHD2	5.5	211.34	59.124	49955000	55901000	38931000	24082000	16290000	33047000	15998000	12938000
O14908	2	PDZ domain-containing protein GIPC1	GIPC1	9.3	36.049	13.935	0	0	0	0	0	6444500	0	0
O14950;P19105	6;5	Myosin regulatory light chain 12B;Myosin regulatory light chain 12A	MYL12B;MYL12A	80.2	19.779	293.42	4857800000	3007200000	4459600000	3518300000	3583100000	2184600000	3077100000	4891200000
O14974	30	Protein phosphatase 1 regulatory subunit 12A	PPP1R12A	28.9	115.28	323.31	788800000	862680000	879010000	916000000	861430000	761910000	816460000	1033500000
O14979	19	Heterogeneous nuclear ribonucleoprotein D-like	HNRNPDL	44.3	46.437	224.98	3244900000	2138900000	2322900000	2127100000	2185200000	2309300000	2357400000	1955100000
O15143	3	Actin-related protein 2/3 complex subunit 1B	ARPC1B	10.8	40.949	23.383	0	55205000	56734000	61182000	65916000	55586000	61029000	76032000
O15144	10	Actin-related protein 2/3 complex subunit 2	ARPC2	35	34.333	76.806	140510000	112640000	135870000	130400000	123260000	81151000	114800000	120170000
O15145	6	Actin-related protein 2/3 complex subunit 3	ARPC3	34.3	20.546	43.546	67559000	44569000	47615000	45292000	41429000	51183000	51358000	52436000
O15213	4	WD repeat-containing protein 46	WDR46	9.5	68.07	41.686	0	0	0	17567000	0	0	16274000	0
O15226	10	NF-kappa-B-repressing factor	NKRF	16.5	77.672	67.881	110090000	114110000	94094000	95266000	107940000	112330000	115730000	108360000
O15231	14	Zinc finger protein 185	ZNF185	33.8	73.525	137.78	78704000	91988000	76140000	77619000	66436000	58291000	65490000	78752000
O15235	3	28S ribosomal protein S12, mitochondrial	MRPS12	15.2	15.173	20.638	0	21882000	18410000	17366000	18856000	22772000	25538000	18550000
O15294	2	UDP-N-acetylglucosamine--peptide N-acetylglucosaminyltransferase 110 kDa subunit	OGT	2.4	116.92	10.911	0	0	0	0	0	5377800	0	0
O15371	6	Eukaryotic translation initiation factor 3 subunit D	EIF3D	17.5	63.972	59.927	86976000	63602000	70369000	82750000	81851000	80565000	76472000	92141000
O15427	2	Monocarboxylate transporter 4	SLC16A3	5.6	49.469	14.016	0	0	0	4751500	0	4782700	5044400	0
O15446	2	DNA-directed RNA polymerase I subunit RPA34	CD3EAP	7.1	54.985	13.726	8184600	7961800	9481500	0	0	0	0	8819000
O15479	5;1;1;1;1	Melanoma-associated antigen B2	MAGEB2	18.8	35.277	59.454	812730000	589260000	594170000	557530000	514930000	640900000	806390000	636660000
O43143	22;1;1	Pre-mRNA-splicing factor ATP-dependent RNA helicase DHX15	DHX15	27.8	90.932	165.58	418570000	338090000	337210000	350550000	408750000	420400000	375190000	405100000
O43148	13	mRNA cap guanine-N7 methyltransferase	RNMT	36.6	54.843	128.92	146520000	145310000	148230000	149600000	173400000	154790000	156980000	187520000
O43159	9	Ribosomal RNA-processing protein 8	RRP8	26.3	50.714	103.77	51191000	49132000	40687000	52020000	51042000	69616000	61100000	58195000
O43167	2	Zinc finger and BTB domain-containing protein 24	ZBTB24	3.7	78.281	16.494	0	7031600	10314000	0	0	8216300	11075000	0
O43175	3	D-3-phosphoglycerate dehydrogenase	PHGDH	7.5	56.65	18.781	8113800	0	0	0	0	0	0	8303600
O43290	4	U4/U6.U5 tri-snRNP-associated protein 1	SART1	8.8	90.254	29.866	9060600	7665800	7663500	7078100	7419000	7158200	7729800	8598100
O43296	2	Zinc finger protein 264	ZNF264	7.8	70.586	15.608	0	0	0	5091500	4997100	0	0	4499300
O43390	17	Heterogeneous nuclear ribonucleoprotein R	HNRNPR	40.8	70.942	300.98	2877900000	2104700000	2440500000	2419800000	2320700000	2520900000	2577900000	2465300000
O43395	2	U4/U6 small nuclear ribonucleoprotein Prp3	PRPF3	2.8	77.528	11.554	8951100	0	0	0	0	0	0	0
O43422	2	52 kDa repressor of the inhibitor of the protein kinase	PRKRIR	2.5	87.703	11.638	0	0	0	0	0	0	2158900	0
O43474	4	Krueppel-like factor 4	KLF4	14.4	54.67	32.93	0	0	17042000	17234000	19899000	34447000	25448000	30932000
O43670	2	BUB3-interacting and GLEBS motif-containing protein ZNF207	ZNF207	6.9	50.75	31.275	0	16422000	0	18336000	0	17702000	23048000	0
O43684	3	Mitotic checkpoint protein BUB3	BUB3	10.4	37.154	20.045	0	0	0	0	0	0	27433000	0
O43707	16;0;0;1	Alpha-actinin-4	ACTN4	26.5	104.85	162.55	216670000	171130000	172240000	185680000	156450000	135890000	162490000	181600000
O43709	5	Probable 18S rRNA (guanine-N(7))-methyltransferase	WBSCR22	22.8	31.88	41.045	30921000	32232000	28095000	32564000	28630000	26759000	31513000	33989000
O43776	2	Asparagine--tRNA ligase, cytoplasmic	NARS	5.1	62.942	13.119	6848000	0	0	4786000	0	0	5282600	0
O43795	19	Unconventional myosin-Ib	MYO1B	20.9	131.98	194.73	489080000	391150000	461490000	470590000	467840000	328920000	478360000	555420000
O43823	7	A-kinase anchor protein 8	AKAP8	11.8	76.107	49.343	54092000	47224000	32068000	41588000	35236000	46424000	40909000	40793000
O60237	4	Protein phosphatase 1 regulatory subunit 12B	PPP1R12B	7	110.4	32.092	16114000	15240000	16035000	14133000	13810000	11741000	12923000	15720000
O60264	6	SWI/SNF-related matrix-associated actin-dependent regulator of chromatin subfamily A member 5	SMARCA5	7.1	121.9	38.522	0	0	14265000	14183000	13925000	10499000	0	14520000
O60341	3	Lysine-specific histone demethylase 1A	KDM1A	5.5	92.902	17.909	0	0	8455700	8966700	0	0	0	0
O60506	17	Heterogeneous nuclear ribonucleoprotein Q	SYNCRIP	41.9	69.602	235.7	684630000	473360000	601900000	586260000	552380000	590790000	578800000	615710000
O60524	2	Nuclear export mediator factor NEMF	NEMF	1.9	122.95	10.558	0	0	8227600	8624200	9012100	0	0	0
O60684	5;1	Importin subunit alpha-7	KPNA6	12.7	60.029	34.339	24224000	20213000	20554000	16892000	19185000	26435000	19400000	28899000
O60701	2	UDP-glucose 6-dehydrogenase	UGDH	6.7	55.023	13.35	0	8711100	0	0	0	0	11395000	12017000
O60716	5	Catenin delta-1	CTNND1	6.6	108.17	34.584	15098000	11289000	14852000	11994000	0	15653000	12954000	13555000
O60762	4	Dolichol-phosphate mannosyltransferase subunit 1	DPM1	19.6	29.634	32.465	18236000	10295000	16387000	16708000	18968000	15455000	17133000	16945000
O60765;Q96LW1	2;1	Zinc finger protein 354A;Zinc finger protein 354B	ZNF354A;ZNF354B	5.3	69.236	11.799	0	0	0	0	4961300	0	0	0
O60783	3	28S ribosomal protein S14, mitochondrial	MRPS14	28.9	15.139	31.621	116560000	95031000	92471000	95520000	102370000	87584000	93179000	104650000
O60832	5	H/ACA ribonucleoprotein complex subunit 4	DKC1	9.9	57.673	32.111	0	25087000	19582000	19505000	21323000	29067000	29861000	0
O60884	4	DnaJ homolog subfamily A member 2	DNAJA2	16.3	45.745	29.76	17821000	12814000	12925000	14810000	13728000	14639000	12719000	13366000
O75152	10;1	Zinc finger CCCH domain-containing protein 11A	ZC3H11A	16.5	89.13	82.656	36946000	32017000	36686000	30010000	38873000	42854000	43414000	41283000
O75190;Q8WWF6	2;1	DnaJ homolog subfamily B member 6;DnaJ homolog subfamily B member 3	DNAJB6;DNAJB3	7.4	36.087	14.254	9694900	6352900	0	0	6315600	6031700	7082200	0
O75319	6	RNA/RNP complex-1-interacting phosphatase	DUSP11	21	43.71	48.316	74040000	97400000	57261000	57084000	66234000	64544000	57783000	32683000
O75367	5	Core histone macro-H2A.1	H2AFY	26.1	39.617	71.219	64226000	59517000	62935000	63425000	64411000	70096000	66517000	71219000
O75369	4;1	Filamin-B	FLNB	2.2	278.16	24.724	14491000	6503200	7289900	5906000	0	0	0	6144700
O75494	6;2	Serine/arginine-rich splicing factor 10	SRSF10	23.7	31.3	49.004	55321000	29581000	35376000	42418000	38553000	27664000	26974000	0
O75531	2	Barrier-to-autointegration factor;Barrier-to-autointegration factor, N-terminally processed	BANF1	27	10.058	23.471	44315000	38440000	44674000	49097000	39740000	20916000	29314000	37798000
O75533	5	Splicing factor 3B subunit 1	SF3B1	4.8	145.83	29.67	0	16612000	0	14838000	20473000	18224000	16624000	15392000
O75534	7	Cold shock domain-containing protein E1	CSDE1	12.9	88.884	62.996	24705000	18148000	21747000	22216000	26697000	26478000	22845000	28986000
O75569	6	Interferon-inducible double-stranded RNA-dependent protein kinase activator A	PRKRA	25.2	34.404	43.819	61878000	52475000	63658000	57547000	55222000	53428000	48400000	71968000
O75607	2	Nucleoplasmin-3	NPM3	17.4	19.343	232.6	126730000	115930000	131110000	138220000	118510000	126020000	170790000	132960000
O75616	4	GTPase Era, mitochondrial	ERAL1	11.4	48.349	31.429	21922000	15755000	18126000	22666000	20194000	17199000	18658000	18550000
O75683	10;1	Surfeit locus protein 6	SURF6	28.8	41.45	69.784	113490000	112110000	121570000	123220000	136790000	165320000	137820000	128730000
O75818	2	Ribonuclease P protein subunit p40	RPP40	7.4	41.833	12.658	0	0	0	7364500	6907200	6214000	6054800	0
O75940	2	Survival of motor neuron-related-splicing factor 30	SMNDC1	9.2	26.711	12.047	0	0	0	0	0	13232000	9533900	13383000
O75964	2	ATP synthase subunit g, mitochondrial	ATP5L	23.3	11.428	11.366	0	0	0	0	0	0	0	7242200
O76021	28	Ribosomal L1 domain-containing protein 1	RSL1D1	49	54.972	323.31	1245300000	1209100000	1196500000	1282600000	1249800000	1520700000	1466600000	1361400000
O76031	3	ATP-dependent Clp protease ATP-binding subunit clpX-like, mitochondrial	CLPX	5.4	69.223	19.097	0	4788200	4766300	5575800	4148400	4465100	5770500	7309800
O76094	16	Signal recognition particle subunit SRP72	SRP72	30.7	74.605	278.11	273610000	233340000	217260000	233650000	244000000	288890000	257590000	248320000
O94761	4	ATP-dependent DNA helicase Q4	RECQL4	5	133.07	27.472	8511000	7509800	7683800	9152100	7416800	7631100	8867400	8608200
O94832	37	Unconventional myosin-Id	MYO1D	40.9	116.2	288.31	974760000	729540000	801790000	727540000	865690000	651420000	912820000	864420000
O94905;O75477	2;2	Erlin-2;Erlin-1	ERLIN2;ERLIN1	7.1	37.839	14.08	0	0	0	0	0	0	0	2704300
O95168	2	NADH dehydrogenase [ubiquinone] 1 beta subcomplex subunit 4	NDUFB4	21.7	15.208	12.875	8738500	7840800	6369200	6893100	5689100	5871900	6769500	0
O95232	2	Luc7-like protein 3	LUC7L3	6.2	51.466	26.177	0	0	0	0	0	0	0	4253800
O95299	3	NADH dehydrogenase [ubiquinone] 1 alpha subcomplex subunit 10, mitochondrial	NDUFA10	7.6	40.75	20.356	0	7750800	7010100	8217400	7319800	6275700	7793200	6461400
O95365	4	Zinc finger and BTB domain-containing protein 7A	ZBTB7A	16.8	61.438	55.108	18167000	13977000	16244000	20724000	9052700	18263000	20113000	19209000
O95425	12	Supervillin	SVIL	8.4	247.74	90.781	24741000	43823000	39963000	24160000	12443000	12733000	17192000	16422000
O95429	2	BAG family molecular chaperone regulator 4	BAG4	6.6	49.593	20.475	0	0	4544600	0	0	5626900	0	0
O95470	4	Sphingosine-1-phosphate lyase 1	SGPL1	9.7	63.523	25.181	17141000	15865000	16858000	17523000	22257000	16624000	18043000	22604000
O95478	6	Ribosome biogenesis protein NSA2 homolog	NSA2	25	30.065	43.555	74982000	82971000	97013000	100200000	87919000	98542000	94216000	79348000
O95503	3	Chromobox protein homolog 6	CBX6	14.8	43.898	31.158	0	10681000	8049600	8630000	6908100	9906900	9795000	11073000
O95573	2	Long-chain-fatty-acid--CoA ligase 3	ACSL3	3.9	80.419	11.884	0	0	6194300	0	0	0	0	0
O95625	10	Zinc finger and BTB domain-containing protein 11	ZBTB11	12	119.38	73.053	47802000	80292000	93495000	74563000	101040000	81385000	73314000	95948000
O95793	11	Double-stranded RNA-binding protein Staufen homolog 1	STAU1	27.4	63.182	132.68	211410000	182980000	179190000	181280000	172220000	228030000	189930000	190160000
O95816	2	BAG family molecular chaperone regulator 2	BAG2	9.5	23.772	13.26	0	16642000	20365000	18970000	14747000	15039000	15668000	15333000
O95819;Q8N4C8;Q9UKE5	3;2;2	Mitogen-activated protein kinase kinase kinase kinase 4;Misshapen-like kinase 1;TRAF2 and NCK-interacting protein kinase	MAP4K4;MINK1;TNIK	4.2	142.1	20.681	0	0	4724000	5086400	0	0	0	0
O95831	3	Apoptosis-inducing factor 1, mitochondrial	AIFM1	6.5	66.9	18.763	7121900	6726100	7066200	7155600	6308000	6955600	6257900	9230600
O95985	5	DNA topoisomerase 3-beta-1	TOP3B	8.1	96.661	31.048	18700000	17194000	19477000	19169000	19966000	18246000	19749000	16476000
P00338	4;0;0	L-lactate dehydrogenase A chain	LDHA	15.1	36.688	31.779	46417000	32481000	27259000	45589000	23345000	28846000	31631000	37693000
P00390	5	Glutathione reductase, mitochondrial	GSR	18.4	56.256	41.512	25555000	25247000	26075000	23351000	25815000	27339000	26137000	33509000
P00403	3	Cytochrome c oxidase subunit 2	MT-CO2	14.5	25.565	16.947	0	11461000	9556300	13131000	0	0	0	13695000
P01040	3	Cystatin-A;Cystatin-A, N-terminally processed	CSTA	52	11.006	23.25	0	0	6402600	0	9277800	14397000	14105000	8702000
P02545	27	Prelamin-A/C;Lamin-A/C	LMNA	42.6	74.139	323.31	732750000	571630000	536630000	584670000	501320000	584220000	520050000	610260000
P04075	6;0	Fructose-bisphosphate aldolase A	ALDOA	29.9	39.42	60.291	73478000	25389000	30772000	43400000	20434000	25440000	34465000	61549000
P04083	7	Annexin A1	ANXA1	30.6	38.714	44.305	42602000	12072000	10806000	10524000	13415000	12103000	13424000	33334000
P04264;CON__P04264	22;21	Keratin, type II cytoskeletal 1	KRT1	55.9	66.038	323.31	3237800000	3087400000	2582200000	2577800000	6082500000	3715300000	5659400000	3569900000
P04350	3	Tubulin beta-4A chain	TUBB4A	41.4	49.585	35.528	23761000	21241000	19060000	16831000	15985000	21348000	22198000	20024000
P04406	15;1	Glyceraldehyde-3-phosphate dehydrogenase	GAPDH	51	36.053	194.6	1774700000	1220800000	1376700000	1383400000	1510400000	1398600000	1562300000	1886600000
P04792	4	Heat shock protein beta-1	HSPB1	36.1	22.782	43.864	24733000	11336000	14681000	15006000	19920000	16227000	14381000	26102000
P04843	8	Dolichyl-diphosphooligosaccharide--protein glycosyltransferase subunit 1	RPN1	14.8	68.569	54.155	0	31958000	29372000	30126000	32818000	38755000	35967000	33558000
P05141;P12235	4;0;0	ADP/ATP translocase 2;ADP/ATP translocase 2, N-terminally processed;ADP/ATP translocase 1	SLC25A5;SLC25A4	35.2	32.852	73.531	925420000	665120000	818630000	848220000	850120000	717900000	659030000	835350000
P05198	4	Eukaryotic translation initiation factor 2 subunit 1	EIF2S1	14.3	36.112	26.067	17718000	17764000	20761000	16942000	17063000	15863000	21286000	22769000
P05386	2	60S acidic ribosomal protein P1	RPLP1	51.8	11.514	15.403	0	0	0	0	0	10750000	9612500	18993000
P05387	5	60S acidic ribosomal protein P2	RPLP2	76.5	11.665	73.73	299690000	225360000	206450000	225700000	180080000	219880000	151310000	273100000
P05388;Q8NHW5	15;10	60S acidic ribosomal protein P0;60S acidic ribosomal protein P0-like	RPLP0;RPLP0P6	53.6	34.273	158.15	597980000	595580000	671380000	657820000	692830000	767120000	682460000	712020000
P05783	21;2;1;1;1;0;0;0;0;0;0;0;0;0;0;0;0;0;0;0;0	Keratin, type I cytoskeletal 18	KRT18	67.7	48.057	323.31	5395000000	3535100000	3550100000	4432200000	4860800000	2915200000	3726900000	5007700000
P05976;P08590	2;2	Myosin light chain 1/3, skeletal muscle isoform;Myosin light chain 3	MYL1;MYL3	8.2	21.145	25.486	216600000	205570000	258080000	196200000	285330000	246480000	221450000	260470000
P06396;CON__Q3SX14	7;6	Gelsolin	GSN	12.1	85.696	61.079	41477000	34724000	45747000	41683000	55077000	41311000	48583000	55536000
P06576	8	ATP synthase subunit beta, mitochondrial	ATP5B	23.1	56.559	55.838	46148000	20575000	19830000	20392000	20681000	18719000	25973000	35109000
P06733	11;2;1	Alpha-enolase	ENO1	30.9	47.168	105.07	154450000	62458000	65617000	78055000	69567000	75763000	84298000	140320000
P06744;CON__Q3ZBD7	2;1	Glucose-6-phosphate isomerase	GPI	5.7	63.146	13.259	13295000	3813100	5648200	8236600	3676800	0	0	0
P06748	15	Nucleophosmin	NPM1	49.3	32.575	283.38	3852600000	2426800000	2815200000	3203100000	2647800000	3234600000	3514900000	2770000000
P06753	9	Tropomyosin alpha-3 chain	TPM3	42.8	32.95	84.545	228780000	263110000	225890000	195480000	307810000	259040000	274160000	242510000
P07195	2	L-lactate dehydrogenase B chain	LDHB	10.5	36.638	13.884	0	0	5932400	0	0	0	8162500	9785800
P07199	3	Major centromere autoantigen B	CENPB	5.7	65.171	20.124	0	11069000	11280000	11562000	13005000	15583000	12286000	12973000
P07205;P00558	2;2	Phosphoglycerate kinase 2;Phosphoglycerate kinase 1	PGK2;PGK1	5.5	44.796	12.073	13533000	0	0	5975700	0	0	0	0
P07237	3	Protein disulfide-isomerase	P4HB	7.5	57.116	26.088	4500700	0	4513200	8362700	6819900	6240500	7256500	12179000
P07355;A6NMY6	21;15	Annexin A2;Putative annexin A2-like protein	ANXA2;ANXA2P2	51	38.604	261.43	705170000	469600000	496340000	504420000	538450000	467370000	494300000	576590000
P07437	3;0;0;0	Tubulin beta chain	TUBB	40.8	49.67	85.202	592770000	397080000	362560000	457990000	401900000	399590000	403020000	477750000
P07737	3	Profilin-1	PFN1	31.4	15.054	22.74	19166000	5676400	11359000	17376000	7700300	6339300	12744000	20171000
P07900	9;0;1;2;0	Heat shock protein HSP 90-alpha	HSP90AA1	24.6	84.659	67.453	131470000	58069000	64453000	82345000	47897000	50258000	70861000	78661000
P07910;P0DMR1;O60812;B7ZW38;B2RXH8	14;7;7;7;7	Heterogeneous nuclear ribonucleoproteins C1/C2;Heterogeneous nuclear ribonucleoprotein C-like 4;Heterogeneous nuclear ribonucleoprotein C-like 1;Heterogeneous nuclear ribonucleoprotein C-like 3;Heterogeneous nuclear ribonucleoprotein C-like 2	HNRNPC;HNRNPCL4;HNRNPCL1;HNRNPCL3;HNRNPCL2	42.5	33.67	229.31	3574300000	2366900000	2538500000	2673900000	2579200000	2748600000	2641000000	2206100000
P08238	10;3;1	Heat shock protein HSP 90-beta	HSP90AB1	33.6	83.263	269.25	911760000	557800000	569330000	741220000	544540000	575240000	618530000	795460000
P08708	7	40S ribosomal protein S17	RPS17	52.6	15.55	108.04	415150000	312250000	547910000	389900000	453510000	317160000	384800000	581520000
P08865	11	40S ribosomal protein SA	RPSA	45.1	32.854	122.7	305430000	218190000	258430000	250720000	213590000	228950000	238720000	317580000
P09001	4	39S ribosomal protein L3, mitochondrial	MRPL3	12.1	38.632	28.663	0	53139000	44903000	55215000	65473000	66626000	69908000	56131000
P09493	3	Tropomyosin alpha-1 chain	TPM1	35.2	32.708	21.888	0	6991900	8044300	7015900	0	0	8218100	6197100
P09543	3	2,3-cyclic-nucleotide 3-phosphodiesterase	CNP	5.7	47.578	18.345	19439000	14929000	16817000	18421000	19051000	16469000	18750000	22137000
P09651;Q32P51	12;6	Heterogeneous nuclear ribonucleoprotein A1;Heterogeneous nuclear ribonucleoprotein A1, N-terminally processed;Heterogeneous nuclear ribonucleoprotein A1-like 2	HNRNPA1;HNRNPA1L2	43.3	38.746	182.74	826280000	914250000	832920000	816670000	911950000	1151400000	807950000	726940000
P09661	2	U2 small nuclear ribonucleoprotein A	SNRPA1	9.8	28.415	16.175	0	0	0	0	0	0	0	9714500
P09874	12	Poly [ADP-ribose] polymerase 1	PARP1	16.6	113.08	85.295	68258000	57523000	71285000	63517000	63674000	75178000	73030000	71497000
P0CJ79;Q5VIY5;Q7L2R6;Q6ZN06;P17035;Q9NV72	2;1;1;1;1;1	Zinc finger protein 888;Zinc finger protein 468;Zinc finger protein 765;Zinc finger protein 813;Zinc finger protein 28;Zinc finger protein 701	ZNF888;ZNF468;ZNF765;ZNF813;ZNF28;ZNF701	8.4	83.548	13.044	0	0	9241000	0	0	15608000	0	0
P0DMV9;P0DMV8	4;4	Heat shock 70 kDa protein 1B;Heat shock 70 kDa protein 1A	HSPA1B;HSPA1A	28.2	70.051	128.94	188680000	132530000	135620000	140680000	134040000	150680000	152370000	169320000
P0DN76;Q01081	2;2	Splicing factor U2AF 35 kDa subunit	U2AF1	14.6	27.872	36.409	112290000	104510000	98832000	103740000	113910000	121280000	118230000	126720000
P0DP25;P0DP24;P0DP23	2;2;2			16.1	16.837	12.299	0	0	0	0	0	84776000	0	0
P10074	5	Zinc finger and BTB domain-containing protein 48	ZBTB48	9.6	77.053	45.618	27288000	33972000	29268000	43145000	37059000	38206000	36093000	40944000
P10599	2	Thioredoxin	TXN	21	11.737	14.546	0	0	0	0	0	0	10939000	0
P10809	13	60 kDa heat shock protein, mitochondrial	HSPD1	29.5	61.054	114.84	203810000	134910000	129370000	139020000	122240000	138420000	141400000	183910000
P11021	20;1	78 kDa glucose-regulated protein	HSPA5	37.8	72.332	188.11	314730000	250950000	242630000	228310000	213140000	282600000	244110000	293590000
P11142	18;4	Heat shock cognate 71 kDa protein	HSPA8	37.8	70.897	323.31	1108300000	852000000	933980000	865500000	729990000	823630000	907380000	919630000
P11166	3;1;1	Solute carrier family 2, facilitated glucose transporter member 1	SLC2A1	6.7	54.083	19.008	27849000	17309000	20487000	23032000	16441000	0	0	13883000
P11177	2	Pyruvate dehydrogenase E1 component subunit beta, mitochondrial	PDHB	7.5	39.233	11.74	0	0	6796600	0	6537800	0	0	0
P11387	2	DNA topoisomerase 1	TOP1	3.7	90.725	11.392	0	0	0	6105400	0	0	0	0
P11586	4	C-1-tetrahydrofolate synthase, cytoplasmic;Methylenetetrahydrofolate dehydrogenase;Methenyltetrahydrofolate cyclohydrolase;Formyltetrahydrofolate synthetase;C-1-tetrahydrofolate synthase, cytoplasmic, N-terminally processed	MTHFD1	5.6	101.56	23.341	7663900	0	0	9263100	0	6099300	0	8201800
P11940	5;3;2;1	Polyadenylate-binding protein 1	PABPC1	13.4	70.67	50.817	42852000	28243000	30463000	29206000	25531000	25370000	32467000	19804000
P12004	4	Proliferating cell nuclear antigen	PCNA	20.3	28.768	31.245	25503000	14245000	19922000	16868000	18670000	18092000	19921000	23531000
P12236	2	ADP/ATP translocase 3;ADP/ATP translocase 3, N-terminally processed	SLC25A6	28.2	32.866	13.08	0	0	0	0	40462000	0	0	0
P12268	10;1	Inosine-5-monophosphate dehydrogenase 2	IMPDH2	26.3	55.804	74.772	77986000	59687000	57003000	59836000	62735000	72772000	71622000	60212000
P12755	4	Ski oncogene	SKI	10.2	80.004	24.338	7754200	8338200	5917900	6166100	6042900	8520600	9805200	7139400
P12814	8	Alpha-actinin-1	ACTN1	14.6	103.06	62.351	45562000	32383000	41376000	39432000	37533000	38229000	31881000	44577000
P12956	21;1	X-ray repair cross-complementing protein 6	XRCC6	39.6	69.842	316.96	298720000	219620000	235310000	255150000	285770000	322120000	324050000	329250000
P13010	12	X-ray repair cross-complementing protein 5	XRCC5	23.9	82.704	110.03	169270000	137630000	156600000	164400000	216380000	218860000	238280000	224130000
P13639	21	Elongation factor 2	EEF2	25.2	95.337	149.11	397190000	272400000	286400000	317300000	292400000	256550000	291590000	320200000
P13667	2	Protein disulfide-isomerase A4	PDIA4	3.7	72.932	12.823	0	0	0	0	0	0	0	1442300
P13807	3	Glycogen [starch] synthase, muscle	GYS1	3.5	83.785	18.096	8197100	6949900	7560700	7467200	7468800	10226000	6937400	9318000
P14373	2	Zinc finger protein RFP	TRIM27	5.1	58.489	11.909	0	0	0	0	0	0	4296500	0
P14618	15;1	Pyruvate kinase PKM	PKM	32.2	57.936	121.46	250750000	123690000	146010000	164790000	95242000	119160000	133100000	197820000
P14625	4	Endoplasmin	HSP90B1	10.2	92.468	30.782	19160000	9142300	7643300	9128900	7030500	8846500	6454900	14007000
P14649	5	Myosin light chain 6B	MYL6B	36.1	22.764	37.406	61690000	111440000	55642000	52128000	56002000	70474000	70945000	73517000
P14866	12	Heterogeneous nuclear ribonucleoprotein L	HNRNPL	30.4	64.132	185.08	245290000	199140000	228930000	222840000	258800000	271460000	273010000	309290000
P14868	5	Aspartate--tRNA ligase, cytoplasmic	DARS	12.8	57.136	32.563	22638000	10896000	13420000	15496000	14721000	12146000	14335000	15343000
P14923	4	Junction plakoglobin	JUP	7.1	81.744	31.838	0	23906000	14491000	18639000	19669000	19028000	18895000	18899000
P15880	16	40S ribosomal protein S2	RPS2	59	31.324	193.15	3611900000	4046400000	4066100000	3907300000	4550300000	4555100000	4356100000	3672700000
P15927	4	Replication protein A 32 kDa subunit	RPA2	31.5	29.247	26.06	32663000	22063000	25517000	26580000	29444000	29470000	27673000	28529000
P16403;P10412;P16402	4;3;3;1;1	Histone H1.2;Histone H1.4;Histone H1.3	HIST1H1C;HIST1H1E;HIST1H1D	22.5	21.364	24.934	19340000	20175000	18667000	17289000	49885000	227770000	95331000	36323000
P17020	3	Zinc finger protein 16	ZNF16	5.3	76.471	18.311	0	0	15608000	0	0	0	0	0
P17029	2	Zinc finger protein with KRAB and SCAN domains 1	ZKSCAN1	6.4	63.629	17.026	0	0	5784500	0	5344000	0	0	7670400
P17480	11	Nucleolar transcription factor 1	UBTF	17.3	89.405	104.47	232580000	210370000	268910000	295780000	279030000	259650000	290760000	276880000
P17844	25	Probable ATP-dependent RNA helicase DDX5	DDX5	56	69.147	323.31	2634600000	2239400000	2379600000	2559700000	2438600000	2333700000	2497900000	2414000000
P17987	11	T-complex protein 1 subunit alpha	TCP1	25.7	60.343	81.304	40582000	25147000	32225000	37435000	35489000	30745000	31364000	40389000
P18077	8	60S ribosomal protein L35a	RPL35A	36.4	12.538	56.633	3343600000	3236700000	2409200000	2819400000	2342600000	3055200000	2892900000	2520300000
P18085;P84085	2;0	ADP-ribosylation factor 4;ADP-ribosylation factor 5	ARF4;ARF5	27.2	20.511	22.744	0	25598000	29554000	39024000	24154000	28353000	28132000	34060000
P18124	24;1	60S ribosomal protein L7	RPL7	58.5	29.225	323.31	16641000000	22237000000	21277000000	19332000000	20664000000	22715000000	19259000000	17883000000
P18621	12	60S ribosomal protein L17	RPL17	56.5	21.397	150.64	4661200000	3690100000	4130900000	4311300000	4417900000	4587500000	5161000000	4397200000
P19338	13	Nucleolin	NCL	21.8	76.613	138.28	246690000	184350000	194810000	180940000	201940000	142410000	200550000	208940000
P19525	13	Interferon-induced, double-stranded RNA-activated protein kinase	EIF2AK2	29.9	62.094	125.09	152890000	120880000	117710000	127690000	110530000	124390000	131720000	122850000
P19784	3	Casein kinase II subunit alpha	CSNK2A2	11.1	41.213	18.363	0	7176600	0	0	5588400	0	0	0
P20042	2	Eukaryotic translation initiation factor 2 subunit 2	EIF2S2	9	38.388	13.525	0	0	0	0	0	7247000	0	0
P20700	5	Lamin-B1	LMNB1	11.3	66.408	33.623	0	0	0	11916000	0	0	0	0
P21127	2;0	Cyclin-dependent kinase 11B	CDK11B	15.3	92.619	82.779	176920000	153410000	125420000	165040000	185070000	160080000	182090000	141370000
P22061	2	Protein-L-isoaspartate(D-aspartate) O-methyltransferase	PCMT1	13.2	24.636	13.931	8981800	5325200	7039300	8165500	0	0	4228700	7348200
P22087	8	rRNA 2-O-methyltransferase fibrillarin	FBL	27.4	33.784	82.099	231690000	178690000	178540000	174620000	193340000	188670000	161440000	190610000
P22234	2	Multifunctional protein ADE2;Phosphoribosylaminoimidazole-succinocarboxamide synthase;Phosphoribosylaminoimidazole carboxylase	PAICS	2.6	47.079	15.084	14995000	10455000	8075700	8183300	10519000	10517000	0	11017000
P22392;P15531;O60361	2;2;1	Nucleoside diphosphate kinase B;Nucleoside diphosphate kinase A;Putative nucleoside diphosphate kinase	NME2;NME1;NME2P1	19.1	17.298	15.346	61882000	22669000	23007000	28858000	34393000	22088000	27640000	30565000
P22626	19	Heterogeneous nuclear ribonucleoproteins A2/B1	HNRNPA2B1	62.9	37.429	323.31	6598100000	5384200000	4994600000	5449500000	6447400000	6398400000	5671700000	6086000000
P23246	5	Splicing factor, proline- and glutamine-rich	SFPQ	9.8	76.149	44.087	26131000	21585000	20283000	26427000	14709000	23977000	20179000	35340000
P23396	18	40S ribosomal protein S3	RPS3	70.8	26.688	193.89	1907400000	1665100000	1782900000	1752700000	1793500000	1745100000	1739400000	1706700000
P23526	3	Adenosylhomocysteinase	AHCY	8.3	47.716	22.638	17294000	30818000	24421000	28839000	24319000	23228000	28090000	34153000
P23528	4;1	Cofilin-1	CFL1	34.3	18.502	47.958	320490000	269000000	326330000	316670000	338040000	280890000	363160000	415710000
P23588	2	Eukaryotic translation initiation factor 4B	EIF4B	3.4	69.15	15.395	0	14383000	7750400	7384500	8273100	0	9454600	8353200
P23921	2	Ribonucleoside-diphosphate reductase large subunit	RRM1	5.4	90.069	14.582	0	0	0	0	0	0	0	3674700
P24666	3	Low molecular weight phosphotyrosine protein phosphatase	ACP1	24.1	18.042	34.54	98568000	71805000	81922000	68508000	71938000	71721000	71591000	81519000
P24752	2	Acetyl-CoA acetyltransferase, mitochondrial	ACAT1	5.9	45.199	11.01	0	0	0	0	0	0	5676300	0
P24844	2	Myosin regulatory light polypeptide 9	MYL9	50.6	19.827	25.539	55427000	29444000	43114000	39121000	44480000	33549000	41539000	54415000
P25205	13	DNA replication licensing factor MCM3	MCM3	20	90.98	105.42	94648000	75649000	77613000	81090000	87068000	83855000	87398000	95273000
P25398	3	40S ribosomal protein S12	RPS12	30.3	14.515	67.463	122610000	50098000	104560000	99220000	96261000	99091000	81286000	98254000
P25440	5	Bromodomain-containing protein 2	BRD2	9.4	88.06	32.989	19464000	19812000	16777000	16185000	22204000	21287000	22325000	17418000
P25490	2	Transcriptional repressor protein YY1	YY1	5.1	44.712	13.544	0	0	0	0	0	0	0	5994000
P25705	16	ATP synthase subunit alpha, mitochondrial	ATP5A1	33.6	59.75	137.4	225560000	139170000	177480000	192910000	150070000	155050000	178850000	217210000
P26196	5	Probable ATP-dependent RNA helicase DDX6	DDX6	16.8	54.416	65.789	23801000	20706000	27491000	25232000	27642000	26611000	21211000	28906000
P26358	2	DNA (cytosine-5)-methyltransferase 1	DNMT1	1.4	183.16	12.013	0	0	36506000	10647000	8285500	0	0	6980500
P26368	3	Splicing factor U2AF 65 kDa subunit	U2AF2	9.9	53.5	22.869	12976000	6164700	7369100	4068000	0	0	0	8745500
P26373	17	60S ribosomal protein L13	RPL13	49.8	24.261	208.58	8888000000	7993700000	7605400000	7106600000	8316600000	9572800000	8573000000	7426100000
P26599	8;2;1	Polypyrimidine tract-binding protein 1	PTBP1	28.1	57.221	121.54	57143000	39664000	38779000	45267000	40770000	44870000	58434000	46318000
P26640	2	Valine--tRNA ligase	VARS	2.2	140.47	17.587	0	0	0	0	0	0	0	2735400
P26641	6	Elongation factor 1-gamma	EEF1G	11.4	50.118	38.652	52073000	0	31662000	25441000	30561000	28893000	32266000	35181000
P27348	7	14-3-3 protein theta	YWHAQ	38.4	27.764	93.84	89580000	93724000	86175000	88720000	87857000	73083000	82326000	104210000
P27635	13;5	60S ribosomal protein L10	RPL10	50	24.604	128.25	3833600000	3141000000	2917400000	3385600000	3005900000	3067000000	2577600000	2196100000
P27694	14	Replication protein A 70 kDa DNA-binding subunit;Replication protein A 70 kDa DNA-binding subunit, N-terminally processed	RPA1	31.5	68.137	127.78	188650000	155400000	186020000	195330000	161980000	205030000	185690000	202390000
P28289	3	Tropomodulin-1	TMOD1	18.4	40.569	17.96	9008800	4647100	8331400	0	5691500	5585300	0	0
P28290	31	Sperm-specific antigen 2	SSFA2	33.1	138.38	323.31	523930000	524400000	462220000	350390000	224140000	164490000	160490000	243390000
P29372	2	DNA-3-methyladenine glycosylase	MPG	11.1	32.868	12.792	0	6834800	6900200	0	7828200	7012900	0	7594100
P29401	4	Transketolase	TKT	11.4	67.877	30.406	20328000	5520200	0	0	4516300	5353600	0	17402000
P30050	6	60S ribosomal protein L12	RPL12	47.9	17.818	71.893	472570000	451020000	525950000	455290000	419880000	418920000	427960000	483660000
P30101	2	Protein disulfide-isomerase A3	PDIA3	5	56.782	13.103	0	5417600	0	7062700	0	5466200	5617100	7028600
P30153	2	Serine/threonine-protein phosphatase 2A 65 kDa regulatory subunit A alpha isoform	PPP2R1A	6.6	65.308	13.823	0	0	0	0	0	0	0	4982000
P30876	2	DNA-directed RNA polymerase II subunit RPB2	POLR2B	3.4	133.9	14.905	0	0	3205500	0	4083100	5945200	0	6131700
P31153	3	S-adenosylmethionine synthase isoform type-2	MAT2A	9.4	43.66	19.233	0	0	0	0	0	0	0	19922000
P31689	2	DnaJ homolog subfamily A member 1	DNAJA1	6.3	44.868	16.789	28944000	29120000	34141000	32448000	35645000	41912000	40661000	39164000
P31942	9	Heterogeneous nuclear ribonucleoprotein H3	HNRNPH3	36.7	36.926	231.97	1221100000	657390000	819600000	1004400000	1066100000	1110900000	939190000	1063000000
P31943	10;0	Heterogeneous nuclear ribonucleoprotein H;Heterogeneous nuclear ribonucleoprotein H, N-terminally processed	HNRNPH1	46.1	49.229	323.31	1382000000	950600000	1031600000	1091900000	1074500000	1205400000	1099400000	1069400000
P31946	4	14-3-3 protein beta/alpha;14-3-3 protein beta/alpha, N-terminally processed	YWHAB	33.7	28.082	44.07	25539000	15264000	13913000	18614000	20736000	21686000	16231000	13435000
P31947	2	14-3-3 protein sigma	SFN	16.1	27.774	12.057	0	0	0	0	0	0	0	5439700
P32119	4	Peroxiredoxin-2	PRDX2	24.2	21.892	25.441	15048000	12009000	8200600	8095300	10869000	12331000	10210000	7867800
P32969	9	60S ribosomal protein L9	RPL9	54.7	21.863	131.46	333880000	163190000	297140000	316850000	219860000	162800000	183400000	333670000
P33992	14	DNA replication licensing factor MCM5	MCM5	25.2	82.285	104.57	126810000	91423000	100140000	107520000	108520000	105330000	97814000	118600000
P33993	7	DNA replication licensing factor MCM7	MCM7	12.7	81.307	46.594	41489000	22865000	28775000	35368000	32904000	29120000	34294000	50488000
P35222	4	Catenin beta-1	CTNNB1	5.6	85.496	24.347	12794000	11378000	12516000	12108000	12116000	12154000	13083000	15134000
P35232	4	Prohibitin	PHB	18.4	29.804	24.471	16808000	6268600	7516800	11830000	6311800	8034600	7084700	12321000
P35244	2	Replication protein A 14 kDa subunit	RPA3	19.8	13.569	12.664	7156200	4010700	0	5323700	6563800	6224100	5181400	0
P35249	6	Replication factor C subunit 4	RFC4	20.1	39.681	47.037	51998000	34845000	45812000	27456000	36573000	42789000	43426000	42071000
P35250	7	Replication factor C subunit 2	RFC2	24.3	39.157	68.41	69367000	64886000	69358000	63303000	65095000	78423000	80281000	80431000
P35251	15	Replication factor C subunit 1	RFC1	17	128.25	169.14	122410000	103580000	123130000	125720000	137920000	151030000	112950000	143120000
P35268	4	60S ribosomal protein L22	RPL22	31.2	14.787	34.069	142550000	107170000	149550000	142390000	113630000	113000000	131080000	161700000
P35527;CON__P35527	27;26	Keratin, type I cytoskeletal 9	KRT9	59.7	62.064	323.31	833500000	584090000	747170000	570820000	1433500000	951610000	1256800000	989650000
P35579	105;0;0;1;0;0;0;0;0;0;0;0	Myosin-9	MYH9	58.1	226.53	323.31	15775000000	15413000000	14520000000	6843400000	2315500000	1843500000	1529500000	1906900000
P35580	71	Myosin-10	MYH10	48.2	229	323.31	1837300000	1603200000	1567000000	729020000	244480000	188760000	190330000	242710000
P35611	5	Alpha-adducin	ADD1	9.9	80.954	36.023	15672000	15685000	12428000	15778000	18837000	13244000	21911000	23052000
P35637	11	RNA-binding protein FUS	FUS	20.3	53.425	261.47	3884400000	3796100000	4032400000	3678800000	4062400000	5196000000	3841400000	4437800000
P36542	5	ATP synthase subunit gamma, mitochondrial	ATP5C1	19.1	32.996	34.277	53430000	37425000	50667000	58764000	69889000	46364000	47140000	58469000
P36551	6	Oxygen-dependent coproporphyrinogen-III oxidase, mitochondrial	CPOX	15.4	50.151	43.758	43019000	21450000	29321000	33796000	20790000	22760000	21983000	28590000
P36578	38	60S ribosomal protein L4	RPL4	60.4	47.697	323.31	16422000000	12595000000	14279000000	14479000000	15415000000	16607000000	13903000000	13810000000
P36873	2	Serine/threonine-protein phosphatase PP1-gamma catalytic subunit	PPP1CC	26.3	36.983	17.059	0	0	0	0	0	19345000	13255000	0
P36915	2	Guanine nucleotide-binding protein-like 1	GNL1	3.5	68.66	12.143	0	0	0	0	4406000	6034100	6235300	0
P37108	4	Signal recognition particle 14 kDa protein	SRP14	27.2	14.57	40.855	0	15822000	13689000	19172000	17862000	18323000	17789000	14468000
P38159	8;1;0	RNA-binding motif protein, X chromosome;RNA-binding motif protein, X chromosome, N-terminally processed	RBMX	41.2	42.331	194.34	959420000	802550000	738320000	808450000	848830000	992410000	797210000	601920000
P38646	18	Stress-70 protein, mitochondrial	HSPA9	36.7	73.68	161.76	227400000	153690000	190960000	155710000	153400000	197130000	169270000	198620000
P38919	19	Eukaryotic initiation factor 4A-III;Eukaryotic initiation factor 4A-III, N-terminally processed	EIF4A3	51.8	46.871	216.94	864780000	745830000	870600000	846400000	923640000	933300000	988120000	985720000
P39019	6	40S ribosomal protein S19	RPS19	31.7	16.06	37.057	132610000	116160000	161140000	113540000	123970000	158180000	124120000	112650000
P39023	28;2	60S ribosomal protein L3	RPL3	53.6	46.108	323.31	4363200000	4476400000	4784700000	4670800000	4797500000	5733900000	5246200000	4146000000
P39748	3	Flap endonuclease 1	FEN1	12.4	42.592	31.333	15430000	14284000	12042000	11884000	12085000	9347800	14814000	16186000
P40429	20;7	60S ribosomal protein L13a	RPL13A	58.1	23.577	178.47	7430600000	7314300000	7624700000	8321300000	8988900000	9409600000	9253300000	7142500000
P40937	5	Replication factor C subunit 5	RFC5	15.9	38.496	31.389	0	21282000	15515000	24555000	22495000	28070000	27057000	37565000
P40938	4	Replication factor C subunit 3	RFC3	13.5	40.556	36.976	26945000	21581000	24660000	24613000	24579000	24822000	32797000	27889000
P41250	2	Glycine--tRNA ligase	GARS	3.5	83.165	11.46	0	0	3367000	0	0	0	0	2063900
P42166	21	Lamina-associated polypeptide 2, isoform alpha;Thymopoietin;Thymopentin	TMPO	65.4	75.491	323.31	2006500000	1831600000	1883600000	1874400000	1889000000	2076300000	1950300000	2126600000
P42167	6	Lamina-associated polypeptide 2, isoforms beta/gamma;Thymopoietin;Thymopentin	TMPO	43	50.67	41.209	62391000	58977000	56630000	58567000	62192000	55735000	52874000	58359000
P42285	13	Superkiller viralicidic activity 2-like 2	SKIV2L2	14	117.8	144.95	112930000	86701000	79473000	97864000	119110000	120390000	115440000	120690000
P42677	2	40S ribosomal protein S27	RPS27	39.3	9.461	32.309	113730000	96505000	110040000	112990000	81671000	109460000	99843000	99254000
P42696	7	RNA-binding protein 34	RBM34	21.2	48.564	64.805	27470000	28939000	31445000	27235000	30074000	32314000	31233000	34359000
P42704	6	Leucine-rich PPR motif-containing protein, mitochondrial	LRPPRC	5.4	157.9	37.75	16933000	13360000	15726000	17986000	15840000	17360000	21080000	17015000
P42766	5	60S ribosomal protein L35	RPL35	34.1	14.551	39.304	67171000	52115000	162010000	56852000	58260000	94357000	87415000	70671000
P43243	13	Matrin-3	MATR3	22	94.622	142.89	125220000	90653000	114320000	101310000	106870000	91389000	100270000	113050000
P45880	5	Voltage-dependent anion-selective channel protein 2	VDAC2	24.8	31.566	34.85	38515000	22406000	26604000	27578000	29059000	24699000	29106000	36929000
P46013	19	Antigen KI-67	MKI67	10.6	358.69	158.59	166410000	156540000	126800000	126450000	124790000	125980000	101770000	138160000
P46087	14	Probable 28S rRNA (cytosine(4447)-C(5))-methyltransferase	NOP2	23.8	89.301	135.21	179340000	166150000	195810000	191200000	203580000	212730000	194440000	211020000
P46776	9	60S ribosomal protein L27a	RPL27A	45.9	16.561	72.349	4526300000	3379800000	3341400000	4393200000	4834700000	4404000000	5354100000	5135100000
P46777	17	60S ribosomal protein L5	RPL5	46.8	34.362	170.35	1379600000	1175400000	1510300000	1748200000	1793900000	1864500000	1904000000	1513900000
P46778	16	60S ribosomal protein L21	RPL21	55.6	18.565	148.13	2959300000	2331200000	2731700000	2977200000	3214100000	3045200000	2998000000	2580900000
P46779	14	60S ribosomal protein L28	RPL28	60.6	15.747	154.01	91454000	1297400000	798730000	1007400000	956240000	1394100000	1273300000	705850000
P46781	18	40S ribosomal protein S9	RPS9	45.9	22.591	128.29	7175500000	5758400000	6324900000	6798100000	6097200000	6804300000	7392900000	5455000000
P46782	8	40S ribosomal protein S5;40S ribosomal protein S5, N-terminally processed	RPS5	43.1	22.876	82.312	1650000000	1578200000	1808200000	1455000000	1601500000	1917500000	1730000000	1802000000
P46783;Q9NQ39	4;3	40S ribosomal protein S10;Putative 40S ribosomal protein S10-like	RPS10;RPS10P5	23.6	18.898	58.994	125090000	84407000	130940000	85110000	93567000	96293000	93681000	89724000
P46940	12	Ras GTPase-activating-like protein IQGAP1	IQGAP1	10.6	189.25	84.079	44022000	33444000	48727000	38817000	26085000	14075000	11252000	18097000
P47755	9	F-actin-capping protein subunit alpha-2	CAPZA2	60.8	32.949	141.6	173130000	130820000	146470000	141000000	179140000	123050000	142940000	199020000
P47756	11	F-actin-capping protein subunit beta	CAPZB	35.7	31.35	192.65	921280000	666630000	675410000	728730000	774520000	584770000	684490000	852570000
P47914	4	60S ribosomal protein L29	RPL29	21.4	17.752	44.531	48565000	1610600000	1088100000	1184000000	1185000000	1843600000	1955600000	1444100000
P48047	4	ATP synthase subunit O, mitochondrial	ATP5O	24.4	23.277	25.946	38016000	27620000	28208000	23260000	0	29309000	21482000	31965000
P48729	4;1	Casein kinase I isoform alpha	CSNK1A1	13.1	38.914	26.133	23384000	16595000	16974000	22973000	18533000	16485000	17235000	15080000
P49207	5	60S ribosomal protein L34	RPL34	22.2	13.293	37.844	1065200000	901360000	896970000	968720000	1049100000	1202400000	906670000	851010000
P49368	2	T-complex protein 1 subunit gamma	CCT3	4	60.533	13.639	17443000	11612000	10535000	13580000	9128000	0	13652000	17497000
P49406	4	39S ribosomal protein L19, mitochondrial	MRPL19	17.1	33.535	27.708	44409000	39452000	33805000	42325000	43699000	40906000	40200000	32860000
P49411	21	Elongation factor Tu, mitochondrial	TUFM	47.3	49.541	237.84	695850000	437260000	487090000	520750000	544350000	492470000	579700000	560190000
P49458	2	Signal recognition particle 9 kDa protein	SRP9	22.1	10.112	11.575	10860000	8809900	11239000	11111000	11938000	10905000	11445000	13736000
P49711;Q8NI51	2;1	Transcriptional repressor CTCF;Transcriptional repressor CTCFL	CTCF;CTCFL	3.3	82.785	30.725	0	0	6674200	6984700	7880800	12194000	10736000	9760300
P49756	2	RNA-binding protein 25	RBM25	3.7	100.18	16.71	0	0	0	0	0	0	0	11276000
P49759;Q9HAZ1	2;1	Dual specificity protein kinase CLK1;Dual specificity protein kinase CLK4	CLK1;CLK4	4.3	57.29	13.891	0	0	9070500	9523300	9455300	11558000	9710500	0
P49761	3	Dual specificity protein kinase CLK3	CLK3	5.6	73.514	23.563	0	18768000	20028000	21349000	0	27864000	23911000	24547000
P49916	6	DNA ligase 3	LIG3	7.3	112.91	37.111	12944000	11653000	11233000	13367000	13981000	14969000	12292000	16454000
P50402	10	Emerin	EMD	48.8	28.994	180.21	284860000	278850000	244290000	247540000	285510000	318330000	260110000	204400000
P50579	9	Methionine aminopeptidase 2	METAP2	29.9	52.891	135.93	53732000	37755000	40342000	49598000	36574000	45936000	37788000	42494000
P50750	4;1;1;1;1;1;1;1;1;1;1;1;1;1	Cyclin-dependent kinase 9	CDK9	10.5	42.777	25.265	0	14379000	13870000	14599000	11159000	15047000	14701000	14665000
P50914	11	60S ribosomal protein L14	RPL14	40	23.432	86.085	5892600000	3962100000	3081600000	3270300000	3512200000	4106100000	3737800000	2332700000
P50990	6	T-complex protein 1 subunit theta	CCT8	13.3	59.62	37.639	13091000	10306000	11796000	12893000	11474000	15292000	0	20863000
P50991	5	T-complex protein 1 subunit delta	CCT4	14.7	57.924	40.271	25136000	15049000	19923000	17660000	18493000	16955000	14212000	21758000
P51114	27;1	Fragile X mental retardation syndrome-related protein 1	FXR1	50.4	69.72	323.31	1414100000	1146200000	991820000	1133400000	1072300000	1343200000	1279300000	1160400000
P51116	11	Fragile X mental retardation syndrome-related protein 2	FXR2	32.4	74.222	159.27	73085000	49107000	55658000	55814000	67773000	54716000	60971000	59989000
P51148;P61020;P20339	2;1;1	Ras-related protein Rab-5C;Ras-related protein Rab-5B;Ras-related protein Rab-5A	RAB5C;RAB5B;RAB5A	10.6	23.482	13.689	0	0	3448800	0	0	0	4848900	6471900
P51398	15;1	28S ribosomal protein S29, mitochondrial	DAP3	37.4	45.566	173.14	742260000	524240000	575660000	626710000	669050000	659350000	617310000	632220000
P51610	5	Host cell factor 1;HCF N-terminal chain 1;HCF N-terminal chain 2;HCF N-terminal chain 3;HCF N-terminal chain 4;HCF N-terminal chain 5;HCF N-terminal chain 6;HCF C-terminal chain 1;HCF C-terminal chain 2;HCF C-terminal chain 3;HCF C-terminal chain 4;HCF C-terminal chain 5;HCF C-terminal chain 6	HCFC1	3.7	208.73	33.345	11515000	0	9291000	9291400	10842000	10474000	0	9841800
P51991	18	Heterogeneous nuclear ribonucleoprotein A3	HNRNPA3	40.5	39.594	240.18	3485600000	2097600000	1646700000	1892700000	1724100000	2110100000	2008500000	1244900000
P52272	45	Heterogeneous nuclear ribonucleoprotein M	HNRNPM	59.2	77.515	323.31	2801700000	2353800000	2263000000	2591600000	2532900000	2950600000	2735600000	3030000000
P52292	17	Importin subunit alpha-1	KPNA2	44.6	57.861	246.08	502520000	465380000	552730000	547340000	476520000	568070000	485650000	546320000
P52294	5	Importin subunit alpha-5;Importin subunit alpha-5, N-terminally processed	KPNA1	15.1	60.221	63.579	78064000	58070000	65273000	65827000	60641000	70344000	75609000	76853000
P52597	9	Heterogeneous nuclear ribonucleoprotein F;Heterogeneous nuclear ribonucleoprotein F, N-terminally processed	HNRNPF	39.8	45.671	143.97	269300000	170880000	177580000	168150000	168730000	191130000	190420000	159200000
P52907	11	F-actin-capping protein subunit alpha-1	CAPZA1	68.9	32.922	323.31	1116200000	752730000	822400000	848540000	820490000	675060000	742810000	954400000
P53007	2	Tricarboxylate transport protein, mitochondrial	SLC25A1	7.4	34.012	13.852	0	18476000	17310000	16886000	20038000	21795000	18392000	16801000
P53350	2	Serine/threonine-protein kinase PLK1	PLK1	5	68.254	11.402	0	0	0	0	0	0	0	6989600
P53582	2	Methionine aminopeptidase 1	METAP1	4.9	43.215	12.907	29005000	21701000	21384000	31556000	7430300	36772000	20696000	32279000
P53621	3	Coatomer subunit alpha;Xenin;Proxenin	COPA	3.7	138.34	18.851	0	0	5620500	7146300	0	0	0	7327800
P53814	9	Smoothelin	SMTN	13.2	99.058	81.785	42245000	43923000	36392000	36755000	44958000	44025000	52532000	51433000
P54132	6	Bloom syndrome protein	BLM	5.3	159	48.873	12515000	11272000	9511100	11717000	7941900	9384400	5925500	9241900
P54886	2	Delta-1-pyrroline-5-carboxylate synthase;Glutamate 5-kinase;Gamma-glutamyl phosphate reductase	ALDH18A1	3.5	87.301	11.164	0	0	0	0	0	0	1764800	0
P55072	2	Transitional endoplasmic reticulum ATPase	VCP	4	89.321	11.043	0	0	0	0	0	0	0	1861200
P55209	4	Nucleosome assembly protein 1-like 1	NAP1L1	24.3	45.374	67.879	149660000	85703000	138530000	111720000	89602000	73615000	80071000	120880000
P55265	37	Double-stranded RNA-specific adenosine deaminase	ADAR	34.4	136.06	323.31	860690000	691210000	762410000	840030000	975920000	795450000	806800000	839750000
P55769	2	NHP2-like protein 1;NHP2-like protein 1, N-terminally processed	NHP2L1	18	14.173	12.726	0	19423000	21829000	19757000	22587000	21730000	17914000	20249000
P55795	3	Heterogeneous nuclear ribonucleoprotein H2	HNRNPH2	25.4	49.263	24.837	8555600	7425600	9636700	8733200	8614500	11015000	10722000	16391000
P56182	4	Ribosomal RNA processing protein 1 homolog A	RRP1	14.8	52.839	34.075	18572000	17761000	16388000	24135000	24569000	22786000	23521000	22016000
P56537	4	Eukaryotic translation initiation factor 6	EIF6	26.9	26.599	89.824	179400000	161070000	202610000	193760000	165890000	200350000	219720000	232460000
P57071	2	PR domain zinc finger protein 15	PRDM15	1.5	169.27	12.352	0	0	0	0	0	46182000	0	25206000
P59998	5	Actin-related protein 2/3 complex subunit 4	ARPC4	29.8	19.667	34.91	209490000	167800000	148230000	144050000	132320000	137310000	167590000	201220000
P60174	3	Triosephosphate isomerase	TPI1	19.6	30.791	25.744	11697000	0	0	3909300	4945500	0	0	6699900
P60228	4	Eukaryotic translation initiation factor 3 subunit E	EIF3E	11	52.22	24.862	12012000	9357200	9968100	10443000	9788900	10325000	8946900	11101000
P60468	2	Protein transport protein Sec61 subunit beta	SEC61B	26	9.9743	13.257	0	10405000	0	5450300	0	6441200	0	8610200
P60660	7	Myosin light polypeptide 6	MYL6	64.2	16.93	162.52	3022800000	3094800000	3315700000	2651800000	3571100000	2996100000	3026400000	3852900000
P60842	19;8	Eukaryotic initiation factor 4A-I	EIF4A1	53.2	46.153	189.26	385120000	254750000	336470000	342020000	314160000	294740000	327300000	360290000
P60866	5	40S ribosomal protein S20	RPS20	45.4	13.373	66.866	861310000	985970000	1286100000	1250600000	1278200000	1337100000	1375800000	1235100000
P60903	2	Protein S100-A10	S100A10	27.8	11.203	13.37	25162000	14612000	21285000	19151000	14931000	12236000	11560000	12125000
P60981	2	Destrin	DSTN	13.9	18.506	12.628	0	0	0	0	0	0	0	17982000
P61158	11;2	Actin-related protein 3	ACTR3	35.6	47.371	90.806	98362000	88102000	83105000	92126000	89331000	71136000	101490000	108560000
P61160	8	Actin-related protein 2	ACTR2	24.4	44.76	71.562	157860000	112460000	105090000	127210000	107210000	99306000	123220000	118140000
P61221	2	ATP-binding cassette sub-family E member 1	ABCE1	4.7	67.314	15.457	0	0	0	0	0	0	4109900	0
P61247	18	40S ribosomal protein S3a	RPS3A	58.7	29.945	305.51	5524700000	4460800000	5479600000	5261600000	5567100000	5351700000	5163100000	5164700000
P61313	12	60S ribosomal protein L15	RPL15	46.6	24.146	181.38	955970000	1433300000	1101400000	1169100000	1794400000	1476200000	1366300000	956820000
P61353	10	60S ribosomal protein L27	RPL27	49.3	15.798	143.24	6847300000	4539700000	5110300000	5088500000	4641600000	3760200000	3648700000	2600100000
P61513	2	60S ribosomal protein L37a	RPL37A	29.3	10.275	30.979	0	48647000	68722000	64706000	75527000	55425000	64075000	111710000
P61604	2	10 kDa heat shock protein, mitochondrial	HSPE1	23.5	10.932	10.8	0	9592100	0	0	0	0	0	20025000
P61962	3	DDB1- and CUL4-associated factor 7	DCAF7	11.4	38.926	25.171	0	22611000	23433000	22528000	22480000	26924000	27878000	24336000
P61964	3	WD repeat-containing protein 5	WDR5	15	36.588	26.047	23968000	16756000	20266000	22651000	22349000	25396000	28310000	26090000
P61978	14	Heterogeneous nuclear ribonucleoprotein K	HNRNPK	38.7	50.976	207.29	645320000	638090000	593560000	542830000	583260000	626510000	576590000	636740000
P61981	4	14-3-3 protein gamma;14-3-3 protein gamma, N-terminally processed	YWHAG	24.7	28.302	68.135	49814000	54089000	57915000	60819000	61774000	54520000	63197000	62341000
P62081	5	40S ribosomal protein S7	RPS7	25.3	22.127	32.844	9179800	16242000	39166000	14923000	12327000	16780000	16521000	9331800
P62136	5	Serine/threonine-protein phosphatase PP1-alpha catalytic subunit	PPP1CA	34.5	37.512	94.523	186090000	123390000	122720000	108400000	136000000	94537000	116280000	133370000
P62140	4	Serine/threonine-protein phosphatase PP1-beta catalytic subunit	PPP1CB	30.6	37.186	42.998	186290000	215780000	181570000	190040000	172080000	153110000	170200000	194480000
P62191	2	26S protease regulatory subunit 4	PSMC1	7.3	49.184	13.925	8703100	0	0	0	0	5361500	5370400	0
P62241	12	40S ribosomal protein S8	RPS8	45.7	24.205	246.27	9042100000	6604200000	6007400000	6104200000	6668700000	6146800000	6714900000	6313000000
P62244	7	40S ribosomal protein S15a	RPS15A	40	14.839	66.261	1549700000	1048300000	1091100000	1242000000	1134900000	1189300000	1200100000	1232200000
P62249	12	40S ribosomal protein S16	RPS16	57.5	16.445	111.3	4690900000	3173600000	3613500000	3559900000	3501200000	3372900000	3516500000	3036700000
P62258	6	14-3-3 protein epsilon	YWHAE	36.5	29.174	44.114	65520000	49654000	39699000	41999000	39085000	44001000	51855000	54178000
P62263	9	40S ribosomal protein S14	RPS14	41.7	16.273	119.93	3049400000	2221100000	2188900000	2731200000	2340300000	2502000000	2490000000	2439600000
P62266	7	40S ribosomal protein S23	RPS23	56.6	15.807	56.422	24968000	1505700000	533320000	745040000	1067900000	1376000000	909930000	661150000
P62269	15	40S ribosomal protein S18	RPS18	58.6	17.718	147.78	1798100000	2281100000	1863400000	1909200000	1840300000	2051700000	1797800000	1516000000
P62277	11	40S ribosomal protein S13	RPS13	60.9	17.222	114.4	1117400000	1035100000	1286800000	1180400000	1248600000	1341700000	1492300000	1322300000
P62280	17	40S ribosomal protein S11	RPS11	67.7	18.431	151.02	3710900000	3673700000	3929700000	4454500000	4002700000	4729100000	4764500000	4152800000
P62316	3	Small nuclear ribonucleoprotein Sm D2	SNRPD2	30.5	13.527	17.988	0	20327000	0	17333000	20683000	24745000	24283000	19992000
P62318	2	Small nuclear ribonucleoprotein Sm D3	SNRPD3	15.1	13.916	12.411	0	35459000	49275000	50195000	0	0	41353000	0
P62424	21	60S ribosomal protein L7a	RPL7A	46.2	29.995	323.31	10682000000	8844300000	10332000000	10779000000	10600000000	10357000000	10849000000	11061000000
P62701	21;8;8	40S ribosomal protein S4, X isoform	RPS4X	66.9	29.597	282.75	2916600000	2893200000	3112500000	3299900000	3311800000	3469600000	2888900000	2512300000
P62750	7	60S ribosomal protein L23a	RPL23A	33.3	17.695	92.191	513200000	464780000	506600000	426610000	440120000	458090000	530480000	433590000
P62753	18	40S ribosomal protein S6	RPS6	48.6	28.68	268.26	4118700000	3177500000	3427300000	3637100000	4154600000	4115900000	3886100000	3720000000
P62805	7	Histone H4	HIST1H4A	52.4	11.367	128.9	1517000000	1000000000	1117900000	1178900000	1331500000	1367500000	1312900000	1170600000
P62826	3	GTP-binding nuclear protein Ran	RAN	14.8	24.423	20.833	43319000	34581000	35537000	39910000	42202000	41462000	38341000	50108000
P62829	10	60S ribosomal protein L23	RPL23	71.4	14.865	124.65	1306600000	861200000	1011200000	1080300000	1113100000	1024300000	1032900000	1229700000
P62841	3	40S ribosomal protein S15	RPS15	22.1	17.04	31.862	0	80593000	134120000	105770000	106610000	140320000	116440000	105570000
P62847	7	40S ribosomal protein S24	RPS24	40.6	15.423	54.823	743570000	437260000	568970000	618120000	513820000	398270000	635630000	439510000
P62851	7	40S ribosomal protein S25	RPS25	34.4	13.742	65.985	3536900000	2947500000	2987600000	2939100000	3022600000	2990600000	3302700000	2824900000
P62854;Q5JNZ5	3;2	40S ribosomal protein S26;Putative 40S ribosomal protein S26-like 1	RPS26;RPS26P11	27	13.015	34.751	1736700000	903300000	1120700000	1215200000	1109800000	1021100000	1178800000	1506900000
P62857	2	40S ribosomal protein S28	RPS28	30.4	7.8409	10.928	10795000	0	8566800	9870600	0	0	0	0
P62888	11	60S ribosomal protein L30	RPL30	77.4	12.784	139.51	2398100000	1451100000	1317400000	1596900000	1535700000	1298300000	1359000000	1211600000
P62899	4	60S ribosomal protein L31	RPL31	32.8	14.463	24.435	0	74861000	105620000	79366000	68229000	81104000	77648000	57400000
P62906	7	60S ribosomal protein L10a	RPL10A	26.3	24.831	46.525	222360000	158170000	179920000	198100000	197610000	169430000	158640000	124580000
P62910	10	60S ribosomal protein L32	RPL32	48.9	15.86	87.789	433320000	308500000	237800000	295200000	254050000	247340000	260440000	202670000
P62913	8	60S ribosomal protein L11	RPL11	34.3	20.252	94.525	231010000	1862500000	1217600000	2441600000	2537800000	3290000000	1782200000	2178500000
P62917	10	60S ribosomal protein L8	RPL8	28.8	28.024	267.08	2125900000	9268600000	6270800000	6274600000	7859900000	7834600000	6981300000	5431900000
P62937	4	Peptidyl-prolyl cis-trans isomerase A;Peptidyl-prolyl cis-trans isomerase A, N-terminally processed	PPIA	28.5	18.012	39.77	43479000	17748000	22470000	24810000	16259000	18418000	16732000	32758000
P62987;P62979;P0CG47;P0CG48	5;5;5;5	Ubiquitin-60S ribosomal protein L40;Ubiquitin;60S ribosomal protein L40;Ubiquitin-40S ribosomal protein S27a;Ubiquitin;40S ribosomal protein S27a;Polyubiquitin-B;Ubiquitin;Polyubiquitin-C;Ubiquitin	UBA52;RPS27A;UBB;UBC	41.4	14.728	63.873	292740000	287270000	231260000	246700000	280200000	303100000	282830000	287120000
P62995	6	Transformer-2 protein homolog beta	TRA2B	20.5	33.665	77.818	183080000	221330000	113960000	133980000	124190000	176390000	133450000	86472000
P63010	3;1	AP-2 complex subunit beta	AP2B1	5.1	104.55	17.114	0	0	8920900	0	0	0	5029800	5314700
P63104	8	14-3-3 protein zeta/delta	YWHAZ	51	27.745	274.91	381940000	277020000	237200000	251500000	266940000	265900000	265540000	360920000
P63151	5;1	Serine/threonine-protein phosphatase 2A 55 kDa regulatory subunit B alpha isoform	PPP2R2A	16.1	51.691	38.803	30869000	37495000	29199000	31855000	27924000	40044000	36325000	40247000
P63162;P14678	2;2	Small nuclear ribonucleoprotein-associated protein N;Small nuclear ribonucleoprotein-associated proteins B and B	SNRPN;SNRPB	9.2	24.614	14.2	21129000	15630000	15414000	13445000	14801000	16403000	0	17883000
P63173	4	60S ribosomal protein L38	RPL38	34.3	8.2178	23.173	109170000	114490000	112660000	124100000	122400000	140840000	144030000	147090000
P63208	4	S-phase kinase-associated protein 1	SKP1	33.1	18.658	32.764	35428000	36698000	47447000	31973000	45749000	40677000	43703000	39451000
P63220	3	40S ribosomal protein S21	RPS21	41	9.1113	25.276	0	0	5097700	0	0	0	0	0
P63244	3	Guanine nucleotide-binding protein subunit beta-2-like 1;Guanine nucleotide-binding protein subunit beta-2-like 1, N-terminally processed	GNB2L1	7.9	35.076	28.553	83188000	71846000	85633000	92754000	86961000	89779000	86665000	99264000
P67775;P62714	2;2	Serine/threonine-protein phosphatase 2A catalytic subunit alpha isoform;Serine/threonine-protein phosphatase 2A catalytic subunit beta isoform	PPP2CA;PPP2CB	8.4	35.594	15.264	20533000	7308900	7513300	7472600	7727700	6802500	7158100	6956300
P67809	6;1;1	Nuclease-sensitive element-binding protein 1	YBX1	51.5	35.924	123.81	30829000	38887000	35612000	27131000	29682000	30215000	37689000	45252000
P67870	2	Casein kinase II subunit beta	CSNK2B	10.7	24.942	11.605	0	0	0	0	4268400	0	0	0
P67936	11	Tropomyosin alpha-4 chain	TPM4	52.4	28.521	168.53	61240000	423680000	279950000	275530000	273070000	422260000	306170000	316060000
P68032;P63267;P62736;P68133	3;3;3;3	Actin, alpha cardiac muscle 1;Actin, gamma-enteric smooth muscle;Actin, aortic smooth muscle;Actin, alpha skeletal muscle	ACTC1;ACTG2;ACTA2;ACTA1	45.1	42.019	42.53	993760000	566970000	653400000	820800000	547100000	406880000	379860000	578070000
P68363;Q71U36;P68366;P0DPH8;P0DPH7	3;2;1;0;0;0;0;0;0	Tubulin alpha-1B chain;Tubulin alpha-1A chain;Tubulin alpha-4A chain	TUBA1B;TUBA1A;TUBA4A	47.5	50.151	297.88	1920300000	1225200000	1463400000	1355300000	1156300000	939760000	1063900000	1068800000
P68871;P02042	3;2;1;1;1;1;1	Hemoglobin subunit beta;LVV-hemorphin-7;Spinorphin;Hemoglobin subunit delta	HBB;HBD	23.8	15.998	20.671	0	0	0	0	0	0	22873000	0
P78346	8	Ribonuclease P protein subunit p30	RPP30	36.2	29.321	58.965	125480000	71654000	86104000	93661000	105000000	74309000	81581000	72506000
P78347	4	General transcription factor II-I	GTF2I	5.1	112.42	28.318	0	13201000	15581000	10900000	10440000	9586100	18434000	17841000
P78362	9;0	SRSF protein kinase 2;SRSF protein kinase 2 N-terminal;SRSF protein kinase 2 C-terminal	SRPK2	16.6	77.526	78.475	168700000	147090000	147500000	159780000	119760000	156010000	151610000	180450000
P78371	3	T-complex protein 1 subunit beta	CCT2	9	57.488	22.182	22109000	13517000	13645000	12440000	11205000	10192000	0	21967000
P78563	8	Double-stranded RNA-specific editase 1	ADARB1	15.9	80.762	66.026	33295000	29103000	37028000	44340000	57898000	49273000	49338000	35272000
P81605	3	Dermcidin;Survival-promoting peptide;DCD-1	DCD	22.7	11.284	18.933	0	15278000	0	9906100	0	71012000	0	0
P82650	15	28S ribosomal protein S22, mitochondrial	MRPS22	38.1	41.28	162.96	993770000	709240000	797240000	822900000	811030000	762700000	735410000	741250000
P82663	5	28S ribosomal protein S25, mitochondrial	MRPS25	34.1	20.116	96.227	266090000	158540000	210770000	230320000	243280000	201720000	232670000	285510000
P82664	4	28S ribosomal protein S10, mitochondrial	MRPS10	22.9	22.999	47.484	138350000	87980000	98689000	105560000	111020000	85152000	97580000	115270000
P82673	9	28S ribosomal protein S35, mitochondrial	MRPS35	39	36.844	288.05	269110000	246320000	302620000	306350000	306560000	295280000	284400000	238500000
P82675	12	28S ribosomal protein S5, mitochondrial	MRPS5	25.6	48.006	127.68	146940000	179830000	172170000	161780000	206770000	217230000	209540000	172520000
P82912	5	28S ribosomal protein S11, mitochondrial	MRPS11	36.6	20.616	67.341	94653000	88673000	89689000	94852000	99576000	104520000	96292000	112270000
P82914	8	28S ribosomal protein S15, mitochondrial	MRPS15	24.9	29.842	52.202	310330000	193140000	166570000	202780000	214080000	195160000	201130000	190440000
P82921	3	28S ribosomal protein S21, mitochondrial	MRPS21	39.1	10.688	28.079	58976000	39793000	48471000	58994000	52676000	52244000	56781000	62890000
P82930	11	28S ribosomal protein S34, mitochondrial	MRPS34	55.5	25.65	91.483	354300000	306680000	294370000	357290000	376610000	346850000	318220000	300400000
P82932	6	28S ribosomal protein S6, mitochondrial	MRPS6	34.4	14.226	41.741	48516000	108240000	85462000	88316000	110930000	118190000	118060000	80588000
P82933	12	28S ribosomal protein S9, mitochondrial	MRPS9	33.3	45.834	132.52	296020000	228590000	235050000	261470000	261920000	262660000	248290000	218600000
P83731	8	60S ribosomal protein L24	RPL24	41.4	17.779	54.229	2463400000	1665100000	1680100000	1872400000	1894300000	1778200000	1894600000	1746600000
P83881	2	60S ribosomal protein L36a	RPL36A	17	12.441	17.891	0	0	4791700	5928300	0	0	0	5545000
P84022;Q15796;O15198	2;1;1	Mothers against decapentaplegic homolog 3;Mothers against decapentaplegic homolog 2;Mothers against decapentaplegic homolog 9	SMAD3;SMAD2;SMAD9	5.9	48.08	13.319	4272800	0	4635500	0	4172300	0	0	0
P84090	3	Enhancer of rudimentary homolog	ERH	26.9	12.259	51.515	187840000	160080000	149080000	168950000	184110000	174250000	176160000	154410000
P84098	6	60S ribosomal protein L19	RPL19	18.4	23.466	93.433	561900000	1127200000	589120000	778520000	889320000	1123200000	922730000	961440000
P84103	5	Serine/arginine-rich splicing factor 3	SRSF3	34.8	19.329	61.024	340330000	406300000	365600000	395720000	428060000	470390000	434050000	470460000
Q00325	5	Phosphate carrier protein, mitochondrial	SLC25A3	13.5	40.094	30.418	81937000	156130000	115710000	137650000	131890000	185730000	146710000	158820000
Q00610	5;1	Clathrin heavy chain 1	CLTC	3.8	191.61	33.378	30058000	15479000	19346000	21961000	11772000	13040000	12032000	15310000
Q00839	61	Heterogeneous nuclear ribonucleoprotein U	HNRNPU	57.9	90.583	323.31	49952000000	43476000000	43227000000	41648000000	49730000000	55568000000	47633000000	44119000000
Q01082	2	Spectrin beta chain, non-erythrocytic 1	SPTBN1	1.1	274.61	10.855	0	0	0	0	0	0	0	18140000
Q01196	2	Runt-related transcription factor 1	RUNX1	5.1	48.736	11.134	0	7684600	0	0	0	0	0	0
Q01780	23	Exosome component 10	EXOSC10	30.3	100.83	179.28	331190000	345430000	270650000	284160000	333270000	324180000	322100000	339330000
Q01804	11	OTU domain-containing protein 4	OTUD4	13.5	124.04	88.483	78858000	74231000	74916000	71264000	61805000	57692000	49187000	66942000
Q01813	3;1	ATP-dependent 6-phosphofructokinase, platelet type	PFKP	5.4	85.595	20.685	7388100	5890900	6072500	6694300	6150800	6248800	7308300	12697000
Q01831	2	DNA repair protein complementing XP-C cells	XPC	3.7	105.95	15.969	0	0	5413900	0	0	0	0	7840000
Q01844	4	RNA-binding protein EWS	EWSR1	10.4	68.477	88.569	97784000	103880000	94172000	115540000	125320000	121100000	116950000	104290000
Q02241	3	Kinesin-like protein KIF23	KIF23	4.4	110.06	21.711	0	0	0	0	9999600	0	0	0
Q02413	2	Desmoglein-1	DSG1	2.8	113.75	14.137	0	0	0	0	3720200	0	0	0
Q02543	11	60S ribosomal protein L18a	RPL18A	45.5	20.762	165.3	2780200000	2429000000	3181500000	3525000000	2836600000	3127400000	3051800000	2807500000
Q02878	22	60S ribosomal protein L6	RPL6	53.5	32.728	323.31	9131000000	12902000000	10979000000	10967000000	11844000000	13561000000	12575000000	9673200000
Q02978	4	Mitochondrial 2-oxoglutarate/malate carrier protein	SLC25A11	18.5	34.061	91.16	0	35234000	44049000	36963000	42456000	27578000	45833000	57772000
Q04837	10	Single-stranded DNA-binding protein, mitochondrial	SSBP1	62.8	17.259	323.31	3511000000	2847600000	3041500000	2954900000	2895300000	2896800000	2969700000	3107800000
Q04917	3	14-3-3 protein eta	YWHAH	21.5	28.218	27.268	0	25580000	27839000	31275000	28870000	27867000	26657000	34308000
Q05682	9	Caldesmon	CALD1	16.6	93.23	76.114	74332000	90088000	93071000	71851000	88945000	87103000	83592000	110460000
Q06210	5;1	Glutamine--fructose-6-phosphate aminotransferase [isomerizing] 1	GFPT1	9.9	78.806	44.781	23558000	15148000	15909000	18757000	19772000	16389000	19295000	25323000
Q06265	5	Exosome complex component RRP45	EXOSC9	14.6	48.948	41.176	85151000	49843000	65072000	74642000	62018000	70570000	64399000	64274000
Q06787	8	Fragile X mental retardation protein 1	FMR1	17.6	71.174	56.005	54273000	52685000	56731000	58965000	61749000	68212000	73744000	71793000
Q06830	12;2	Peroxiredoxin-1	PRDX1	50.3	22.11	86.467	799340000	548650000	539520000	563640000	625890000	606800000	555850000	537580000
Q07020	13	60S ribosomal protein L18	RPL18	44.1	21.634	323.31	8800900000	6886500000	7409300000	7774200000	6924100000	7621700000	7012300000	6632500000
Q07666	7;1;1	KH domain-containing, RNA-binding, signal transduction-associated protein 1	KHDRBS1	14.7	48.227	52.146	284540000	345920000	254890000	242400000	293070000	441390000	348890000	222720000
Q07955	12	Serine/arginine-rich splicing factor 1	SRSF1	44.4	27.744	88.432	459530000	380640000	381870000	390970000	517260000	559670000	574540000	469620000
Q08211	30	ATP-dependent RNA helicase A	DHX9	29.1	140.96	226.75	700050000	589340000	623920000	631430000	653700000	695140000	688200000	562020000
Q08945	10	FACT complex subunit SSRP1	SSRP1	16.8	81.074	83.909	88101000	63443000	81595000	77881000	97785000	85053000	80088000	92206000
Q08J23	2	tRNA (cytosine(34)-C(5))-methyltransferase	NSUN2	2.7	86.47	11.125	8525400	6489900	0	6389900	6693600	6639300	6548300	7268400
Q09028	2	Histone-binding protein RBBP4	RBBP4	11.1	47.655	28.63	34324000	28765000	32737000	39460000	29983000	33944000	38543000	42719000
Q09161	3	Nuclear cap-binding protein subunit 1	NCBP1	5.3	91.838	18.162	0	9752200	8897900	10780000	0	0	13161000	14731000
Q10570	2	Cleavage and polyadenylation specificity factor subunit 1	CPSF1	1.9	160.88	12.72	0	0	0	0	0	0	4108500	0
Q12788	14	Transducin beta-like protein 3	TBL3	24.5	89.034	145.84	97728000	81401000	93627000	87523000	97992000	97890000	96585000	110260000
Q12792	7	Twinfilin-1	TWF1	22.3	40.282	92.352	50204000	37339000	40045000	38616000	46659000	31424000	43016000	46847000
Q12834	2	Cell division cycle protein 20 homolog	CDC20	4.6	54.722	11.753	0	8273100	5161000	5317800	0	6525400	5102300	0
Q12899	6	Tripartite motif-containing protein 26	TRIM26	10.8	62.165	39.327	67628000	67372000	65373000	78560000	60711000	79259000	67220000	66178000
Q12905	26	Interleukin enhancer-binding factor 2	ILF2	75.1	43.062	323.31	24216000000	16940000000	20442000000	21251000000	21675000000	21061000000	20703000000	21266000000
Q12906	51	Interleukin enhancer-binding factor 3	ILF3	69.9	95.337	323.31	22367000000	23134000000	24890000000	23397000000	26740000000	25845000000	25146000000	26033000000
Q12931	2	Heat shock protein 75 kDa, mitochondrial	TRAP1	3.4	80.109	12.227	0	0	0	5057000	0	0	0	0
Q12986	2	Transcriptional repressor NF-X1	NFX1	3.8	124.39	11.422	0	5984200	0	0	0	0	0	0
Q13045	11	Protein flightless-1 homolog	FLII	12.1	144.75	114.53	89776000	85875000	86032000	90904000	88309000	77250000	84271000	110710000
Q13084	6	39S ribosomal protein L28, mitochondrial	MRPL28	25.8	30.156	44.877	36389000	28576000	25904000	27088000	30610000	27828000	24724000	22081000
Q13123	7	Protein Red	IK	17.2	65.601	46	34305000	26898000	30742000	30162000	31046000	32248000	32344000	41806000
Q13151	9	Heterogeneous nuclear ribonucleoprotein A0	HNRNPA0	34.1	30.84	219.74	1347400000	661940000	841700000	773250000	894550000	570090000	549780000	679600000
Q13185	3	Chromobox protein homolog 3	CBX3	14.8	20.811	26.548	24338000	24089000	30973000	29386000	33587000	27198000	33829000	39407000
Q13200	2	26S proteasome non-ATPase regulatory subunit 2	PSMD2	4.2	100.2	15.632	0	11098000	8715500	8357500	0	10985000	14179000	12479000
Q13206	23	Probable ATP-dependent RNA helicase DDX10	DDX10	29	100.89	222.27	331320000	245290000	250000000	287830000	278590000	319350000	309360000	323310000
Q13242	9	Serine/arginine-rich splicing factor 9	SRSF9	33.5	25.542	72.296	930400000	681560000	560880000	602450000	709720000	715000000	675760000	490880000
Q13243	3	Serine/arginine-rich splicing factor 5	SRSF5	16.5	31.263	21.279	53487000	37801000	53647000	45513000	50963000	49574000	56973000	40668000
Q13247	5;0	Serine/arginine-rich splicing factor 6	SRSF6	14.8	39.586	43.933	353580000	250470000	270000000	242600000	276410000	240090000	355960000	257190000
Q13263	22	Transcription intermediary factor 1-beta	TRIM28	42.4	88.549	323.31	686870000	532120000	563690000	674590000	682200000	680180000	638920000	794270000
Q13405	4	39S ribosomal protein L49, mitochondrial	MRPL49	30.1	19.198	37.969	64096000	42134000	47037000	37874000	45375000	53197000	46080000	46382000
Q13428	2	Treacle protein	TCOF1	2.2	152.1	11.596	0	0	0	0	0	0	0	9590600
Q13509	2	Tubulin beta-3 chain	TUBB3	38.2	50.432	28.8	55690000	34550000	38644000	41569000	40714000	36871000	46961000	37483000
Q13557	3	Calcium/calmodulin-dependent protein kinase type II subunit delta	CAMK2D	9	56.369	24.846	0	4700600	3408200	3843600	3765700	4701700	3565400	4051600
Q13573	6	SNW domain-containing protein 1	SNW1	15.9	61.494	67.974	36033000	26005000	27511000	28224000	29062000	29239000	30584000	35738000
Q13595	3	Transformer-2 protein homolog alpha	TRA2A	12.1	32.688	23.582	111610000	103960000	108180000	106560000	119500000	111770000	132590000	95206000
Q13601	7	KRR1 small subunit processome component homolog	KRR1	23.4	43.664	50.723	102900000	63468000	60795000	61999000	71307000	86190000	79606000	61308000
Q13610	4	Periodic tryptophan protein 1 homolog	PWP1	10.2	55.827	26.881	0	8465400	5761400	6650900	4532000	9425400	6435000	0
Q13765;E9PAV3	2;2	Nascent polypeptide-associated complex subunit alpha;Nascent polypeptide-associated complex subunit alpha, muscle-specific form	NACA	13.5	23.384	21.975	15855000	13718000	8448500	11172000	13161000	8298400	15503000	0
Q13769	4	THO complex subunit 5 homolog	THOC5	7.3	78.507	28.428	0	17155000	18678000	16833000	21724000	28254000	21986000	32103000
Q13823	21	Nucleolar GTP-binding protein 2	GNL2	26.9	83.654	194.14	247490000	233440000	254910000	251890000	269700000	308370000	276770000	253580000
Q13838;O00148	5;4	Spliceosome RNA helicase DDX39B;ATP-dependent RNA helicase DDX39A	DDX39B;DDX39A	17.5	48.991	36.638	38621000	31300000	38998000	31444000	37771000	34815000	41508000	47795000
Q13868	6	Exosome complex component RRP4	EXOSC2	28	32.789	52.803	122300000	92878000	107670000	117150000	122220000	129550000	118320000	124440000
Q13885;Q9BVA1	2;1	Tubulin beta-2A chain;Tubulin beta-2B chain	TUBB2A;TUBB2B	38.7	49.906	22.517	38155000	30865000	29067000	34801000	28997000	32931000	32919000	44695000
Q13887	2	Krueppel-like factor 5	KLF5	7.4	50.791	13.144	0	0	0	0	0	0	0	4586700
Q13895	5	Bystin	BYSL	15.6	49.601	34.825	12014000	20602000	17215000	15821000	6637100	18374000	28717000	20384000
Q14011	2	Cold-inducible RNA-binding protein	CIRBP	12.8	18.648	14.008	0	22989000	28117000	26102000	22506000	32009000	26357000	23976000
Q14103	10	Heterogeneous nuclear ribonucleoprotein D0	HNRNPD	44.5	38.434	170.56	1979100000	1683000000	1552100000	1620100000	1762600000	1791000000	1455200000	2006900000
Q14126	4	Desmoglein-2	DSG2	6.5	122.29	24.713	9150500	8199700	7315400	8423200	0	0	0	8957400
Q14137	7	Ribosome biogenesis protein BOP1	BOP1	13.5	83.629	57.698	80324000	121500000	113030000	118700000	115560000	142700000	137660000	123840000
Q14145	3	Kelch-like ECH-associated protein 1	KEAP1	5.4	69.666	16.707	23872000	0	0	13394000	13818000	0	14979000	0
Q14152	3	Eukaryotic translation initiation factor 3 subunit A	EIF3A	2.9	166.57	17.371	0	0	0	0	0	3736300	0	0
Q14197	2	Peptidyl-tRNA hydrolase ICT1, mitochondrial	ICT1	10.7	23.63	12.426	24265000	18049000	0	0	23257000	23020000	20148000	24453000
Q14241	5	Transcription elongation factor B polypeptide 3	TCEB3	9.1	89.908	47.473	13728000	26197000	26982000	22616000	34351000	29855000	33091000	32967000
Q14244	3	Ensconsin	MAP7	6.3	84.051	22.361	6247000	16107000	20393000	18634000	19380000	27755000	23343000	19303000
Q14247	2	Src substrate cortactin	CTTN	6.7	61.585	25.747	13608000	10845000	10143000	9223600	7783800	10012000	12553000	13068000
Q14257	4	Reticulocalbin-2	RCN2	18.3	36.876	59.05	27517000	18313000	17331000	21203000	18110000	19020000	17813000	25760000
Q14331	2	Protein FRG1	FRG1	11.2	29.172	15.531	15691000	15806000	18254000	14523000	14994000	16820000	14403000	15144000
Q14444	10	Caprin-1	CAPRIN1	28.9	78.365	148.66	378870000	433590000	516880000	529790000	479140000	421560000	407450000	566240000
Q14493	2	Histone RNA hairpin-binding protein	SLBP	8.1	31.285	13.501	0	0	0	7930100	7806100	8531100	10843000	7580200
Q14498	4	RNA-binding protein 39	RBM39	10.8	59.379	57.192	38908000	34533000	30300000	30800000	28083000	40372000	38207000	45997000
Q14527	3	Helicase-like transcription factor	HLTF	4.3	113.93	22.357	9821800	9400100	7539500	9683700	10379000	12603000	8498700	13785000
Q14566	2	DNA replication licensing factor MCM6	MCM6	2.9	92.888	12.301	0	0	0	0	0	0	0	6117400
Q14573	5	Inositol 1,4,5-trisphosphate receptor type 3	ITPR3	2.5	304.1	36.46	11953000	13120000	12701000	10167000	0	0	0	11089000
Q14684	16	Ribosomal RNA processing protein 1 homolog B	RRP1B	28.8	84.427	170.32	208090000	168280000	180090000	186760000	202890000	198520000	188250000	212990000
Q14690	16	Protein RRP5 homolog	PDCD11	10.9	208.7	109.49	85987000	71603000	63721000	45235000	14109000	11871000	6478400	9919500
Q14692	7	Ribosome biogenesis protein BMS1 homolog	BMS1	6.1	145.81	49.103	110490000	88146000	117540000	104310000	117570000	93319000	94872000	108480000
Q14694	3	Ubiquitin carboxyl-terminal hydrolase 10	USP10	4.8	87.133	20.673	8756700	9625500	9296800	10381000	0	10218000	8167000	0
Q14739	2	Lamin-B receptor	LBR	3.1	70.702	12.293	7881400	7483200	0	7534900	9348100	7938000	9949500	9442100
Q14764	3	Major vault protein	MVP	6.6	99.326	17.098	0	3442000	3673800	0	0	0	0	0
Q14807	3	Kinesin-like protein KIF22	KIF22	6	73.261	17.598	0	85839000	0	0	90927000	143710000	88548000	99392000
Q14974	2	Importin subunit beta-1	KPNB1	2.7	97.169	12.881	0	0	0	0	3138200	0	0	0
Q14978	4	Nucleolar and coiled-body phosphoprotein 1	NOLC1	5.3	73.602	24.094	0	60241000	16127000	20386000	0	0	0	25016000
Q15007	4	Pre-mRNA-splicing regulator WTAP	WTAP	14.1	44.243	35.696	13986000	19009000	17097000	15665000	21189000	21881000	22567000	18163000
Q15020	4	Squamous cell carcinoma antigen recognized by T-cells 3	SART3	8.5	109.93	47.231	18242000	14758000	12988000	14882000	21535000	23608000	16441000	18193000
Q15024	4	Exosome complex component RRP42	EXOSC7	16.5	31.821	37.058	106740000	95792000	101480000	96971000	134390000	103950000	118270000	107650000
Q15029	8	116 kDa U5 small nuclear ribonucleoprotein component	EFTUD2	12.1	109.43	52.992	54306000	45220000	44966000	47060000	49280000	54636000	54093000	59287000
Q15050	10	Ribosome biogenesis regulatory protein homolog	RRS1	27.9	41.193	91.799	84739000	73582000	55736000	66341000	64380000	76664000	74234000	65800000
Q15084	2	Protein disulfide-isomerase A6	PDIA6	6.6	48.121	14.624	5427900	3953500	0	5386300	4231600	4096900	0	0
Q15149	23;1;1	Plectin	PLEC	6.3	531.78	149.86	92435000	76117000	66313000	60327000	45854000	45275000	44366000	56252000
Q15233	2	Non-POU domain-containing octamer-binding protein	NONO	5.5	54.231	13.765	0	21742000	5382200	7827100	5989400	9349900	7408100	6667500
Q15269	12	Periodic tryptophan protein 2 homolog	PWP2	17.2	102.45	106.67	85430000	51534000	77027000	81814000	77466000	67381000	63500000	89814000
Q15287	3	RNA-binding protein with serine-rich domain 1	RNPS1	11.5	34.208	28.945	89751000	98098000	84441000	100760000	95278000	132450000	145120000	168690000
Q15365	3	Poly(rC)-binding protein 1	PCBP1	18	37.497	73.069	55571000	54062000	36153000	37206000	35497000	45333000	44518000	45088000
Q15366;P57721	2;1	Poly(rC)-binding protein 2;Poly(rC)-binding protein 3	PCBP2;PCBP3	16.2	38.58	16.454	0	0	0	10567000	0	0	0	0
Q15370	2	Transcription elongation factor B polypeptide 2	TCEB2	20.3	13.133	13.49	0	0	0	0	12568000	0	0	0
Q15388	3	Mitochondrial import receptor subunit TOM20 homolog	TOMM20	22.1	16.298	23.626	105430000	95124000	100130000	105190000	113080000	157600000	106660000	121440000
Q15393	4	Splicing factor 3B subunit 3	SF3B3	4.3	135.58	29.862	11955000	13415000	10670000	12940000	13735000	19769000	18358000	14148000
Q15397	4	Pumilio domain-containing protein KIAA0020	KIAA0020	6	73.584	22.398	23784000	24094000	36679000	29717000	28046000	22300000	36806000	25698000
Q15424;Q14151	10;5	Scaffold attachment factor B1;Scaffold attachment factor B2	SAFB;SAFB2	17.5	102.64	286.82	220630000	228680000	197530000	214410000	260000000	248250000	216980000	278790000
Q15459	3	Splicing factor 3A subunit 1	SF3A1	4.2	88.885	18.414	0	6151700	5924700	0	7135100	8368500	7259900	8005400
Q15527	3	Surfeit locus protein 2	SURF2	14.1	29.647	20.231	46826000	38468000	41215000	38368000	43475000	36410000	41881000	43507000
Q15554	2	Telomeric repeat-binding factor 2	TERF2	6.8	59.593	18.984	0	0	5649100	0	6013900	7404600	0	7959700
Q15633	2	RISC-loading complex subunit TARBP2	TARBP2	9.3	39.039	15.739	0	12746000	0	17231000	15446000	16581000	16983000	22496000
Q15637	3	Splicing factor 1	SF1	6.9	68.329	24.566	0	11032000	12876000	13261000	10981000	13012000	10012000	14717000
Q15646	11	2-5-oligoadenylate synthase-like protein	OASL	30.7	59.225	114.11	112250000	97016000	111130000	109550000	108000000	107660000	106220000	116880000
Q15650	4	Activating signal cointegrator 1	TRIP4	6.2	66.145	24.905	0	7177200	0	0	0	0	0	9504800
Q15654	2	Thyroid receptor-interacting protein 6	TRIP6	6.3	50.287	12.871	0	0	4399600	0	0	0	0	0
Q15691	3	Microtubule-associated protein RP/EB family member 1	MAPRE1	20.1	29.999	23.418	9235800	6182000	6156000	6388400	7068000	7385800	6228200	6252500
Q15717	10;1;1	ELAV-like protein 1	ELAVL1	39.3	36.091	84.724	154490000	123510000	148320000	144350000	151800000	151220000	146030000	164780000
Q16531	5	DNA damage-binding protein 1	DDB1	6.1	126.97	46.48	34388000	29342000	32548000	33386000	38841000	40560000	39286000	41828000
Q16540	3	39S ribosomal protein L23, mitochondrial	MRPL23	23.5	17.781	24.42	63761000	46576000	47535000	45170000	49239000	45291000	50466000	49365000
Q16543	2	Hsp90 co-chaperone Cdc37;Hsp90 co-chaperone Cdc37, N-terminally processed	CDC37	7.9	44.468	13.631	0	0	3080400	2439700	0	0	0	7638300
Q16629	6	Serine/arginine-rich splicing factor 7	SRSF7	24.4	27.366	63.801	562600000	392180000	346350000	422160000	449640000	433920000	477050000	330830000
Q16643	21	Drebrin	DBN1	42.7	71.428	323.31	3084400000	2184300000	2427700000	2521500000	2287900000	1638800000	1929100000	2385600000
Q16658	2	Fascin	FSCN1	5.7	54.529	12.537	18435000	0	0	11600000	0	0	0	0
Q16778;P33778;P23527;P06899;Q8N257	2;2;2;2;2;2;2	Histone H2B type 2-E;Histone H2B type 1-B;Histone H2B type 1-O;Histone H2B type 1-J;Histone H2B type 3-B	HIST2H2BE;HIST1H2BB;HIST1H2BO;HIST1H2BJ;HIST3H2BB	41.3	13.92	40.074	299170000	343970000	252570000	252340000	360920000	452330000	382470000	320700000
Q1KMD3	33	Heterogeneous nuclear ribonucleoprotein U-like protein 2	HNRNPUL2	54.6	85.104	323.31	2545600000	2077100000	2252700000	2407400000	2970000000	2863900000	2776900000	2442600000
Q2NL82	4	Pre-rRNA-processing protein TSR1 homolog	TSR1	5.8	91.809	27.587	13278000	10585000	9998700	10874000	13248000	13050000	10543000	11764000
Q2TAY7	6	WD40 repeat-containing protein SMU1;WD40 repeat-containing protein SMU1, N-terminally processed	SMU1	17.3	57.543	47.023	20581000	16296000	23693000	26523000	21787000	22816000	23830000	25332000
Q32NC0	3	UPF0711 protein C18orf21	C18orf21	10.9	24.826	17.997	0	17457000	10568000	13566000	13425000	20226000	16860000	14694000
Q3KQU3	15	MAP7 domain-containing protein 1	MAP7D1	24.7	92.819	150.61	113860000	100820000	96096000	96280000	114860000	117600000	108460000	122490000
Q3ZCQ8	2	Mitochondrial import inner membrane translocase subunit TIM50	TIMM50	9.3	39.646	24.412	0	0	4549500	3710600	3703600	4685800	4485400	5397900
Q49A26	2	Putative oxidoreductase GLYR1	GLYR1	4.9	60.547	13.625	0	0	0	0	0	0	0	1787700
Q4G0J3	5	La-related protein 7	LARP7	11	66.898	36.646	0	0	16532000	16879000	21719000	21405000	16423000	19732000
Q4KMQ1	3	Taperin	TPRN	6.3	75.555	19.402	0	7225100	7474300	9918700	8708400	8368600	9575000	10639000
Q4W5G0	2	Tigger transposable element-derived protein 2	TIGD2	5.9	59.623	11.582	0	0	0	0	0	0	0	1960500
Q52LJ0	7	Protein FAM98B	FAM98B	29.6	45.547	224.99	258420000	226320000	313660000	301590000	261270000	337060000	267320000	297400000
Q53EZ4	2	Centrosomal protein of 55 kDa	CEP55	4.3	54.178	11.301	0	0	0	0	0	0	0	4198700
Q53F19	4	Uncharacterized protein C17orf85	C17orf85	8.4	70.592	36.262	23671000	15201000	16425000	17794000	19349000	20914000	19578000	20952000
Q53GA4	3	Pleckstrin homology-like domain family A member 2	PHLDA2	28.3	17.092	22.966	18881000	14734000	13615000	11856000	17571000	16096000	16727000	19247000
Q5BKZ1	12	DBIRD complex subunit ZNF326	ZNF326	33.2	65.653	140.81	235600000	273340000	293520000	301370000	313480000	358000000	338330000	314270000
Q5C9Z4	9	Nucleolar MIF4G domain-containing protein 1	NOM1	12.6	96.256	63.544	52457000	51242000	53255000	57527000	68031000	59485000	68767000	48519000
Q5F1R6	2	DnaJ homolog subfamily C member 21	DNAJC21	6.4	62.027	15.431	0	9877200	7518700	9878100	8111000	10727000	9853800	0
Q5JTH9	13	RRP12-like protein	RRP12	13	143.7	88.088	55986000	56423000	54474000	58616000	62126000	76420000	62068000	58336000
Q5M775	5	Cytospin-B	SPECC1	7.3	118.58	32.851	0	6926100	8482900	9229800	7046500	0	8757500	11356000
Q5QJE6	4	Deoxynucleotidyltransferase terminal-interacting protein 2	DNTTIP2	9.3	84.468	28.64	7088800	0	8493400	9233700	8291900	0	0	6354100
Q5RKV6	6	Exosome complex component MTR3	EXOSC6	25.7	28.235	77.879	83946000	60596000	69360000	75449000	81820000	80037000	69217000	81706000
Q5SY16	9	Polynucleotide 5-hydroxyl-kinase NOL9	NOL9	18.4	79.322	74.591	67796000	52308000	71910000	68718000	71073000	54130000	56009000	61279000
Q5T280	5	Putative methyltransferase C9orf114	C9orf114	18.9	42.008	75.668	70361000	64211000	49083000	61169000	68417000	68079000	66639000	75543000
Q5T3I0	4	G patch domain-containing protein 4	GPATCH4	15.2	50.381	28.311	23867000	13602000	19615000	20538000	18175000	17467000	21775000	26148000
Q5T653	4	39S ribosomal protein L2, mitochondrial	MRPL2	8.9	33.3	24.271	50646000	47592000	43801000	53169000	65170000	55179000	68263000	46573000
Q5T9A4	2	ATPase family AAA domain-containing protein 3B	ATAD3B	18.2	72.572	33.564	68998000	58597000	55050000	51177000	49331000	55143000	58314000	67700000
Q5TGY3	2	AT-hook DNA-binding motif-containing protein 1	AHDC1	1.6	168.35	12.555	0	0	9854900	0	10044000	0	0	0
Q5VTB9	2	E3 ubiquitin-protein ligase RNF220	RNF220	4.2	62.765	13.707	0	0	0	11742000	10531000	9876100	12483000	0
Q5VTE0;P68104	13;13;6	Putative elongation factor 1-alpha-like 3;Elongation factor 1-alpha 1	EEF1A1P5;EEF1A1	31.6	50.184	131.98	2637800000	1691200000	1446700000	1493600000	1460500000	1844200000	1749400000	1766500000
Q5VWQ0	2	Round spermatid basic protein 1	RSBN1	4.1	90.071	21.276	0	0	11441000	12451000	12393000	11120000	12366000	0
Q5VYS8	4	Terminal uridylyltransferase 7	ZCCHC6	3.4	171.23	24.774	11206000	8721400	15591000	8464400	6498900	5577600	0	5760700
Q68CQ4	8	Digestive organ expansion factor homolog	DIEXF	10.8	87.054	51.861	33838000	21691000	33863000	33980000	34367000	38086000	41331000	31243000
Q68D10	5	Protein SPT2 homolog	SPTY2D1	12	75.598	32.698	0	0	10125000	12790000	16123000	13034000	0	12560000
Q69YQ0	34	Cytospin-A	SPECC1L	37.4	124.6	323.31	952440000	866420000	936910000	930560000	929940000	792750000	796890000	1027000000
Q6DKI1	3	60S ribosomal protein L7-like 1	RPL7L1	15.7	29.669	21.242	36658000	32718000	37895000	39562000	43757000	31435000	52258000	40078000
Q6I9Y2	3	THO complex subunit 7 homolog	THOC7	14.2	23.743	18.178	0	9370100	9191900	9887200	10905000	0	0	14542000
Q6NW34	5	Uncharacterized protein C3orf17	C3orf17	10.6	64.551	34.905	0	17223000	15681000	14157000	16781000	17757000	20961000	19991000
Q6NYC8	4	Phostensin	PPP1R18	16.8	67.942	82.047	24475000	29520000	22459000	20535000	19373000	14454000	21132000	16854000
Q6NZI2	2	Polymerase I and transcript release factor	PTRF	8.5	43.476	32.432	10281000	5768300	10568000	10344000	8722700	0	0	8976400
Q6NZY4	10	Zinc finger CCHC domain-containing protein 8	ZCCHC8	18.7	78.576	93.072	50957000	36081000	37558000	33024000	40051000	36595000	38091000	42427000
Q6P158	20	Putative ATP-dependent RNA helicase DHX57	DHX57	16.7	155.6	259.85	223970000	190620000	226860000	222750000	232720000	213500000	187200000	248180000
Q6P1J9	30	Parafibromin	CDC73	50.3	60.576	266.81	820380000	826290000	737150000	761920000	765060000	997740000	988930000	922570000
Q6P1L8	3	39S ribosomal protein L14, mitochondrial	MRPL14	28.3	15.947	22.971	0	16992000	17189000	15475000	17078000	16746000	22157000	16033000
Q6P1M3	3	Lethal(2) giant larvae protein homolog 2	LLGL2	4.1	113.45	21.315	0	0	10666000	8941300	0	12460000	16772000	0
Q6P5R6	4	60S ribosomal protein L22-like 1	RPL22L1	45.1	14.606	95.39	270070000	402880000	491220000	393320000	363400000	443590000	525540000	436280000
Q6P6C2	3	RNA demethylase ALKBH5	ALKBH5	12.7	44.255	35.014	15601000	11320000	9965300	11673000	13511000	13332000	15166000	13620000
Q6PD62	21	RNA polymerase-associated protein CTR9 homolog	CTR9	19.7	133.5	178.42	502060000	405740000	462410000	494450000	563280000	566560000	531610000	530750000
Q6PJT7	3	Zinc finger CCCH domain-containing protein 14	ZC3H14	6.1	82.875	27.302	0	54258000	61656000	70121000	70456000	54897000	69017000	41713000
Q6PK04	5	Coiled-coil domain-containing protein 137	CCDC137	22.8	33.231	38.045	31745000	28229000	32610000	26014000	30494000	18454000	28265000	23860000
Q6RFH5	4	WD repeat-containing protein 74	WDR74	10.4	42.441	36.691	0	0	0	0	0	0	26438000	0
Q6SPF0	5	Atherin	SAMD1	17.7	56.051	45.631	17746000	17329000	12853000	13805000	14177000	14736000	12442000	16977000
Q6UN15	3	Pre-mRNA 3-end-processing factor FIP1	FIP1L1	9.9	66.526	23.168	7303600	9904900	7982600	7940000	0	8816200	8489600	0
Q6WCQ1	46	Myosin phosphatase Rho-interacting protein	MPRIP	50	116.53	323.31	1690000000	1686700000	1667300000	1732900000	1722700000	1482000000	1554000000	1798100000
Q6ZN55	6	Zinc finger protein 574	ZNF574	10.4	98.899	88.822	43076000	32413000	22154000	28002000	31740000	30762000	29152000	37286000
Q6ZNB6	4	NF-X1-type zinc finger protein NFXL1	NFXL1	6	101.34	27.606	0	12818000	10383000	13022000	14063000	14463000	13575000	16911000
Q6ZRV2	2	Protein FAM83H	FAM83H	2.9	127.12	15.958	11072000	7184600	9262100	9713800	8811400	7945500	8193800	11465000
Q6ZU35	2	Uncharacterized protein KIAA1211	KIAA1211	2.3	136.76	11.57	0	0	3161000	0	0	0	0	0
Q71DI3;Q16695;P84243;P68431;Q6NXT2	5;5;5;5;3	Histone H3.2;Histone H3.1t;Histone H3.3;Histone H3.1;Histone H3.3C	HIST2H3A;HIST3H3;H3F3A;HIST1H3A;H3F3C	24.3	15.388	30.73	13683000	188630000	228620000	231420000	240940000	331400000	186400000	164850000
Q71RC2	9	La-related protein 4	LARP4	16.9	80.595	70.794	35350000	35559000	29775000	29337000	31941000	37560000	27016000	26270000
Q71UI9;P0C0S5;Q96QV6;P16104	2;2;0;0;0	Histone H2A.V;Histone H2A.Z;Histone H2A type 1-A;Histone H2AX	H2AFV;H2AFZ;HIST1H2AA;H2AFX	31.2	13.509	13.24	37296000	36084000	40641000	20691000	40829000	21166000	18071000	40990000
Q7KZI7	3	Serine/threonine-protein kinase MARK2	MARK2	6.6	87.91	32.227	0	0	10885000	8808800	8872800	9677900	8829200	10473000
Q7L0Y3	5	Mitochondrial ribonuclease P protein 1	TRMT10C	14.1	47.346	43.362	34224000	32529000	36913000	31524000	38198000	37067000	38700000	46732000
Q7L2E3	47	Putative ATP-dependent RNA helicase DHX30	DHX30	42	133.94	323.31	1828700000	1633300000	1516800000	1734500000	1855500000	1977100000	1806200000	1704500000
Q7L2J0	2	7SK snRNA methylphosphate capping enzyme	MEPCE	5.7	74.354	14.014	0	0	0	0	0	0	1854700	0
Q7L3S4	2	Zinc finger protein 771	ZNF771	8.5	35.702	12.434	0	7697300	6015000	5521000	5992800	6701100	7165600	6377600
Q7L3T8	3	Probable proline--tRNA ligase, mitochondrial	PARS2	9.9	53.262	22.335	0	0	0	9875000	9968000	0	8636000	12084000
Q7Z2T5	6	TRMT1-like protein	TRMT1L	20.1	81.746	70.6	0	16142000	12387000	16780000	19047000	18458000	16507000	19575000
Q7Z2W4	5	Zinc finger CCCH-type antiviral protein 1	ZC3HAV1	10.2	101.43	48.973	53099000	41294000	36163000	44205000	47070000	42922000	53785000	50490000
Q7Z2W9	4	39S ribosomal protein L21, mitochondrial	MRPL21	21.5	22.814	26.044	61532000	51402000	54749000	58057000	48658000	56754000	67864000	79383000
Q7Z406	87	Myosin-14	MYH14	50.3	227.87	323.31	5302500000	4446500000	4373300000	1909200000	628730000	483670000	397280000	474520000
Q7Z417	6	Nuclear fragile X mental retardation-interacting protein 2	NUFIP2	13.4	76.12	55.276	29042000	17234000	17274000	18110000	16901000	19891000	20126000	20890000
Q7Z4V5	5	Hepatoma-derived growth factor-related protein 2	HDGFRP2	8.6	74.316	44.494	45520000	49964000	42715000	45889000	57362000	65478000	48521000	59144000
Q86SQ0	4	Pleckstrin homology-like domain family B member 2	PHLDB2	3.5	142.16	24.063	12282000	0	0	9051200	7221900	8223600	0	0
Q86U42	2	Polyadenylate-binding protein 2	PABPN1	8.8	32.749	24.247	0	16579000	13201000	12476000	15243000	16969000	16810000	0
Q86U86	2	Protein polybromo-1	PBRM1	1.1	192.95	10.632	0	0	1328000	0	0	0	0	0
Q86V48	14	Leucine zipper protein 1	LUZP1	19.7	120.27	115.04	79385000	85600000	107040000	106020000	90223000	90964000	112000000	121260000
Q86V81	4	THO complex subunit 4	ALYREF	16.3	26.888	37.063	84428000	51422000	71768000	57316000	68692000	69988000	54098000	74393000
Q86VM9	10	Zinc finger CCCH domain-containing protein 18	ZC3H18	16.3	106.38	104.91	85446000	144060000	106140000	123890000	134100000	149220000	103640000	144850000
Q86W42	5	THO complex subunit 6 homolog	THOC6	20.5	37.535	41.247	11811000	12400000	13656000	14566000	15927000	17122000	16213000	19034000
Q86WJ1	3	Chromodomain-helicase-DNA-binding protein 1-like	CHD1L	3.8	101	17.307	0	0	0	9274900	9323900	11273000	11202000	10535000
Q86WX3	3	Active regulator of SIRT1	RPS19BP1	27.9	15.434	24.522	23709000	20753000	23046000	25493000	24130000	21033000	22381000	24745000
Q86XJ1	2	GAS2-like protein 3	GAS2L3	3.9	75.213	14.629	0	5761900	4641700	0	0	0	0	5776000
Q86XZ4	14	Spermatogenesis-associated serine-rich protein 2	SPATS2	36.1	59.544	185.07	264170000	213310000	212950000	225080000	211020000	273660000	246210000	249310000
Q86Y79	2	Probable peptidyl-tRNA hydrolase	PTRH1	11.7	22.936	12.25	6730100	3697300	5242000	4891100	5514800	4246900	3412800	3147500
Q8IUF8	2	Bifunctional lysine-specific demethylase and histidyl-hydroxylase MINA	MINA	8.8	52.8	13.394	0	0	3802300	4772800	4700400	4669600	0	4182200
Q8IUX4	4;1	DNA dC->dU-editing enzyme APOBEC-3F	APOBEC3F	15.5	45.02	38.622	44627000	12530000	17877000	22684000	14055000	9934000	16394000	17092000
Q8IV48	3	3-5 exoribonuclease 1	ERI1	10.3	40.063	24.717	39214000	40120000	42142000	42493000	44425000	50540000	52598000	36918000
Q8IV63	10	Inactive serine/threonine-protein kinase VRK3	VRK3	26.4	52.881	78.839	227840000	154580000	147720000	159720000	151300000	169930000	164180000	165430000
Q8IVT2	14	Mitotic interactor and substrate of PLK1	MISP	30.2	75.356	122.63	183440000	132680000	139440000	126310000	116880000	113080000	120180000	148650000
Q8IWS0	2	PHD finger protein 6	PHF6	7.4	41.29	26.34	31667000	23305000	34460000	28317000	34438000	38278000	31628000	41741000
Q8IX01	10	SURP and G-patch domain-containing protein 2	SUGP2	10.7	120.21	77.951	52102000	49674000	48667000	46048000	63670000	60090000	58082000	66530000
Q8IXM3	5	39S ribosomal protein L41, mitochondrial	MRPL41	57.7	15.383	48.788	42151000	28791000	34848000	31418000	27399000	28184000	29189000	32318000
Q8IY37	15	Probable ATP-dependent RNA helicase DHX37	DHX37	15.1	129.54	114.3	135580000	109940000	109340000	114420000	136700000	128750000	128590000	124330000
Q8IY81	16	pre-rRNA processing protein FTSJ3	FTSJ3	27.5	96.557	146.02	156910000	126270000	153240000	154440000	162610000	147710000	140270000	187030000
Q8IZL8	14	Proline-, glutamic acid- and leucine-rich protein 1	PELP1	19.8	119.7	130.21	252060000	226010000	207080000	208730000	179470000	164450000	102320000	163190000
Q8N0Z8	5	tRNA pseudouridine synthase-like 1	PUSL1	19.5	33.232	37.827	24097000	31693000	15017000	20444000	21735000	27243000	23823000	20958000
Q8N1G4	4	Leucine-rich repeat-containing protein 47	LRRC47	9.1	63.472	25.851	16342000	11822000	15247000	12617000	11217000	11920000	13237000	15568000
Q8N4T4	2	Rho guanine nucleotide exchange factor 39	ARHGEF39	7.2	38.295	11.463	0	0	0	2391000	2375100	4334700	0	0
Q8N531	2	F-box/LRR-repeat protein 6	FBXL6	4.8	58.587	13.81	0	18836000	14673000	15148000	13352000	23020000	21918000	0
Q8N567	2	Zinc finger CCHC domain-containing protein 9	ZCCHC9	8.9	30.477	12.961	0	0	0	0	0	0	0	9283600
Q8N5A5	6	Zinc finger CCCH-type with G patch domain-containing protein	ZGPAT	17.7	57.358	54.457	26818000	30665000	25923000	26531000	24536000	29845000	27426000	30633000
Q8N5N7	4	39S ribosomal protein L50, mitochondrial	MRPL50	36.1	18.325	30.324	0	20617000	24659000	0	34002000	0	23854000	22402000
Q8N5P1	2	Zinc finger CCCH domain-containing protein 8	ZC3H8	11.3	33.575	17.48	0	18888000	22026000	19119000	20214000	19696000	17259000	20794000
Q8N5U6	6	RING finger protein 10	RNF10	7.2	89.926	39.324	50220000	48192000	51566000	52945000	67417000	55098000	62208000	65003000
Q8N729	3	Neuropeptide W;Neuropeptide W-23;Neuropeptide W-30	NPW	25.5	18.048	21.319	0	0	3864600	5272800	6163900	6597200	0	0
Q8N7H5	21	RNA polymerase II-associated factor 1 homolog	PAF1	42.4	59.975	220.11	796850000	639850000	707580000	763480000	879460000	827170000	808930000	866430000
Q8N7W2	2	BEN domain-containing protein 7	BEND7	5.4	57.549	12.139	0	0	5808300	4791200	0	0	0	6002400
Q8N8A6	3	ATP-dependent RNA helicase DDX51	DDX51	8.7	72.456	25.572	7055200	0	5380000	4914400	4193900	6468400	5844400	7720900
Q8N983	5	39S ribosomal protein L43, mitochondrial	MRPL43	21.9	23.431	30.896	91197000	50796000	65731000	40365000	45877000	77532000	38114000	50579000
Q8N9T8	9	Protein KRI1 homolog	KRI1	17.8	82.597	77.446	81894000	77688000	76901000	81729000	101540000	84440000	70879000	96578000
Q8NB90	19;1	Spermatogenesis-associated protein 5	SPATA5	27.5	97.903	203.92	199980000	166750000	195490000	199070000	216300000	212450000	198530000	218810000
Q8NC51	6	Plasminogen activator inhibitor 1 RNA-binding protein	SERBP1	19.1	44.965	46.045	58849000	48818000	43607000	41376000	39331000	45884000	41579000	43242000
Q8NC56	2	LEM domain-containing protein 2	LEMD2	4.8	56.974	13.074	0	0	8528900	0	0	0	0	9892800
Q8NC60	6	Nitric oxide-associated protein 1	NOA1	9.6	78.457	50.781	23457000	17179000	19521000	20113000	16478000	22292000	21925000	16743000
Q8NCA5	10	Protein FAM98A	FAM98A	34	55.272	225.19	564050000	515280000	531300000	527030000	536430000	490400000	486070000	455690000
Q8NCD3	5	Holliday junction recognition protein	HJURP	11.1	83.538	37.613	13690000	13499000	14488000	15568000	16687000	13956000	15736000	14667000
Q8NCY6	2	Myb/SANT-like DNA-binding domain-containing protein 4	MSANTD4	9.6	41.149	16.372	9231500	0	0	8994900	7267500	7574600	9164900	0
Q8ND56	4	Protein LSM14 homolog A	LSM14A	21.6	50.529	28.3	14662000	0	13206000	9447200	0	8500300	10868000	9301400
Q8NDF8	8	Non-canonical poly(A) RNA polymerase PAPD5	PAPD5	20.3	63.266	72.22	66160000	58524000	57055000	66704000	70765000	82823000	76226000	76441000
Q8NDX5;Q8IXK0	2;1	Polyhomeotic-like protein 3;Polyhomeotic-like protein 2	PHC3;PHC2	3.7	106.16	15.523	0	0	6618100	0	6415300	5030100	5594200	0
Q8NE71	4	ATP-binding cassette sub-family F member 1	ABCF1	4.9	95.925	31.179	0	6463600	6032100	6904400	6924500	6872900	8759700	8588200
Q8NEJ9	11	Neuroguidin	NGDN	34.9	35.894	93.236	85046000	86382000	86615000	84001000	93970000	89838000	107300000	93068000
Q8NEV1;P68400	3;3;0;0	Casein kinase II subunit alpha 3;Casein kinase II subunit alpha	CSNK2A3;CSNK2A1	10	45.219	25.435	16050000	13429000	14438000	20138000	16321000	0	13503000	0
Q8NEY8	5	Periphilin-1	PPHLN1	11.4	52.736	35.351	73528000	50948000	60957000	49916000	43458000	61809000	55388000	50130000
Q8NHQ9	11	ATP-dependent RNA helicase DDX55	DDX55	22.7	68.546	131.12	119190000	79033000	105770000	103480000	94755000	93747000	102660000	103150000
Q8NI27	6	THO complex subunit 2	THOC2	5.1	182.77	44.658	18538000	15755000	18223000	18370000	22654000	21380000	18079000	17043000
Q8NI36	10	WD repeat-containing protein 36	WDR36	14.4	105.32	85.597	84950000	64284000	69581000	77083000	74497000	58414000	74552000	80217000
Q8TAE8	5	Growth arrest and DNA damage-inducible proteins-interacting protein 1	GADD45GIP1	28.4	25.384	33.376	57983000	43262000	53227000	54288000	68522000	55578000	56595000	53392000
Q8TAQ2;Q92922	4;2	SWI/SNF complex subunit SMARCC2;SWI/SNF complex subunit SMARCC1	SMARCC2;SMARCC1	5.8	132.88	41.703	7719300	7765900	12739000	7218400	7486600	4046500	4745000	7449500
Q8TDD1	16	ATP-dependent RNA helicase DDX54	DDX54	24.6	98.594	147.91	119620000	84253000	114190000	121630000	112610000	109220000	111800000	107780000
Q8TDN6	4	Ribosome biogenesis protein BRX1 homolog	BRIX1	11.6	41.401	36.928	79072000	50264000	38879000	45369000	41161000	49738000	40897000	22302000
Q8TED0	3	U3 small nucleolar RNA-associated protein 15 homolog	UTP15	8.7	58.414	26.645	19992000	16010000	9100400	11878000	0	11544000	0	0
Q8WTT2	3	Nucleolar complex protein 3 homolog	NOC3L	4.2	92.547	20.125	6373500	6171800	6733900	5783100	0	8319900	0	7551300
Q8WUA2	4	Peptidyl-prolyl cis-trans isomerase-like 4	PPIL4	11.6	57.224	25.719	17189000	15238000	18323000	14655000	16933000	14709000	19131000	14595000
Q8WUA4	4	General transcription factor 3C polypeptide 2	GTF3C2	6.6	100.68	29.218	24974000	30602000	21280000	29834000	30724000	45198000	41373000	32042000
Q8WUB8	2	PHD finger protein 10	PHF10	4.2	56.05	11.09	0	0	0	3218700	0	0	0	0
Q8WV44	2	E3 ubiquitin-protein ligase TRIM41	TRIM41	3.7	71.669	11.183	0	0	0	0	0	0	0	3368200
Q8WVC0	10	RNA polymerase-associated protein LEO1	LEO1	19.2	75.403	99.511	393210000	319850000	342780000	324390000	397650000	412990000	359510000	417330000
Q8WVM0	8	Dimethyladenosine transferase 1, mitochondrial	TFB1M	25.4	39.542	61.276	41963000	29909000	32555000	33950000	42826000	37457000	44378000	42332000
Q8WVV9	3	Heterogeneous nuclear ribonucleoprotein L-like	HNRNPLL	8.9	60.082	23.117	11039000	8997400	7370200	9691100	10040000	0	7860900	9336800
Q8WWI1	27	LIM domain only protein 7	LMO7	23.2	192.69	257.57	212340000	206140000	195220000	199720000	161890000	147340000	152560000	195780000
Q8WWM7	6	Ataxin-2-like protein	ATXN2L	10.2	113.37	43.669	38039000	31739000	28625000	30750000	36010000	37344000	36252000	33707000
Q8WWY3	2	U4/U6 small nuclear ribonucleoprotein Prp31	PRPF31	5.2	55.455	11.809	0	0	0	0	4239000	0	0	9215400
Q8WXX5	3	DnaJ homolog subfamily C member 9	DNAJC9	15.4	29.909	16.853	0	2428700	0	3680900	0	0	0	3890900
Q8WY36	4	HMG box transcription factor BBX	BBX	6.4	105.13	24.274	0	10079000	12211000	11597000	16774000	23884000	10697000	16154000
Q8WYL5	4	Protein phosphatase Slingshot homolog 1	SSH1	7.4	115.51	33.112	12782000	7851900	11533000	10032000	9773300	8614800	8552200	8915400
Q92499	31	ATP-dependent RNA helicase DDX1	DDX1	43	82.431	323.31	1725800000	1345600000	1498600000	1629400000	1783600000	1830700000	1774800000	1681100000
Q92541	8	RNA polymerase-associated protein RTF1 homolog	RTF1	13.8	80.313	52.133	36365000	41393000	40852000	41341000	52040000	41178000	47992000	51236000
Q92552	16	28S ribosomal protein S27, mitochondrial	MRPS27	39.4	47.611	323.31	672480000	669570000	678940000	651930000	652430000	746060000	708130000	709480000
Q92572	3	AP-3 complex subunit sigma-1	AP3S1	18.7	21.732	21.241	0	0	14791000	11260000	12386000	0	0	0
Q92598	6;1	Heat shock protein 105 kDa	HSPH1	9.1	96.864	42.703	21550000	16097000	13431000	14479000	17164000	14901000	18714000	20722000
Q92614	20	Unconventional myosin-XVIIIa	MYO18A	12.9	233.11	153.9	110140000	94699000	92976000	78891000	23721000	21113000	16562000	22182000
Q92615	2	La-related protein 4B	LARP4B	3.7	80.551	11.3	0	0	0	0	0	0	0	2370900
Q92665	9	28S ribosomal protein S31, mitochondrial	MRPS31	29.1	45.318	121.68	219760000	164200000	182190000	204100000	176850000	183040000	216960000	189050000
Q92804	4	TATA-binding protein-associated factor 2N	TAF15	17.6	61.829	143.82	234230000	347290000	269830000	257280000	234980000	407520000	256830000	404820000
Q92841	19	Probable ATP-dependent RNA helicase DDX17	DDX17	40.6	80.272	209.43	698650000	541520000	567800000	529790000	574040000	613510000	623800000	657370000
Q92925;Q6STE5	2;1	SWI/SNF-related matrix-associated actin-dependent regulator of chromatin subfamily D member 2;SWI/SNF-related matrix-associated actin-dependent regulator of chromatin subfamily D member 3	SMARCD2;SMARCD3	4.9	58.92	12.059	0	0	0	0	0	0	0	7830300
Q93009	8	Ubiquitin carboxyl-terminal hydrolase 7	USP7	10.1	128.3	58.065	33207000	30893000	30818000	35320000	34921000	31380000	36080000	39227000
Q969G3	3	SWI/SNF-related matrix-associated actin-dependent regulator of chromatin subfamily E member 1	SMARCE1	11.4	46.649	19.836	0	0	0	0	0	9942400	0	0
Q969S3	10	Zinc finger protein 622	ZNF622	25.8	54.271	144.42	180620000	127170000	145990000	139990000	138900000	159730000	145850000	153490000
Q969X6	2	Cirhin	CIRH1A	3.4	76.889	15.691	0	6487600	7917900	6318900	9159000	9293500	9323400	0
Q96A35	9	39S ribosomal protein L24, mitochondrial	MRPL24	39.4	24.915	62.641	95467000	85594000	90317000	110400000	115530000	107010000	101540000	103190000
Q96AG4	4	Leucine-rich repeat-containing protein 59	LRRC59	18.2	34.93	24.648	20135000	14180000	31530000	0	16802000	13803000	12322000	15266000
Q96B26	4	Exosome complex component RRP43	EXOSC8	29	30.039	68.891	60412000	38548000	35298000	43813000	51345000	43313000	48308000	52778000
Q96BK5	4	PIN2/TERF1-interacting telomerase inhibitor 1	PINX1	24.4	37.034	31.124	0	34484000	22497000	22055000	21829000	28236000	27870000	24041000
Q96C19	9;2	EF-hand domain-containing protein D2	EFHD2	33.3	26.697	71.8	165570000	159900000	165560000	139300000	156440000	133290000	152050000	169130000
Q96CB9	2	5-methylcytosine rRNA methyltransferase NSUN4	NSUN4	5.7	43.088	12.916	0	0	0	0	0	0	0	24708000
Q96CM3	2	RNA pseudouridylate synthase domain-containing protein 4	RPUSD4	6.6	42.205	11.773	0	0	0	0	0	0	0	3052400
Q96DT7	5	Zinc finger and BTB domain-containing protein 10	ZBTB10	10.4	94.893	33.136	0	25894000	24754000	22846000	25381000	27071000	23907000	29959000
Q96DV4	6	39S ribosomal protein L38, mitochondrial	MRPL38	23.2	44.596	54.364	77596000	67637000	71704000	64291000	68879000	68130000	66486000	75422000
Q96EL2	2	28S ribosomal protein S24, mitochondrial	MRPS24	10.2	19.015	12.886	0	60961000	63439000	78585000	67503000	68782000	62345000	61462000
Q96EY1	2	DnaJ homolog subfamily A member 3, mitochondrial	DNAJA3	5.8	52.488	13.516	15695000	13271000	14483000	13921000	15398000	16404000	16614000	14775000
Q96EY4	3	Translation machinery-associated protein 16	TMA16	20.7	23.864	32.984	22724000	9958000	14445000	14629000	13628000	19315000	15086000	8766500
Q96EY7	17	Pentatricopeptide repeat domain-containing protein 3, mitochondrial	PTCD3	30.2	78.549	166.12	548630000	402360000	467350000	518150000	515620000	522560000	583240000	540330000
Q96FV9	5	THO complex subunit 1	THOC1	9.9	75.665	34.227	28904000	25332000	25721000	25357000	36786000	31408000	31424000	34996000
Q96FW1	2	Ubiquitin thioesterase OTUB1	OTUB1	12.2	31.284	15.957	0	0	4511500	4038900	0	0	4584200	4230000
Q96G21	4	U3 small nucleolar ribonucleoprotein protein IMP4	IMP4	20.6	33.756	25.514	39486000	23463000	30177000	19899000	37132000	24284000	22625000	49387000
Q96GA3	10	Protein LTV1 homolog	LTV1	21.5	54.854	80.836	133410000	115680000	106900000	124240000	102560000	134280000	116750000	119710000
Q96GM8	2	Target of EGR1 protein 1	TOE1	7.3	56.547	15.022	9660900	0	9725300	10967000	0	10195000	0	12062000
Q96GQ7	10	Probable ATP-dependent RNA helicase DDX27	DDX27	13.9	89.834	66.54	84251000	69783000	68718000	69799000	76271000	84890000	80420000	79819000
Q96GY0	3	Zinc finger C2HC domain-containing protein 1A	ZC2HC1A	10.2	35.092	19.969	0	12586000	0	9842900	9853200	12265000	12562000	0
Q96HC4	3	PDZ and LIM domain protein 5	PDLIM5	5.9	63.944	19.011	0	13327000	6663700	8704400	0	10081000	0	10236000
Q96HS1	10	Serine/threonine-protein phosphatase PGAM5, mitochondrial	PGAM5	34.3	32.004	81.037	268520000	235920000	261820000	275040000	320490000	288790000	323830000	339810000
Q96II8	8	Leucine-rich repeat and calponin homology domain-containing protein 3	LRCH3	14.4	86.082	58.78	57063000	36754000	42853000	41963000	43602000	31965000	39482000	46470000
Q96IR2;A2RRD8	3;1;0;0;0;1;0;0;0;0;0;0;0;0;0;0;0;0;0;0;0;0;0;0;0;0;0;0;0;0;0;0;0;0;0;0;0;0;0;0;0;0	Zinc finger protein 845;Zinc finger protein 320	ZNF845;ZNF320	7.5	113.13	42.155	38263000	39057000	41885000	41198000	48045000	48511000	39850000	54620000
Q96IX5	3	Up-regulated during skeletal muscle growth protein 5	USMG5	44.8	6.4575	21.323	0	0	0	0	0	0	18894000	12519000
Q96IZ0	5	PRKC apoptosis WT1 regulator protein	PAWR	22.4	36.567	68.59	35632000	45091000	36395000	57177000	34525000	43585000	47530000	46036000
Q96JM7	3	Lethal(3)malignant brain tumor-like protein 3	L3MBTL3	5.3	88.336	22.14	8129400	0	0	8622500	0	0	0	0
Q96JP5	3	E3 ubiquitin-protein ligase ZFP91	ZFP91	10.4	63.444	53.757	0	39449000	17477000	22261000	19722000	35197000	26032000	25835000
Q96K58	8	Zinc finger protein 668	ZNF668	12.1	67.889	47.191	57224000	45037000	52840000	55275000	44977000	54392000	55473000	71230000
Q96KR1	8	Zinc finger RNA-binding protein	ZFR	12.1	117.01	102.99	30461000	37419000	33071000	31092000	35947000	37777000	37286000	43003000
Q96LT9	2	RNA-binding protein 40	RNPC3	3.5	58.574	11.725	0	0	8379900	0	0	0	0	8139300
Q96MU7	9	YTH domain-containing protein 1	YTHDC1	14.4	84.699	62.797	64400000	68009000	44237000	53060000	59146000	71396000	67193000	41433000
Q96MX3	2	Zinc finger protein 48	ZNF48	3.4	67.819	14.091	0	16225000	14041000	14478000	14508000	16452000	16540000	0
Q96N67;Q8NF50	2;1	Dedicator of cytokinesis protein 7;Dedicator of cytokinesis protein 8	DOCK7;DOCK8	1.3	242.56	11.647	0	4550000	4127900	0	0	0	0	0
Q96P11	7;1	Probable 28S rRNA (cytosine-C(5))-methyltransferase	NSUN5	21.4	46.691	77.584	112040000	89323000	102470000	110110000	94865000	93253000	117720000	130940000
Q96PK6	27	RNA-binding protein 14	RBM14	54.4	69.491	323.31	2754400000	2900000000	2330700000	2801800000	2898900000	2992900000	3120800000	2901700000
Q96PV6	2	Leukocyte receptor cluster member 8	LENG8	4	88.156	30.023	11661000	7014000	9559100	8349000	9404300	7124600	7301900	0
Q96PZ2	4	Protein FAM111A	FAM111A	8	70.195	71.968	31734000	36043000	24362000	34732000	28009000	34457000	33860000	41525000
Q96QD9	7	UAP56-interacting factor	FYTTD1	26.7	35.818	66.283	44139000	49893000	45478000	47085000	56401000	54684000	55918000	60517000
Q96RR1	18	Twinkle protein, mitochondrial	PEO1	33.5	77.153	151.38	168510000	112170000	121500000	132140000	111840000	134800000	124510000	155200000
Q96SB3	16;1	Neurabin-2	PPP1R9B	25.1	89.333	121.65	139760000	122040000	123230000	107040000	114680000	101780000	124320000	139020000
Q96SB4	9	SRSF protein kinase 1	SRPK1	18.2	74.324	100.68	74642000	117690000	98901000	120460000	139950000	139300000	115300000	147070000
Q96SI9	4	Spermatid perinuclear RNA-binding protein	STRBP	11.2	73.652	23.054	38833000	32165000	76635000	78388000	34157000	32209000	50826000	42486000
Q96ST2	6	Protein IWS1 homolog	IWS1	9.6	91.954	50.925	53952000	53881000	45168000	52776000	61883000	63622000	57994000	61433000
Q96ST3	3	Paired amphipathic helix protein Sin3a	SIN3A	3.5	145.17	18.3	0	5316500	4233100	5413400	5660800	6089900	5148400	6289800
Q96T37	4	Putative RNA-binding protein 15	RBM15	6.2	107.19	39.667	16835000	15959000	15266000	16391000	17463000	18399000	20333000	21157000
Q96T68	2	Histone-lysine N-methyltransferase SETDB2	SETDB2	2.8	81.893	11.335	0	0	0	68920000	0	0	0	0
Q96T88	3	E3 ubiquitin-protein ligase UHRF1	UHRF1	4.7	89.813	20.346	10298000	10512000	9144500	7529700	9981600	0	9089200	0
Q99459	10	Cell division cycle 5-like protein	CDC5L	17.7	92.25	76.781	155110000	123290000	128080000	123800000	139850000	144350000	131010000	181270000
Q99497	3	Protein deglycase DJ-1	PARK7	21.7	19.891	25.844	25437000	18233000	20165000	25688000	27171000	16200000	18364000	19973000
Q99547	2	M-phase phosphoprotein 6	MPHOSPH6	17.5	19.024	15.729	0	18268000	19337000	21558000	19040000	17873000	22503000	22007000
Q99575	18	Ribonucleases P/MRP protein subunit POP1	POP1	21.1	114.71	323.31	504550000	436630000	473590000	503830000	493450000	548510000	470340000	516270000
Q99613;B5ME19	4;4	Eukaryotic translation initiation factor 3 subunit C;Eukaryotic translation initiation factor 3 subunit C-like protein	EIF3C;EIF3CL	6	105.34	28.257	0	0	0	12268000	0	0	0	11576000
Q99623	3	Prohibitin-2	PHB2	13	33.296	18.113	0	0	0	0	0	0	0	6543100
Q99661;Q8N4N8	2;1	Kinesin-like protein KIF2C;Kinesin-like protein KIF2B	KIF2C;KIF2B	3.3	81.312	15.815	9640800	8330500	7494300	8485100	9206700	9192200	9008700	8139600
Q99676	2	Zinc finger protein 184	ZNF184	4.3	86.173	19.385	0	0	0	13305000	16039000	17215000	13213000	16735000
Q99714	2	3-hydroxyacyl-CoA dehydrogenase type-2	HSD17B10	11.9	26.923	11.628	8912500	7225100	0	0	8264500	6684700	7237800	7548800
Q99729	5	Heterogeneous nuclear ribonucleoprotein A/B	HNRNPAB	17.2	36.224	90.924	181050000	81730000	107050000	142890000	127410000	116440000	108230000	66992000
Q99832	3	T-complex protein 1 subunit eta	CCT7	5.7	59.366	18.593	13487000	2727600	0	3268500	3737600	3455400	0	4708300
Q99848	9	Probable rRNA-processing protein EBP2	EBNA1BP2	34	34.852	116.83	306710000	211880000	246200000	256560000	249100000	232540000	301230000	253600000
Q99873	8;2	Protein arginine N-methyltransferase 1	PRMT1	24.5	42.461	68.636	226440000	161310000	192430000	177560000	187040000	202470000	202570000	241090000
Q99878;Q96KK5;Q9BTM1;Q16777;Q6FI13;P20671;P0C0S8;Q93077;Q7L7L0;P04908	2;2;2;2;2;2;2;1;1;1	Histone H2A type 1-J;Histone H2A type 1-H;Histone H2A.J;Histone H2A type 2-C;Histone H2A type 2-A;Histone H2A type 1-D;Histone H2A type 1;Histone H2A type 1-C;Histone H2A type 3;Histone H2A type 1-B/E	HIST1H2AJ;HIST1H2AH;H2AFJ;HIST2H2AC;HIST2H2AA3;HIST1H2AD;HIST1H2AG;HIST1H2AC;HIST3H2A;HIST1H2AB	35.9	13.936	71.91	1016300000	923460000	1163800000	1044300000	1334300000	1188900000	1090400000	1458400000
Q99880;Q99879;Q99877;Q93079;Q5QNW6;P62807;P58876;P57053;O60814;Q96A08	2;2;2;2;2;2;2;2;2;0	Histone H2B type 1-L;Histone H2B type 1-M;Histone H2B type 1-N;Histone H2B type 1-H;Histone H2B type 2-F;Histone H2B type 1-C/E/F/G/I;Histone H2B type 1-D;Histone H2B type F-S;Histone H2B type 1-K;Histone H2B type 1-A	HIST1H2BL;HIST1H2BM;HIST1H2BN;HIST1H2BH;HIST2H2BF;HIST1H2BC;HIST1H2BD;H2BFS;HIST1H2BK;HIST1H2BA	41.3	13.952	13.485	133000000	109230000	147190000	157860000	144970000	140550000	152850000	110830000
Q99959	3	Plakophilin-2	PKP2	2.7	97.414	19.523	0	9068000	9692800	8390800	8735500	11165000	9101400	11934000
Q9BPX5	2	Actin-related protein 2/3 complex subunit 5-like protein	ARPC5L	16.3	16.941	16.482	29052000	18651000	28849000	20987000	17977000	19113000	0	26233000
Q9BQ39	15	ATP-dependent RNA helicase DDX50	DDX50	22.7	82.564	110.39	127950000	143940000	144390000	156950000	177700000	172880000	183140000	150970000
Q9BQ67	7	Glutamate-rich WD repeat-containing protein 1	GRWD1	22.6	49.419	62.952	83870000	61223000	52158000	68832000	58342000	54431000	67326000	55419000
Q9BQ70	5	Transcription factor 25	TCF25	14.6	76.666	44.839	48571000	43114000	35136000	41770000	42593000	42075000	41547000	44587000
Q9BQC6	2	Ribosomal protein 63, mitochondrial	MRPL57	19.6	12.266	15.515	39150000	44060000	35870000	42280000	40079000	41066000	47724000	0
Q9BQE3	2	Tubulin alpha-1C chain	TUBA1C	49.7	49.895	11.972	29403000	16552000	20725000	28142000	0	0	0	23732000
Q9BQG0	6	Myb-binding protein 1A	MYBBP1A	6.4	148.85	36.568	10881000	8825400	12609000	12454000	14564000	9523400	16114000	9113000
Q9BR76	2	Coronin-1B	CORO1B	3.9	54.234	11.179	0	0	0	0	0	0	11444000	0
Q9BRD0	2	BUD13 homolog	BUD13	3.6	70.52	12.69	0	0	0	0	0	0	9675900	0
Q9BRJ2	3	39S ribosomal protein L45, mitochondrial	MRPL45	15	35.351	20.047	0	30637000	0	36769000	0	40547000	0	0
Q9BRJ6	2	Uncharacterized protein C7orf50	C7orf50	18	22.083	13.198	0	7902400	9503700	0	0	0	0	9377100
Q9BRT6	2	Protein LLP homolog	LLPH	10.9	15.225	14.669	40491000	36757000	41767000	45809000	40714000	41468000	41073000	57163000
Q9BRX2	2	Protein pelota homolog	PELO	4.7	43.359	11.081	0	0	0	0	0	0	11956000	0
Q9BRZ2	5	E3 ubiquitin-protein ligase TRIM56	TRIM56	8.9	81.487	36.819	17757000	12670000	13917000	17034000	15994000	18815000	16216000	17138000
Q9BSC4	11	Nucleolar protein 10	NOL10	19.3	80.301	83.559	137940000	107950000	134790000	121930000	110110000	123340000	135850000	123690000
Q9BTE3	2	Mini-chromosome maintenance complex-binding protein	MCMBP	3.4	72.979	11.95	10112000	0	0	7454800	7671400	8233100	8278300	7937700
Q9BTL3	3	RNMT-activating mini protein	FAM103A1	25.4	14.381	18.249	18896000	11378000	17193000	17079000	19002000	23647000	19013000	0
Q9BU76	4	Multiple myeloma tumor-associated protein 2	MMTAG2	18.6	29.411	25.714	14593000	15711000	14971000	18276000	20810000	18473000	18952000	20656000
Q9BUF5	5	Tubulin beta-6 chain	TUBB6	37.9	49.857	39.044	21237000	13877000	12553000	15139000	10105000	15692000	11126000	17127000
Q9BUJ2	2	Heterogeneous nuclear ribonucleoprotein U-like protein 1	HNRNPUL1	4	95.737	22.455	0	9228500	9176100	10610000	9672300	9616700	13729000	8900900
Q9BV38	7	WD repeat-containing protein 18	WDR18	19.9	47.405	56.797	132040000	144680000	154530000	169040000	205280000	213860000	213120000	163170000
Q9BVC5	3	Ashwin	C2orf49	22.8	25.858	23.104	19856000	13930000	13280000	13965000	15420000	16985000	15987000	9177000
Q9BVJ6	6	U3 small nucleolar RNA-associated protein 14 homolog A	UTP14A	13.1	87.977	54.427	27733000	22672000	24764000	26885000	24922000	25558000	26326000	26486000
Q9BVP2	23	Guanine nucleotide-binding protein-like 3	GNL3	49.7	61.992	323.31	1402600000	1144400000	1316800000	1442200000	1275800000	1310200000	1450300000	1416800000
Q9BVQ7	17	Spermatogenesis-associated protein 5-like protein 1	SPATA5L1	31.6	80.709	140.22	159690000	108360000	130780000	116300000	112360000	120770000	138070000	122680000
Q9BVS4	11	Serine/threonine-protein kinase RIO2	RIOK2	27	63.282	105.89	82971000	72674000	80399000	104350000	77226000	75179000	81859000	100370000
Q9BW19	4	Kinesin-like protein KIFC1	KIFC1	8.8	73.747	29.156	0	10761000	11985000	13073000	10299000	10448000	9925100	14671000
Q9BW66	2	Cyclin-dependent kinase 2-interacting protein	CINP	15.1	24.324	28.462	0	6280100	5015000	5202500	7983300	5893400	6168800	7627400
Q9BX40	5	Protein LSM14 homolog B	LSM14B	19.5	42.07	83.17	27062000	21193000	25887000	25770000	23868000	26943000	23313000	28026000
Q9BXP5	5	Serrate RNA effector molecule homolog	SRRT	6.2	100.67	39.729	0	0	22819000	19601000	19079000	21289000	23175000	24793000
Q9BXS6	8	Nucleolar and spindle-associated protein 1	NUSAP1	23.4	49.451	73.996	33413000	38296000	39426000	36007000	40231000	42055000	39092000	43362000
Q9BXY0	2	Protein MAK16 homolog	MAK16	6.7	35.368	15.244	19165000	20021000	17675000	19468000	18533000	20366000	17090000	16960000
Q9BY77	13	Polymerase delta-interacting protein 3	POLDIP3	41.6	46.089	197.51	261010000	245190000	202490000	215040000	273330000	313620000	287730000	292100000
Q9BYC9	3	39S ribosomal protein L20, mitochondrial	MRPL20	19.5	17.442	18.005	0	24412000	24084000	26727000	28956000	29984000	28287000	28803000
Q9BYD1	3	39S ribosomal protein L13, mitochondrial	MRPL13	15.7	20.692	18.332	26203000	26738000	19265000	27148000	25214000	32213000	29226000	31964000
Q9BYD2	6	39S ribosomal protein L9, mitochondrial	MRPL9	25.1	30.243	46.087	101950000	75463000	101380000	80068000	109490000	99996000	96849000	109000000
Q9BYD3	4	39S ribosomal protein L4, mitochondrial	MRPL4	18.3	34.919	41.952	102790000	68904000	86254000	87803000	99615000	85575000	80450000	94971000
Q9BYG3	6	MKI67 FHA domain-interacting nucleolar phosphoprotein	NIFK	32.8	34.222	64.059	59841000	37602000	54689000	44950000	49202000	42360000	48568000	47280000
Q9BYN8	9	28S ribosomal protein S26, mitochondrial	MRPS26	41.5	24.211	84.534	177260000	172550000	181830000	180520000	227740000	212410000	191220000	178460000
Q9BZE1	8	39S ribosomal protein L37, mitochondrial	MRPL37	21.3	48.117	66.109	70974000	63075000	71727000	68481000	63111000	59206000	76539000	79617000
Q9BZE4	19	Nucleolar GTP-binding protein 1	GTPBP4	31.7	73.964	162.24	520340000	403980000	442220000	482250000	445810000	565170000	551050000	494100000
Q9BZF1	7;1	Oxysterol-binding protein-related protein 8	OSBPL8	11.8	101.19	62.271	29135000	20161000	24529000	26279000	25287000	20868000	24881000	22333000
Q9BZF9	5	Uveal autoantigen with coiled-coil domains and ankyrin repeats	UACA	3.4	162.5	28.961	17439000	21211000	16973000	16819000	17234000	14742000	17598000	18337000
Q9BZH6	2	WD repeat-containing protein 11	WDR11	1.8	136.68	11.348	0	0	0	0	0	0	0	4320300
Q9BZI7	2	Regulator of nonsense transcripts 3B	UPF3B	4.8	57.761	12.04	0	0	0	0	5341900	0	0	0
Q9BZZ5	2	Apoptosis inhibitor 5	API5	4.6	59.004	11.614	0	0	0	0	0	0	0	4158000
Q9GZL7	6	Ribosome biogenesis protein WDR12	WDR12	21.7	47.707	56.646	73622000	39488000	42218000	49543000	39538000	48944000	37098000	52981000
Q9GZR2	9	RNA exonuclease 4	REXO4	29.6	46.671	66.788	0	61889000	82963000	62177000	72351000	77671000	84175000	73014000
Q9GZR7	34	ATP-dependent RNA helicase DDX24	DDX24	41.2	96.331	323.31	1176700000	980900000	1100900000	1079800000	1078600000	1143400000	1133900000	1111900000
Q9GZS3	9	WD repeat-containing protein 61;WD repeat-containing protein 61, N-terminally processed	WDR61	34.1	33.58	75.562	137770000	89862000	115080000	90163000	124760000	111290000	124060000	119920000
Q9GZT3	2	SRA stem-loop-interacting RNA-binding protein, mitochondrial	SLIRP	22	12.349	12.724	30660000	30288000	0	0	0	28459000	25654000	33956000
Q9H089	18	Large subunit GTPase 1 homolog	LSG1	31.8	75.225	171.6	305660000	231420000	283640000	286110000	296550000	301260000	294970000	331390000
Q9H0A0	13	N-acetyltransferase 10	NAT10	14.7	115.73	90.849	116480000	76012000	88045000	91946000	85800000	88794000	90215000	82586000
Q9H0D6	15	5-3 exoribonuclease 2	XRN2	20.8	108.58	123.25	131480000	102380000	112970000	120630000	128550000	129800000	118500000	118960000
Q9H0E3	2	Histone deacetylase complex subunit SAP130	SAP130	2.2	110.32	12.074	0	0	0	5206500	0	0	5249000	5824500
Q9H0S4	14	Probable ATP-dependent RNA helicase DDX47	DDX47	39.8	50.646	179.17	307630000	273310000	228070000	241370000	248090000	277940000	286860000	289460000
Q9H0U6	3	39S ribosomal protein L18, mitochondrial	MRPL18	14.4	20.576	22.727	36928000	22608000	26552000	31488000	30621000	36343000	31428000	32788000
Q9H0U9	6	Testis-specific Y-encoded-like protein 1	TSPYL1	23.8	49.192	61.837	57921000	45730000	44802000	47509000	48032000	48933000	55281000	46322000
Q9H116	5	GDNF-inducible zinc finger protein 1	GZF1	8.7	80.491	55.494	35164000	28228000	30580000	28434000	33591000	33527000	31123000	47651000
Q9H223	3	EH domain-containing protein 4	EHD4	7.6	61.174	17.982	0	0	0	0	0	0	6520000	0
Q9H2D6	9	TRIO and F-actin-binding protein	TRIOBP	5.5	261.37	72.313	45526000	46050000	31533000	37098000	28668000	35318000	42405000	46246000
Q9H307	18	Pinin	PNN	27.2	81.627	151.69	164940000	259330000	163980000	172360000	197200000	255400000	226100000	203390000
Q9H329	2	Band 4.1-like protein 4B	EPB41L4B	3	99.711	16.93	8103400	0	9426900	7350700	0	7730200	7832800	7025500
Q9H3U1	7	Protein unc-45 homolog A	UNC45A	10.7	103.08	57.424	32197000	24118000	27515000	25370000	24157000	21938000	28276000	39399000
Q9H4L4	3	Sentrin-specific protease 3	SENP3	8.5	65.009	31.789	0	0	0	36624000	25336000	40674000	43286000	43964000
Q9H501	14	ESF1 homolog	ESF1	17.5	98.795	170.44	195700000	148850000	153740000	170820000	183010000	190560000	175150000	216470000
Q9H5H4	4	Zinc finger protein 768	ZNF768	7.8	60.228	24.89	39611000	37309000	42742000	40112000	41877000	47517000	42049000	49100000
Q9H5U6	2	Zinc finger CCHC domain-containing protein 4	ZCCHC4	3.9	59.009	11.769	0	0	17285000	0	0	0	0	0
Q9H6N6	2	Putative uncharacterized protein MYH16	MYH16	1.5	128.29	10.983	0	0	0	0	0	0	0	7377000
Q9H6R4	2	Nucleolar protein 6	NOL6	2.3	127.59	11.378	0	0	0	0	0	4072800	0	3949700
Q9H6S0	8	Probable ATP-dependent RNA helicase YTHDC2	YTHDC2	6.4	160.25	51.087	53177000	49591000	60740000	72258000	79455000	48304000	64572000	75971000
Q9H6W3	3	Bifunctional lysine-specific demethylase and histidyl-hydroxylase NO66	NO66	5.3	71.085	17.905	0	9153200	9061200	9828600	0	10917000	12616000	10651000
Q9H6Y2	5	WD repeat-containing protein 55	WDR55	18	42.07	32.421	39545000	20535000	20725000	20234000	23691000	24406000	23286000	20930000
Q9H7B2	7	Ribosome production factor 2 homolog	RPF2	26.1	35.582	48.415	103360000	60664000	65438000	75298000	65103000	75763000	66120000	50377000
Q9H7E2	4	Tudor domain-containing protein 3	TDRD3	8.3	73.184	25.915	0	0	10546000	11484000	10574000	13954000	10757000	12252000
Q9H7E9	3	UPF0488 protein C8orf33	C8orf33	21.8	24.992	56.592	86760000	79233000	73325000	70894000	66010000	56404000	58775000	73914000
Q9H8H0	3	Nucleolar protein 11	NOL11	5.6	81.123	22.798	10200000	6822400	8054300	8995600	7514900	6974700	7680800	9570000
Q9H8H2	8	Probable ATP-dependent RNA helicase DDX31	DDX31	12	94.086	59.515	67734000	72887000	69723000	65065000	79028000	71765000	73847000	59073000
Q9H8Y5	6	Ankyrin repeat and zinc finger domain-containing protein 1	ANKZF1	14.2	80.926	40.948	15235000	15212000	16997000	19888000	22786000	19153000	21076000	22067000
Q9H936;Q9H1K4	3;2	Mitochondrial glutamate carrier 1;Mitochondrial glutamate carrier 2	SLC25A22;SLC25A18	15.2	34.47	17.164	0	0	7667800	7344200	0	0	0	0
Q9H9J2	5	39S ribosomal protein L44, mitochondrial	MRPL44	17.8	37.535	38.86	63053000	41787000	53295000	48872000	56657000	49181000	44923000	64238000
Q9H9L3	2	Interferon-stimulated 20 kDa exonuclease-like 2	ISG20L2	8.2	39.153	16.976	3383600	2986300	4260800	4030200	4065500	3301200	0	0
Q9H9T3	4	Elongator complex protein 3	ELP3	8	62.258	25.909	9634600	8529700	8758400	10343000	9564700	10028000	9705000	8640900
Q9H9Y2	5	Ribosome production factor 1	RPF1	22.3	40.11	38.588	16472000	17650000	17148000	12711000	13006000	13259000	13449000	21337000
Q9HBE1	5	POZ-, AT hook-, and zinc finger-containing protein 1	PATZ1	12.8	74.059	48.697	10877000	21062000	13921000	24619000	22940000	24275000	20877000	18877000
Q9HCE1	24	Putative helicase MOV-10	MOV10	26.5	113.67	201.16	309850000	253200000	267360000	284010000	307940000	337680000	307700000	347720000
Q9HCG8	10	Pre-mRNA-splicing factor CWC22 homolog	CWC22	11.1	105.47	244.44	23024000	58698000	53879000	45965000	47215000	60327000	56466000	50852000
Q9HCM4	2	Band 4.1-like protein 5	EPB41L5	4	81.855	20.234	8641200	0	0	0	13512000	11955000	12133000	0
Q9HCS7	2	Pre-mRNA-splicing factor SYF1	XAB2	4	100.01	13.543	0	0	0	0	0	0	0	3206900
Q9HD33	3	39S ribosomal protein L47, mitochondrial	MRPL47	12.4	29.45	18.574	23928000	19236000	21467000	23402000	26326000	25731000	19291000	23061000
Q9NNW5	4	WD repeat-containing protein 6	WDR6	6.3	121.72	36.796	17226000	15677000	15228000	15761000	18489000	18573000	19121000	16838000
Q9NP81	3	Serine--tRNA ligase, mitochondrial	SARS2	9.5	58.282	27.862	12354000	0	0	13665000	10938000	14013000	15986000	20617000
Q9NP92	6	28S ribosomal protein S30, mitochondrial	MRPS30	22.3	50.364	46.866	52174000	52836000	49485000	55093000	53151000	57085000	71454000	59294000
Q9NPD3	7	Exosome complex component RRP41	EXOSC4	37.6	26.383	65.761	116880000	102620000	86156000	92993000	103570000	82628000	102390000	81692000
Q9NPH2	6	Inositol-3-phosphate synthase 1	ISYNA1	16.3	61.067	60.008	74233000	39304000	52260000	52114000	53125000	57994000	58100000	60494000
Q9NQ55	9	Suppressor of SWI4 1 homolog	PPAN	23.9	53.193	71.628	128130000	100720000	109660000	110570000	111630000	133670000	130330000	123510000
Q9NQB0	3	Transcription factor 7-like 2	TCF7L2	10.3	67.918	19.06	0	0	5571800	5929700	0	5558800	0	6832100
Q9NQT4	3	Exosome complex component RRP46	EXOSC5	13.2	25.249	19.281	81786000	69687000	82541000	88756000	91185000	70116000	75985000	60170000
Q9NQT5	7	Exosome complex component RRP40	EXOSC3	34.5	29.572	66.904	93035000	93686000	91957000	94551000	95101000	102080000	111050000	117130000
Q9NQX4	7	Unconventional myosin-Vc	MYO5C	5.5	202.81	58.371	72462000	54029000	51760000	46072000	45562000	25956000	21479000	33154000
Q9NQZ2	5	Something about silencing protein 10	UTP3	12.5	54.557	35.252	47806000	40012000	51772000	48209000	50551000	54995000	51561000	43352000
Q9NR12	4	PDZ and LIM domain protein 7	PDLIM7	10.3	49.844	30.425	31347000	23170000	24437000	26328000	24190000	26979000	27086000	33488000
Q9NR30	37	Nucleolar RNA helicase 2	DDX21	45.8	87.343	323.31	2840800000	2686000000	2577700000	2720900000	2840900000	3084700000	3039200000	3017200000
Q9NRC8	2	NAD-dependent protein deacetylase sirtuin-7	SIRT7	9	44.898	17.033	0	0	0	0	0	0	0	8398900
Q9NS69	2	Mitochondrial import receptor subunit TOM22 homolog	TOMM22	32.4	15.521	17.298	10071000	7606900	4492300	6940000	7563500	0	7436400	11548000
Q9NSD9	2	Phenylalanine--tRNA ligase beta subunit	FARSB	3.6	66.115	12.902	7371200	6242200	5380000	6499900	0	0	0	6585300
Q9NUL3	14	Double-stranded RNA-binding protein Staufen homolog 2	STAU2	27.9	62.608	107.82	87162000	77273000	80633000	88520000	88666000	100330000	98901000	108330000
Q9NUL7	9	Probable ATP-dependent RNA helicase DDX28	DDX28	23	59.58	60.807	62333000	51451000	50052000	50378000	47159000	49723000	50113000	53562000
Q9NUQ6	12	SPATS2-like protein	SPATS2L	32.6	61.728	125.36	185690000	177930000	209010000	210370000	200470000	241810000	215060000	245660000
Q9NV06	3	DDB1- and CUL4-associated factor 13	DCAF13	8.8	51.402	22.978	16281000	16880000	15747000	15241000	16722000	17930000	14412000	20109000
Q9NV31	3	U3 small nucleolar ribonucleoprotein protein IMP3	IMP3	16.8	21.85	19.891	31731000	27655000	28185000	30967000	0	25980000	0	29323000
Q9NVI7	6;2	ATPase family AAA domain-containing protein 3A	ATAD3A	26.7	71.368	120.74	323320000	266350000	267890000	276110000	270300000	261510000	298020000	282320000
Q9NVN8	4	Guanine nucleotide-binding protein-like 3-like protein	GNL3L	11.2	65.572	35.416	15625000	12869000	14690000	14229000	12955000	13780000	13787000	17697000
Q9NVP1	13	ATP-dependent RNA helicase DDX18	DDX18	27	75.406	92.73	106440000	89477000	100700000	105270000	110170000	115790000	101430000	106260000
Q9NVS2	3	28S ribosomal protein S18a, mitochondrial	MRPS18A	14.3	22.184	16.578	53928000	44973000	0	0	46795000	52744000	51811000	0
Q9NVU7	7	Protein SDA1 homolog	SDAD1	9.8	79.87	54.895	65726000	70283000	59635000	73334000	68255000	76755000	79447000	69522000
Q9NVV4	6	Poly(A) RNA polymerase, mitochondrial	MTPAP	10.3	66.171	38.451	18542000	22613000	21879000	17672000	20741000	27124000	27200000	22626000
Q9NVX2	2	Notchless protein homolog 1	NLE1	4.7	53.32	12.557	0	0	4024300	4888700	3788900	6604100	5981000	5158100
Q9NW13	25	RNA-binding protein 28	RBM28	29.4	85.737	251.04	587340000	612550000	586460000	633160000	675830000	717320000	703470000	714380000
Q9NW75	2	G patch domain-containing protein 2	GPATCH2	7.8	58.943	12.513	0	0	0	6550900	6134500	6107700	6198100	7908300
Q9NWH9	3	SAFB-like transcription modulator	SLTM	3.7	117.15	77.964	0	15660000	13493000	18166000	21102000	26016000	22817000	19717000
Q9NWT1	5	p21-activated protein kinase-interacting protein 1	PAK1IP1	16.1	43.963	34.171	31389000	21103000	34051000	23582000	31624000	26517000	21047000	29079000
Q9NWU5	4	39S ribosomal protein L22, mitochondrial	MRPL22	23.8	23.64	37.763	63120000	54482000	50052000	66154000	64352000	64407000	75247000	65902000
Q9NX04	2	Uncharacterized protein C1orf109	C1orf109	11.3	23.373	13.198	0	9851000	9534800	9547600	14382000	0	0	0
Q9NX20	5	39S ribosomal protein L16, mitochondrial	MRPL16	23.9	28.449	42.089	49200000	58413000	71054000	63683000	64980000	55694000	60229000	63932000
Q9NX24	2	H/ACA ribonucleoprotein complex subunit 2	NHP2	19	17.201	31.189	23506000	0	22521000	21388000	22193000	23739000	0	0
Q9NX58	6	Cell growth-regulating nucleolar protein	LYAR	17.2	43.614	69.259	67514000	61062000	69045000	64314000	59038000	67171000	61688000	48360000
Q9NXF1	13	Testis-expressed sequence 10 protein	TEX10	16.1	105.67	94.915	82895000	69688000	82107000	77461000	72585000	85317000	87412000	96593000
Q9NXH8	5	Torsin-4A	TOR4A	13.5	46.914	32.174	27459000	24805000	19446000	19602000	22110000	22249000	21604000	25069000
Q9NY12	3	H/ACA ribonucleoprotein complex subunit 1	GAR1	10.1	22.348	16.696	104340000	96581000	85755000	106960000	106790000	122690000	98777000	83595000
Q9NY61	9	Protein AATF	AATF	25	63.132	93.478	51064000	39205000	44105000	47320000	40848000	29661000	35144000	39968000
Q9NY93	12	Probable ATP-dependent RNA helicase DDX56	DDX56	24.5	61.589	96.126	157660000	131890000	129010000	148800000	129730000	133670000	143060000	147290000
Q9NYF8	24	Bcl-2-associated transcription factor 1	BCLAF1	24.7	106.12	297.95	787410000	1147500000	1005400000	1064000000	1232000000	1296700000	1200000000	1226800000
Q9NYH9	2	U3 small nucleolar RNA-associated protein 6 homolog	UTP6	3.9	70.193	12.245	0	0	0	0	0	5047400	4572700	5935000
Q9NYK5	4	39S ribosomal protein L39, mitochondrial	MRPL39	14.5	38.711	29.467	30174000	27587000	27836000	25258000	32797000	27386000	25761000	27284000
Q9NYL2	4	Mitogen-activated protein kinase kinase kinase MLT	ZAK	5.9	91.154	28.046	0	16882000	16652000	19088000	17167000	18300000	18146000	19965000
Q9NYL9	15;1	Tropomodulin-3	TMOD3	48.6	39.594	262.12	821390000	647020000	740020000	749110000	533010000	457620000	691270000	773200000
Q9NZ01	3	Very-long-chain enoyl-CoA reductase	TECR	10.7	36.034	20.385	0	11494000	12103000	14603000	14313000	12831000	17444000	13979000
Q9NZB2	16;2	Constitutive coactivator of PPAR-gamma-like protein 1	FAM120A	22.7	121.89	185.54	165690000	140140000	131510000	142270000	163490000	174720000	162250000	180170000
Q9NZM5	8	Glioma tumor suppressor candidate region gene 2 protein	GLTSCR2	20.9	54.389	63.353	119840000	99787000	81944000	89889000	77972000	112450000	81093000	87161000
Q9NZR1	4	Tropomodulin-2	TMOD2	13.4	39.595	30.18	19317000	13104000	11037000	12078000	12077000	0	14278000	20099000
Q9P015	11;1	39S ribosomal protein L15, mitochondrial	MRPL15	45.6	33.419	105.62	189060000	138900000	152000000	156350000	192630000	173320000	177060000	156160000
Q9P031	5	Thyroid transcription factor 1-associated protein 26	CCDC59	26.1	28.669	41.518	60027000	50089000	39863000	47392000	52748000	52032000	50376000	47007000
Q9P0J1	6	[Pyruvate dehydrogenase [acetyl-transferring]]-phosphatase 1, mitochondrial	PDP1	16.9	61.053	50.409	28693000	22992000	22459000	21894000	19071000	20928000	24126000	27003000
Q9P0K7	35;1	Ankycorbin	RAI14	43.7	110.04	323.31	557890000	599670000	664540000	626480000	638660000	540290000	632760000	714270000
Q9P0L0	3;1	Vesicle-associated membrane protein-associated protein A	VAPA	11.2	27.893	20.887	15927000	11730000	10343000	12501000	15899000	11362000	13736000	11312000
Q9P0M9	2	39S ribosomal protein L27, mitochondrial	MRPL27	16.9	16.073	15.413	0	21896000	26769000	30855000	34158000	24999000	32798000	0
Q9P258	10	Protein RCC2	RCC2	24.1	56.084	78.328	133140000	102290000	97102000	111810000	123970000	124780000	131610000	111830000
Q9P2M7	3	Cingulin	CGN	3.2	136.38	18.018	0	6674300	0	6647700	0	6231900	0	7250400
Q9UBL6;O75131;Q96FN4;Q8IYJ1;Q96A23;O95741;Q86YQ8;Q9HCH3	2;1;1;1;1;1;1;1	Copine-7;Copine-3;Copine-2;Copine-9;Copine-4;Copine-6;Copine-8;Copine-5	CPNE7;CPNE3;CPNE2;CPNE9;CPNE4;CPNE6;CPNE8;CPNE5	3.3	70.293	12.342	0	0	0	0	0	0	0	7296200
Q9UBU9	6	Nuclear RNA export factor 1	NXF1	12.3	70.182	38.636	2462500000	1822700000	1665300000	2230700000	1921900000	2315800000	2381900000	2681300000
Q9UBX3	4	Mitochondrial dicarboxylate carrier	SLC25A10	16.7	31.282	58.602	36131000	20949000	26295000	26766000	26675000	23724000	22799000	24223000
Q9UEG4	2	Zinc finger protein 629	ZNF629	2.6	96.619	11.635	0	3975900	4579400	5573000	0	0	3042300	5098800
Q9UG63	6	ATP-binding cassette sub-family F member 2	ABCF2	12	71.289	44.832	28424000	31388000	27774000	28132000	30747000	30981000	37629000	31789000
Q9UGN5	2	Poly [ADP-ribose] polymerase 2	PARP2	4.6	66.205	12.407	0	0	0	0	0	0	0	12315000
Q9UH62	2	Armadillo repeat-containing X-linked protein 3	ARMCX3	6.3	42.5	15.296	11644000	0	7541000	9032800	9869000	0	0	0
Q9UHA3	2	Probable ribosome biogenesis protein RLP24	RSL24D1	16.6	19.621	13.448	36124000	37787000	31518000	0	39282000	41350000	43465000	48138000
Q9UHB6	47;1	LIM domain and actin-binding protein 1	LIMA1	56.5	85.225	323.31	3858200000	3879400000	3916100000	3891400000	4304300000	3578400000	3973700000	3852200000
Q9UHB9	12	Signal recognition particle subunit SRP68	SRP68	18.5	70.729	111.02	164920000	205940000	202900000	195990000	183970000	259660000	199270000	205310000
Q9UHD8	2	Septin-9	2022-09-09	4.3	65.401	11.663	15320000	4811500	7296000	0	0	6410800	0	8336300
Q9UHF1	2	Epidermal growth factor-like protein 7	EGFL7	11.4	29.617	21.392	16572000	31332000	44323000	51843000	61019000	56578000	40770000	49478000
Q9UHR5	3	SAP30-binding protein	SAP30BP	12.7	33.87	18.733	13656000	11820000	11930000	11477000	13102000	13211000	12533000	10562000
Q9UI30	2	Multifunctional methyltransferase subunit TRM112-like protein	TRMT112	21.6	14.199	17.637	0	16861000	16785000	18201000	17526000	15468000	18045000	18794000
Q9UII4	6;1	E3 ISG15--protein ligase HERC5	HERC5	6.2	116.85	35.643	20869000	19575000	23801000	18767000	25121000	26491000	22198000	24081000
Q9UJV9	12	Probable ATP-dependent RNA helicase DDX41	DDX41	21.2	69.837	82.072	104700000	88777000	93795000	100640000	94936000	109270000	112660000	122450000
Q9UKB1	4	F-box/WD repeat-containing protein 11	FBXW11	20.3	62.09	75.663	101230000	89219000	76414000	77926000	86522000	99223000	95153000	73127000
Q9UKM9	14	RNA-binding protein Raly	RALY	52.9	32.463	237.46	991810000	851610000	863560000	868800000	882070000	989800000	968180000	974880000
Q9UKN8	7	General transcription factor 3C polypeptide 4	GTF3C4	16.2	91.981	90.148	30086000	21274000	25447000	24429000	27179000	27465000	22207000	29312000
Q9UKV3	3	Apoptotic chromatin condensation inducer in the nucleus	ACIN1	2.5	151.86	21.385	33363000	39845000	43347000	40250000	35539000	40620000	34404000	33376000
Q9UL40	3	Zinc finger protein 346	ZNF346	14.6	32.932	18.914	8777700	9440700	13857000	0	0	0	0	0
Q9ULC5;P33121	2;1	Long-chain-fatty-acid--CoA ligase 5;Long-chain-fatty-acid--CoA ligase 1	ACSL5;ACSL1	4.5	75.99	13.999	0	0	0	0	0	0	0	12262000
Q9ULV0	5	Unconventional myosin-Vb	MYO5B	4.4	213.67	37.969	21156000	30258000	27787000	15406000	7776100	0	0	0
Q9ULV4	8	Coronin-1C	CORO1C	24.3	53.248	60.57	129430000	125050000	107920000	112930000	127960000	120310000	144040000	123050000
Q9ULW3	4	Activator of basal transcription 1	ABT1	19.5	31.079	39.756	53700000	48528000	43580000	51157000	53799000	63543000	64404000	53887000
Q9ULX3	9	RNA-binding protein NOB1	NOB1	22.3	46.674	60.684	65741000	73523000	86281000	71059000	73336000	85115000	89105000	76782000
Q9ULX6	5	A-kinase anchor protein 8-like	AKAP8L	11.5	71.639	35.846	32657000	36453000	33901000	43702000	36102000	42874000	21368000	63986000
Q9UM54	35	Unconventional myosin-VI	MYO6	28.8	149.69	323.31	894040000	681920000	662360000	678250000	674600000	631210000	673550000	714180000
Q9UMS4	6	Pre-mRNA-processing factor 19	PRPF19	19.2	55.18	42.221	60138000	71144000	71561000	75788000	83979000	73807000	79363000	91186000
Q9UN86	4;1	Ras GTPase-activating protein-binding protein 2	G3BP2	11.4	54.12	29.156	0	53209000	48182000	43989000	50327000	67826000	59987000	46245000
Q9UNQ2	4	Probable dimethyladenosine transferase	DIMT1	16.9	35.236	27.487	18991000	17059000	18396000	20572000	21860000	20950000	18568000	22746000
Q9UNX3;P61254	6;6;1	60S ribosomal protein L26-like 1;60S ribosomal protein L26	RPL26L1;RPL26	33.8	17.256	36.317	45514000	58351000	27965000	25511000	21282000	54687000	38496000	27703000
Q9UNX4	8	WD repeat-containing protein 3	WDR3	12.7	106.1	66.792	48216000	42452000	41781000	46974000	47272000	47550000	45764000	55571000
Q9UPP1	7;1	Histone lysine demethylase PHF8	PHF8	8.7	117.86	49.667	36194000	31342000	25887000	23290000	41946000	39486000	38655000	32847000
Q9UPQ0	18	LIM and calponin homology domains-containing protein 1	LIMCH1	22.2	121.87	146.97	127320000	99735000	107130000	112550000	117040000	99617000	116610000	135620000
Q9UQ35	12	Serine/arginine repetitive matrix protein 2	SRRM2	6.3	299.61	101.58	83215000	97394000	86680000	88428000	112310000	111290000	113090000	113790000
Q9UQR1	2	Zinc finger protein 148	ZNF148	2.6	88.975	12.483	0	5557000	6577500	5038400	6528300	5619200	0	0
Q9Y224	10	UPF0568 protein C14orf166	C14orf166	48.4	28.068	86.969	1056800000	620840000	760930000	691050000	759840000	648710000	574640000	699570000
Q9Y230	4	RuvB-like 2	RUVBL2	11.7	51.156	24.444	0	13203000	12466000	13815000	12953000	14317000	17422000	16687000
Q9Y265	8	RuvB-like 1	RUVBL1	26.3	50.227	61.072	32105000	24677000	28709000	23321000	27056000	23229000	27542000	33371000
Q9Y285	6	Phenylalanine--tRNA ligase alpha subunit	FARSA	11.6	57.563	44.574	62965000	47377000	44376000	52649000	41490000	51805000	46036000	49621000
Q9Y291	4	28S ribosomal protein S33, mitochondrial	MRPS33	34	12.629	33.727	91369000	108440000	90585000	119440000	127190000	140330000	163800000	112640000
Q9Y295	3	Developmentally-regulated GTP-binding protein 1	DRG1	10.1	40.542	18.516	0	0	6164800	7451900	8154900	0	6214800	7357400
Q9Y297	4	F-box/WD repeat-containing protein 1A	BTRC	18.3	68.866	26.317	19834000	16284000	16761000	0	19678000	22261000	21662000	17477000
Q9Y2D5	2	A-kinase anchor protein 2	AKAP2	4.8	94.659	19.202	0	0	0	686260	0	0	0	0
Q9Y2L1	3	Exosome complex exonuclease RRP44	DIS3	4.1	109	16.187	0	0	0	0	0	0	4794600	0
Q9Y2P8	7	RNA 3-terminal phosphate cyclase-like protein	RCL1	21.2	40.842	52.069	89820000	81977000	82017000	84888000	71594000	82059000	84392000	78443000
Q9Y2Q9	5	28S ribosomal protein S28, mitochondrial	MRPS28	34.2	20.843	84.486	184770000	70534000	94384000	127980000	98034000	113680000	113450000	60474000
Q9Y2R4	8	Probable ATP-dependent RNA helicase DDX52	DDX52	16.9	67.497	69.858	30227000	18116000	23695000	29528000	18544000	19022000	30532000	32998000
Q9Y2R5	4	28S ribosomal protein S17, mitochondrial	MRPS17	44.6	14.502	43.5	169940000	114890000	104570000	126370000	126270000	135210000	139950000	166240000
Q9Y2R9	11	28S ribosomal protein S7, mitochondrial	MRPS7	52.5	28.134	97.623	462920000	351090000	374830000	386100000	437110000	393680000	383800000	370840000
Q9Y2T2	3;1	AP-3 complex subunit mu-1	AP3M1	11.2	46.939	16.425	7815300	5765200	7049700	6794100	6993300	0	0	7962100
Q9Y2W1	35	Thyroid hormone receptor-associated protein 3	THRAP3	33.3	108.66	323.31	1972300000	2305300000	2260700000	2108800000	2703900000	2729800000	2524000000	2576500000
Q9Y2X3	9	Nucleolar protein 58	NOP58	23.8	59.578	77.691	57939000	56217000	56637000	64268000	58909000	62708000	58603000	56517000
Q9Y2X9	3	Zinc finger protein 281	ZNF281	6.1	96.914	22.785	0	5759900	8213800	6663000	7335900	0	0	7146500
Q9Y314	4	Nitric oxide synthase-interacting protein	NOSIP	22.3	33.172	34.027	15654000	9943900	8357200	9294600	9512300	11080000	14329000	11017000
Q9Y383	2	Putative RNA-binding protein Luc7-like 2	LUC7L2	7.7	46.513	16.336	0	3826200	0	0	0	0	0	0
Q9Y399	10	28S ribosomal protein S2, mitochondrial	MRPS2	27.7	33.249	71.31	414390000	275990000	287610000	311950000	347290000	324640000	309500000	241210000
Q9Y3A4	3	Ribosomal RNA-processing protein 7 homolog A	RRP7A	11.1	32.334	17.098	0	6165200	8273400	7074300	5958700	5666200	0	0
Q9Y3B2	3	Exosome complex component CSL4	EXOSC1	20	21.452	16.254	0	0	0	0	0	0	0	8730300
Q9Y3B7	4	39S ribosomal protein L11, mitochondrial	MRPL11	30.2	20.683	30.14	16331000	12405000	14105000	11993000	9261300	9282400	7230500	10309000
Q9Y3B9	5	RRP15-like protein	RRP15	18.8	31.484	36.499	75887000	67774000	67973000	70702000	79575000	82460000	78186000	69529000
Q9Y3C1	8	Nucleolar protein 16	NOP16	42.7	21.188	62.751	130320000	85777000	100250000	111040000	117730000	125260000	107820000	106360000
Q9Y3D3	3	28S ribosomal protein S16, mitochondrial	MRPS16	28.5	15.345	31.08	172320000	141610000	145090000	174370000	181790000	178180000	195690000	214010000
Q9Y3D9	8	28S ribosomal protein S23, mitochondrial	MRPS23	47.9	21.77	101.61	378550000	274460000	276920000	264390000	287060000	251930000	250800000	220460000
Q9Y3F4	4	Serine-threonine kinase receptor-associated protein	STRAP	17.4	38.438	53.836	35464000	21390000	24156000	25456000	29881000	27424000	32632000	34611000
Q9Y3I0	23	tRNA-splicing ligase RtcB homolog	RTCB	44.8	55.21	220.13	1811700000	1448700000	1434800000	1571400000	1571200000	1705600000	1637500000	1454000000
Q9Y3U8	5	60S ribosomal protein L36	RPL36	36.2	12.254	37.119	1126400000	1072100000	1086000000	1336700000	1365500000	1344100000	1539400000	1431200000
Q9Y3X0	2	Coiled-coil domain-containing protein 9	CCDC9	4.1	59.702	11.324	0	0	8594800	0	6120100	0	0	8616800
Q9Y446	13	Plakophilin-3	PKP3	20.5	87.081	93.668	105770000	89850000	87673000	85384000	91040000	84230000	101420000	90166000
Q9Y450	4	HBS1-like protein	HBS1L	11.4	75.472	42.575	23124000	19155000	16878000	16858000	21274000	16201000	18443000	21284000
Q9Y4C8	3	Probable RNA-binding protein 19	RBM19	4.4	107.33	24.125	10209000	8137600	6542800	9451500	8022500	10571000	9955400	9658600
Q9Y4P3	3	Transducin beta-like protein 2	TBL2	7.4	49.797	27.458	11070000	12397000	12869000	13294000	13016000	14030000	14846000	15643000
Q9Y4W2	9	Ribosomal biogenesis protein LAS1L	LAS1L	21.7	83.064	110.03	108670000	76452000	90953000	97333000	105530000	93535000	91527000	120340000
Q9Y4X5	2	E3 ubiquitin-protein ligase ARIH1	ARIH1	4.5	64.117	16.527	0	0	0	0	0	0	7123100	0
Q9Y580	7	RNA-binding protein 7	RBM7	34.6	30.503	83.464	105560000	129200000	131520000	133250000	170340000	158940000	157040000	174210000
Q9Y5B9	12	FACT complex subunit SPT16	SUPT16H	12.3	119.91	98.315	171090000	141130000	129350000	145800000	167260000	174270000	182500000	179050000
Q9Y5J1	6	U3 small nucleolar RNA-associated protein 18 homolog	UTP18	13.5	62.003	47.894	70564000	47510000	58605000	60554000	61973000	59125000	54775000	59701000
Q9Y5M8	2	Signal recognition particle receptor subunit beta	SRPRB	11.8	29.702	11.404	0	0	0	0	0	0	0	11128000
Q9Y5Q8	5	General transcription factor 3C polypeptide 5	GTF3C5	9.1	59.57	48.658	22887000	23741000	23959000	24068000	22446000	22458000	26411000	26966000
Q9Y5Q9	4	General transcription factor 3C polypeptide 3	GTF3C3	8.1	101.27	38.493	18143000	17284000	18766000	14090000	17299000	20517000	18998000	19237000
Q9Y5S9	3	RNA-binding protein 8A	RBM8A	32.2	19.889	72.258	30851000	21890000	28282000	33124000	31428000	32831000	31332000	29105000
Q9Y608	6;1	Leucine-rich repeat flightless-interacting protein 2	LRRFIP2	9.4	82.17	42.026	29464000	29319000	23421000	25402000	25222000	35223000	30800000	25003000
Q9Y676	6	28S ribosomal protein S18b, mitochondrial	MRPS18B	34.9	29.395	88.179	158820000	159230000	142750000	174080000	249300000	225690000	200300000	214530000
Q9Y6N5	2	Sulfide:quinone oxidoreductase, mitochondrial	SQRDL	6.4	49.96	15.336	0	0	0	0	0	0	0	4357600
Q9Y6V7	8	Probable ATP-dependent RNA helicase DDX49	DDX49	24	54.226	52.068	48078000	29634000	40828000	37246000	39321000	41008000	42692000	37846000

## Sheet: 4. Fig 7D
Protein id	Protein names	Gene names	Unique peptides	Ratio(248D/248A)	Pvalue
O75367	Core histone macro-H2A.1	H2AFY	5	1.76729	5.49348e-05
O95365	Zinc finger and BTB domain-containing protein 7A	ZBTB7A	3	#DIV/0!	4.78957e-06
P04264	Keratin, type II cytoskeletal 1	KRT1	23	1.79969	0.0268284
P11021	78 kDa glucose-regulated protein	HSPA5	19	1.6013	0.0117944
P12956	X-ray repair cross-complementing protein 6	XRCC6	25	1.53616	0.000104283
P13010	X-ray repair cross-complementing protein 5	XRCC5	19	1.605	0.00114773
P27694	Replication protein A 70 kDa DNA-binding subunit	RPA1	16	1.5253	0.00572858
P35244	Replication protein A 14 kDa subunit	RPA3	4	1.64087	0.0303356
P38159	RNA-binding motif protein, X chromosome	RBMX	6	1.72259	0.00282599
P45880	Voltage-dependent anion-selective channel protein 2	VDAC2	4	#DIV/0!	0.00202249
P49916	DNA ligase 3	LIG3	10	2.94342	9.72671e-06
P62805	Histone H4	HIST1H4A	7	1.91354	0.000459457
P63208	S-phase kinase-associated protein 1	SKP1	4	1.68068	0.00849361
P98179	RNA-binding protein 3	RBM3	4	1.56418	0.0163709
Q01844	RNA-binding protein EWS	EWSR1	4	1.61394	0.0119501
Q04837	Single-stranded DNA-binding protein, mitochondrial	SSBP1	11	1.59632	0.00266018
Q13472	DNA topoisomerase 3-alpha	TOP3A	2	1.77752	0.0434603
Q15424	Scaffold attachment factor B1	SAFB	12	2.2773	0.000160811
Q15637	Splicing factor 1	SF1	4	1.56486	0.00297842
Q6SPF0	Atherin	SAMD1	4	1.54615	0.0101792
Q71DI3	Histone H3.2	HIST2H3A	4	1.84904	0.00855807
Q7Z417	Nuclear fragile X mental retardation-interacting protein 2	NUFIP2	5	1.79047	0.000738945
Q8NEY8	Periphilin-1	PPHLN1	7	1.62059	0.0187331
Q8WWM7	Ataxin-2-like protein	ATXN2L	5	1.76339	0.000366527
Q92804	TATA-binding protein-associated factor 2N	TAF15	5	1.53252	0.00375695
Q96RR1	Twinkle protein, mitochondrial	PEO1	13	1.5319	0.0194099
Q96T37	Putative RNA-binding protein 15	RBM15	6	1.54785	0.00410494
Q99878	Histone H2A type 1-J	HIST1H2AJ	2	2.08198	0.00314649
Q99880	Histone H2B type 1-L	HIST1H2BL	2	2.11361	0.000716464
Q9BY77	Polymerase delta-interacting protein 3	POLDIP3	15	1.55917	0.000175128
Q9H444	Charged multivesicular body protein 4b	CHMP4B	2	#DIV/0!	1.81682e-07
Q9NWH9	SAFB-like transcription modulator	SLTM	7	2.05335	0.000309737
Q9NYL2	Mitogen-activated protein kinase kinase kinase MLT	ZAK	3	1.5495	0.0300957
Q9UGN5	Poly [ADP-ribose] polymerase 2	PARP2	5	2.57771	0.00303695
Q9UKB1	F-box/WD repeat-containing protein 11	FBXW11	8	1.59711	0.00559633
Q9Y297	F-box/WD repeat-containing protein 1A	BTRC	4	1.5656	0.0105179
Q9Y3Y2	Chromatin target of PRMT1 protein	CHTOP	4	1.88752	0.0285213

## Sheet: 5. Fig S6E
Protein id	Protein names	Gene names	Unique peptides	Ratio(253D/253A)	Pvalue
P04264	Keratin, type II cytoskeletal 1	KRT1	22	1.65666	0.0309002
P35579	Myosin-9	MYH9	105	0.144533	0.00183093
P35527	Keratin, type I cytoskeletal 9	KRT9	27	1.69308	0.0110967
Q7Z406	Myosin-14	MYH14	87	0.123769	0.00301337
P68032	Actin, alpha cardiac muscle 1	ACTC1	3	0.629968	0.0389024
P35580	Myosin-10	MYH10	71	0.151011	0.00242934
P28290	Sperm-specific antigen 2	SSFA2	31	0.425865	0.00114755
Q14807	Kinesin-like protein KIF22	KIF22	3	4.9229	0.0151886
P09001	39S ribosomal protein L3, mitochondrial	MRPL3	4	1.68435	0.0277098
Q15149	Plectin	PLEC	23	0.649567	0.0140297
Q9UHA3	Probable ribosome biogenesis protein RLP24	RSL24D1	2	1.63366	0.0341301
Q9H4L4	Sentrin-specific protease 3	SENP3	3	4.18469	0.0283383
P04843	Dolichyl-diphosphooligosaccharide--protein glycosyltransferase subunit 1	RPN1	8	1.5428	0.0380829
O14647	Chromodomain-helicase-DNA-binding protein 2	CHD2	7	0.463513	0.0349363
Q9BYC9	39S ribosomal protein L20, mitochondrial	MRPL20	3	1.54248	0.0047282
Q13769	THO complex subunit 5 homolog	THOC5	4	1.97598	0.0383064
Q9NWH9	SAFB-like transcription modulator	SLTM	3	1.89463	0.0196636
Q9NQX4	Unconventional myosin-Vc	MYO5C	7	0.562363	0.0195192
Q92614	Unconventional myosin-XVIIIa	MYO18A	20	0.221865	3.10904e-05
Q99676	Zinc finger protein 184	ZNF184	2	4.75024	0.0110804
P01040	Cystatin-A	CSTA	3	7.25983	0.00396277
P46940	Ras GTPase-activating-like protein IQGAP1	IQGAP1	12	0.421241	0.00206005
Q00610	Clathrin heavy chain 1	CLTC	5	0.600548	0.0346174
O95425	Supervillin	SVIL	12	0.443073	0.0124744
P60903	Protein S100-A10	S100A10	2	0.633986	0.0196406
Q14690	Protein RRP5 homolog	PDCD11	16	0.158989	0.000640676
Q8TED0	U3 small nucleolar RNA-associated protein 15 homolog	UTP15	3	0.202596	0.0229677
Q86WJ1	Chromodomain-helicase-DNA-binding protein 1-like	CHD1L	3	4.56435	0.0128478
Q9Y3B7	39S ribosomal protein L11, mitochondrial	MRPL11	4	0.658044	0.00730387
Q14493	Histone RNA hairpin-binding protein	SLBP	2	4.38335	0.0193991
Q15459	Splicing factor 3A subunit 1	SF3A1	3	2.54785	0.0212376
Q8WTT2	Nucleolar complex protein 3 homolog	NOC3L	3	0.63327	0.011681
Q14739	Lamin-B receptor	LBR	2	1.60168	0.0318953
Q9NW75	G patch domain-containing protein 2	GPATCH2	2	4.02213	0.026691
P26368	Splicing factor U2AF 65 kDa subunit	U2AF2	3	0.286008	0.108733
Q14126	Desmoglein-2	DSG2	4	0.270708	0.0377032
Q9NSD9	Phenylalanine--tRNA ligase beta subunit	FARSB	2	0.258315	0.031736
Q9BQE3	Tubulin alpha-1C chain	TUBA1C	2	0.250279	0.037389
Q14573	Inositol 1,4,5-trisphosphate receptor type 3	ITPR3	5	0.231305	0.0177998
O75369	Filamin-B	FLNB	4	0.179722	0.0320366
P06744	Glucose-6-phosphate isomerase	GPI	2	0.118634	0.0231601
Q9ULV0	Unconventional myosin-Vb	MYO5B	5	0.0821937	0.00138085
